# Supplementary material for: Data-driven nexus between malaria incidence and World Bank indicators in the Mekong River during 2000–2022
Source: PLOS Glob Public Health. 2024 Sep 23;4(9):e0003764. doi: 10.1371/journal.pgph.0003764 (PMC11419363; doi:10.1371/journal.pgph.0003764)
Supplement: S1 Table — (XLSX) [file pgph.0003764.s001.xlsx]

## Sheet: World Development Indicator
Country Name	Country Code	Series Name	Series Code	2000 [YR2000]	2001 [YR2001]	2002 [YR2002]	2003 [YR2003]	2004 [YR2004]	2005 [YR2005]	2006 [YR2006]	2007 [YR2007]	2008 [YR2008]	2009 [YR2009]	2010 [YR2010]	2011 [YR2011]	2012 [YR2012]	2013 [YR2013]	2014 [YR2014]	2015 [YR2015]	2016 [YR2016]	2017 [YR2017]	2018 [YR2018]	2019 [YR2019]	2020 [YR2020]	2021 [YR2021]	2022 [YR2022]
Viet Nam	VNM	Access to clean fuels and technologies for cooking (% of population)	EG.CFT.ACCS.ZS	13.4	16.1	19.1	22.1	25.6	29.1	33	37.2	41.7	46.4	51.2	56.6	62.5	68.1	73.8	78.7	83.7	87.4	90.7	93	94.7	96.1	..
Viet Nam	VNM	Access to clean fuels and technologies for cooking, rural (% of rural population)	EG.CFT.ACCS.RU.ZS	4.3	5.7	7.4	9.5	11.9	14.9	18.2	21.8	26.3	31.3	36.9	43.2	50.2	57.2	64.8	71.8	77.7	83.3	87.8	91	93.4	95.1	..
Viet Nam	VNM	Access to clean fuels and technologies for cooking, urban (% of urban population)	EG.CFT.ACCS.UR.ZS	38.8	44.6	50.3	55.5	60.3	65.4	69.4	73.3	76.8	80	83.1	85.7	88	90.2	91.9	93.6	94.9	96	96.9	97.6	98.2	98.6	..
Viet Nam	VNM	Access to electricity (% of population)	EG.ELC.ACCS.ZS	88.2351	88.9199	89.1	90.2709	90.951	96.1	96	93.0884	93.8383	96.1	97.43	99	97.89	98.5283	99.2	99.2542	99.2	100	100	99.4	99.8	100	..
Viet Nam	VNM	Access to electricity, rural (% of rural population)	EG.ELC.ACCS.RU.ZS	84.723	85.5286	85.5725	87.1468	87.9742	94.787	94.8011	90.6144	91.5554	94.6169	96.359	98.549	97.0014	97.8286	98.8534	98.8739	98.7784	100	100	99.0532	99.7404	100	..
Viet Nam	VNM	Access to electricity, urban (% of urban population)	EG.ELC.ACCS.UR.ZS	99.1323	99.128	99.4	99.1202	99.1304	99.6	99.1	99.2937	99.393	99.6	99.88	100	99.8	99.9861	99.9	99.9988	100	100	100	100	99.9	100	..
Viet Nam	VNM	Account ownership at a financial institution or with a mobile-money-service provider (% of population ages 15+)	FX.OWN.TOTL.ZS	..	..	..	..	..	..	..	..	..	..	..	21.37	..	..	30.95	..	..	30.8	..	..	..	..	56.27
Viet Nam	VNM	Account ownership at a financial institution or with a mobile-money-service provider, female (% of population ages 15+)	FX.OWN.TOTL.FE.ZS	..	..	..	..	..	..	..	..	..	..	..	18.91	..	..	32.03	..	..	30.42	..	..	..	..	52.78
Viet Nam	VNM	Account ownership at a financial institution or with a mobile-money-service provider, male (% of population ages 15+)	FX.OWN.TOTL.MA.ZS	..	..	..	..	..	..	..	..	..	..	..	24	..	..	29.82	..	..	31.21	..	..	..	..	59.96
Viet Nam	VNM	Account ownership at a financial institution or with a mobile-money-service provider, older adults (% of population ages 25+)	FX.OWN.TOTL.OL.ZS	..	..	..	..	..	..	..	..	..	..	..	21.06	..	..	29.02	..	..	29.92	..	..	..	..	56.67
Viet Nam	VNM	Account ownership at a financial institution or with a mobile-money-service provider, poorest 40% (% of population ages 15+)	FX.OWN.TOTL.40.ZS	..	..	..	..	..	..	..	..	..	..	..	11.05	..	..	18.71	..	..	20.28	..	..	..	..	40.69
Viet Nam	VNM	Account ownership at a financial institution or with a mobile-money-service provider, primary education or less (% of population ages 15+)	FX.OWN.TOTL.PL.ZS	..	..	..	..	..	..	..	..	..	..	..	4.51	..	..	15.34	..	..	13.05	..	..	..	..	21.77
Viet Nam	VNM	Account ownership at a financial institution or with a mobile-money-service provider, richest 60% (% of population ages 15+)	FX.OWN.TOTL.60.ZS	..	..	..	..	..	..	..	..	..	..	..	28.24	..	..	39.06	..	..	37.81	..	..	..	..	66.63
Viet Nam	VNM	Account ownership at a financial institution or with a mobile-money-service provider, secondary education or more (% of population ages 15+)	FX.OWN.TOTL.SO.ZS	..	..	..	..	..	..	..	..	..	..	..	32.26	..	..	40.16	..	..	42.43	..	..	..	..	60.69
Viet Nam	VNM	Account ownership at a financial institution or with a mobile-money-service provider, young adults (% of population ages 15-24)	FX.OWN.TOTL.YG.ZS	..	..	..	..	..	..	..	..	..	..	..	22.65	..	..	37.44	..	..	34.22	..	..	..	..	54.56
Viet Nam	VNM	Adequacy of social insurance programs (% of total welfare of beneficiary households)	per_si_allsi.adq_pop_tot	..	..	..	..	..	..	31.0871	..	..	..	24.9349	..	28.2748	..	28.9393	..	..	..	..	..	..	..	..
Viet Nam	VNM	Adequacy of social protection and labor programs (% of total welfare of beneficiary households)	per_allsp.adq_pop_tot	..	..	..	..	..	..	26.3288	..	..	..	16.7464	..	19.8804	..	22.5242	..	..	..	..	..	..	..	..
Viet Nam	VNM	Adequacy of social safety net programs (% of total welfare of beneficiary households)	per_sa_allsa.adq_pop_tot	..	..	..	..	..	..	14.1185	..	..	..	9.01395	..	2.48918	..	2.88902	..	..	..	..	..	..	..	..
Viet Nam	VNM	Adequacy of unemployment benefits and ALMP (% of total welfare of beneficiary households)	per_lm_alllm.adq_pop_tot	..	..	..	..	..	..	..	..	..	..	..	..	..	..	..	..	..	..	..	..	..	..	..
Viet Nam	VNM	Adjusted net enrollment rate, primary (% of primary school age children)	SE.PRM.TENR	98.4124	97.0291	93.9261	..	..	91.372	92.3844	..	97.7951	99.0179	98.1388	99.4009	98.2016	100	..	..	..	..	..	..	..	..	..
Viet Nam	VNM	Adjusted net enrollment rate, primary, female (% of primary school age children)	SE.PRM.TENR.FE	..	..	..	..	..	..	..	..	..	..	..	..	..	..	..	..	..	..	..	..	..	..	..
Viet Nam	VNM	Adjusted net enrollment rate, primary, male (% of primary school age children)	SE.PRM.TENR.MA	..	..	..	..	..	..	..	..	..	..	..	..	..	..	..	..	..	..	..	..	..	..	..
Viet Nam	VNM	Adjusted net national income (annual % growth)	NY.ADJ.NNTY.KD.ZG	1.39089	6.51152	5.69315	3.29349	3.2372	8.28632	6.7046	8.19296	5.77879	4.72122	17.9638	9.0315	7.77119	5.66212	7.87938	4.32321	8.49122	8.27269	9.77796	7.48169	4.07105	0.286844	..
Viet Nam	VNM	Adjusted net national income (constant 2015 US$)	NY.ADJ.NNTY.KD	7.04373e+10	7.50238e+10	7.9295e+10	8.19066e+10	8.45581e+10	9.15648e+10	9.77039e+10	1.05709e+11	1.11817e+11	1.17097e+11	1.38132e+11	1.50607e+11	1.62311e+11	1.71501e+11	1.85014e+11	1.93013e+11	2.09402e+11	2.26725e+11	2.48894e+11	2.67516e+11	2.78406e+11	2.79205e+11	..
Viet Nam	VNM	Adjusted net national income (current US$)	NY.ADJ.NNTY.CD	2.69854e+10	2.83294e+10	3.01267e+10	3.32562e+10	3.60989e+10	4.47706e+10	5.07562e+10	5.99335e+10	7.55847e+10	8.08743e+10	1.15332e+11	1.35102e+11	1.54478e+11	1.71083e+11	1.881e+11	1.93013e+11	2.0712e+11	2.2611e+11	2.51444e+11	2.70987e+11	2.84266e+11	2.96055e+11	..
Viet Nam	VNM	Adjusted net national income per capita (annual % growth)	NY.ADJ.NNTY.PC.KD.ZG	0.264789	5.42178	4.61249	2.23678	2.18942	7.20418	5.67545	7.15845	4.74696	3.64875	16.7113	7.87379	6.62204	4.53089	6.73506	3.24153	7.40181	7.22889	8.75867	6.51391	3.13211	-0.556196	..
Viet Nam	VNM	Adjusted net national income per capita (constant 2015 US$)	NY.ADJ.NNTY.PC.KD	891.598	939.938	983.293	1005.29	1027.3	1101.31	1163.81	1247.12	1306.32	1353.98	1580.25	1704.68	1817.56	1899.92	2027.88	2093.61	2248.58	2411.12	2622.3	2793.12	2880.6	2864.58	..
Viet Nam	VNM	Adjusted net national income per capita (current US$)	NY.ADJ.NNTY.PC.CD	341.582	354.925	373.584	408.173	438.566	538.483	604.587	707.077	883.027	935.147	1319.43	1529.18	1729.85	1895.28	2061.7	2093.61	2224.07	2404.58	2649.17	2829.36	2941.23	3037.46	..
Viet Nam	VNM	Adjusted net savings, excluding particulate emission damage (% of GNI)	NY.ADJ.SVNX.GN.ZS	19.4269	19.2437	19.6893	16.8752	14.2276	12.4692	12.1614	12.4317	7.76905	8.65681	17.6919	18.3634	19.5936	19.2799	19.8978	15.7509	16.6424	17.5543	18.8058	18.5733	20.2118	19.3671	..
Viet Nam	VNM	Adjusted net savings, excluding particulate emission damage (current US$)	NY.ADJ.SVNX.CD	5.96908e+09	6.20567e+09	6.7917e+09	6.56842e+09	6.34219e+09	7.05449e+09	7.89831e+09	9.35405e+09	7.47234e+09	8.78217e+09	2.52348e+10	3.08067e+10	3.71028e+10	3.97882e+10	4.46917e+10	3.5773e+10	4.04333e+10	4.64058e+10	5.5343e+10	5.89826e+10	6.70625e+10	6.72791e+10	..
Viet Nam	VNM	Adjusted net savings, including particulate emission damage (% of GNI)	NY.ADJ.SVNG.GN.ZS	18.9936	18.8384	19.302	16.4995	13.8555	12.1079	11.8115	12.0902	7.42201	8.28925	17.3177	17.9859	19.2132	18.8998	19.5373	15.3848	16.285	17.2109	18.4803	18.252	19.8872	19.0362	..
Viet Nam	VNM	Adjusted net savings, including particulate emission damage (current US$)	NY.ADJ.SVNG.CD	5.83597e+09	6.07496e+09	6.65808e+09	6.42218e+09	6.17636e+09	6.85005e+09	7.67107e+09	9.09706e+09	7.13855e+09	8.4093e+09	2.47009e+10	3.01733e+10	3.63825e+10	3.9004e+10	4.38818e+10	3.49414e+10	3.9565e+10	4.54981e+10	5.43851e+10	5.79625e+10	6.59853e+10	6.61295e+10	..
Viet Nam	VNM	Adjusted savings: carbon dioxide damage (% of GNI)	NY.ADJ.DCO2.GN.ZS	3.09361	3.41342	3.88516	3.82754	4.20939	3.79866	3.58234	3.59858	3.28116	3.60136	3.03366	2.77319	2.55174	2.57354	2.71143	3.37827	3.30687	3.2618	3.80224	4.32088	4.51533	4.84257	..
Viet Nam	VNM	Adjusted savings: carbon dioxide damage (current US$)	NY.ADJ.DCO2.CD	9.5054e+08	1.10076e+09	1.34016e+09	1.48981e+09	1.87641e+09	2.1491e+09	2.32657e+09	2.7077e+09	3.15585e+09	3.65352e+09	4.32703e+09	4.65233e+09	4.83201e+09	5.31106e+09	6.09003e+09	7.67262e+09	8.03413e+09	8.62277e+09	1.11894e+10	1.37217e+10	1.49818e+10	1.68225e+10	..
Viet Nam	VNM	Adjusted savings: consumption of fixed capital (% of GNI)	NY.ADJ.DKAP.GN.ZS	6.26505	7.58032	8.9012	10.6123	12.4987	13.8908	15.1607	15.3328	16.1221	17.6092	16.6389	16.1924	15.6118	15.0466	14.3402	13.9879	14.033	13.6786	13.753	14.1337	14.0797	14.2623	..
Viet Nam	VNM	Adjusted savings: consumption of fixed capital (current US$)	NY.ADJ.DKAP.CD	1.925e+09	2.44449e+09	3.07041e+09	4.13067e+09	5.5715e+09	7.85874e+09	9.84621e+09	1.15369e+10	1.55064e+10	1.78642e+10	2.37328e+10	2.71646e+10	2.95627e+10	3.1052e+10	3.2209e+10	3.1769e+10	3.40937e+10	3.61603e+10	4.0473e+10	4.48839e+10	4.67162e+10	4.95457e+10	..
Viet Nam	VNM	Adjusted savings: education expenditure (% of GNI)	NY.ADJ.AEDU.GN.ZS	2.99241	3.08188	3.17135	3.26082	3.35029	3.43976	3.52923	3.6187	3.70816	3.79763	5.36	3.80784	4.55531	4.57157	4.57157	4.57157	4.57157	4.57157	4.57157	4.57157	4.57157	4.57157	..
Viet Nam	VNM	Adjusted savings: education expenditure (current US$)	NY.ADJ.AEDU.CD	9.19448e+08	9.93841e+08	1.09394e+09	1.26923e+09	1.49345e+09	1.94605e+09	2.29208e+09	2.72283e+09	3.56654e+09	3.85263e+09	7.6452e+09	6.38807e+09	8.626e+09	9.43444e+09	1.0268e+10	1.03828e+10	1.11068e+10	1.20852e+10	1.34535e+10	1.45178e+10	1.51684e+10	1.58811e+10	..
Viet Nam	VNM	Adjusted savings: energy depletion (% of GNI)	NY.ADJ.DNGY.GN.ZS	5.89376	4.55577	3.73739	3.92859	6.4966	6.93283	6.51516	4.76898	4.78006	2.29675	2.30591	2.99315	2.59313	1.89759	1.8156	0.955361	0.647752	0.709987	0.748405	0.52443	0.237236	0.474122	..
Viet Nam	VNM	Adjusted savings: energy depletion (current US$)	NY.ADJ.DNGY.CD	1.81091e+09	1.46914e+09	1.28919e+09	1.52915e+09	2.89597e+09	3.92227e+09	4.2313e+09	3.58835e+09	4.5975e+09	2.33001e+09	3.28901e+09	5.02135e+09	4.91039e+09	3.9161e+09	4.07794e+09	2.16979e+09	1.57373e+09	1.87689e+09	2.20245e+09	1.66542e+09	7.87144e+08	1.64704e+09	..
Viet Nam	VNM	Adjusted savings: gross savings (% of GNI)	NY.ADJ.ICTR.GN.ZS	31.702	31.7264	33.065	32.0021	34.1053	33.6936	34.0627	32.7589	28.7561	28.7407	34.5068	36.7965	36.0119	34.3817	34.2909	29.5737	30.1267	30.7123	32.5945	32.9904	34.4814	34.4151	..
Viet Nam	VNM	Adjusted savings: mineral depletion (% of GNI)	NY.ADJ.DMIN.GN.ZS	0.0150985	0.0150982	0.0232422	0.0193493	0.0234174	0.041832	0.17224	0.245532	0.511825	0.374246	0.19634	0.282106	0.216945	0.155661	0.0973325	0.0727582	0.0682417	0.0791734	0.0566635	0.00974685	0.0088487	0.0405146	..
Viet Nam	VNM	Adjusted savings: mineral depletion (current US$)	NY.ADJ.DMIN.CD	4.63915e+06	4.86884e+06	8.01725e+06	7.53145e+06	1.04387e+07	2.36666e+07	1.11862e+08	1.84747e+08	4.92278e+08	3.79666e+08	2.80049e+08	4.73265e+08	4.10811e+08	3.21241e+08	2.18614e+08	1.65246e+08	1.65795e+08	2.093e+08	1.66753e+08	3.09528e+07	2.93598e+07	1.40743e+08	..
Viet Nam	VNM	Adjusted savings: natural resources depletion (% of GNI)	NY.ADJ.DRES.GN.ZS	5.90886	4.57087	3.76064	3.94794	6.52002	6.97466	6.68739	5.01451	5.29188	2.67099	2.50225	3.27526	2.81007	2.05325	1.91293	1.02812	0.715994	0.78916	0.805068	0.534177	0.246084	0.514637	..
Viet Nam	VNM	Adjusted savings: net forest depletion (% of GNI)	NY.ADJ.DFOR.GN.ZS	0	0	0	0	0	0	0	0	0	0	0	0	0	0	0	0	0	0	0	0	0	0	..
Viet Nam	VNM	Adjusted savings: net forest depletion (current US$)	NY.ADJ.DFOR.CD	0	0	0	0	0	0	0	0	0	0	0	0	0	0	0	0	0	0	0	0	0	0	..
Viet Nam	VNM	Adjusted savings: net national savings (% of GNI)	NY.ADJ.NNAT.GN.ZS	25.4369	24.1461	24.1638	21.3898	21.6067	19.8028	18.902	17.4261	12.6339	11.1315	17.8678	20.604	20.4001	19.3351	19.9506	15.5858	16.0937	17.0337	18.8416	18.8567	20.4017	20.1527	..
Viet Nam	VNM	Adjusted savings: net national savings (current US$)	NY.ADJ.NNAT.CD	7.81573e+09	7.7866e+09	8.33513e+09	8.32569e+09	9.63156e+09	1.12035e+10	1.2276e+10	1.3112e+10	1.21514e+10	1.12927e+10	2.54857e+10	3.45656e+10	3.863e+10	3.99022e+10	4.48103e+10	3.53979e+10	3.91002e+10	4.50296e+10	5.54482e+10	5.98829e+10	6.76924e+10	7.00083e+10	..
Viet Nam	VNM	Adjusted savings: particulate emission damage (% of GNI)	NY.ADJ.DPEM.GN.ZS	0.433245	0.405324	0.387383	0.375706	0.372009	0.361357	0.349903	0.341539	0.347038	0.367552	0.374257	0.377549	0.380369	0.38003	0.360564	0.366177	0.35737	0.343363	0.325507	0.321224	0.324663	0.33093	..
Viet Nam	VNM	Adjusted savings: particulate emission damage (current US$)	NY.ADJ.DPEM.CD	1.33119e+08	1.30708e+08	1.33625e+08	1.46238e+08	1.6583e+08	2.04439e+08	2.27246e+08	2.56986e+08	3.33784e+08	3.72875e+08	5.33819e+08	6.3338e+08	7.20273e+08	7.84276e+08	8.09848e+08	8.3165e+08	8.68241e+08	9.077e+08	9.57921e+08	1.0201e+09	1.07723e+09	1.14961e+09	..
Viet Nam	VNM	Adolescent fertility rate (births per 1,000 women ages 15-19)	SP.ADO.TFRT	27.968	27.014	26.532	25.089	26.263	26.266	27.366	28.725	30.388	32.923	34.991	35.397	36.088	36.798	36.25	35.761	34.813	34.291	34.514	34.703	34.709	34.6	34.992
Viet Nam	VNM	Adolescents out of school (% of lower secondary school age)	SE.SEC.UNER.LO.ZS	15.9996	14.3215	10.506	..	..	..	..	..	..	..	..	..	..	..	13.34	11.186	8.628	7.456	4.334	2.672	1.263	2.971	1.702
Viet Nam	VNM	Adolescents out of school, female (% of female lower secondary school age)	SE.SEC.UNER.LO.FE.ZS	..	..	..	..	..	..	..	..	..	..	..	..	..	..	12.934	9.796	8.044	6.64	3.233	1.435	..	..	..
Viet Nam	VNM	Adolescents out of school, male (% of male lower secondary school age)	SE.SEC.UNER.LO.MA.ZS	..	..	..	..	..	..	..	..	..	..	..	..	..	..	13.724	12.496	9.177	8.219	5.356	3.812	..	..	..
Viet Nam	VNM	Adults (ages 15+) and children (ages 0-14) newly infected with HIV	SH.HIV.INCD.TL	20000	21000	21000	21000	20000	19000	18000	16000	16000	15000	14000	13000	13000	12000	11000	11000	9800	9200	8600	7800	7100	6600	6200
Viet Nam	VNM	Adults (ages 15-49) newly infected with HIV	SH.HIV.INCD	18000	19000	19000	19000	18000	17000	16000	15000	14000	13000	13000	12000	11000	11000	10000	9600	8800	8300	7900	7200	6600	6000	5700
Viet Nam	VNM	Age dependency ratio (% of working-age population)	SP.POP.DPND	60.189	58.1195	56.1917	54.386	52.6663	51.006	49.3691	47.8264	46.47	45.3339	44.4536	43.8492	43.4873	43.343	43.476	43.7669	43.9728	44.1828	44.457	44.786	45.1812	45.5568	46.0005
Viet Nam	VNM	Age dependency ratio, old (% of working-age population)	SP.POP.DPND.OL	9.9318	9.9103	9.86817	9.80987	9.74322	9.67144	9.59461	9.51873	9.4523	9.39948	9.36861	9.37179	9.41078	9.50194	9.74182	10.0978	10.4124	10.7726	11.2063	11.6895	12.235	12.7408	13.3108
Viet Nam	VNM	Age dependency ratio, young (% of working-age population)	SP.POP.DPND.YG	50.2572	48.2092	46.3235	44.5761	42.9231	41.3346	39.7745	38.3076	37.0177	35.9344	35.085	34.4774	34.0765	33.841	33.7342	33.6691	33.5603	33.4102	33.2507	33.0965	32.9462	32.816	32.6897
Viet Nam	VNM	Agricultural irrigated land (% of total agricultural land)	AG.LND.IRIG.AG.ZS	..	..	..	..	..	..	..	..	..	..	..	..	..	..	..	..	..	..	..	..	..	..	..
Viet Nam	VNM	Agricultural land (% of land area)	AG.LND.AGRI.ZS	28.2261	30.4831	30.446	30.7576	31.5916	32.1385	32.2192	32.1943	32.74	32.9068	34.3451	34.3733	34.4331	34.6727	34.6991	38.7634	38.8408	38.828	38.7345	39.5241	39.4348	39.4348	..
Viet Nam	VNM	Agricultural land (sq. km)	AG.LND.AGRI.K2	87800	94830	94550	95370	97956	100541	100780	100626	102408	102920	107601	107686	107933	108528	108737	121478	121722	121688	121405	123880	123600	123600	..
Viet Nam	VNM	Agricultural machinery, tractors	AG.AGR.TRAC.NO	162746	..	..	..	..	..	..	..	..	..	..	..	..	..	..	..	..	..	..	..	..	..	..
Viet Nam	VNM	Agricultural machinery, tractors per 100 sq. km of arable land	AG.LND.TRAC.ZS	262.494	..	..	..	..	..	..	..	..	..	..	..	..	..	..	..	..	..	..	..	..	..	..
Viet Nam	VNM	Agricultural methane emissions (% of total)	EN.ATM.METH.AG.ZS	72.4058	70.0213	68.3529	66.856	65.5865	64.2659	63.1659	61.6505	60.2889	..	..	..	..	..	..	..	..	..	..	..	..	..	..
Viet Nam	VNM	Agricultural methane emissions (thousand metric tons of CO2 equivalent)	EN.ATM.METH.AG.KT.CE	46890.8	45988.4	46483.5	47075.5	47973.6	48539.8	49559.4	49533.5	49662.5	49677.1	49536	49513.4	49522.3	49975.7	49831.3	50325.1	50239.9	50104.9	49688.4	48085.6	47620.9	..	..
Viet Nam	VNM	Agricultural nitrous oxide emissions (% of total)	EN.ATM.NOXE.AG.ZS	91.203	89.9884	90.0385	90.2993	90.3274	89.5769	89.0339	89.3534	87.2981	..	..	..	..	..	..	..	..	..	..	..	..	..	..
Viet Nam	VNM	Agricultural nitrous oxide emissions (thousand metric tons of CO2 equivalent)	EN.ATM.NOXE.AG.KT.CE	16867.6	15203.1	16020.5	17161	17869.1	17022.4	16707	18036.8	15331.1	20469	18199.5	16963.8	17991.6	20546.7	19089.5	21386.5	20533.7	20716.8	20978.3	20412.2	22649.5	..	..
Viet Nam	VNM	Agricultural raw materials exports (% of merchandise exports)	TX.VAL.AGRI.ZS.UN	1.98707	1.94997	2.32067	2.42283	2.37636	3.12037	4.06734	3.82373	3.30731	2.7738	4.05331	4.35735	3.39021	3.19709	2.33044	2.12289	1.96482	1.93958	1.83619	1.89968	1.75204	1.8761	2.10687
Viet Nam	VNM	Agricultural raw materials imports (% of merchandise imports)	TM.VAL.AGRI.ZS.UN	2.90957	3.36197	3.11846	3.18473	3.72136	3.68296	3.82146	3.09285	3.07471	2.97105	3.51963	3.87914	3.31151	3.29019	3.55355	3.19217	2.86236	3.10946	3.05995	2.73446	2.47628	2.92345	3.02282
Viet Nam	VNM	Agriculture, forestry, and fishing, value added (% of GDP)	NV.AGR.TOTL.ZS	24.5346	23.241	23.0294	22.5424	21.8077	19.3	18.7268	18.6551	20.4131	19.1685	15.3751	16.2591	16.1995	15.2156	14.8803	14.4747	13.8183	12.9299	12.3067	11.7845	12.6554	12.5604	11.8771
Viet Nam	VNM	Agriculture, forestry, and fishing, value added (annual % growth)	NV.AGR.TOTL.KD.ZG	4.63421	3.17158	4.18694	3.71345	4.45799	4.18932	3.79801	3.95525	4.69229	1.90982	0.48599	4.24226	2.87147	2.53125	3.20346	2.50702	1.65377	3.16839	4.11544	2.6671	3.03942	3.26847	3.35787
Viet Nam	VNM	Agriculture, forestry, and fishing, value added (constant 2015 US$)	NV.AGR.TOTL.KD	2.12124e+10	2.18852e+10	2.28015e+10	2.36482e+10	2.47024e+10	2.57373e+10	2.67148e+10	2.77714e+10	2.90745e+10	2.96298e+10	2.97738e+10	3.10369e+10	3.19281e+10	3.27363e+10	3.3785e+10	3.4632e+10	3.52047e+10	3.63201e+10	3.78149e+10	3.88234e+10	4.00034e+10	4.13109e+10	4.26981e+10
Viet Nam	VNM	Agriculture, forestry, and fishing, value added (constant LCU)	NV.AGR.TOTL.KN	300122420418756	309641028365656	322605497739534	334585283538560	349501062232053	364142786594195	377972970222339	392922740145999	411359798316842	419216022445551	421253372075589	439124034709635	451733369211849	463167883044562	478005293124440	489988999618228	498092304147711	513873793992602	535021980267871	549291561927127	565986831419363	584485945058143	604112240195429
Viet Nam	VNM	Agriculture, forestry, and fishing, value added (current LCU)	NV.AGR.TOTL.CN	108356000000000	111858000000000	123383000000000	138285000000000	155992000000000	176402000000000	198797000000000	232586000000000	329886000000000	346786000000000	421253372075589	575554558549491	659929433420029	680694089340446	734647540584595	751429894980632	779266831692367	813794273230772	862579575131194	908257218891979	1018049478742790	1065077498740870	1129908119851620
Viet Nam	VNM	Agriculture, forestry, and fishing, value added (current US$)	NV.AGR.TOTL.CD	7.64805e+09	7.59638e+09	8.07507e+09	8.9161e+09	9.90677e+09	1.11232e+10	1.24293e+10	1.44417e+10	2.02356e+10	2.03214e+10	2.26323e+10	2.80625e+10	3.16847e+10	3.25171e+10	3.47384e+10	3.4632e+10	3.55262e+10	3.63787e+10	3.81638e+10	3.94034e+10	4.38656e+10	4.59882e+10	4.85539e+10
Viet Nam	VNM	Agriculture, forestry, and fishing, value added per worker (constant 2015 US$)	NV.AGR.EMPL.KD	848.471	868.339	913.001	971.634	1031.94	1095.29	1167.59	1231.92	1270.2	1284.56	1226.23	1266.53	1312.79	1334.29	1373.55	1470.7	1566.91	1675.9	1835.73	2037.19	2288.41	2647.44	2316.96
Viet Nam	VNM	Air transport, freight (million ton-km)	IS.AIR.GOOD.MT.K1	117.332	135.363	151.91	164.459	216.527	230.186	216.012	258.488	295.759	311.502	426.916	475.386	503.55	497.18	450.22	384.47	451.256	453.35	762.662	1022.84	572.076	676.507	..
Viet Nam	VNM	Air transport, passengers carried	IS.AIR.PSGR	2877894	3427176	4038133	3969320	5049706	5453683	5283831	7194443	9991145	11073604	14377619	1.65445e+07	1.69761e+07	2.04293e+07	2.3826e+07	29944771	37349272	42592762	47049671	53227026	31771202	14754847	..
Viet Nam	VNM	Air transport, registered carrier departures worldwide	IS.AIR.DPRT	28999	35658	42588	41996	50855	54415	50840	60218	74739	83720	109176	135906	135300	149528	167386	205217	248580	264548	283787	332029	212297	117353	..
Viet Nam	VNM	Alternative and nuclear energy (% of total energy use)	EG.USE.COMM.CL.ZS	3.67304	4.29849	3.93105	3.9584	3.36959	3.10158	3.69548	3.98685	4.2471	4.49472	3.69036	5.44897	6.8028	6.9372	..	..	..	..	..	..	..	..	..
Viet Nam	VNM	Annual freshwater withdrawals, agriculture (% of total freshwater withdrawal)	ER.H2O.FWAG.ZS	93.9928	94.1682	94.3342	94.4914	94.6406	94.7824	94.7824	94.7824	94.7824	94.7824	94.7824	94.7824	94.7824	94.7824	94.7824	94.7824	94.7824	94.7824	94.7824	94.7824	94.7824	..	..
Viet Nam	VNM	Annual freshwater withdrawals, domestic (% of total freshwater withdrawal)	ER.H2O.FWDM.ZS	1.4635	1.46499	1.4664	1.46773	1.46899	1.47019	1.47019	1.47019	1.47019	1.47019	1.47019	1.47019	1.47019	1.47019	1.47019	1.47019	1.47019	1.47019	1.47019	1.47019	1.47019	..	..
Viet Nam	VNM	Annual freshwater withdrawals, industry (% of total freshwater withdrawal)	ER.H2O.FWIN.ZS	4.54368	4.36681	4.19945	4.04087	3.89039	3.74741	3.74741	3.74741	3.74741	3.74741	3.74741	3.74741	3.74741	3.74741	3.74741	3.74741	3.74741	3.74741	3.74741	3.74741	3.74741	..	..
Viet Nam	VNM	Annual freshwater withdrawals, total (% of internal resources)	ER.H2O.FWTL.ZS	19.9805	20.549	21.1175	21.6372	22.2057	22.7761	22.7761	22.7761	22.7761	22.7761	22.7761	22.7761	22.7761	22.7761	22.7761	22.7761	22.7761	22.7761	22.7761	22.7761	22.7761	..	..
Viet Nam	VNM	Annual freshwater withdrawals, total (billion cubic meters)	ER.H2O.FWTL.K3	71.814	73.8572	75.9004	77.7686	79.8118	81.862	81.862	81.862	81.862	81.862	81.862	81.862	81.862	81.862	81.862	81.862	81.862	81.862	81.862	81.862	81.862	..	..
Viet Nam	VNM	Annualized average growth rate in per capita real survey mean consumption or income, bottom 40% of population (%)	SI.SPR.PC40.ZG	..	..	..	..	..	..	..	..	..	..	..	..	..	..	..	..	..	..	..	..	..	..	2.61
Viet Nam	VNM	Annualized average growth rate in per capita real survey mean consumption or income, total population (%)	SI.SPR.PCAP.ZG	..	..	..	..	..	..	..	..	..	..	..	..	..	..	..	..	..	..	..	..	..	..	2.78
Viet Nam	VNM	Antiretroviral therapy coverage (% of people living with HIV)	SH.HIV.ARTC.ZS	0	0	0	0	0	2	4	9	15	20	25	30	35	39	42	48	52	54	60	63	68	71	73
Viet Nam	VNM	Antiretroviral therapy coverage for PMTCT (% of pregnant women living with HIV)	SH.HIV.PMTC.ZS	0	0	3	8	9	18	35	46	51	62	52	44	46	42	58	63	72	80	83	94	96	84	77
Viet Nam	VNM	Aquaculture production (metric tons)	ER.FSH.AQUA.MT	513517	603098	718041	952502	1213617	1452300	1672727	2100400	2477450	2571080	2701317	2860990	3104501	3221095	3355234	3.47545e+06	3.58158e+06	3.83178e+06	4.19282e+06	4373747	4.68143e+06	4.75017e+06	5.17037e+06
Viet Nam	VNM	Arable land (% of land area)	AG.LND.ARBL.ZS	19.9318	21.3732	21.2526	21.2242	20.8646	20.3237	20.2944	20.187	20.0852	20.1431	20.5475	20.5488	20.4216	20.5196	20.4534	22.3458	22.3302	22.2981	22.1808	21.6445	21.654	21.654	..
Viet Nam	VNM	Arable land (hectares per person)	AG.LND.ARBL.HA.PC	0.0784799	0.0833022	0.0818429	0.0807724	0.078598	0.0764715	0.0756148	0.0744388	0.0733961	0.0728468	0.0736452	0.0728655	0.071682	0.0711528	0.0702523	0.0759594	0.0751451	0.0743175	0.0732461	0.0708314	0.0702234	0.0696331	..
Viet Nam	VNM	Arable land (hectares)	AG.LND.ARBL.HA	6200000	6649000	6600000	6581000	6469500	6358000	6348000	6309600	6282500	6300000	6437400	6437600	6401300	6422800	6409500	7002800	6998000	6988300	6952100	6784000	6787000	6787000	..
Viet Nam	VNM	ARI treatment (% of children under 5 taken to a health provider)	SH.STA.ARIC.ZS	60	..	71	..	..	..	83	..	..	..	..	73	..	..	81.1	..	..	..	..	..	..	72.6	..
Viet Nam	VNM	Armed forces personnel (% of total labor force)	MS.MIL.TOTL.TF.ZS	1.33681	1.29377	1.27414	1.25585	..	1.13207	1.09496	1.06019	1.0305	1.00273	1.03551	1.01887	1.00616	0.982854	0.970951	0.95773	0.954679	0.949107	0.944863	0.93418	0.953391	..	..
Viet Nam	VNM	Armed forces personnel, total	MS.MIL.TOTL.P1	524000	524000	524000	524000	..	495000	495000	495000	495000	495000	522000	522000	522000	522000	522000	522000	522000	522000	522000	522000	522000	..	..
Viet Nam	VNM	Arms exports (SIPRI trend indicator values)	MS.MIL.XPRT.KD	..	..	..	..	..	..	14000000	..	..	..	..	..	..	..	..	..	..	..	10000000	..	..	..	..
Viet Nam	VNM	Arms imports (SIPRI trend indicator values)	MS.MIL.MPRT.KD	7000000	95000000	58000000	22000000	294000000	221000000	42000000	8000000	182000000	60000000	150000000	1010000000	780000000	360000000	1209000000	851000000	907000000	781000000	603000000	160000000	32000000	244000000	95000000
Viet Nam	VNM	Automated teller machines (ATMs) (per 100,000 adults)	FB.ATM.TOTL.P5	..	..	..	..	1.41	2.91	3.46	7.57	11.83	14.73	17.02	19.59	20.67	21.86	22.69	23.74	24.24	24.13	25.32	25.9	26.26	27.05	..
Viet Nam	VNM	Average precipitation in depth (mm per year)	AG.LND.PRCP.MM	1821	1821	1821	1821	1821	1821	1821	1821	1821	1821	1821	1821	1821	1821	1821	1821	1821	1821	1821	1821	1821	..	..
Viet Nam	VNM	Average time to clear exports through customs (days)	IC.CUS.DURS.EX	..	..	..	..	..	..	..	..	..	4.2	..	..	..	..	..	7	..	..	..	..	..	..	..
Viet Nam	VNM	Average transaction cost of sending remittances from a specific country (%)	SI.RMT.COST.OB.ZS	..	..	..	..	..	..	..	..	..	..	..	..	..	..	..	..	..	..	..	..	..	..	..
Viet Nam	VNM	Average transaction cost of sending remittances to a specific country (%)	SI.RMT.COST.IB.ZS	..	..	..	..	..	..	..	..	..	..	..	..	..	..	..	..	7.86098	7.00694	4.70097	4.64048	4.19124	3.94167	3.28028
Viet Nam	VNM	Average working hours of children, study and work, ages 7-14 (hours per week)	SL.TLF.0714.SW.TM	..	..	..	..	..	..	..	..	..	..	..	..	11.6	..	..	..	..	..	..	..	..	..	..
Viet Nam	VNM	Average working hours of children, study and work, female, ages 7-14 (hours per week)	SL.TLF.0714.SW.FE.TM	..	..	..	..	..	..	..	..	..	..	..	..	11.3	..	..	..	..	..	..	..	..	..	..
Viet Nam	VNM	Average working hours of children, study and work, male, ages 7-14 (hours per week)	SL.TLF.0714.SW.MA.TM	..	..	..	..	..	..	..	..	..	..	..	..	11.8	..	..	..	..	..	..	..	..	..	..
Viet Nam	VNM	Average working hours of children, working only, ages 7-14 (hours per week)	SL.TLF.0714.WK.TM	..	..	..	..	..	..	..	..	..	..	..	..	34.2	..	..	..	..	..	..	..	..	..	..
Viet Nam	VNM	Average working hours of children, working only, female, ages 7-14 (hours per week)	SL.TLF.0714.WK.FE.TM	..	..	..	..	..	..	..	..	..	..	..	..	32.6	..	..	..	..	..	..	..	..	..	..
Viet Nam	VNM	Average working hours of children, working only, male, ages 7-14 (hours per week)	SL.TLF.0714.WK.MA.TM	..	..	..	..	..	..	..	..	..	..	..	..	35.3	..	..	..	..	..	..	..	..	..	..
Viet Nam	VNM	Bank capital to assets ratio (%)	FB.BNK.CAPA.ZS	..	..	..	..	..	..	..	..	8.4966	7.74992	6.69884	7.57911	7.97137	7.41636	6.86385	6.33741	5.61606	5.19388	5.7264	5.76741	7.18671	7.51458	..
Viet Nam	VNM	Bank liquid reserves to bank assets ratio (%)	FD.RES.LIQU.AS.ZS	..	..	..	..	..	..	..	..	..	..	..	..	..	..	..	..	..	..	..	..	..	..	..
Viet Nam	VNM	Bank nonperforming loans to total gross loans (%)	FB.AST.NPER.ZS	..	..	..	..	..	..	..	..	2.151	1.79657	2.0926	2.79209	3.43791	3.10707	3.49733	2.75512	2.63886	2.11142	2.12656	1.7733	1.87185	1.59911	..
Viet Nam	VNM	Battle-related deaths (number of people)	VC.BTL.DETH	..	..	..	..	..	..	..	..	..	..	..	..	..	..	..	..	..	..	..	..	..	..	..
Viet Nam	VNM	Benefit incidence of social insurance programs to poorest quintile (% of total social insurance benefits)	per_si_allsi.ben_q1_tot	..	..	..	..	..	..	1.90617	..	..	..	1.07853	..	1.95383	..	1.62209	..	..	..	..	..	..	..	..
Viet Nam	VNM	Benefit incidence of social protection and labor programs to poorest quintile (% of total SPL benefits)	per_allsp.ben_q1_tot	..	..	..	..	..	..	4.67684	..	..	..	3.05921	..	3.8094	..	3.67648	..	..	..	..	..	..	..	..
Viet Nam	VNM	Benefit incidence of social safety net programs to poorest quintile (% of total safety net benefits)	per_sa_allsa.ben_q1_tot	..	..	..	..	..	..	14.5394	..	..	..	6.50029	..	43.6502	..	63.7975	..	..	..	..	..	..	..	..
Viet Nam	VNM	Benefit incidence of unemployment benefits and ALMP to poorest quintile (% of total U/ALMP benefits)	per_lm_alllm.ben_q1_tot	..	..	..	..	..	..	..	..	..	..	..	..	..	..	..	..	..	..	..	..	..	..	..
Viet Nam	VNM	Binding coverage, all products (%)	TM.TAX.MRCH.BC.ZS	..	..	..	..	..	..	..	97.11	96.91	96.91	96.91	..	93.75	93.75	93.75	93.75	93.75	93.75	93.83	93.82	93.82	93.82	..
Viet Nam	VNM	Binding coverage, manufactured products (%)	TM.TAX.MANF.BC.ZS	..	..	..	..	..	..	..	98.51	98.52	98.52	98.52	..	98.7	98.7	98.7	98.7	98.7	98.7	98.68	98.68	98.68	98.68	..
Viet Nam	VNM	Binding coverage, primary products (%)	TM.TAX.TCOM.BC.ZS	..	..	..	..	..	..	..	92.63	91.8	91.8	91.8	..	79.88	79.88	79.88	79.88	79.88	79.88	80.26	80.2	80.2	80.2	..
Viet Nam	VNM	Bird species, threatened	EN.BIR.THRD.NO	..	..	..	..	..	..	..	..	..	..	..	..	..	..	..	..	..	..	52	..	..	..	..
Viet Nam	VNM	Birth rate, crude (per 1,000 people)	SP.DYN.CBRT.IN	18.046	17.969	18.142	17.879	17.862	17.465	16.995	17.072	17.143	17.016	16.906	16.929	17.078	17.152	16.981	16.787	16.438	16.1	15.873	15.663	15.4	15.008	14.689
Viet Nam	VNM	Births attended by skilled health staff (% of total)	SH.STA.BRTC.ZS	58.8	..	85	..	..	..	83.8	..	..	..	..	91.9	..	..	93.8	..	..	..	..	..	..	96.1	..
Viet Nam	VNM	Borrowers from commercial banks (per 1,000 adults)	FB.CBK.BRWR.P3	..	..	..	..	..	..	..	..	..	..	..	..	..	..	..	..	..	..	..	..	..	..	..
Viet Nam	VNM	Bound rate, simple mean, all products (%)	TM.TAX.MRCH.BR.ZS	..	..	..	..	..	..	..	11.3	11.35	11.35	11.35	..	11.36	11.36	11.36	11.36	11.36	11.36	11.38	11.38	11.38	11.38	..
Viet Nam	VNM	Bound rate, simple mean, manufactured products (%)	TM.TAX.MANF.BR.ZS	..	..	..	..	..	..	..	10.77	10.77	10.77	10.77	..	10.78	10.78	10.78	10.78	10.78	10.78	10.78	10.78	10.78	10.78	..
Viet Nam	VNM	Bound rate, simple mean, primary products (%)	TM.TAX.TCOM.BR.ZS	..	..	..	..	..	..	..	13.37	13.58	13.58	13.58	..	13.59	13.59	13.59	13.59	13.59	13.59	13.68	13.68	13.68	13.68	..
Viet Nam	VNM	Bribery incidence (% of firms experiencing at least one bribe payment request)	IC.FRM.BRIB.ZS	..	..	..	..	..	..	..	..	..	38.3	..	..	..	..	..	26.1	..	..	..	..	..	..	..
Viet Nam	VNM	Broad money (% of GDP)	FM.LBL.BMNY.GD.ZS	44.6046	52.1189	53.0355	61.6292	69.2636	70.9598	79.2237	100.58	93.6572	105.607	90.4545	78.3722	84.8165	81.5922	88.092	96.1578	104.58	107.026	108.535	112.523	122.859	127.235	122.544
Viet Nam	VNM	Broad money (current LCU)	FM.LBL.BMNY.CN	196994400000000	250845700000000	284144300000000	378059800000000	495447279000000	648573735000000	841010724000000	1253997428000000	1513543885000000	1910586864000000	2478310239000000	2774281102000000	3455221398958220	3650155612868000	4349132176332370	4991860094755830	5897711281238610	6736129079501620	7607257231515550	8672395146599610	9883245683780680	1.07891e+16	1.1658e+16
Viet Nam	VNM	Broad money growth (annual %)	FM.LBL.BMNY.ZG	35.4193	27.3365	13.2745	33.052	31.05	30.9067	29.6708	49.106	20.6975	26.2327	29.7146	11.9424	24.5447	5.64173	19.1492	14.7783	18.1466	14.216	12.9322	14.0016	13.9621	9.16549	8.05389
Viet Nam	VNM	Broad money to total reserves ratio	FM.LBL.BMNY.IR.ZS	4.06976	4.63597	4.51255	3.91632	4.46853	4.51867	3.92871	3.31624	3.88621	6.80721	10.6805	9.99079	6.48697	6.73412	6.01509	8.14384	7.36086	6.13589	6.06957	4.80296	4.49048	4.25938	5.78884
Viet Nam	VNM	Business extent of disclosure index (0=less disclosure to 10=more disclosure)	IC.BUS.DISC.XQ	..	..	..	..	..	3	3	6	6	6	6	6	6	7	7	7	7	7	7	7	..	..	..
Viet Nam	VNM	Capture fisheries production (metric tons)	ER.FSH.CAPT.MT	1629612	1724758	1802598	1856005	1940034	1987900	2026600	2074500	2054700	2178400	2249711	2399528	2523673	2623588	2743462	2860638	3077941	3314293	3346179	3.44053e+06	3.50606e+06	3.54025e+06	3.59e+06
Viet Nam	VNM	Cause of death, by communicable diseases and maternal, prenatal and nutrition conditions (% of total)	SH.DTH.COMM.ZS	18.1267	..	..	..	..	..	..	..	..	..	12.8609	..	..	..	..	10.7557	..	..	..	9.30494	..	..	..
Viet Nam	VNM	Cause of death, by injury (% of total)	SH.DTH.INJR.ZS	8.96491	..	..	..	..	..	..	..	..	..	8.73682	..	..	..	..	8.83691	..	..	..	9.32849	..	..	..
Viet Nam	VNM	Cause of death, by non-communicable diseases (% of total)	SH.DTH.NCOM.ZS	72.9084	..	..	..	..	..	..	..	..	..	78.4023	..	..	..	..	80.4074	..	..	..	81.3666	..	..	..
Viet Nam	VNM	Central government debt, total (% of GDP)	GC.DOD.TOTL.GD.ZS	..	..	..	..	..	..	..	..	..	..	..	..	..	..	..	..	..	..	..	..	..	..	..
Viet Nam	VNM	Central government debt, total (current LCU)	GC.DOD.TOTL.CN	..	..	..	..	..	..	..	..	..	..	..	..	..	..	..	..	..	..	..	..	..	..	..
Viet Nam	VNM	Cereal production (metric tons)	AG.PRD.CREL.MT	3.45371e+07	3.42718e+07	3.69603e+07	37706900	39581000	39621600	3.97056e+07	4.02475e+07	4.33048e+07	4.33235e+07	4.46138e+07	4.72356e+07	4.87127e+07	4.92314e+07	50178378	5.03794e+07	4.83599e+07	4.78772e+07	4.89237e+07	4.82315e+07	4.73252e+07	4.83012e+07	4.7097e+07
Viet Nam	VNM	Cereal yield (kg per hectare)	AG.YLD.CREL.KG	4112.4	4167.3	4440.9	4506.7	4690.9	4726.2	4749.8	4846.2	4897.6	5080.3	5177.5	5381.2	5462	5425.5	5577.8	5601.2	5441	5434.4	5685.4	5715.8	5797.3	5947.1	5905.2
Viet Nam	VNM	Changes in inventories (constant LCU)	NE.GDI.STKB.KN	12362578226000	13790375849000	15243178048000	16953535381000	19013964648000	25380292114000	34812517490000	53806154688000	68266155052000	50393210272000	53136230000000	55075710000000	59261460000000	63350500000000	67037500000000	71636270000000	77051980000000	81598040000000	84870120000000	88171570000000	91998220000000	99495000000000	101091570000000
Viet Nam	VNM	Changes in inventories (current LCU)	NE.GDI.STKB.CN	8670000000000	9732000000000	11155000000000	12826000000000	15818000000000	22702000000000	33680000000000	55598000000000	75759000000000	59800000000000	53136230000000	63779340000000	77668600000000	85452140000000	93029710000000	100306250000000	103239370000000	110806460000000	117612420000000	124655730000000	131756640000000	151762620000000	163603980000000
Viet Nam	VNM	Changes in inventories (current US$)	NE.GDI.STKB.CD	6.11951e+08	6.60909e+08	7.30063e+08	8.26973e+08	1.00457e+09	1.4315e+09	2.10576e+09	3.45219e+09	4.64715e+09	3.50423e+09	2.8548e+09	3.10971e+09	3.72905e+09	4.08209e+09	4.39898e+09	4.62293e+09	4.7066e+09	4.95333e+09	5.20362e+09	5.408e+09	5.67712e+09	6.55285e+09	7.03032e+09
Viet Nam	VNM	Charges for the use of intellectual property, payments (BoP, current US$)	BM.GSR.ROYL.CD	..	..	..	..	..	..	..	..	..	..	..	..	..	..	..	..	..	..	..	..	..	..	..
Viet Nam	VNM	Charges for the use of intellectual property, receipts (BoP, current US$)	BX.GSR.ROYL.CD	..	..	..	..	..	..	..	..	..	..	..	..	..	..	..	..	..	..	..	..	..	..	..
Viet Nam	VNM	Chemicals (% of value added in manufacturing)	NV.MNF.CHEM.ZS.UN	6.25825	6.25825	6.25825	6.25825	5.74933	5.74933	5.74933	5.36917	5.69683	7.82207	5.36824	4.62177	5.36965	6.04834	4.89084	5.49861	5.13891	4.58511	4.27205	4.21216	4.3279	4.3279	..
Viet Nam	VNM	Child employment in agriculture (% of economically active children ages 7-14)	SL.AGR.0714.ZS	..	..	..	..	..	..	..	..	..	..	..	..	77.14	..	..	..	..	..	..	..	..	..	..
Viet Nam	VNM	Child employment in agriculture, female (% of female economically active children ages 7-14)	SL.AGR.0714.FE.ZS	..	..	..	..	..	..	..	..	..	..	..	..	72.73	..	..	..	..	..	..	..	..	..	..
Viet Nam	VNM	Child employment in agriculture, male (% of male economically active children ages 7-14)	SL.AGR.0714.MA.ZS	..	..	..	..	..	..	..	..	..	..	..	..	80.66	..	..	..	..	..	..	..	..	..	..
Viet Nam	VNM	Child employment in manufacturing (% of economically active children ages 7-14)	SL.MNF.0714.ZS	..	..	..	..	..	..	..	..	..	..	..	..	5.9	..	..	..	..	..	..	..	..	..	..
Viet Nam	VNM	Child employment in manufacturing, female (% of female economically active children ages 7-14)	SL.MNF.0714.FE.ZS	..	..	..	..	..	..	..	..	..	..	..	..	8.41	..	..	..	..	..	..	..	..	..	..
Viet Nam	VNM	Child employment in manufacturing, male (% of male economically active children ages 7-14)	SL.MNF.0714.MA.ZS	..	..	..	..	..	..	..	..	..	..	..	..	3.91	..	..	..	..	..	..	..	..	..	..
Viet Nam	VNM	Child employment in services (% of economically active children ages 7-14)	SL.SRV.0714.ZS	..	..	..	..	..	..	..	..	..	..	..	..	16.18	..	..	..	..	..	..	..	..	..	..
Viet Nam	VNM	Child employment in services, female (% of female economically active children ages 7-14)	SL.SRV.0714.FE.ZS	..	..	..	..	..	..	..	..	..	..	..	..	18.39	..	..	..	..	..	..	..	..	..	..
Viet Nam	VNM	Child employment in services, male (% of male economically active children ages 7-14)	SL.SRV.0714.MA.ZS	..	..	..	..	..	..	..	..	..	..	..	..	14.42	..	..	..	..	..	..	..	..	..	..
Viet Nam	VNM	Children (0-14) living with HIV	SH.HIV.0014	1700	2000	2400	2700	3100	3400	3600	3700	3900	4000	4200	4500	4700	4900	5000	5100	5100	5000	4800	4500	4300	4000	3800
Viet Nam	VNM	Children (ages 0-14) newly infected with HIV	SH.HIV.INCD.14	690	770	860	890	940	910	800	750	700	610	550	610	570	620	560	540	500	500	500	200	200	500	500
Viet Nam	VNM	Children in employment, female (% of female children ages 7-14)	SL.TLF.0714.FE.ZS	..	..	..	..	..	..	21.6	..	..	..	..	13.5	10.1	..	..	..	..	..	..	..	..	..	..
Viet Nam	VNM	Children in employment, male (% of male children ages 7-14)	SL.TLF.0714.MA.ZS	..	..	..	..	..	..	21	..	..	..	..	12.5	11.7	..	..	..	..	..	..	..	..	..	..
Viet Nam	VNM	Children in employment, self-employed (% of children in employment, ages 7-14)	SL.SLF.0714.ZS	..	..	..	..	..	..	..	..	..	..	..	..	8.18	..	..	..	..	..	..	..	..	..	..
Viet Nam	VNM	Children in employment, self-employed, female (% of female children in employment, ages 7-14)	SL.SLF.0714.FE.ZS	..	..	..	..	..	..	..	..	..	..	..	..	6.03	..	..	..	..	..	..	..	..	..	..
Viet Nam	VNM	Children in employment, self-employed, male (% of male children in employment, ages 7-14)	SL.SLF.0714.MA.ZS	..	..	..	..	..	..	..	..	..	..	..	..	9.9	..	..	..	..	..	..	..	..	..	..
Viet Nam	VNM	Children in employment, study and work (% of children in employment, ages 7-14)	SL.TLF.0714.SW.ZS	..	..	..	..	..	..	88.1	..	..	..	..	84.1	81	..	..	..	..	..	..	..	..	..	..
Viet Nam	VNM	Children in employment, study and work, female (% of female children in employment, ages 7-14)	SL.TLF.0714.SW.FE.ZS	..	..	..	..	..	..	..	..	..	..	..	..	83.4	..	..	..	..	..	..	..	..	..	..
Viet Nam	VNM	Children in employment, study and work, male (% of male children in employment, ages 7-14)	SL.TLF.0714.SW.MA.ZS	..	..	..	..	..	..	..	..	..	..	..	..	79.1	..	..	..	..	..	..	..	..	..	..
Viet Nam	VNM	Children in employment, total (% of children ages 7-14)	SL.TLF.0714.ZS	..	..	..	..	..	..	21.3	..	..	..	..	13	10.9	..	..	..	..	..	..	..	..	..	..
Viet Nam	VNM	Children in employment, unpaid family workers (% of children in employment, ages 7-14)	SL.FAM.0714.ZS	..	..	..	..	..	..	..	..	..	..	..	87.37	84.29	..	..	..	..	..	..	..	..	..	..
Viet Nam	VNM	Children in employment, unpaid family workers, female (% of female children in employment, ages 7-14)	SL.FAM.0714.FE.ZS	..	..	..	..	..	..	..	..	..	..	..	85.52	86.71	..	..	..	..	..	..	..	..	..	..
Viet Nam	VNM	Children in employment, unpaid family workers, male (% of male children in employment, ages 7-14)	SL.FAM.0714.MA.ZS	..	..	..	..	..	..	..	..	..	..	..	89.2	82.35	..	..	..	..	..	..	..	..	..	..
Viet Nam	VNM	Children in employment, wage workers (% of children in employment, ages 7-14)	SL.WAG.0714.ZS	..	..	..	..	..	..	..	..	..	..	..	9.69	7.53	..	..	..	..	..	..	..	..	..	..
Viet Nam	VNM	Children in employment, wage workers, female (% of female children in employment, ages 7-14)	SL.WAG.0714.FE.ZS	..	..	..	..	..	..	..	..	..	..	..	11.59	7.26	..	..	..	..	..	..	..	..	..	..
Viet Nam	VNM	Children in employment, wage workers, male (% of male children in employment, ages 7-14)	SL.WAG.0714.MA.ZS	..	..	..	..	..	..	..	..	..	..	..	7.8	7.75	..	..	..	..	..	..	..	..	..	..
Viet Nam	VNM	Children in employment, work only (% of children in employment, ages 7-14)	SL.TLF.0714.WK.ZS	..	..	..	..	..	..	11.9	..	..	..	..	15.9	19	..	..	..	..	..	..	..	..	..	..
Viet Nam	VNM	Children in employment, work only, female (% of female children in employment, ages 7-14)	SL.TLF.0714.WK.FE.ZS	..	..	..	..	..	..	..	..	..	..	..	..	16.6	..	..	..	..	..	..	..	..	..	..
Viet Nam	VNM	Children in employment, work only, male (% of male children in employment, ages 7-14)	SL.TLF.0714.WK.MA.ZS	..	..	..	..	..	..	..	..	..	..	..	..	20.9	..	..	..	..	..	..	..	..	..	..
Viet Nam	VNM	Children out of school (% of primary school age)	SE.PRM.UNER.ZS	0	0	0.32951	..	..	2.92194	3.00794	..	3.72896	4.7583	1.55886	1.93984	1.0679	0	0.725	0.347	..	..	..	..	..	..	..
Viet Nam	VNM	Children out of school, female (% of female primary school age)	SE.PRM.UNER.FE.ZS	..	..	..	..	..	..	..	..	..	..	..	..	..	..	..	..	..	..	..	..	..	..	..
Viet Nam	VNM	Children out of school, male (% of male primary school age)	SE.PRM.UNER.MA.ZS	..	..	..	..	..	..	..	..	..	..	..	..	..	..	..	..	..	..	..	..	..	..	..
Viet Nam	VNM	Children out of school, primary	SE.PRM.UNER	0	0	28129	..	..	218771	216289	..	258179	329448	108503	136272	75364	0	51109.3	24493.9	..	..	..	..	..	..	..
Viet Nam	VNM	Children out of school, primary, female	SE.PRM.UNER.FE	..	..	..	..	..	..	..	..	..	..	..	..	..	..	..	..	..	..	..	..	..	..	..
Viet Nam	VNM	Children out of school, primary, male	SE.PRM.UNER.MA	..	..	..	..	..	..	..	..	..	..	..	..	..	..	..	..	..	..	..	..	..	..	..
Viet Nam	VNM	Children with fever receiving antimalarial drugs (% of children under age 5 with fever)	SH.MLR.TRET.ZS	7	..	..	..	..	..	3	..	..	..	..	1.2	..	..	..	..	..	..	..	..	..	..	..
Viet Nam	VNM	Claims on central government (annual growth as % of broad money)	FM.AST.CGOV.ZG.M3	-2.36227	1.31267	2.68747	4.29032	0.502212	4.46382	-0.692431	-0.97523	2.56262	7.02343	2.28405	0.788689	3.35992	1.58651	3.86104	1.90357	1.89934	-2.26065	0.0659687	-0.477894	3.58579	0.24948	-3.11914
Viet Nam	VNM	Claims on central government, etc. (% GDP)	FS.AST.CGOV.GD.ZS	-0.109656	0.436655	1.65055	3.42879	3.20595	4.92869	3.82052	2.59515	3.99065	9.44054	7.82644	6.60978	8.0317	8.53909	10.5923	11.6682	12.4223	9.01218	8.15606	6.94554	10.5201	10.2709	5.61749
Viet Nam	VNM	Claims on other sectors of the domestic economy (% of GDP)	FS.AST.DOMO.GD.ZS	..	..	..	..	..	..	..	..	..	..	..	..	..	..	..	..	..	..	..	..	..	..	..
Viet Nam	VNM	Claims on other sectors of the domestic economy (annual growth as % of broad money)	FM.AST.DOMO.ZG.M3	..	..	..	..	..	..	..	..	..	..	..	..	..	..	..	..	..	..	..	..	..	..	..
Viet Nam	VNM	Claims on private sector (annual growth as % of broad money)	FM.AST.PRVT.ZG.M3	29.5527	16.9459	16.7336	23.1074	32.6162	26.768	21.7658	44.4578	21.6535	35.0167	31.7326	14.2983	8.93249	11.3446	13.1499	17.0894	17.6715	16.4275	12.3949	12.4539	11.1511	12.7	13.6668
Viet Nam	VNM	CO2 emissions (kg per 2015 US$ of GDP)	EN.ATM.CO2E.KD.GD	0.547525	0.57112	0.629722	0.62813	0.700662	0.707539	0.679296	0.702716	0.743801	0.793962	0.853888	0.826592	0.781203	0.781858	0.808016	0.842242	0.869797	0.842102	0.975391	1.085	1.09677	..	..
Viet Nam	VNM	CO2 emissions (kg per 2021 PPP $ of GDP)	EN.ATM.CO2E.PP.GD.KD	0.152756	0.159339	0.175688	0.175244	0.19548	0.197399	0.189519	0.196053	0.207516	0.22151	0.238229	0.230614	0.217951	0.218133	0.225431	0.23498	0.242668	0.234941	0.272128	0.302707	0.305992	..	..
Viet Nam	VNM	CO2 emissions (kg per PPP $ of GDP)	EN.ATM.CO2E.PP.GD	0.253925	0.259032	0.281228	0.275088	0.298831	0.292589	0.272501	0.274478	0.285059	0.302345	0.321304	0.304702	0.27247	0.268403	0.270113	0.282984	0.282047	0.263395	0.297031	0.318838	0.312061	..	..
Viet Nam	VNM	CO2 emissions (kt)	EN.ATM.CO2E.KT	51207.7	56722.4	66495.8	70903.7	85051.8	92368.6	94869.7	105137	117585	132290	151414	155973	155523	164297	180699	201513	222028	229877	286139	341717	355323	..	..
Viet Nam	VNM	CO2 emissions (metric tons per capita)	EN.ATM.CO2E.PC	0.648189	0.710649	0.824577	0.870242	1.0333	1.11097	1.13005	1.24038	1.3737	1.52967	1.7322	1.76542	1.74155	1.82011	1.98058	2.18581	2.38416	2.44464	3.01471	3.56785	3.67644	..	..
Viet Nam	VNM	CO2 emissions from electricity and heat production, total (% of total fuel combustion)	EN.CO2.ETOT.ZS	25.9837	25.3536	27.2521	26.2023	27.9412	30.6992	32.7601	32.1973	29.896	28.9875	32.9051	32.0567	33.2291	34.187	34.8964	..	..	..	..	..	..	..	..
Viet Nam	VNM	CO2 emissions from gaseous fuel consumption (% of total)	EN.ATM.CO2E.GF.ZS	6.09344	4.59031	6.19097	7.39541	10.381	10.2153	11.7179	11.8522	11.8284	11.6814	12.0876	10.9331	12.2034	12.1947	11.6367	9.78977	9.10567	..	..	..	..	..	..
Viet Nam	VNM	CO2 emissions from gaseous fuel consumption (kt)	EN.ATM.CO2E.GF.KT	3065.61	2566.9	4103.37	5210.81	8767.8	9402.19	11221	12489.8	13912.6	15386.7	18063.6	16292.5	17972	18734.7	19614.8	20480.2	20384.9	..	..	..	..	..	..
Viet Nam	VNM	CO2 emissions from liquid fuel consumption (% of total)	EN.ATM.CO2E.LF.ZS	46.1382	45.7523	43.2427	41.9056	40.1607	36.8174	33.8746	35.4799	34.3941	32.9312	33.0187	31.6845	30.0442	28.3087	27.7266	24.3614	23.4775	..	..	..	..	..	..
Viet Nam	VNM	CO2 emissions from liquid fuel consumption (kt)	EN.ATM.CO2E.LF.KT	23212.1	25584.7	28661.3	29526.7	33919.8	33886.7	32438.3	37388.7	40454.3	43376.9	49343.2	47216.3	44246	43490.6	46735.9	50964	52559.1	..	..	..	..	..	..
Viet Nam	VNM	CO2 emissions from manufacturing industries and construction (% of total fuel combustion)	EN.CO2.MANF.ZS	32.6323	33.6749	32.0448	32.5539	31.0185	30.4084	29.6524	29.9031	35.0074	34.8925	32.9606	34.2225	33.9426	34.2793	33.752	..	..	..	..	..	..	..	..
Viet Nam	VNM	CO2 emissions from other sectors, excluding residential buildings and commercial and public services (% of total fuel combustion)	EN.CO2.OTHX.ZS	2.5554	2.31605	2.25643	2.27197	2.12418	2.08623	1.97764	1.82648	1.63447	1.48746	1.30066	1.29787	1.2025	1.11521	1.14437	..	..	..	..	..	..	..	..
Viet Nam	VNM	CO2 emissions from residential buildings and commercial and public services (% of total fuel combustion)	EN.CO2.BLDG.ZS	14.9254	15.5155	14.2382	13.0348	12.9357	12.4795	12.0378	11.0814	9.85636	9.04122	8.62083	8.45609	7.88841	8.25258	7.92687	..	..	..	..	..	..	..	..
Viet Nam	VNM	CO2 emissions from solid fuel consumption (% of total)	EN.ATM.CO2E.SF.ZS	41.2109	44.6571	41.511	45.4185	41.2288	42.9052	44.6734	34.6308	37.1345	34.5626	31.7869	39.9945	35.5196	36.6605	41.8694	39.7989	36.2654	..	..	..	..	..	..
Viet Nam	VNM	CO2 emissions from solid fuel consumption (kt)	EN.ATM.CO2E.SF.KT	20733.2	24972.3	27513.5	32001.9	34821.8	39489.9	42779.2	36494	43677.6	45525.8	47502.3	59599.8	52309.8	56321.5	70575.1	83259.2	81187.4	..	..	..	..	..	..
Viet Nam	VNM	CO2 emissions from transport (% of total fuel combustion)	EN.CO2.TRAN.ZS	23.9032	23.14	24.2085	25.9536	25.9668	24.3267	23.572	24.9916	23.6057	25.5914	24.2129	23.9669	23.7294	22.1658	22.2804	..	..	..	..	..	..	..	..
Viet Nam	VNM	CO2 intensity (kg per kg of oil equivalent energy use)	EN.ATM.CO2E.EG.ZS	1.75076	1.82474	1.98198	2.00679	2.16743	2.23118	2.26537	2.31681	2.41842	2.48232	2.53667	2.5308	2.45749	2.56359	..	..	..	..	..	..	..	..	..
Viet Nam	VNM	Coal rents (% of GDP)	NY.GDP.COAL.RT.ZS	0.0337048	0.271702	0.0744439	0.0647111	1.4276	0.929452	0.994198	1.55869	2.87874	0.932561	1.35781	1.71707	0.803271	0.518047	0.383982	0.200613	0.198584	0.239326	0.284156	0.21311	0.164958	0.376819	..
Viet Nam	VNM	Combustible renewables and waste (% of total energy)	EG.USE.CRNW.ZS	46.6672	44.4084	40.6679	40.0101	35.7131	33.8303	32.9212	30.5284	28.496	26.0914	23.4687	23.7305	23.5682	23.8202	..	..	..	..	..	..	..	..	..
Viet Nam	VNM	Commercial bank branches (per 100,000 adults)	FB.CBK.BRCH.P5	..	..	..	..	..	..	..	..	3.26	3.28	3.21	3.54	3.1	3.64	3.83	3.75	3.83	3.45	3.92	3.98	4.01	2.91	..
Viet Nam	VNM	Commercial banks and other lending (PPG + PNG) (NFL, current US$)	DT.NFL.PCBO.CD	-712271000	-599603000	-650261000	-264248000	34299000	-106205000	-46533000	319258000	491038000	496333000	1949140000	987142000	2050246000	2103967000	6161648000	5967019000	5293853000	5385229000	4684356000	4101000000	4026593000	5288454000	5881022000
Viet Nam	VNM	Commercial service exports (current US$)	TX.VAL.SERV.CD.WT	2702000000	2810000000	2948000000	3272000000	3867000000	4176000000	5100000000	6030000000	7006000000	5766000000	7460000000	8879000000	9620000000	10711000000	10970000000	11250000000	12500000000	13070000000	14790500000	16637000000	7600000000	4210000000	12900000000
Viet Nam	VNM	Commercial service imports (current US$)	TM.VAL.SERV.CD.WT	3252000000	3382000000	3698000000	4050000000	4739000000	4472000000	5108182800	6785000000	7956000000	8187000000	9921000000	11859000000	12087000000	13820000000	14500000000	16015000000	16758000000	17100000000	18470000000	18988000000	17887000000	19877000000	25524000000
Viet Nam	VNM	Communications, computer, etc. (% of service exports, BoP)	BX.GSR.CMCP.ZS	..	..	..	..	..	..	..	..	..	..	..	..	..	..	..	..	..	..	..	..	..	..	..
Viet Nam	VNM	Communications, computer, etc. (% of service imports, BoP)	BM.GSR.CMCP.ZS	..	..	..	..	..	..	..	..	..	..	..	..	..	..	..	..	..	..	..	..	..	..	..
Viet Nam	VNM	Community health workers (per 1,000 people)	SH.MED.CMHW.P3	..	..	..	..	..	..	..	..	..	..	..	..	..	..	..	..	..	..	..	..	..	..	..
Viet Nam	VNM	Compensation of employees (% of expense)	GC.XPN.COMP.ZS	..	..	..	..	..	..	..	..	..	..	..	..	..	..	..	..	..	..	..	..	..	..	..
Viet Nam	VNM	Compensation of employees (current LCU)	GC.XPN.COMP.CN	..	..	..	..	..	..	..	..	..	..	..	..	..	..	..	..	..	..	..	..	..	..	..
Viet Nam	VNM	Completeness of birth registration (%)	SP.REG.BRTH.ZS	..	..	..	..	..	92.7	88	..	..	..	..	95	..	..	96.1	..	..	..	..	..	..	..	..
Viet Nam	VNM	Completeness of birth registration, female (%)	SP.REG.BRTH.FE.ZS	..	..	..	..	..	93	..	..	..	..	..	..	..	..	96.3	..	..	..	..	..	..	..	..
Viet Nam	VNM	Completeness of birth registration, male (%)	SP.REG.BRTH.MA.ZS	..	..	..	..	..	92.5	..	..	..	..	..	..	..	..	95.9	..	..	..	..	..	..	..	..
Viet Nam	VNM	Completeness of birth registration, rural (%)	SP.REG.BRTH.RU.ZS	..	..	..	..	..	91.9	85.6	..	..	..	..	94.2	..	..	95.8	..	..	..	..	..	..	..	..
Viet Nam	VNM	Completeness of birth registration, urban (%)	SP.REG.BRTH.UR.ZS	..	..	..	..	..	96.7	94.3	..	..	..	..	97.1	..	..	96.7	..	..	..	..	..	..	..	..
Viet Nam	VNM	Completeness of death registration with cause-of-death information (%)	SP.REG.DTHS.ZS	..	..	..	..	..	..	..	..	..	..	..	..	..	..	..	..	..	..	..	..	..	..	..
Viet Nam	VNM	Compulsory education, duration (years)	SE.COM.DURS	5	5	5	5	5	9	9	9	9	9	9	9	9	9	9	10	10	10	10	10	10	10	10
Viet Nam	VNM	Computer, communications and other services (% of commercial service exports)	TX.VAL.OTHR.ZS.WT	..	..	..	..	..	..	..	..	..	..	..	..	..	..	..	..	..	..	..	..	..	..	..
Viet Nam	VNM	Computer, communications and other services (% of commercial service imports)	TM.VAL.OTHR.ZS.WT	..	..	..	..	..	..	..	..	..	..	..	..	..	..	..	..	..	..	..	..	..	..	..
Viet Nam	VNM	Condom use, population ages 15-24, female (% of females ages 15-24)	SH.CON.1524.FE.ZS	..	..	..	..	..	7.6	..	..	..	..	..	..	..	..	..	..	..	..	..	..	..	..	..
Viet Nam	VNM	Condom use, population ages 15-24, male (% of males ages 15-24)	SH.CON.1524.MA.ZS	..	..	..	..	..	16.4	..	..	..	..	..	..	..	..	..	..	..	..	..	..	..	..	..
Viet Nam	VNM	Consumer price index (2010 = 100)	FP.CPI.TOTL	48.0884	47.8809	49.7151	51.3232	55.3033	59.885	64.3272	69.695	85.8053	91.5688	100	118.678	129.471	138.007	143.644	144.55	148.407	153.632	159.07	163.517	168.784	171.88	177.306
Viet Nam	VNM	Consumption of iodized salt (% of households)	SN.ITK.SALT.ZS	58.5	..	..	..	..	..	..	..	..	..	60.9	..	..	..	..	..	..	..	..	..	..	..	..
Viet Nam	VNM	Container port traffic (TEU: 20 foot equivalent units)	IS.SHP.GOOD.TU	1189796	1290555	1771990	1904939	2273056	2537487	2999646	4009066	4393699	4936598	6431032	6885023	7505641	8035812	9473429	10615391	11282230	12382524	13394390	15297028	16394723	18359845	..
Viet Nam	VNM	Contraceptive prevalence, any method (% of married women ages 15-49)	SP.DYN.CONU.ZS	74.2	73.9	78.5	75	75.7	76.9	75.7	79	79.4	..	78	77.8	76.2	77.2	75.7	75.7	77.6	..	76.4	76.5	..	72.8	..
Viet Nam	VNM	Contraceptive prevalence, any modern method (% of married women ages 15-49)	SP.DYN.CONM.ZS	56.2	61.1	56.7	63.3	64.6	65.8	60.8	68.2	68.7	..	67.5	60.1	66.6	67	56.8	65	66.5	..	65.6	66.5	..	59.8	..
Viet Nam	VNM	Contributing family workers, female (% of female employment) (modeled ILO estimate)	SL.FAM.WORK.FE.ZS	53.8784	53.8159	53.0985	50.7579	47.2221	41.7701	36.3415	30.9909	26.4153	22.2376	26.22	24.8427	23.1229	22.5886	26.5519	23.271	22.0452	21.209	20.39	19.1097	19.1599	18.5166	17.8959
Viet Nam	VNM	Contributing family workers, male (% of male employment) (modeled ILO estimate)	SL.FAM.WORK.MA.ZS	21.4382	22.1473	23.7428	22.0639	18.8432	17.5104	16.0625	14.4655	13.1175	11.8064	13.0169	12.4948	12.1146	12.0204	16.547	11.4367	10.4054	10.1618	9.87463	9.08795	9.19679	9.04188	8.90112
Viet Nam	VNM	Contributing family workers, total (% of total employment) (modeled ILO estimate)	SL.FAM.WORK.ZS	37.5298	37.7503	38.2225	36.1589	32.7145	29.3781	25.9921	22.5662	19.6132	16.887	19.4173	18.4759	17.4663	17.1695	21.4214	17.1741	16.0543	15.5178	14.9345	13.9091	13.9395	13.6175	13.2533
Viet Nam	VNM	Control of Corruption: Estimate	CC.EST	-0.584863	..	-0.560991	-0.490873	-0.75666	-0.729582	-0.747617	-0.630166	-0.711533	-0.545064	-0.622543	-0.61473	-0.532106	-0.482675	-0.438093	-0.457813	-0.489484	-0.62804	-0.511549	-0.545818	-0.373947	-0.30786	-0.287283
Viet Nam	VNM	Control of Corruption: Number of Sources	CC.NO.SRC	6	..	6	8	9	11	14	14	14	14	15	16	16	15	14	14	12	12	11	11	10	10	10
Viet Nam	VNM	Control of Corruption: Percentile Rank	CC.PER.RNK	36.1702	..	35.4497	39.6825	26.601	25.8537	25.3659	31.5534	28.6408	35.4067	31.4286	32.7014	35.545	38.3886	41.8269	40.4762	36.6667	30.4762	35.2381	32.8571	41.4286	45.7143	45.7547
Viet Nam	VNM	Control of Corruption: Percentile Rank, Lower Bound of 90% Confidence Interval	CC.PER.RNK.LOWER	23.4043	..	24.8677	25.9259	15.2709	17.0732	18.0488	19.4175	17.9612	23.445	20.9524	20.8531	26.5403	27.4882	29.8077	29.0476	26.6667	20	26.1905	25.7143	28.5714	31.9048	33.4906
Viet Nam	VNM	Control of Corruption: Percentile Rank, Upper Bound of 90% Confidence Interval	CC.PER.RNK.UPPER	45.7447	..	46.0317	49.2063	35.468	40	37.0732	42.233	37.8641	48.3254	42.8571	43.128	46.4455	48.8152	51.4423	50	47.619	42.381	44.2857	43.3333	48.5714	51.9048	52.8302
Viet Nam	VNM	Control of Corruption: Standard Error	CC.STD.ERR	0.178761	..	0.169706	0.168076	0.161213	0.14762	0.141613	0.151033	0.145354	0.142119	0.137092	0.143962	0.133646	0.130307	0.128301	0.128056	0.140466	0.128209	0.133248	0.141057	0.141499	0.153696	0.154586
Viet Nam	VNM	Cost of business start-up procedures (% of GNI per capita)	IC.REG.COST.PC.ZS	..	..	..	31.9	30.6	27.6	24.3	20	16.8	13.3	12.1	10.7	8.8	7.7	5.3	4.9	4.6	6.5	6.1	5.6	..	..	..
Viet Nam	VNM	Cost of business start-up procedures, female (% of GNI per capita)	IC.REG.COST.PC.FE.ZS	..	..	..	31.9	30.6	27.6	24.3	20	16.8	13.3	12.1	10.7	8.8	7.7	5.3	4.9	4.6	6.5	6.1	5.6	..	..	..
Viet Nam	VNM	Cost of business start-up procedures, male (% of GNI per capita)	IC.REG.COST.PC.MA.ZS	..	..	..	31.9	30.6	27.6	24.3	20	16.8	13.3	12.1	10.7	8.8	7.7	5.3	4.9	4.6	6.5	6.1	5.6	..	..	..
Viet Nam	VNM	Cost to export, border compliance (US$)	IC.EXP.CSBC.CD	..	..	..	..	..	..	..	..	..	..	..	..	..	..	309.135	309.135	309.135	290	290	290	..	..	..
Viet Nam	VNM	Cost to export, documentary compliance (US$)	IC.EXP.CSDC.CD	..	..	..	..	..	..	..	..	..	..	..	..	..	..	139.231	139.231	139.231	139.231	139.231	139.231	..	..	..
Viet Nam	VNM	Cost to import, border compliance (US$)	IC.IMP.CSBC.CD	..	..	..	..	..	..	..	..	..	..	..	..	..	..	392.083	392.083	392.083	373	373	373	..	..	..
Viet Nam	VNM	Cost to import, documentary compliance (US$)	IC.IMP.CSDC.CD	..	..	..	..	..	..	..	..	..	..	..	..	..	..	182.5	182.5	182.5	182.5	182.5	182.5	..	..	..
Viet Nam	VNM	Coverage of social insurance programs (% of population)	per_si_allsi.cov_pop_tot	..	..	..	..	..	..	17.1599	..	..	..	14.0923	..	14.4107	..	15.2492	..	..	..	..	..	..	..	..
Viet Nam	VNM	Coverage of social insurance programs in 2nd quintile (% of population)	per_si_allsi.cov_q2_tot	..	..	..	..	..	..	7.95509	..	..	..	5.59155	..	6.9327	..	7.01815	..	..	..	..	..	..	..	..
Viet Nam	VNM	Coverage of social insurance programs in 3rd quintile (% of population)	per_si_allsi.cov_q3_tot	..	..	..	..	..	..	14.1132	..	..	..	11.1851	..	11.6624	..	12.3347	..	..	..	..	..	..	..	..
Viet Nam	VNM	Coverage of social insurance programs in 4th quintile (% of population)	per_si_allsi.cov_q4_tot	..	..	..	..	..	..	22.1271	..	..	..	19.3958	..	20.4169	..	20.3497	..	..	..	..	..	..	..	..
Viet Nam	VNM	Coverage of social insurance programs in poorest quintile (% of population)	per_si_allsi.cov_q1_tot	..	..	..	..	..	..	5.51185	..	..	..	2.15204	..	2.82493	..	3.11494	..	..	..	..	..	..	..	..
Viet Nam	VNM	Coverage of social insurance programs in richest quintile (% of population)	per_si_allsi.cov_q5_tot	..	..	..	..	..	..	36.0867	..	..	..	32.1314	..	30.2094	..	33.4178	..	..	..	..	..	..	..	..
Viet Nam	VNM	Coverage of social protection and labor programs (% of population)	per_allsp.cov_pop_tot	..	..	..	..	..	..	37.4487	..	..	..	55.0599	..	40.4466	..	34.8579	..	..	..	..	..	..	..	..
Viet Nam	VNM	Coverage of social safety net programs (% of population)	per_sa_allsa.cov_pop_tot	..	..	..	..	..	..	22.5312	..	..	..	38.541	..	23.3844	..	17.5068	..	..	..	..	..	..	..	..
Viet Nam	VNM	Coverage of social safety net programs in 2nd quintile (% of population)	per_sa_allsa.cov_q2_tot	..	..	..	..	..	..	23.9815	..	..	..	40.8296	..	26.0031	..	19.7374	..	..	..	..	..	..	..	..
Viet Nam	VNM	Coverage of social safety net programs in 3rd quintile (% of population)	per_sa_allsa.cov_q3_tot	..	..	..	..	..	..	17.3059	..	..	..	35.1524	..	15.2206	..	10.7925	..	..	..	..	..	..	..	..
Viet Nam	VNM	Coverage of social safety net programs in 4th quintile (% of population)	per_sa_allsa.cov_q4_tot	..	..	..	..	..	..	14.6866	..	..	..	31.4829	..	11.0585	..	5.35849	..	..	..	..	..	..	..	..
Viet Nam	VNM	Coverage of social safety net programs in poorest quintile (% of population)	per_sa_allsa.cov_q1_tot	..	..	..	..	..	..	47.2054	..	..	..	58.2617	..	58.9312	..	48.3866	..	..	..	..	..	..	..	..
Viet Nam	VNM	Coverage of social safety net programs in richest quintile (% of population)	per_sa_allsa.cov_q5_tot	..	..	..	..	..	..	9.48374	..	..	..	26.9894	..	5.71484	..	3.26827	..	..	..	..	..	..	..	..
Viet Nam	VNM	Coverage of unemployment benefits and ALMP (% of population)	per_lm_alllm.cov_pop_tot	..	..	..	..	..	..	6.08825	..	..	..	18.4188	..	14.1807	..	8.97639	..	..	..	..	..	..	..	..
Viet Nam	VNM	Coverage of unemployment benefits and ALMP in 2nd quintile (% of population)	per_lm_alllm.cov_q2_tot	..	..	..	..	..	..	6.61469	..	..	..	19.9421	..	16.2411	..	9.17879	..	..	..	..	..	..	..	..
Viet Nam	VNM	Coverage of unemployment benefits and ALMP in 3rd quintile (% of population)	per_lm_alllm.cov_q3_tot	..	..	..	..	..	..	2.50894	..	..	..	16.1834	..	11.7885	..	6.02898	..	..	..	..	..	..	..	..
Viet Nam	VNM	Coverage of unemployment benefits and ALMP in 4th quintile (% of population)	per_lm_alllm.cov_q4_tot	..	..	..	..	..	..	2.04637	..	..	..	12.2841	..	6.40881	..	3.94675	..	..	..	..	..	..	..	..
Viet Nam	VNM	Coverage of unemployment benefits and ALMP in poorest quintile (% of population)	per_lm_alllm.cov_q1_tot	..	..	..	..	..	..	18.8961	..	..	..	40.3625	..	33.4595	..	24.4048	..	..	..	..	..	..	..	..
Viet Nam	VNM	Coverage of unemployment benefits and ALMP in richest quintile (% of population)	per_lm_alllm.cov_q5_tot	..	..	..	..	..	..	0.378739	..	..	..	3.33436	..	3.01	..	1.32689	..	..	..	..	..	..	..	..
Viet Nam	VNM	CPIA building human resources rating (1=low to 6=high)	IQ.CPA.HRES.XQ	..	..	..	..	..	4	4	4	4	4	4	4	4	4	4	4	..	..	..	..	..	..	..
Viet Nam	VNM	CPIA business regulatory environment rating (1=low to 6=high)	IQ.CPA.BREG.XQ	..	..	..	..	..	3.5	3.5	3.5	3.5	3.5	3.5	3.5	3.5	3.5	3.5	3.5	..	..	..	..	..	..	..
Viet Nam	VNM	CPIA debt policy rating (1=low to 6=high)	IQ.CPA.DEBT.XQ	..	..	..	..	..	4	4	4	4	4	4	4	4	4	4	3.5	..	..	..	..	..	..	..
Viet Nam	VNM	CPIA economic management cluster average (1=low to 6=high)	IQ.CPA.ECON.XQ	..	..	..	..	..	4.33333	4.66667	4.33333	4.3	4.33333	4.16667	4	4.16667	4.16667	4	3.66667	..	..	..	..	..	..	..
Viet Nam	VNM	CPIA efficiency of revenue mobilization rating (1=low to 6=high)	IQ.CPA.REVN.XQ	..	..	..	..	..	3.5	3.5	3.5	4	4	4	4	4	4	4	4	..	..	..	..	..	..	..
Viet Nam	VNM	CPIA equity of public resource use rating (1=low to 6=high)	IQ.CPA.PRES.XQ	..	..	..	..	..	4	4.5	4.5	4.5	4.5	4.5	4.5	4.5	4.5	4.5	4.5	..	..	..	..	..	..	..
Viet Nam	VNM	CPIA financial sector rating (1=low to 6=high)	IQ.CPA.FINS.XQ	..	..	..	..	..	3	3	3	3	3	3	3	3	3	3	3	..	..	..	..	..	..	..
Viet Nam	VNM	CPIA fiscal policy rating (1=low to 6=high)	IQ.CPA.FISP.XQ	..	..	..	..	..	4	4.5	4.5	4.5	4.5	4.5	4.5	4.5	4.5	4	3.5	..	..	..	..	..	..	..
Viet Nam	VNM	CPIA gender equality rating (1=low to 6=high)	IQ.CPA.GNDR.XQ	..	..	..	..	..	4.5	4.5	4.5	4.5	4.5	4.5	4.5	4.5	4.5	4.5	4.5	..	..	..	..	..	..	..
Viet Nam	VNM	CPIA macroeconomic management rating (1=low to 6=high)	IQ.CPA.MACR.XQ	..	..	..	..	..	5	5.5	4.5	4.5	4.5	4	3.5	4	4	4	4	..	..	..	..	..	..	..
Viet Nam	VNM	CPIA policies for social inclusion/equity cluster average (1=low to 6=high)	IQ.CPA.SOCI.XQ	..	..	..	..	..	3.8	3.9	4	4	4	4	4	4	4	4.1	4.1	..	..	..	..	..	..	..
Viet Nam	VNM	CPIA policy and institutions for environmental sustainability rating (1=low to 6=high)	IQ.CPA.ENVR.XQ	..	..	..	..	..	3.5	3.5	3.5	3.5	3.5	3.5	3.5	3.5	3.5	4	4	..	..	..	..	..	..	..
Viet Nam	VNM	CPIA property rights and rule-based governance rating (1=low to 6=high)	IQ.CPA.PROP.XQ	..	..	..	..	..	3.5	3.5	3.5	3.5	3.5	3.5	3.5	3.5	3.5	3.5	3.5	..	..	..	..	..	..	..
Viet Nam	VNM	CPIA public sector management and institutions cluster average (1=low to 6=high)	IQ.CPA.PUBS.XQ	..	..	..	..	..	3.5	3.5	3.5	3.6	3.6	3.6	3.6	3.5	3.5	3.5	3.5	..	..	..	..	..	..	..
Viet Nam	VNM	CPIA quality of budgetary and financial management rating (1=low to 6=high)	IQ.CPA.FINQ.XQ	..	..	..	..	..	4	4	4	4	4	4	4	3.5	3.5	3.5	3.5	..	..	..	..	..	..	..
Viet Nam	VNM	CPIA quality of public administration rating (1=low to 6=high)	IQ.CPA.PADM.XQ	..	..	..	..	..	3.5	3.5	3.5	3.5	3.5	3.5	3.5	3.5	3.5	3	3.5	..	..	..	..	..	..	..
Viet Nam	VNM	CPIA social protection rating (1=low to 6=high)	IQ.CPA.PROT.XQ	..	..	..	..	..	3	3	3.5	3.5	3.5	3.5	3.5	3.5	3.5	3.5	3.5	..	..	..	..	..	..	..
Viet Nam	VNM	CPIA structural policies cluster average (1=low to 6=high)	IQ.CPA.STRC.XQ	..	..	..	..	..	3.33333	3.33333	3.33333	3.3	3.33333	3.33333	3.33333	3.33333	3.5	3.5	3.5	..	..	..	..	..	..	..
Viet Nam	VNM	CPIA trade rating (1=low to 6=high)	IQ.CPA.TRAD.XQ	..	..	..	..	..	3.5	3.5	3.5	3.5	3.5	3.5	3.5	3.5	4	4	4	..	..	..	..	..	..	..
Viet Nam	VNM	CPIA transparency, accountability, and corruption in the public sector rating (1=low to 6=high)	IQ.CPA.TRAN.XQ	..	..	..	..	..	3	3	3	3	3	3	3	3	3	3	3	..	..	..	..	..	..	..
Viet Nam	VNM	Crop production index (2014-2016 = 100)	AG.PRD.CROP.XD	58.98	60.51	64.59	67.07	70.93	71.73	74.28	77.54	80.53	80.85	83.27	87.26	94.36	96.35	99.4	100.98	99.63	101.53	104.7	105.44	106.01	109.24	109.55
Viet Nam	VNM	Current account balance (% of GDP)	BN.CAB.XOKA.GD.ZS	3.548	2.08657	-1.72256	-4.88212	-2.10664	-0.971989	-0.246704	-8.98166	-10.918	-6.2331	-2.90487	0.136736	4.82078	3.62409	4.00897	-0.853053	0.2431	-0.586095	1.90236	3.91824	4.34487	-1.26401	-0.262719
Viet Nam	VNM	Current account balance (BoP, current US$)	BN.CAB.XOKA.CD	1106000000	682000000	-604000000	-1931000000	-957000000	-5.60189e+08	-163741800	-6953100000	-10823000000	-6608000000	-4276000000	236000000	9429000000	7745000000	9359000000	-2041000000	625000000	-1649000000	5.89935e+09	13101247000	15060000000	-4628000000	-1074000000
Viet Nam	VNM	Current education expenditure, primary (% of total expenditure in primary public institutions)	SE.XPD.CPRM.ZS	..	..	..	..	..	..	..	..	..	80.0865	77.8739	81.1657	83.693	82.3202	..	..	..	..	..	..	..	..	..
Viet Nam	VNM	Current education expenditure, secondary (% of total expenditure in secondary public institutions)	SE.XPD.CSEC.ZS	..	..	..	..	..	..	..	..	..	74.5371	73.2868	75.4772	78.7943	77.2747	..	..	..	..	..	..	..	..	..
Viet Nam	VNM	Current education expenditure, tertiary (% of total expenditure in tertiary public institutions)	SE.XPD.CTER.ZS	..	..	..	..	..	..	..	..	..	70.6871	76.5506	77.1922	78.9494	76.4608	..	..	..	..	..	..	..	..	..
Viet Nam	VNM	Current education expenditure, total (% of total expenditure in public institutions)	SE.XPD.CTOT.ZS	..	..	..	..	..	..	..	..	..	75.4501	74.698	76.8884	79.7036	78.1072	..	..	..	..	..	..	..	..	..
Viet Nam	VNM	Current health expenditure (% of GDP)	SH.XPD.CHEX.GD.ZS	4.10753	4.80107	3.87076	3.9423	4.08792	4.31821	4.5698	4.62918	4.36028	4.48503	5.07146	4.97469	5.00178	4.41233	4.69079	4.71141	4.86995	4.99015	5.02679	4.97407	4.30062	4.59346	..
Viet Nam	VNM	Current health expenditure per capita (current US$)	SH.XPD.CHEX.PC.CD	20.5792	24.9631	21.37	24.2998	31.211	38.0071	45.8731	53.6824	64.1166	69.8087	85.404	97.1833	109.551	104.462	120.027	122.272	134.445	149.309	164.236	173.649	154.235	172.553	..
Viet Nam	VNM	Current health expenditure per capita, PPP (current international $)	SH.XPD.CHEX.PP.CD	104.852	131.717	113.493	124.715	154.005	163.964	189.507	209.195	210.123	226.913	273.411	288.23	318.362	296.713	339.648	357.864	403.119	451.643	495.954	531.464	474.055	536.338	..
Viet Nam	VNM	Customs and other import duties (% of tax revenue)	GC.TAX.IMPT.ZS	..	..	..	..	..	..	..	..	..	..	..	..	..	..	..	..	..	..	..	..	..	..	..
Viet Nam	VNM	Customs and other import duties (current LCU)	GC.TAX.IMPT.CN	..	..	..	..	..	..	..	..	..	..	..	..	..	..	..	..	..	..	..	..	..	..	..
Viet Nam	VNM	Death rate, crude (per 1,000 people)	SP.DYN.CDRT.IN	5.755	5.769	5.8	5.812	5.835	5.865	5.927	5.966	6.066	6.117	6.193	6.195	6.275	6.327	6.373	6.444	6.495	6.577	6.663	6.706	6.169	7.317	6.831
Viet Nam	VNM	Debt service (PPG and IMF only, % of exports of goods, services and primary income)	DT.TDS.DPPF.XP.ZS	7.21296	6.56835	6.0095	3.48122	2.54716	2.31849	1.85007	1.91453	1.79937	2.25415	2.05669	1.81024	1.81279	1.89132	2.23834	1.63129	1.93	1.61072	1.58975	1.57173	1.75313	1.32193	1.14443
Viet Nam	VNM	Debt service on external debt, public and publicly guaranteed (PPG) (TDS, current US$)	DT.TDS.DPPG.CD	1.23428e+09	1.14525e+09	1.12002e+09	7.43524e+08	7.01691e+08	8.00758e+08	8.0687e+08	1.03869e+09	1.23782e+09	1.39402e+09	1.60903e+09	1888941827	2.24608e+09	2.70442e+09	3.6149e+09	2.83277e+09	3.66143e+09	3.68726e+09	4.13455e+09	4.44465e+09	5111763295	4.50812e+09	4401252519
Viet Nam	VNM	Debt service on external debt, total (TDS, current US$)	DT.TDS.DECT.CD	1.30615e+09	1.21783e+09	1.21097e+09	8.37276e+08	8.16587e+08	9.47723e+08	9.67303e+08	1.25149e+09	1409602374	1.4908e+09	1.88394e+09	4186161850	4501243161	4.55683e+09	6.84425e+09	6.82513e+09	7.71955e+09	1.43904e+10	1.88982e+10	1.72493e+10	1.71121e+10	2.07013e+10	2.62161e+10
Viet Nam	VNM	DEC alternative conversion factor (LCU per US$)	PA.NUS.ATLS	14167.8	14725.2	15279.5	15509.6	15746	15858.9	15994.2	16105.1	16302.2	17065.1	18612.9	20509.8	20828	20933.4	21148	21697.6	21935	22370.1	22602	23050.2	23208.4	23159.8	23271.2
Viet Nam	VNM	Demand for family planning satisfied by modern methods (% of married women with demand for family planning)	SH.FPL.SATM.ZS	..	..	66.6	..	..	..	..	..	..	..	..	..	..	..	..	..	..	..	..	..	..	..	..
Viet Nam	VNM	Deposit interest rate (%)	FR.INR.DPST	3.65333	5.30417	6.4475	6.62167	6.17125	7.145	7.63	7.4925	12.7304	7.91	11.1937	13.9935	10.5037	7.14	5.7575	4.7475	5.035	4.80917	4.73825	4.975	4.12021	3.375	3.8175
Viet Nam	VNM	Depositors with commercial banks (per 1,000 adults)	FB.CBK.DPTR.P3	..	..	..	..	..	..	..	..	..	..	..	..	..	..	..	..	..	..	..	..	..	..	..
Viet Nam	VNM	Depth of credit information index (0=low to 8=high)	IC.CRD.INFO.XQ	..	..	..	..	..	..	..	..	..	..	..	..	..	6	6	7	7	7	7	8	..	..	..
Viet Nam	VNM	Diabetes prevalence (% of population ages 20 to 79)	SH.STA.DIAB.ZS	..	..	..	..	..	..	..	..	..	..	..	3.2	..	..	..	..	..	..	..	..	..	6.1	..
Viet Nam	VNM	Diarrhea treatment (% of children under 5 receiving oral rehydration and continued feeding)	SH.STA.ORCF.ZS	24	..	..	..	..	..	64.8	..	..	..	..	56.7	..	..	57.8	..	..	..	..	..	..	51	..
Viet Nam	VNM	Diarrhea treatment (% of children under 5 who received ORS packet)	SH.STA.ORTH	11.1	..	40.4	..	..	..	26.3	..	..	..	..	46.5	..	..	50.9	..	..	..	..	..	..	58.1	..
Viet Nam	VNM	Disaster risk reduction progress score (1-5 scale; 5=best)	EN.CLC.DRSK.XQ	..	..	..	..	..	..	..	..	..	..	..	..	..	..	..	..	..	..	..	..	..	..	..
Viet Nam	VNM	Discrepancy in expenditure estimate of GDP (constant LCU)	NY.GDP.DISC.KN	..	..	..	..	..	..	..	..	..	..	-7971730000000	34607970000000	6825290000000	46639660000000	62103390000000	51762760000000	46473790000000	53272560000000	-20179720000000	-68081450000000	-48897970000000	33249200000000	-5180970000000
Viet Nam	VNM	Discrepancy in expenditure estimate of GDP (current LCU)	NY.GDP.DISC.CN	4806871460000	-2527331790000	14316522570000	18152866450000	47355679590000	-12754000000000	-24179000000000	4263000000000	10531000000000	-35206000000000	-7972230000000	143850420000000	-17592810000000	-34337740000000	-69623300000000	-157189820000000	-206683140000000	-187754860000000	-212041570000000	-308120520000000	-231590550000000	119651630000000	40812190000000
Viet Nam	VNM	Domestic credit provided by financial sector (% of GDP)	FS.AST.DOMS.GD.ZS	..	..	..	..	..	..	..	..	..	..	..	..	..	..	..	..	..	..	..	..	..	..	..
Viet Nam	VNM	Domestic credit to private sector (% of GDP)	FS.AST.PRVT.GD.ZS	35.2591	39.2904	43.1308	48.3724	58.7224	60.4668	65.3595	85.6397	82.8728	103.322	90.3532	79.9431	75.5494	77.5581	80.001	90.3992	98.859	103.972	105.276	108.032	115.525	124.397	126.381
Viet Nam	VNM	Domestic credit to private sector by banks (% of GDP)	FD.AST.PRVT.GD.ZS	35.2591	39.2904	43.1308	48.3724	58.7224	60.4668	65.3595	85.6397	82.8728	103.322	90.3532	79.9431	75.5494	77.5581	80.001	90.3992	98.859	103.972	105.276	108.032	115.525	124.397	126.381
Viet Nam	VNM	Domestic general government health expenditure (% of current health expenditure)	SH.XPD.GHED.CH.ZS	41.0644	32.7875	43.9759	40.3143	41.3228	41.4076	39.3934	38.2285	39.8176	38.1608	40.2513	38.8547	44.641	45.2366	44.2567	43.5808	43.8072	43.5459	41.6282	40.62	41.637	42.7151	..
Viet Nam	VNM	Domestic general government health expenditure (% of GDP)	SH.XPD.GHED.GD.ZS	1.68673	1.57415	1.7022	1.58931	1.68924	1.78807	1.8002	1.76966	1.73616	1.71152	2.04133	1.9329	2.23284	1.99599	2.07599	2.05327	2.13339	2.173	2.09256	2.02047	1.79065	1.9621	..
Viet Nam	VNM	Domestic general government health expenditure (% of general government expenditure)	SH.XPD.GHED.GE.ZS	9.48226	8.20208	8.61996	7.16033	8.68925	8.66924	8.76699	7.93691	8.12049	6.85301	8.60573	9.10721	9.51504	8.16121	9.12324	8.49385	9.59659	10.0932	10.2177	10.1986	8.42612	8.96954	..
Viet Nam	VNM	Domestic general government health expenditure per capita (current US$)	SH.XPD.GHED.PC.CD	8.45074	8.18477	9.39765	9.79632	12.8973	15.7378	18.071	20.522	25.5297	26.6396	34.3762	37.7603	48.9045	47.255	53.1199	53.2872	58.8968	65.0178	68.3687	70.5364	64.2188	73.7061	..
Viet Nam	VNM	Domestic general government health expenditure per capita, PPP (current international $)	SH.XPD.GHED.PP.CD	43.0569	43.1865	49.9096	50.278	63.6391	67.8938	74.6533	79.9719	83.6658	86.5919	110.052	111.991	142.12	134.223	150.317	155.96	176.595	196.672	206.457	215.881	197.382	229.097	..
Viet Nam	VNM	Domestic private health expenditure (% of current health expenditure)	SH.XPD.PVTD.CH.ZS	54.9867	63.5272	51.6618	55.1424	53.5644	54.8658	56.8814	58.4279	58.1328	59.5568	57.669	58.9581	52.9378	52.1911	52.6051	54.3252	54.0607	55.4295	57.3552	58.3992	57.406	53.466	..
Viet Nam	VNM	Domestic private health expenditure per capita (current US$)	SH.XPD.PVTD.PC.CD	11.3158	15.8584	11.0401	13.3995	16.718	20.8529	26.0933	31.3655	37.2727	41.5758	49.2516	57.2974	57.9937	54.5198	63.1402	66.4246	72.6822	82.7611	94.1982	101.41	88.5402	92.2572	..
Viet Nam	VNM	Domestic private health expenditure per capita, PPP (current international $)	SH.XPD.PVTD.PP.CD	57.6547	83.6758	58.6325	68.7708	82.4918	89.9604	107.794	122.228	122.15	135.142	157.673	169.935	168.534	154.858	178.672	194.41	217.929	250.343	284.456	310.371	272.136	286.758	..
Viet Nam	VNM	Droughts, floods, extreme temperatures (% of population, average 1990-2009)	EN.CLC.MDAT.ZS	..	..	..	..	..	..	..	..	..	1.59936	..	..	..	..	..	..	..	..	..	..	..	..	..
Viet Nam	VNM	Ease of doing business rank (1=most business-friendly regulations)	IC.BUS.EASE.XQ	..	..	..	..	..	..	..	..	..	..	..	..	..	..	..	..	..	..	..	70	..	..	..
Viet Nam	VNM	Ease of doing business score (0 = lowest performance to 100 = best performance)	IC.BUS.DFRN.XQ	..	..	..	..	..	..	..	..	..	..	..	..	..	..	..	62.6037	65.2886	66.9796	68.5687	69.7659	..	..	..
Viet Nam	VNM	Educational attainment, at least Bachelor's or equivalent, population 25+, female (%) (cumulative)	SE.TER.CUAT.BA.FE.ZS	..	..	..	..	..	..	..	..	..	..	..	..	..	..	..	..	..	..	..	9.50352	9.64839	9.78286	11.0421
Viet Nam	VNM	Educational attainment, at least Bachelor's or equivalent, population 25+, male (%) (cumulative)	SE.TER.CUAT.BA.MA.ZS	..	..	..	..	..	..	..	..	..	..	..	..	..	..	..	..	..	..	..	11.0391	11.1145	10.7903	12.0426
Viet Nam	VNM	Educational attainment, at least Bachelor's or equivalent, population 25+, total (%) (cumulative)	SE.TER.CUAT.BA.ZS	..	..	..	..	..	..	..	..	..	..	..	..	..	..	..	..	..	..	..	10.2479	10.3575	10.2704	11.5242
Viet Nam	VNM	Educational attainment, at least completed lower secondary, population 25+, female (%) (cumulative)	SE.SEC.CUAT.LO.FE.ZS	..	..	..	..	..	..	..	..	..	59.4326	..	..	..	..	..	..	..	..	..	61.2891	57.4797	59.4571	62.4078
Viet Nam	VNM	Educational attainment, at least completed lower secondary, population 25+, male (%) (cumulative)	SE.SEC.CUAT.LO.MA.ZS	..	..	..	..	..	..	..	..	..	71.2118	..	..	..	..	..	..	..	..	..	69.645	67.034	68.8704	70.7882
Viet Nam	VNM	Educational attainment, at least completed lower secondary, population 25+, total (%) (cumulative)	SE.SEC.CUAT.LO.ZS	..	..	..	..	..	..	..	..	..	64.9995	..	..	..	..	..	..	..	..	..	65.3398	62.1009	64.0127	66.4457
Viet Nam	VNM	Educational attainment, at least completed post-secondary, population 25+, female (%) (cumulative)	SE.SEC.CUAT.PO.FE.ZS	..	..	..	..	..	..	..	..	..	10.1013	..	..	..	..	..	..	..	..	..	..	17.5512	16.9289	22.0675
Viet Nam	VNM	Educational attainment, at least completed post-secondary, population 25+, male (%) (cumulative)	SE.SEC.CUAT.PO.MA.ZS	..	..	..	..	..	..	..	..	..	14.284	..	..	..	..	..	..	..	..	..	..	19.6576	18.7705	31.0171
Viet Nam	VNM	Educational attainment, at least completed post-secondary, population 25+, total (%) (cumulative)	SE.SEC.CUAT.PO.ZS	..	..	..	..	..	..	..	..	..	12.0781	..	..	..	..	..	..	..	..	..	..	18.57	17.8202	26.3796
Viet Nam	VNM	Educational attainment, at least completed primary, population 25+ years, female (%) (cumulative)	SE.PRM.CUAT.FE.ZS	..	..	..	..	..	..	..	..	..	..	..	..	..	..	..	..	..	..	..	86.2658	79.7973	82.3788	84.4797
Viet Nam	VNM	Educational attainment, at least completed primary, population 25+ years, male (%) (cumulative)	SE.PRM.CUAT.MA.ZS	..	..	..	..	..	..	..	..	..	..	..	..	..	..	..	..	..	..	..	91.1515	87.5361	89.014	90.1803
Viet Nam	VNM	Educational attainment, at least completed primary, population 25+ years, total (%) (cumulative)	SE.PRM.CUAT.ZS	..	..	..	..	..	..	..	..	..	..	..	..	..	..	..	..	..	..	..	88.6342	83.5404	85.5899	87.2264
Viet Nam	VNM	Educational attainment, at least completed short-cycle tertiary, population 25+, female (%) (cumulative)	SE.TER.CUAT.ST.FE.ZS	..	..	..	..	..	..	..	..	..	5.86574	..	..	..	..	..	..	..	..	..	12.9647	13.2101	13.0668	13.4616
Viet Nam	VNM	Educational attainment, at least completed short-cycle tertiary, population 25+, male (%) (cumulative)	SE.TER.CUAT.ST.MA.ZS	..	..	..	..	..	..	..	..	..	7.62254	..	..	..	..	..	..	..	..	..	14.1064	14.1835	13.6999	13.8439
Viet Nam	VNM	Educational attainment, at least completed short-cycle tertiary, population 25+, total (%) (cumulative)	SE.TER.CUAT.ST.ZS	..	..	..	..	..	..	..	..	..	6.69601	..	..	..	..	..	..	..	..	..	13.5181	13.6809	13.3732	13.6454
Viet Nam	VNM	Educational attainment, at least completed upper secondary, population 25+, female (%) (cumulative)	SE.SEC.CUAT.UP.FE.ZS	..	..	..	..	..	..	..	..	..	21.4375	..	..	..	..	..	..	..	..	..	29.5268	31.6305	32.5619	37.7574
Viet Nam	VNM	Educational attainment, at least completed upper secondary, population 25+, male (%) (cumulative)	SE.SEC.CUAT.UP.MA.ZS	..	..	..	..	..	..	..	..	..	30.4142	..	..	..	..	..	..	..	..	..	34.4901	41.0999	41.5515	46.4052
Viet Nam	VNM	Educational attainment, at least completed upper secondary, population 25+, total (%) (cumulative)	SE.SEC.CUAT.UP.ZS	..	..	..	..	..	..	..	..	..	25.68	..	..	..	..	..	..	..	..	..	31.9329	36.2106	36.9124	41.9241
Viet Nam	VNM	Educational attainment, at least Master's or equivalent, population 25+, female (%) (cumulative)	SE.TER.CUAT.MS.FE.ZS	..	..	..	..	..	..	..	..	..	..	..	..	..	..	..	..	..	..	..	0.5881	0.581423	0.536311	0.54105
Viet Nam	VNM	Educational attainment, at least Master's or equivalent, population 25+, male (%) (cumulative)	SE.TER.CUAT.MS.MA.ZS	..	..	..	..	..	..	..	..	..	..	..	..	..	..	..	..	..	..	..	0.84981	0.835401	0.726494	0.76534
Viet Nam	VNM	Educational attainment, at least Master's or equivalent, population 25+, total (%) (cumulative)	SE.TER.CUAT.MS.ZS	..	..	..	..	..	..	..	..	..	..	..	..	..	..	..	..	..	..	..	0.71497	0.704265	0.628351	0.64912
Viet Nam	VNM	Educational attainment, Doctoral or equivalent, population 25+, female (%) (cumulative)	SE.TER.CUAT.DO.FE.ZS	..	..	..	..	..	..	..	..	..	..	..	..	..	..	..	..	..	..	..	0.04025	0.0462083	0.0314368	0.0265975
Viet Nam	VNM	Educational attainment, Doctoral or equivalent, population 25+, male (%) (cumulative)	SE.TER.CUAT.DO.MA.ZS	..	..	..	..	..	..	..	..	..	..	..	..	..	..	..	..	..	..	..	0.1101	0.109333	0.0942272	0.088588
Viet Nam	VNM	Educational attainment, Doctoral or equivalent, population 25+, total (%) (cumulative)	SE.TER.CUAT.DO.ZS	..	..	..	..	..	..	..	..	..	..	..	..	..	..	..	..	..	..	..	0.07411	0.0767384	0.061824	0.0564006
Viet Nam	VNM	Electric power consumption (kWh per capita)	EG.USE.ELEC.KH.PC	289.92	330.315	381.735	437.59	488.378	574.691	650.326	733.734	808.613	912.539	1028.94	1109.33	1213.07	1283.71	1431.16	..	..	..	..	..	..	..	..
Viet Nam	VNM	Electric power transmission and distribution losses (% of output)	EG.ELC.LOSS.ZS	13.7683	13.8624	14.0016	12.8821	13.0061	11.6632	11.3451	11.1106	10.0837	9.60024	10.1124	9.5482	9.11201	9.19763	9.28671	..	..	..	..	..	..	..	..
Viet Nam	VNM	Electricity production from coal sources (% of total)	EG.ELC.COAL.ZS	11.803	10.5136	13.6272	17.6836	15.523	22.6908	23.3316	21.8183	20.0597	18.009	20.7475	21.5514	21.1366	24.5126	23.2451	29.5714	..	..	..	..	..	..	..
Viet Nam	VNM	Electricity production from hydroelectric sources (% of total)	EG.ELC.HYRO.ZS	54.7833	59.4942	50.8381	46.3922	38.5596	31.5808	33.7361	34.3765	35.4052	36.0457	29.0296	39.3228	44.8968	41.5461	42.8768	36.614	..	..	..	..	..	..	..
Viet Nam	VNM	Electricity production from natural gas sources (% of total)	EG.ELC.NGAS.ZS	16.4	14.4505	23.2819	29.4294	42.271	41.5965	40.5039	39.7236	42.3211	43.7127	46.5191	37.3078	33.5278	33.4863	33.4067	33.2105	..	..	..	..	..	..	..
Viet Nam	VNM	Electricity production from nuclear sources (% of total)	EG.ELC.NUCL.ZS	0	0	0	0	0	0	0	0	0	0	0	0	0	0	0	..	..	..	..	..	..	..	..
Viet Nam	VNM	Electricity production from oil sources (% of total)	EG.ELC.PETR.ZS	17.0137	15.5417	12.2528	6.49481	3.64648	4.03869	2.32093	3.96371	2.13772	2.14608	3.59314	1.68057	0.316348	0.339054	0.366854	0.486029	..	..	..	..	..	..	..
Viet Nam	VNM	Electricity production from oil, gas and coal sources (% of total)	EG.ELC.FOSL.ZS	45.2167	40.5058	49.1619	53.6078	61.4404	68.326	66.1564	65.5056	64.5185	63.8677	70.8597	60.5398	54.9808	58.338	57.0186	63.2679	..	..	..	..	..	..	..
Viet Nam	VNM	Electricity production from renewable sources, excluding hydroelectric (% of total)	EG.ELC.RNWX.ZS	0	0	0	0	0	0.0931862	0.10745	0.117896	0.0762984	0.0865645	0.110639	0.137405	0.122457	0.11595	0.104611	0.118082	..	..	..	..	..	..	..
Viet Nam	VNM	Electricity production from renewable sources, excluding hydroelectric (kWh)	EG.ELC.RNWX.KH	0	0	0	0	0	50000000	65000000	79000000	56000000	72000000	105000000	143000000	144000000	145000000	146000000	181000000	..	..	..	..	..	..	..
Viet Nam	VNM	Employers, female (% of female employment) (modeled ILO estimate)	SL.EMP.MPYR.FE.ZS	0.15083	0.301386	0.274734	0.236653	0.302871	0.651597	1.36976	2.79159	3.01059	3.2025	2.22956	1.84588	1.68257	1.5122	1.21744	1.88045	1.84688	1.4917	1.19331	1.36742	1.57855	1.08889	1.00686
Viet Nam	VNM	Employers, male (% of male employment) (modeled ILO estimate)	SL.EMP.MPYR.MA.ZS	0.268115	0.313999	0.501726	0.456677	0.7057	1.2599	2.21739	3.81533	4.92599	6.29465	4.57762	3.87704	3.65762	3.41962	2.91983	3.8613	3.76349	3.38157	3.02074	3.38421	3.75473	2.98016	2.63682
Viet Nam	VNM	Employers, total (% of total employment) (modeled ILO estimate)	SL.EMP.MPYR.ZS	0.209937	0.307784	0.389763	0.348597	0.508802	0.962324	1.80235	3.3135	3.99036	4.7886	3.43937	2.89319	2.69746	2.49028	2.09044	2.90097	2.83333	2.4653	2.14141	2.41398	2.71882	2.06682	1.84815
Viet Nam	VNM	Employment in agriculture (% of total employment) (modeled ILO estimate)	SL.AGR.EMPL.ZS	65.2556	63.9943	62.0416	59.6738	57.8931	54.8798	51.6688	49.2836	48.5713	47.5526	48.7073	48.3142	47.3668	46.8134	46.3358	44.0185	41.8649	40.1554	37.7241	34.6883	32.6124	29.0443	33.6093
Viet Nam	VNM	Employment in agriculture, female (% of female employment) (modeled ILO estimate)	SL.AGR.EMPL.FE.ZS	66.2927	64.9828	63.1503	61.7093	59.9875	57.0069	53.7893	51.4771	50.9019	50.0169	51.1862	50.9446	49.5099	48.7836	48.1282	45.4535	43.4905	41.4794	38.7626	35.829	33.8132	28.7411	34.8528
Viet Nam	VNM	Employment in agriculture, male (% of male employment) (modeled ILO estimate)	SL.AGR.EMPL.MA.ZS	64.2349	63.0342	60.9624	57.7086	55.8907	52.8427	49.6343	47.1745	46.3457	45.2126	46.375	45.8432	45.3392	44.9414	44.6328	42.668	40.3321	38.9095	36.7609	33.6307	31.5214	29.3276	32.4435
Viet Nam	VNM	Employment in industry (% of total employment) (modeled ILO estimate)	SL.IND.EMPL.ZS	12.4356	13.8884	14.7008	16.4132	17.353	18.7066	20.1803	20.3881	21.0692	21.848	21.6786	21.2757	21.19	21.1832	21.4461	22.7437	24.7622	25.7768	26.7047	28.937	31.0699	33.1346	30.612
Viet Nam	VNM	Employment in industry, female (% of female employment) (modeled ILO estimate)	SL.IND.EMPL.FE.ZS	10.1254	11.1596	11.7155	12.9815	13.7406	14.7508	15.9048	16.1041	16.4907	16.9895	17.266	16.5721	16.8437	16.9688	17.503	19.3147	20.7736	21.8106	22.8673	24.8351	26.797	29.3344	26.6506
Viet Nam	VNM	Employment in industry, male (% of male employment) (modeled ILO estimate)	SL.IND.EMPL.MA.ZS	14.7095	16.5387	17.6065	19.7264	20.807	22.495	24.2823	24.5073	25.4416	26.4613	25.8302	25.6943	25.3019	25.1877	25.1923	25.9704	28.5232	29.5096	30.2639	32.7396	34.9518	36.6837	34.3255
Viet Nam	VNM	Employment in services (% of total employment) (modeled ILO estimate)	SL.SRV.EMPL.ZS	22.3087	22.1173	23.2576	23.913	24.7538	26.4136	28.151	30.3283	30.3595	30.5995	29.6141	30.41	31.4433	32.0033	32.2181	33.2379	33.3729	34.0677	35.5712	36.3748	36.3177	37.8211	35.7787
Viet Nam	VNM	Employment in services, female (% of female employment) (modeled ILO estimate)	SL.SRV.EMPL.FE.ZS	23.5819	23.8575	25.1342	25.3093	26.2719	28.2423	30.3059	32.4188	32.6074	32.9936	31.5478	32.4832	33.6463	34.2476	34.3688	35.2318	35.736	36.7101	38.3701	39.3359	39.3898	41.9245	38.4965
Viet Nam	VNM	Employment in services, male (% of male employment) (modeled ILO estimate)	SL.SRV.EMPL.MA.ZS	21.0555	20.4271	21.431	22.565	23.3024	24.6624	26.0835	28.3183	28.2127	28.3261	27.7947	28.4625	29.359	29.8709	30.1749	31.3615	31.1447	31.5809	32.9752	33.6297	33.5268	33.9887	33.2309
Viet Nam	VNM	Employment to population ratio, 15+, female (%) (modeled ILO estimate)	SL.EMP.TOTL.SP.FE.ZS	67.326	67.279	67.429	66.684	65.959	67.056	68.115	69.152	69.752	70.365	70.809	70.931	71.098	71.823	71.883	71.251	70.734	70.253	69.752	69.389	66.252	66.684	67.581
Viet Nam	VNM	Employment to population ratio, 15+, female (%) (national estimate)	SL.EMP.TOTL.SP.FE.NE.ZS	67.4	67.3	67.4	66.7	65.95	..	..	69.169	..	70.366	70.803	70.927	71.08	71.821	71.891	71.255	70.732	70.226	69.725	69.347	66.195	66.643	68.142
Viet Nam	VNM	Employment to population ratio, 15+, male (%) (modeled ILO estimate)	SL.EMP.TOTL.SP.MA.ZS	74.294	74.998	74.777	74.359	74.095	75.039	75.929	76.778	77.858	78.925	80.132	80.379	79.99	80.452	80.525	80.583	79.837	79.446	80.034	79.648	77.58	75.931	76.602
Viet Nam	VNM	Employment to population ratio, 15+, male (%) (national estimate)	SL.EMP.TOTL.SP.MA.NE.ZS	74.3	75.1	74.8	74.4	74.09	..	..	76.798	..	78.917	80.118	80.374	79.981	80.445	80.539	80.578	79.83	79.41	79.999	79.6	77.523	75.875	77.075
Viet Nam	VNM	Employment to population ratio, 15+, total (%) (modeled ILO estimate)	SL.EMP.TOTL.SP.ZS	70.666	70.985	70.963	70.38	69.882	70.909	71.891	72.841	73.676	74.511	75.325	75.507	75.405	76.003	76.069	75.772	75.144	74.706	74.733	74.359	71.741	71.165	71.955
Viet Nam	VNM	Employment to population ratio, 15+, total (%) (national estimate)	SL.EMP.TOTL.SP.NE.ZS	70.7	71	70.9	70.4	69.88	..	..	72.841	..	74.511	75.321	75.512	75.405	76.008	76.076	75.771	75.141	74.701	74.737	74.359	71.742	71.159	72.503
Viet Nam	VNM	Employment to population ratio, ages 15-24, female (%) (modeled ILO estimate)	SL.EMP.1524.SP.FE.ZS	54.755	58.208	56.747	54.247	52.914	52.607	52.277	51.931	53.498	55.091	53.691	50.855	49.635	51.481	51.701	51.585	49.608	49.17	48.971	51.276	46.113	40.276	39.092
Viet Nam	VNM	Employment to population ratio, ages 15-24, female (%) (national estimate)	SL.EMP.1524.SP.FE.NE.ZS	..	..	..	..	52.69	..	..	51.505	..	54.966	53.455	50.511	49.205	50.949	51.211	51.244	49.358	48.974	49.351	51.164	46.051	40.279	39.407
Viet Nam	VNM	Employment to population ratio, ages 15-24, male (%) (modeled ILO estimate)	SL.EMP.1524.SP.MA.ZS	52.373	56.639	55.492	54.38	54.227	53.919	53.58	53.214	55.852	58.535	58.509	58.096	56.31	58.156	57.903	58.651	55.828	55.731	56.246	56.981	52.621	44.76	43.065
Viet Nam	VNM	Employment to population ratio, ages 15-24, male (%) (national estimate)	SL.EMP.1524.SP.MA.NE.ZS	..	..	..	..	54.34	..	..	53.309	..	58.489	58.589	58.112	56.225	58.032	57.731	58.515	55.605	55.546	55.618	56.662	52.24	44.544	43.255
Viet Nam	VNM	Employment to population ratio, ages 15-24, total (%) (modeled ILO estimate)	SL.EMP.1524.SP.ZS	53.55	57.416	56.114	54.314	53.574	53.265	52.93	52.574	54.677	56.816	56.108	54.493	52.996	54.849	54.837	55.165	52.767	52.508	52.679	54.189	49.443	42.575	41.134
Viet Nam	VNM	Employment to population ratio, ages 15-24, total (%) (national estimate)	SL.EMP.1524.SP.NE.ZS	..	..	..	..	53.55	..	..	52.429	..	56.745	56.056	54.408	52.862	54.646	54.586	54.981	52.553	52.348	52.499	54.015	49.247	42.48	41.401
Viet Nam	VNM	Energy imports, net (% of energy use)	EG.IMP.CONS.ZS	-38.916	-36.3335	-33.3173	-30.3164	-47.7528	-47.2893	-46.5233	-38.8398	-26.4517	-25.235	-12.6904	-15.9656	-15.7343	-15.1059	..	..	..	..	..	..	..	..	..
Viet Nam	VNM	Energy intensity level of primary energy (MJ/$2017 PPP GDP)	EG.EGY.PRIM.PP.KD	4.13	4.14	4.25	4.18	4.31	4.25	4.07	4.09	4.14	4.29	4.44	4.18	4.01	3.91	4.11	3.54	3.65	3.55	3.91	4.11	4.05	..	..
Viet Nam	VNM	Energy related methane emissions (% of total)	EN.ATM.METH.EG.ZS	14.7931	16.1845	17.1912	18.0915	18.8543	19.6611	20.3671	21.297	22.144	..	..	..	..	..	..	..	..	..	..	..	..	..	..
Viet Nam	VNM	Energy use (kg of oil equivalent per capita)	EG.USE.PCAP.KG.OE	363.742	383.944	414.688	430.934	473.419	496.16	503.517	536.617	568.185	613.569	673.965	666.475	671.065	663.887	..	..	..	..	..	..	..	..	..
Viet Nam	VNM	Energy use (kg of oil equivalent) per $1,000 GDP (constant 2021 PPP)	EG.USE.COMM.GD.PP.KD	85.7215	86.0864	88.3554	86.779	89.5622	88.1582	84.4443	84.8172	85.8319	88.8507	92.6902	87.0605	83.982	79.5643	..	..	..	..	..	..	..	..	..
Viet Nam	VNM	Exclusive breastfeeding (% of children under 6 months)	SH.STA.BFED.ZS	21.9771	..	15.5257	..	..	..	16.14	..	..	..	..	17.0046	..	..	23.9983	..	..	..	..	..	..	..	..
Viet Nam	VNM	Expenditure on primary education (% of government expenditure on education)	SE.XPD.PRIM.ZS	..	..	..	..	..	..	..	..	29.3826	30.9366	30.0155	28.9773	29.8057	29.6893	..	..	..	..	..	..	..	..	..
Viet Nam	VNM	Expenditure on secondary education (% of government expenditure on education)	SE.XPD.SECO.ZS	..	..	..	..	..	..	..	..	35.7734	43.1603	42.2071	41.1802	40.0523	39.5698	..	..	..	..	..	..	..	..	..
Viet Nam	VNM	Expenditure on tertiary education (% of government expenditure on education)	SE.XPD.TERT.ZS	..	..	..	..	..	..	..	..	22.1648	13.6403	14.4805	15.7349	14.8252	15.009	..	..	..	..	..	..	..	..	..
Viet Nam	VNM	Expense (% of GDP)	GC.XPN.TOTL.GD.ZS	..	..	..	..	..	..	..	..	..	..	..	..	..	..	..	..	..	..	..	..	..	..	..
Viet Nam	VNM	Expense (current LCU)	GC.XPN.TOTL.CN	..	..	..	..	..	..	..	..	..	..	..	..	..	..	..	..	..	..	..	..	..	..	..
Viet Nam	VNM	Export unit value index (2015 = 100)	TX.UVI.MRCH.XD.WD	48.3316	45.045	45.3604	49.5789	55.5283	63.2468	67.8638	72.75	90.792	79.9877	88.5464	105.919	105.347	102.808	103.939	100	98.29	101.17	102.121	105.195	103.806	106.775	..
Viet Nam	VNM	Export value index (2015 = 100)	TX.VAL.MRCH.XD.WD	8.93656	9.27346	10.3082	12.4329	16.3422	20.0179	24.5743	29.964	38.679	35.2306	44.5727	59.7945	70.6688	81.4692	92.6898	100	108.957	132.672	150.371	163.063	174.393	207.281	..
Viet Nam	VNM	Export volume index (2015 = 100)	TX.QTY.MRCH.XD.WD	18.4901	20.5871	22.7252	25.077	29.4305	31.6505	36.2112	41.1876	42.6018	44.045	50.3383	56.4529	67.0818	79.2438	89.1768	100	110.853	131.137	147.248	155.011	167.998	194.129	..
Viet Nam	VNM	Exports as a capacity to import (constant LCU)	NY.EXP.CAPM.KN	4.04605e+14	4.86181e+14	5.13892e+14	5.97973e+14	7.09459e+14	9.44673e+14	1067590492602220	1184760818698188	1360834667279633	1314733199139386	1484333471776804	1638274999338159	2026814152795585	2386343616012029	2744645112666038	3042249983586303	3474163939132133	4078271293795072	4555237869435105	4859926337873777	5016810638958182	5435162662794462	5770758064524081
Viet Nam	VNM	Exports of goods and services (% of GDP)	NE.EXP.GNFS.ZS	53.9215	55.0619	54.7391	56.6733	59.731	63.6995	67.7168	70.5179	70.3367	62.6089	54.1758	61.1802	63.4739	66.8004	69.5986	72.9229	74.1073	81.7625	84.4235	85.1576	84.3816	93.2524	93.9864
Viet Nam	VNM	Exports of goods and services (annual % growth)	NE.EXP.GNFS.KD.ZG	21.1011	17.1805	10.3679	19.9495	25.6197	17.7759	11.2	12.5	13.7	-5.08506	8.45	10.594	15.0414	17.8185	12.5802	13.8659	11.004	17.2535	12.2533	6.23602	4.06261	13.85	5.72366
Viet Nam	VNM	Exports of goods and services (BoP, current US$)	BX.GSR.GNFS.CD	17150000000	17837000000	19654000000	23421000000	30352000000	36623000000	44926000000	54591000000	69691000000	62862000000	79697000000	105785000000	124314000000	142743000000	161187000000	173267000000	189081000000	228189000000	258487500000	280826000000	290229000000	340126000000	384204000000
Viet Nam	VNM	Exports of goods and services (constant 2015 US$)	NE.EXP.GNFS.KD	2.70198e+10	3.1662e+10	3.49447e+10	4.1916e+10	5.26547e+10	6.20146e+10	6.89602e+10	7.75803e+10	8.82087e+10	8.37233e+10	9.07979e+10	1.00417e+11	1.15521e+11	1.36105e+11	1.53228e+11	1.74474e+11	1.93673e+11	2.27088e+11	2.54914e+11	2.70811e+11	2.81813e+11	3.20844e+11	3.39208e+11
Viet Nam	VNM	Exports of goods and services (constant LCU)	NE.EXP.GNFS.KN	441711210840000	517599345180000	571263564200000	685228050920000	860781418890000	1013793387100000	1127338108800000	1268255850100000	1442006502200000	1368679636200000	1484333000000000	1641583000000000	1888500000000000	2225003000000000	2504913000000000	2852242000000000	3166102000000000	3712366000000000	4167255000000000	4427126000000000	4606983000000000	5245050145500000	5545258898690000
Viet Nam	VNM	Exports of goods and services (current LCU)	NE.EXP.GNFS.CN	238142134680000	265010331790000	293271477430000	347658133550000	427260320410000	582214000000000	718858000000000	879195000000000	1136674000000000	1132688000000000	1484333200000000	2165704900000000	2585776800000000	2988421900000000	3436103700000000	3785661300000000	4179207000000000	5146055100000000	5917275600000000	6563265800000000	6787981200000000	7907491920000000	8941230620000000
Viet Nam	VNM	Exports of goods and services (current US$)	NE.EXP.GNFS.CD	1.68087e+10	1.79971e+10	1.91938e+10	2.24157e+10	2.71345e+10	3.67121e+10	4.49448e+10	5.4591e+10	6.9725e+10	6.63746e+10	7.97475e+10	1.05594e+11	1.24149e+11	1.42758e+11	1.62479e+11	1.74474e+11	1.90527e+11	2.30042e+11	2.61803e+11	2.84737e+11	2.9248e+11	3.41432e+11	3.84219e+11
Viet Nam	VNM	Exports of goods, services and primary income (BoP, current US$)	BX.GSR.TOTL.CD	17481000000	18155000000	19821000000	23546000000	30540000000	36987000000	45594000000	55757000000	71048000000	63615000000	80153000000	106180000000	124609000000	143024000000	161510000000	173666000000	189731000000	228934000000	260102500000	283063000000	291657000000	341108000000	386525000000
Viet Nam	VNM	External balance on goods and services (% of GDP)	NE.RSB.GNFS.ZS	-3.5741	-1.83207	-7.2186	-10.9814	-13.5544	-3.31586	-2.87999	-13.5696	-13.6441	-9.48855	-5.626	-2.90027	3.72373	2.75454	3.78663	0.931475	2.80506	2.54496	4.18298	5.61096	5.51733	0.0758564	2.24275
Viet Nam	VNM	External balance on goods and services (constant LCU)	NE.RSB.GNFS.KN	..	..	..	..	..	..	..	..	..	..	-154144000000000	-74355000000000	-19410000000000	-62939000000000	-90405000000000	-151148000000000	-176560000000000	-238964000000000	-162282000000000	-112584000000000	-81801000000000	-185691270000000	-87794410000000
Viet Nam	VNM	External balance on goods and services (current LCU)	NE.RSB.GNFS.CN	-15784871460000	-8817668210000	-38674522570000	-67364866450000	-96955679590000	-30307000000000	-30573000000000	-169182000000000	-220495000000000	-171662000000000	-154143500000000	-102666000000000	151696000000000	123228500000000	186947100000000	48355900000000	158188800000000	160177400000000	293186500000000	432447900000000	443835500000000	6432370000000	213360180000000
Viet Nam	VNM	External balance on goods and services (current US$)	NE.RSB.GNFS.CD	-1.11414e+09	-5.98816e+08	-2.53114e+09	-4.34343e+09	-6.15748e+09	-1.91104e+09	-1.9115e+09	-1.05049e+10	-1.35254e+10	-1.00593e+10	-8.28153e+09	-5.00572e+09	7.28327e+09	5.88669e+09	8.83994e+09	2.22863e+09	7.21171e+09	7.16034e+09	1.29717e+10	1.87611e+10	1.91239e+10	2.77739e+08	9.16842e+09
Viet Nam	VNM	External debt stocks (% of GNI)	DT.DOD.DECT.GN.ZS	41.7926	39.1742	38.6816	40.0606	39.5525	32.8652	28.8741	30.7474	27.5498	32.3055	31.5644	32.3778	32.8738	32.102	33.2733	36.0277	37.2434	41.5701	38.2696	38.5732	39.0235	40.2584	37.7042
Viet Nam	VNM	External debt stocks, long-term (DOD, current US$)	DT.DOD.DLXF.CD	1.16398e+10	1.14879e+10	1.22184e+10	1.43611e+10	1.55919e+10	1.62816e+10	1.6057e+10	1.85019e+10	2.20986e+10	2.74126e+10	3.75597e+10	4.304e+10	4.94161e+10	5.35955e+10	6.06735e+10	6.9398e+10	7.73409e+10	8.75468e+10	9.25992e+10	9.76634e+10	1.02422e+11	1.04633e+11	1.06583e+11
Viet Nam	VNM	External debt stocks, private nonguaranteed (PNG) (DOD, current US$)	DT.DOD.DPNG.CD	..	..	..	..	..	..	..	..	0	3.12839e+07	4.75506e+09	5977800300	8931502970	1.00467e+10	1.4301e+10	2.01915e+10	2.58539e+10	3.13271e+10	3.59802e+10	4.18391e+10	4.67707e+10	5.3258e+10	6.01179e+10
Viet Nam	VNM	External debt stocks, public and publicly guaranteed (PPG) (DOD, current US$)	DT.DOD.DPPG.CD	1.16398e+10	1.14879e+10	1.22184e+10	1.43611e+10	1.55919e+10	1.62816e+10	1.6057e+10	1.85019e+10	2.20986e+10	2.73813e+10	3.28047e+10	3.70622e+10	4.04846e+10	4.35488e+10	4.63726e+10	49206478548	51486963017	5.62196e+10	5.6619e+10	5.58243e+10	5.56515e+10	5.13746e+10	4.64653e+10
Viet Nam	VNM	External debt stocks, short-term (DOD, current US$)	DT.DOD.DSTC.CD	8.23146e+08	7.19124e+08	6.78822e+08	8.22398e+08	1.68802e+09	2.04042e+09	2.4431e+09	4.3946e+09	4.20445e+09	4.78288e+09	6.93248e+09	1.07814e+10	12350407039	1.21693e+10	1.36042e+10	11990675284	1.272e+10	2.18981e+10	1.95849e+10	2.43972e+10	2.66037e+10	3.3233e+10	38154037644
Viet Nam	VNM	External debt stocks, total (DOD, current US$)	DT.DOD.DECT.CD	1.28412e+10	1.26328e+10	1.3343e+10	1.5593e+10	1.76312e+10	1.85935e+10	1.87524e+10	23135389256	2.64976e+10	3.27733e+10	4.50216e+10	5.43174e+10	6.22503e+10	6.62495e+10	7.47338e+10	8.18249e+10	9.04841e+10	1.09893e+11	1.12622e+11	1.22496e+11	1.29479e+11	1.39853e+11	146627006160
Viet Nam	VNM	External health expenditure (% of current health expenditure)	SH.XPD.EHEX.CH.ZS	3.9489	3.68538	4.36234	4.54325	5.11277	3.72654	3.72517	3.3436	2.04961	2.2824	2.0797	2.18727	2.42123	2.57226	3.13825	2.09401	2.13211	1.02459	1.01656	0.980782	0.957025	3.81895	..
Viet Nam	VNM	External health expenditure per capita (current US$)	SH.XPD.EHEX.PC.CD	0.812654	0.919987	0.932233	1.104	1.59575	1.41635	1.70885	1.79493	1.31414	1.59331	1.77615	2.12566	2.65247	2.68703	3.76675	2.56039	2.86653	1.5298	1.66956	1.70312	1.47607	6.58971	..
Viet Nam	VNM	External health expenditure per capita, PPP (current international $)	SH.XPD.EHEX.PP.CD	4.14051	4.85426	4.95095	5.66611	7.87391	6.11021	7.05946	6.99464	4.30668	5.17905	5.68614	6.30435	7.70828	7.63224	10.659	7.4937	8.59494	4.62748	5.04167	5.21251	4.53683	20.4825	..
Viet Nam	VNM	Female genital mutilation prevalence (%)	SH.STA.FGMS.ZS	..	..	..	..	..	..	..	..	..	..	..	..	..	..	..	..	..	..	..	..	..	..	..
Viet Nam	VNM	Female headed households (% of households with a female head)	SP.HOU.FEMA.ZS	..	..	26.8	..	..	27	..	..	..	..	..	..	..	..	..	..	..	..	..	..	..	..	..
Viet Nam	VNM	Female primary school age children out-of-school (%)	SE.LPV.PRIM.SD.FE	..	..	..	..	..	..	..	..	..	..	..	..	..	..	..	..	..	..	..	0	..	..	..
Viet Nam	VNM	Female pupils below minimum reading proficiency at end of primary (%). Low GAML threshold	SE.LPV.PRIM.LD.FE	..	..	..	..	..	..	..	..	..	..	..	..	..	..	..	..	..	..	..	15.8008	..	..	..
Viet Nam	VNM	Female share of employment in senior and middle management (%)	SL.EMP.SMGT.FE.ZS	..	..	..	..	..	..	..	16.327	..	..	8.255	10.982	12.936	8.129	11.23	13.572	15.306	14.547	14.825	14.565	22.725	15.513	17.074
Viet Nam	VNM	Fertility rate, total (births per woman)	SP.DYN.TFRT.IN	2.072	2.051	2.063	2.026	2.014	1.962	1.904	1.913	1.92	1.906	1.895	1.902	1.927	1.951	1.95	1.951	1.938	1.93	1.937	1.948	1.955	1.944	1.941
Viet Nam	VNM	Fertilizer consumption (% of fertilizer production)	AG.CON.FERT.PT.ZS	998.678	730.46	441.189	443.617	363.737	258.467	266.17	269.336	208.077	311.499	258.303	243.876	194.374	216.89	183.605	218.846	208.621	208.001	193.904	180.214	180.214	180.214	..
Viet Nam	VNM	Fertilizer consumption (kilograms per hectare of arable land)	AG.CON.FERT.ZS	365.645	286.735	295.488	332.929	367.815	339.649	342.972	403.518	303.464	443.776	365.253	353.757	371.138	483.858	436.849	432.274	424.697	457.986	417.436	427.78	427.591	427.591	..
Viet Nam	VNM	Final consumption expenditure (% of GDP)	NE.CON.TOTL.ZS	72.8758	71.1844	71.3259	72.5774	71.4688	70.9539	70.621	73.6614	76.4993	74.272	68.8179	66.4654	66.1488	67.8001	67.3346	69.9875	69.1354	68.1329	66.8228	66.4069	65.4459	65.0456	63.9216
Viet Nam	VNM	Final consumption expenditure (annual % growth)	NE.CON.TOTL.KD.ZG	3.22024	4.63299	7.45478	7.94833	7.14533	7.32988	7.54432	9.71242	7.65708	2.65909	8.51327	5.16513	5.43017	5.52645	5.64888	8.64525	6.05665	6.96582	6.57717	6.79433	0.501276	2.33497	7.18417
Viet Nam	VNM	Final consumption expenditure (constant 2015 US$)	NE.CON.TOTL.KD	6.31312e+10	6.6056e+10	7.09804e+10	7.66221e+10	8.2097e+10	8.81146e+10	9.47623e+10	1.03966e+11	1.11927e+11	1.14903e+11	1.24685e+11	1.31125e+11	1.38245e+11	1.45886e+11	1.54126e+11	1.67451e+11	1.77593e+11	1.89964e+11	2.02458e+11	2.16214e+11	2.17297e+11	2.22371e+11	2.38347e+11
Viet Nam	VNM	Final consumption expenditure (constant LCU)	NE.CON.TOTL.KN	954677639370000	998907782680000	1073374128100000	1158689457300000	1241481658100000	1332480730600000	1433007389000000	1572187029900000	1692570687100000	1737577716500000	1885502400000000	1982891000000000	2090565280000000	2206099390000000	2330719380000000	2532216000000000	2685583370000000	2872656190000000	3061595720000000	3269610610000000	3286000380000000	3362727450000000	3604311610000000
Viet Nam	VNM	Final consumption expenditure (current LCU)	NE.CON.TOTL.CN	321853000000000	342607000000000	382137000000000	445221000000000	511221000000000	648519000000000	749688000000000	918388000000000	1236265000000000	1343691000000000	1885502400000000	2352796830000000	2694746280000000	3033143590000000	3324329030000000	3633279880000000	3898821370000000	4288217210000000	4683636750000000	5118113290000000	5264719700000000	5515650500000000	6081072370000000
Viet Nam	VNM	Final consumption expenditure (current US$)	NE.CON.TOTL.CD	2.27172e+10	2.32668e+10	2.50098e+10	2.87062e+10	3.24667e+10	4.0893e+10	4.68723e+10	5.70246e+10	7.5834e+10	7.87392e+10	1.01301e+11	1.14716e+11	1.29381e+11	1.44895e+11	1.57194e+11	1.67451e+11	1.77744e+11	1.91694e+11	2.07222e+11	2.22042e+11	2.26846e+11	2.38156e+11	2.61313e+11
Viet Nam	VNM	Financial intermediary services indirectly Measured (FISIM) (constant LCU)	NV.FSM.TOTL.KN	..	..	..	..	..	..	..	..	..	..	..	..	..	..	..	..	..	..	..	..	..	..	..
Viet Nam	VNM	Financial intermediary services indirectly Measured (FISIM) (current LCU)	NV.FSM.TOTL.CN	..	..	..	..	..	..	..	..	..	..	..	..	..	..	..	..	..	..	..	..	..	..	..
Viet Nam	VNM	Firms competing against unregistered firms (% of firms)	IC.FRM.CMPU.ZS	..	..	..	..	..	..	..	..	..	55.6	..	..	..	..	..	49.5	..	..	..	..	..	..	..
Viet Nam	VNM	Firms expected to give gifts in meetings with tax officials (% of firms)	IC.TAX.GIFT.ZS	..	..	..	..	..	..	..	..	..	33.7	..	..	..	..	..	25	..	..	..	..	..	..	..
Viet Nam	VNM	Firms experiencing electrical outages (% of firms)	IC.ELC.OUTG.ZS	..	..	..	..	..	..	..	..	..	49.5	..	..	..	..	..	26.3	..	..	..	..	..	..	..
Viet Nam	VNM	Firms experiencing losses due to theft and vandalism (% of firms)	IC.FRM.THEV.ZS	..	..	..	..	..	..	..	..	..	26.2	..	..	..	..	..	11	..	..	..	..	..	..	..
Viet Nam	VNM	Firms formally registered when operations started (% of firms)	IC.FRM.FREG.ZS	..	..	..	..	..	..	..	..	..	87.5	..	..	..	..	..	91.6	..	..	..	..	..	..	..
Viet Nam	VNM	Firms offering formal training (% of firms)	IC.FRM.TRNG.ZS	..	..	..	..	..	..	..	..	..	43.5	..	..	..	..	..	22.2	..	..	..	..	..	..	..
Viet Nam	VNM	Firms that do not report all sales for tax purposes (% of firms)	IC.FRM.INFM.ZS	..	..	..	..	..	70.3	..	..	..	..	..	..	..	..	..	..	..	..	..	..	..	..	..
Viet Nam	VNM	Firms that spend on R&D (% of firms)	IC.FRM.RSDV.ZS	..	..	..	..	..	..	..	..	..	..	..	..	..	..	..	25.5	..	..	..	..	..	..	..
Viet Nam	VNM	Firms using banks to finance investment (% of firms)	IC.FRM.BNKS.ZS	..	..	..	..	..	..	..	..	..	21.5	..	..	..	..	..	29.3	..	..	..	..	..	..	..
Viet Nam	VNM	Firms using banks to finance working capital (% of firms)	IC.FRM.BKWC.ZS	..	..	..	..	..	..	..	..	..	47	..	..	..	..	..	32.3	..	..	..	..	..	..	..
Viet Nam	VNM	Firms visited or required meetings with tax officials (% of firms)	IC.FRM.METG.ZS	..	..	..	..	..	..	..	..	..	61.1	..	..	..	..	..	42.7	..	..	..	..	..	..	..
Viet Nam	VNM	Firms with female participation in ownership (% of firms)	IC.FRM.FEMO.ZS	..	..	..	..	..	..	..	..	..	59.2	..	..	..	..	..	51.1	..	..	..	..	..	..	..
Viet Nam	VNM	Firms with female top manager (% of firms)	IC.FRM.FEMM.ZS	..	..	..	..	..	..	..	..	..	26.4	..	..	..	..	..	22.4	..	..	..	..	..	..	..
Viet Nam	VNM	Fish species, threatened	EN.FSH.THRD.NO	..	..	..	..	..	..	..	..	..	..	..	..	..	..	..	..	..	..	83	..	..	..	..
Viet Nam	VNM	Fixed broadband subscriptions	IT.NET.BBND	..	..	1076	9180	52709	210024	516569	1294111	2048953	3214179	3669321	3838206	4775368	5152576	6000527	7657619	9098288	11269936	12994451	14802380	16699249	19328191	21258478
Viet Nam	VNM	Fixed broadband subscriptions (per 100 people)	IT.NET.BBND.P2	..	..	0.00133429	0.0112671	0.0640362	0.252609	0.615316	1.52675	2.39371	3.71655	4.19778	4.34436	5.34748	5.7081	6.57696	8.30622	9.76981	11.9851	13.6907	15.4551	17.2783	19.8303	21.651
Viet Nam	VNM	Fixed telephone subscriptions	IT.MLT.MAIN	2542718	3049925	3929140	4402000	10124899	..	8567520	11165617	14767629	17427365	14374438	10174849	9556089	6725329	6725329	7324947	5598017	4385427	4296301	3658005	3205775	3122490	2390671
Viet Nam	VNM	Fixed telephone subscriptions (per 100 people)	IT.MLT.MAIN.P2	3.21858	3.82111	4.87231	5.40283	12.3008	..	10.2053	13.1729	17.2525	20.1512	16.4447	11.5166	10.7009	7.45042	7.37139	7.94537	6.01119	4.66371	4.5265	3.81931	3.31694	3.2036	2.43482
Viet Nam	VNM	Food exports (% of merchandise exports)	TX.VAL.FOOD.ZS.UN	25.3133	26.7725	25.3971	22.8884	20.6944	20.2362	19.2946	19.5092	19.9198	20.707	19.2521	18.5815	17.0449	14.4445	14.8153	12.9562	12.8748	12.1106	10.6342	9.41631	8.7818	8.15349	8.17137
Viet Nam	VNM	Food imports (% of merchandise imports)	TM.VAL.FOOD.ZS.UN	5.20525	6.26144	6.16751	6.21879	5.87802	6.29411	6.0035	6.25911	6.74434	7.86406	8.58788	8.47397	8.3258	8.25761	8.56782	8.41699	8.73754	8.01962	7.92785	7.53346	7.76048	8.32561	8.50025
Viet Nam	VNM	Food production index (2014-2016 = 100)	AG.PRD.FOOD.XD	56.45	58.15	62.35	65.04	68.6	70.23	73.15	76.31	80.05	81.29	83.37	87.35	93.58	95.5	98.54	100.72	100.74	102.45	105.9	105.36	107.14	112.81	113.65
Viet Nam	VNM	Food, beverages and tobacco (% of value added in manufacturing)	NV.MNF.FBTO.ZS.UN	30.1929	30.1929	30.1929	30.1929	21.5639	21.5639	21.5639	22.4897	22.5241	22.5462	22.7876	18.2694	19.9262	22.8176	17.3538	16.9709	16.4832	13.6693	12.8663	12.3576	11.8678	11.8678	..
Viet Nam	VNM	Foreign direct investment, net (BoP, current US$)	BN.KLT.DINV.CD	-1298000000	-1300000000	-1400000000	-1450000000	-1610000000	-1889000000	-2315000000	-6516000000	-9279000000	-6900000000	-7100000000	-6480000000	-7168000000	-6944000000	-8050000000	-10700000000	-11600000000	-13620000000	-14902000000	-15635000000	-15420000000	-15341000000	-15226000000
Viet Nam	VNM	Foreign direct investment, net inflows (% of GDP)	BX.KLT.DINV.WD.GD.ZS	4.16392	3.97734	3.99269	3.66601	3.54408	3.3904	3.616	8.65472	9.66304	7.16882	5.43474	4.30487	4.27832	4.16455	3.94086	4.93191	4.90089	5.01149	4.99828	4.82107	4.55836	4.27708	4.37864
Viet Nam	VNM	Foreign direct investment, net inflows (BoP, current US$)	BX.KLT.DINV.CD.WD	1298000000	1300000000	1400000000	1450000000	1610000000	1954000000	2400000000	6700000000	9579000000	7600000000	8000000000	7430000000	8368000000	8900000000	9200000000	11800000000	12600000000	14100000000	15500000000	16120000000	15800000000	15660000000	17900000000
Viet Nam	VNM	Foreign direct investment, net outflows (% of GDP)	BM.KLT.DINV.WD.GD.ZS	..	..	..	..	..	0.112782	0.128067	0.237682	0.302632	0.660286	0.611408	0.550421	0.613526	0.915264	0.492608	0.459754	0.38896	0.170604	0.192837	0.145051	0.109631	0.0871257	0.654106
Viet Nam	VNM	Foreign direct investment, net outflows (BoP, current US$)	BM.KLT.DINV.CD.WD	..	..	..	..	..	65000000	85000000	184000000	300000000	700000000	900000000	950000000	1200000000	1956000000	1150000000	1100000000	1000000000	480000000	598000000	485000000	380000000	319000000	2674000000
Viet Nam	VNM	Forest area (% of land area)	AG.LND.FRST.ZS	37.8837	38.3956	38.9789	39.5565	40.0738	40.2321	40.7503	41.2943	41.7762	42.2931	42.7332	43.1647	43.5708	44.064	44.4428	44.8712	45.8784	45.9963	46.2347	46.4768	46.719	46.9612	..
Viet Nam	VNM	Forest area (sq. km)	AG.LND.FRST.K2	117841	119445	121049	122653	124257	125861	127465	129069	130673	132277	133881	135228	136576	137923	139271	140619	143777	144154	144913	145672	146431	147190	..
Viet Nam	VNM	Forest rents (% of GDP)	NY.GDP.FRST.RT.ZS	1.64232	1.53843	1.70669	1.91291	1.53103	1.2713	1.50786	2.22786	2.45497	1.98133	1.83564	1.82593	1.70004	1.58013	1.81738	1.37936	1.21932	1.49937	1.38164	1.18373	1.13182	1.07138	..
Viet Nam	VNM	Fossil fuel energy consumption (% of total)	EG.USE.COMM.FO.ZS	46.2735	47.9138	52.2715	53.5151	58.2633	60.5329	60.7242	62.7299	64.5639	66.7964	70.3282	68.4989	66.9781	69.8218	..	..	..	..	..	..	..	..	..
Viet Nam	VNM	Fuel exports (% of merchandise exports)	TX.VAL.FUEL.ZS.UN	26.4091	22.9046	21.2355	20.6018	23.5352	25.7589	24.3794	20.7181	20.173	14.8995	11.0466	11.3594	9.91288	7.33547	6.14993	3.08353	2.02636	2.25277	1.61391	1.37705	0.948499	0.979645	1.16704
Viet Nam	VNM	Fuel imports (% of merchandise imports)	TM.VAL.FUEL.ZS.UN	13.512	12.1488	10.9669	10.7474	12.4552	14.5961	14.9227	13.9317	15.2758	10.7183	9.59514	11.7387	10.0651	7.66384	7.0047	4.73232	4.40458	5.16323	6.32799	6.12714	4.93626	4.9452	7.47834
Viet Nam	VNM	GDP (constant 2015 US$)	NY.GDP.MKTP.KD	9.35258e+10	9.93178e+10	1.05595e+11	1.12881e+11	1.21388e+11	1.30549e+11	1.39659e+11	1.49616e+11	1.58087e+11	1.6662e+11	1.77322e+11	1.88694e+11	1.99081e+11	2.10137e+11	2.23633e+11	2.39258e+11	2.55265e+11	2.72981e+11	2.93359e+11	3.14948e+11	3.23972e+11	3.32271e+11	3.58918e+11
Viet Nam	VNM	GDP (constant LCU)	NY.GDP.MKTP.KN	1445085269300000	1534577858300000	1631575777700000	1744139226500000	1875584720200000	2017139745400000	2157894845300000	2311742055100000	2442627601200000	2574478136400000	2739843170000000	2915553940000000	3076041910000000	3246870230000000	3455392130000000	3696825710000000	3944143680000000	4217874760000000	4532739400000000	4866315600000000	5005755650000000	5133981290000000	5545715930000000
Viet Nam	VNM	GDP (current LCU)	NY.GDP.MKTP.CN	441646000000000	481295000000000	535762000000000	613443000000000	715307000000000	914001000000000	1061565000000000	1246769000000000	1616047000000000	1809149000000000	2739843170000000	3539881310000000	4073762290000000	4473655600000000	4937031680000000	5191323730000000	5639401000000000	6293904550000000	7009042130000000	7707200290000000	8044385730000000	8479666500000000	9513327030000000
Viet Nam	VNM	GDP (current US$)	NY.GDP.MKTP.CD	3.11725e+10	3.26852e+10	3.50641e+10	3.95525e+10	4.54279e+10	5.76333e+10	6.63717e+10	7.74144e+10	9.91303e+10	1.06015e+11	1.47201e+11	1.72595e+11	1.95591e+11	2.13709e+11	2.33451e+11	2.39258e+11	2.57096e+11	2.81354e+11	3.10106e+11	3.34365e+11	3.46616e+11	3.66138e+11	4.08802e+11
Viet Nam	VNM	GDP deflator (base year varies by country)	NY.GDP.DEFL.ZS	30.5619	31.3633	32.8371	35.1717	38.1378	45.3117	49.1945	53.932	66.1602	70.2725	100	121.414	132.435	137.784	142.879	140.427	142.982	149.22	154.631	158.379	160.703	165.167	171.544
Viet Nam	VNM	GDP deflator: linked series (base year varies by country)	NY.GDP.DEFL.ZS.AD	38.8052	39.8228	41.694	44.6583	48.4244	57.5333	62.4633	68.4787	84.0051	89.2265	100	121.414	132.435	137.784	142.879	140.427	142.982	149.22	154.631	158.379	160.703	165.167	171.544
Viet Nam	VNM	GDP growth (annual %)	NY.GDP.MKTP.KD.ZG	6.78732	6.19289	6.32082	6.89906	7.53641	7.54725	6.97795	7.1295	5.66177	5.3979	6.42324	6.41317	5.50454	5.55351	6.42224	6.98715	6.69001	6.94019	7.46501	7.35926	2.86541	2.56156	8.01979
Viet Nam	VNM	GDP per capita (constant 2015 US$)	NY.GDP.PCAP.KD	1183.85	1244.31	1309.43	1385.45	1474.74	1570.19	1663.56	1765.12	1846.87	1926.62	2028.61	2135.78	2229.32	2327.93	2451.16	2595.23	2741.05	2903.03	3090.77	3288.35	3352.06	3409.02	3655.46
Viet Nam	VNM	GDP per capita (constant LCU)	NY.GDP.PCAP.KN	1.8292e+07	1.9226e+07	2.02323e+07	2.14068e+07	2.27865e+07	2.42614e+07	2.5704e+07	2.72732e+07	2.85363e+07	2.97686e+07	3.13444e+07	3.30004e+07	3.44456e+07	3.59693e+07	3.78733e+07	4.00995e+07	4.23525e+07	4.48552e+07	4.77561e+07	5.0809e+07	5.17933e+07	5.26735e+07	5.64812e+07
Viet Nam	VNM	GDP per capita (current LCU)	NY.GDP.PCAP.CN	5.59037e+06	6.02992e+06	6.64368e+06	7.52914e+06	8.69027e+06	1.09932e+07	1.26449e+07	1.4709e+07	1.88797e+07	2.09191e+07	3.13444e+07	4.0067e+07	4.56182e+07	4.95598e+07	5.41131e+07	5.63103e+07	6.05563e+07	6.69329e+07	7.3846e+07	8.04705e+07	8.32333e+07	8.69995e+07	9.689e+07
Viet Nam	VNM	GDP per capita (current US$)	NY.GDP.PCAP.CD	394.583	409.498	434.81	485.451	551.904	693.19	790.593	913.312	1158.1	1225.85	1684.01	1953.56	2190.23	2367.5	2558.78	2595.23	2760.72	2992.07	3267.23	3491.09	3586.35	3756.49	4163.51
Viet Nam	VNM	GDP per capita growth (annual %)	NY.GDP.PCAP.KD.ZG	5.60128	5.10641	5.23374	5.80546	6.44499	6.47249	5.94617	6.10517	4.63108	4.31851	5.29329	5.28326	4.37956	4.42345	5.29339	5.87785	5.61868	5.90924	6.46719	6.39259	1.93736	1.6994	7.22898
Viet Nam	VNM	GDP per capita, PPP (constant 2021 international $)	NY.GDP.PCAP.PP.KD	4243.3	4459.98	4693.41	4965.88	5285.93	5628.06	5962.72	6326.75	6619.75	6905.62	7271.15	7655.31	7990.58	8344.04	8785.72	9302.13	9824.79	10405.4	11078.3	11786.5	12014.8	12219	13102.3
Viet Nam	VNM	GDP per capita, PPP (current international $)	NY.GDP.PCAP.PP.CD	2552.68	2743.48	2932.06	3163.51	3457.79	3797.05	4146.95	4519.05	4819.01	5059.34	5391.17	5793.93	6391.72	6781.27	7332.4	7724.16	8453.07	9281.28	10149.5	11190.2	11781.1	12219	14024.8
Viet Nam	VNM	GDP per person employed (constant 2021 PPP $)	SL.GDP.PCAP.EM.KD	8749.9	9038.86	9402.47	9920.04	10522.6	10928.4	11304.2	11723.8	12023.7	12312.1	12749.7	13334.5	13897.3	14371.4	15100	16030.8	17048.7	18129.4	19256.2	20547.8	21663.7	22167.7	23462.3
Viet Nam	VNM	GDP per unit of energy use (constant 2021 PPP $ per kg of oil equivalent)	EG.GDP.PUSE.KO.PP.KD	11.6657	11.6162	11.3179	11.5235	11.1654	11.3432	11.8421	11.7901	11.6507	11.2548	10.7886	11.4863	11.9073	12.5685	..	..	..	..	..	..	..	..	..
Viet Nam	VNM	GDP per unit of energy use (PPP $ per kg of oil equivalent)	EG.GDP.PUSE.KO.PP	7.01784	7.14553	7.07053	7.34105	7.30387	7.65287	8.23597	8.42136	8.48141	8.24576	7.99919	8.69339	9.52475	10.2145	..	..	..	..	..	..	..	..	..
Viet Nam	VNM	GDP, PPP (constant 2021 international $)	NY.GDP.MKTP.PP.KD	3.35226e+11	3.55986e+11	3.78487e+11	4.04599e+11	4.35091e+11	4.67929e+11	5.00581e+11	5.3627e+11	5.66632e+11	5.97218e+11	6.35579e+11	6.7634e+11	7.13569e+11	7.53197e+11	8.01569e+11	8.57576e+11	9.14948e+11	9.78447e+11	1.05149e+12	1.12887e+12	1.16122e+12	1.19096e+12	1.28648e+12
Viet Nam	VNM	GDP, PPP (current international $)	NY.GDP.MKTP.PP.CD	2.01665e+11	2.18979e+11	2.36448e+11	2.5775e+11	2.84615e+11	3.15694e+11	3.48144e+11	3.83045e+11	4.12494e+11	4.37547e+11	4.71248e+11	5.11889e+11	5.70789e+11	6.1213e+11	6.68975e+11	7.12101e+11	7.87205e+11	8.72747e+11	9.63333e+11	1.07176e+12	1.13863e+12	1.19096e+12	1.37705e+12
Viet Nam	VNM	GDP: linked series (current LCU)	NY.GDP.MKTP.CN.AD	560767911787197	611111143548496	680269124943807	778902447006140	908241470944523	1160527735202880	1347893082415270	1583050788665610	2051931414617060	2297117390040660	2739843170000000	3539881310000010	4073762290000000	4473655599999990	4937031680000020	5191323729999990	5639401000000000	6293904550000020	7009042129999990	7707200290000000	8044385730000010	8479666499999980	9513327029999970
Viet Nam	VNM	General government final consumption expenditure (% of GDP)	NE.CON.GOVT.ZS	6.41826	6.32938	6.23224	6.32007	6.39096	5.4652	5.53277	5.55412	5.62508	5.77841	10.3833	9.98092	10.4452	10.9162	10.3175	10.6549	10.3984	10.1349	9.74589	9.57884	9.47881	9.61142	8.98375
Viet Nam	VNM	General government final consumption expenditure (annual % growth)	NE.CON.GOVT.KD.ZG	5.01324	6.60455	5.38303	7.18642	7.77424	8.20171	8.49723	8.90384	7.52092	7.59651	12.2832	4.29355	8.5	7.32	2.25	7.835	3.83524	5.61	4.68	5.44	1.24	4.65989	3.62011
Viet Nam	VNM	General government final consumption expenditure (constant 2015 US$)	NE.CON.GOVT.KD	8.8333e+09	9.4167e+09	9.92361e+09	1.06368e+10	1.14637e+10	1.24039e+10	1.34579e+10	1.46562e+10	1.57584e+10	1.69555e+10	1.90382e+10	1.98556e+10	2.15433e+10	2.31203e+10	2.36405e+10	2.54928e+10	2.64705e+10	2.79555e+10	2.92638e+10	3.08557e+10	3.12383e+10	3.2694e+10	3.38776e+10
Viet Nam	VNM	General government final consumption expenditure (constant LCU)	NE.CON.GOVT.KN	131995316210000	140713015160000	148287635910000	158944202780000	171300905210000	185350506030000	201100162090000	219005798440000	235477047910000	253365084420000	284486360000000	296700910000000	321920490000000	345485070000000	353258490000000	380936300000000	395546120000000	417736260000000	437286320000000	461074690000000	466792020000000	488544000000000	506229840000000
Viet Nam	VNM	General government final consumption expenditure (current LCU)	NE.CON.GOVT.CN	28346000000000	30463000000000	33390000000000	38770000000000	45715000000000	49952000000000	58734000000000	69247000000000	90904000000000	104540000000000	284486360000000	353312630000000	425512060000000	488351720000000	509376360000000	553131010000000	586406160000000	637882650000000	683093480000000	738260100000000	762512300000000	815016060000000	854653870000000
Viet Nam	VNM	General government final consumption expenditure (current US$)	NE.CON.GOVT.CD	2.00073e+09	2.06877e+09	2.18528e+09	2.49974e+09	2.90328e+09	3.14977e+09	3.67219e+09	4.29969e+09	5.57616e+09	6.12596e+09	1.52844e+10	1.72266e+10	2.04298e+10	2.33288e+10	2.40863e+10	2.54928e+10	2.67338e+10	2.8515e+10	3.02226e+10	3.20283e+10	3.28551e+10	3.5191e+10	3.67258e+10
Viet Nam	VNM	GHG net emissions/removals by LUCF (Mt of CO2 equivalent)	EN.CLC.GHGR.MT.CE	15.1047	..	..	..	..	..	..	..	..	..	..	..	..	..	..	..	..	..	..	..	..	..	..
Viet Nam	VNM	Gini index	SI.POV.GINI	..	..	37	..	36.8	..	35.8	..	35.6	..	39.3	..	35.6	..	34.8	..	35.3	..	35.7	..	36.8	..	36.1
Viet Nam	VNM	GNI (constant 2015 US$)	NY.GNP.MKTP.KD	9.23821e+10	9.81833e+10	1.04119e+11	1.11357e+11	1.1942e+11	1.28413e+11	1.3694e+11	1.4581e+11	1.53746e+11	1.6002e+11	1.71874e+11	1.83331e+11	1.92558e+11	2.02803e+11	2.14948e+11	2.27117e+11	2.40958e+11	2.55917e+11	2.77694e+11	2.98361e+11	3.09472e+11	3.14584e+11	3.40758e+11
Viet Nam	VNM	GNI (constant LCU)	NY.GNP.MKTP.KN	1426970130718792	1516578351801980	1608269319836319	1720065352453380	1844603321355442	1983511730121929	2115231286542566	2252236378625070	2374817812920471	2471725849593400	2654839220000000	2831810686138125	2974329800984990	3132571820596260	3320178948034796	3508138071576414	3721930527180872	3953001369656720	4289370504068460	4608607895943447	4780228061583886	4859188180514940	5263490697528228
Viet Nam	VNM	GNI (current LCU)	NY.GNP.MKTP.CN	435319000000000	474855000000000	527056000000000	603688000000000	701906000000000	897222000000000	1038755000000000	1211806000000000	1567964000000000	1731221000000000	2654839220000000	3440740050000000	3944024680000000	4320071290000000	4749963560000000	4927883620000000	5329176690000000	5913669010000000	6651467840000000	7320005500000000	7700497980000000	8045439660000000	9049892000000000
Viet Nam	VNM	GNI (current US$)	NY.GNP.MKTP.CD	3.07259e+10	3.22479e+10	3.44943e+10	3.89235e+10	4.45768e+10	5.65752e+10	6.49455e+10	7.52435e+10	9.61808e+10	1.01448e+11	1.42634e+11	1.67761e+11	1.89362e+11	2.06372e+11	2.24606e+11	2.27117e+11	2.42953e+11	2.64356e+11	2.94286e+11	3.17567e+11	3.31798e+11	3.47388e+11	3.88888e+11
Viet Nam	VNM	GNI growth (annual %)	NY.GNP.MKTP.KD.ZG	7.16844	6.27961	6.04591	6.95133	7.2403	7.53053	6.64072	6.47707	5.44265	4.08065	7.40832	6.666	5.03279	5.32026	5.98892	5.66111	6.09419	6.20836	8.50921	7.44252	3.7239	1.65181	8.32037
Viet Nam	VNM	GNI per capita (constant 2015 US$)	NY.GNP.PCAP.KD	1169.38	1230.09	1291.13	1366.75	1450.83	1544.5	1631.18	1720.22	1796.15	1850.3	1966.28	2075.08	2156.27	2246.68	2355.97	2463.54	2587.42	2721.57	2925.73	3115.18	3202.03	3227.56	3470.51
Viet Nam	VNM	GNI per capita (constant LCU)	NY.GNP.PCAP.KN	1.80627e+07	1.90005e+07	1.99432e+07	2.11114e+07	2.24101e+07	2.38569e+07	2.51958e+07	2.65712e+07	2.77441e+07	2.85805e+07	3.03719e+07	3.20525e+07	3.33067e+07	3.47031e+07	3.63913e+07	3.80528e+07	3.99664e+07	4.20384e+07	4.5192e+07	4.81182e+07	4.94598e+07	4.98542e+07	5.36069e+07
Viet Nam	VNM	GNI per capita (current LCU)	NY.GNP.PCAP.CN	5.51029e+06	5.94924e+06	6.53573e+06	7.40941e+06	8.52746e+06	1.07914e+07	1.23732e+07	1.42965e+07	1.83179e+07	2.00181e+07	3.03719e+07	3.89448e+07	4.41654e+07	4.78584e+07	5.20627e+07	5.34527e+07	5.72251e+07	6.28893e+07	7.00786e+07	7.64278e+07	7.96751e+07	8.25444e+07	9.21701e+07
Viet Nam	VNM	GNI per capita growth (annual %)	NY.GNP.PCAP.KD.ZG	5.97817	5.19224	4.96164	5.85719	6.15189	6.45594	5.61219	5.45897	4.4141	3.01475	6.26791	5.5334	3.91284	4.19269	4.86466	4.56556	5.02884	5.18447	7.5017	6.4751	2.7881	0.797292	7.52736
Viet Nam	VNM	GNI per capita, Atlas method (current US$)	NY.GNP.PCAP.CD	380	400	420	470	540	640	730	840	990	1120	1370	1630	1980	2200	2400	2480	2580	2720	3060	3340	3450	3590	4010
Viet Nam	VNM	GNI per capita, PPP (constant 2021 international $)	NY.GNP.PCAP.PP.KD	4200.36	4418.46	4637.68	4909.32	5211.34	5547.78	5859.13	6178.98	6451.73	6646.23	7062.81	7453.62	7745.27	8070.01	8462.58	8848.95	9293.95	9775.79	10509.1	11189.6	11501.6	11593.3	12466
Viet Nam	VNM	GNI per capita, PPP (current international $)	NY.GNP.PCAP.PP.CD	2520	2710	2890	3120	3410	3740	4080	4420	4710	4890	5220	5630	6190	6550	7050	7330	7990	8720	9630	10630	11280	11590	13340
Viet Nam	VNM	GNI, Atlas method (current US$)	NY.GNP.ATLS.CD	3.02036e+10	3.21864e+10	3.40372e+10	3.81202e+10	4.44154e+10	5.28843e+10	6.11193e+10	7.15812e+10	8.4934e+10	9.67104e+10	1.19484e+11	1.44217e+11	1.76785e+11	1.98883e+11	2.18738e+11	2.28398e+11	2.40486e+11	2.55478e+11	2.90784e+11	3.19512e+11	3.33829e+11	3.50209e+11	3.93944e+11
Viet Nam	VNM	GNI, PPP (constant 2021 international $)	NY.GNP.MKTP.PP.KD	3.31834e+11	3.52671e+11	3.73994e+11	3.99991e+11	4.28952e+11	4.61254e+11	4.91885e+11	5.23744e+11	5.5225e+11	5.74785e+11	6.17367e+11	6.58521e+11	6.91663e+11	7.28461e+11	7.72088e+11	8.15797e+11	8.65513e+11	9.19247e+11	9.97468e+11	1.0717e+12	1.11161e+12	1.12998e+12	1.22399e+12
Viet Nam	VNM	GNI, PPP (current international $)	NY.GNP.MKTP.PP.CD	1.9939e+11	2.16671e+11	2.33422e+11	2.54521e+11	2.80416e+11	3.1113e+11	3.42253e+11	3.74585e+11	4.02828e+11	4.22703e+11	4.56627e+11	4.97552e+11	5.52611e+11	5.91115e+11	6.43627e+11	6.75965e+11	7.439e+11	8.20022e+11	9.14187e+11	1.01791e+12	1.08996e+12	1.12998e+12	1.30997e+12
Viet Nam	VNM	GNI: linked series (current LCU)	NY.GNP.MKTP.CN.AD	554440911787197	604671143548496	671563124943807	769147447006140	894840470944523	1143748735202880	1325083082415270	1548087788665610	2003848414617060	2219189390040660	2654839220000000	3440740050000010	3944024680000000	4320071289999990	4749963560000020	4927883619999990	5329176690000000	5913669010000020	6651467839999990	7320005500000000	7700497980000010	8045439659999980	9049891999999980
Viet Nam	VNM	Goods and services expense (% of expense)	GC.XPN.GSRV.ZS	..	..	..	..	..	..	..	..	..	..	..	..	..	..	..	..	..	..	..	..	..	..	..
Viet Nam	VNM	Goods and services expense (current LCU)	GC.XPN.GSRV.CN	..	..	..	..	..	..	..	..	..	..	..	..	..	..	..	..	..	..	..	..	..	..	..
Viet Nam	VNM	Goods exports (BoP, current US$)	BX.GSR.MRCH.CD	14448000000	15027000000	16706000000	20149000000	26485000000	32447000000	39826000000	48561000000	62685000000	57096000000	72237000000	96906000000	114694000000	132032000000	150217000000	162017000000	176581000000	215119000000	243697000000	264189000000	282629000000	335916000000	371304000000
Viet Nam	VNM	Goods imports (BoP, current US$)	BM.GSR.MRCH.CD	14073000000	14546000000	17760000000	22730000000	28772000000	34886189000	42601559000	58999100000	75468000000	64703000000	77373000000	97356000000	104781000000	123319000000	138091000000	154643000000	165539000000	204273000000	227157371000	242694753000	251921000000	318450000000	345587000000
Viet Nam	VNM	Government Effectiveness: Estimate	GE.EST	-0.394298	..	-0.437317	-0.402854	-0.479205	-0.228449	-0.24699	-0.225956	-0.199574	-0.245095	-0.242955	-0.209271	-0.248136	-0.244423	-0.0471441	0.0625734	-0.018832	-0.034059	-0.0117324	0.0279832	0.193606	0.243395	0.175491
Viet Nam	VNM	Government Effectiveness: Number of Sources	GE.NO.SRC	4	..	5	5	6	8	10	10	10	10	10	10	10	10	10	10	9	9	8	8	7	7	7
Viet Nam	VNM	Government Effectiveness: Percentile Rank	GE.PER.RNK	42.623	..	42.1622	43.2432	40.796	48.0392	46.3415	50	49.5146	49.2823	45.933	47.3934	45.0237	45.9716	53.8462	55.2381	52.8571	52.8571	51.4286	53.3333	59.5238	60.4762	59.434
Viet Nam	VNM	Government Effectiveness: Percentile Rank, Lower Bound of 90% Confidence Interval	GE.PER.RNK.LOWER	25.1366	..	27.027	27.5676	23.8806	37.2549	35.6098	33.4951	35.9223	34.9282	36.3636	35.545	33.1754	34.5972	40.3846	44.7619	38.0952	38.0952	38.5714	38.0952	43.3333	45.7143	43.3962
Viet Nam	VNM	Government Effectiveness: Percentile Rank, Upper Bound of 90% Confidence Interval	GE.PER.RNK.UPPER	54.0984	..	51.8919	54.5946	51.7413	55.8824	56.5854	54.8544	57.767	57.8947	57.4163	59.7156	59.2417	57.8199	63.4615	66.6667	65.7143	64.7619	66.1905	66.6667	70.9524	72.8571	71.2264
Viet Nam	VNM	Government Effectiveness: Standard Error	GE.STD.ERR	0.216712	..	0.184153	0.190472	0.193943	0.174617	0.176517	0.197559	0.201516	0.195807	0.193453	0.194405	0.196587	0.19358	0.202124	0.212039	0.209363	0.209032	0.220807	0.229169	0.249917	0.253849	0.26109
Viet Nam	VNM	Government expenditure on education, total (% of GDP)	SE.XPD.TOTL.GD.ZS	..	..	..	..	..	..	..	..	4.88674	4.8165	4.04594	3.78023	4.40817	4.52834	3.54	3.417	3.46907	3.419	3.29537	3.085	3.217	2.948	2.898
Viet Nam	VNM	Government expenditure on education, total (% of government expenditure)	SE.XPD.TOTL.GB.ZS	..	..	..	..	..	..	..	..	18.0012	15.1887	17.0567	17.8113	18.785	18.5155	16.812	15.017	15.6049	15.474	16.0909	15.572	14.472	14.817	15.449
Viet Nam	VNM	Government expenditure per student, primary (% of GDP per capita)	SE.XPD.PRIM.PC.ZS	..	..	..	..	..	..	..	..	18.0204	19.2398	19.5941	17.5876	20.8571	21.1429	..	..	..	..	..	..	..	..	..
Viet Nam	VNM	Government expenditure per student, secondary (% of GDP per capita)	SE.XPD.SECO.PC.ZS	..	..	..	..	..	..	..	..	..	..	..	..	..	..	..	..	..	..	..	..	..	..	..
Viet Nam	VNM	Government expenditure per student, tertiary (% of GDP per capita)	SE.XPD.TERT.PC.ZS	..	..	..	..	..	..	..	..	56.4484	32.2479	32.3888	30.1927	32.5787	34.2159	..	..	..	..	..	..	..	..	..
Viet Nam	VNM	Grants and other revenue (% of revenue)	GC.REV.GOTR.ZS	..	..	..	..	..	..	..	..	..	..	..	..	..	..	..	..	..	..	..	..	..	..	..
Viet Nam	VNM	Grants and other revenue (current LCU)	GC.REV.GOTR.CN	..	..	..	..	..	..	..	..	..	..	..	..	..	..	..	..	..	..	..	..	..	..	..
Viet Nam	VNM	Grants, excluding technical cooperation (BoP, current US$)	BX.GRT.EXTA.CD.WD	237350000	263640000	242640000	319670000	401740000	504410000	549060000	644430000	751640000	613650000	651150000	667320000	605490000	640110000	5.3559e+08	450660000	398200000	437490000	425690000	347060000	492110000	576900000	480280000
Viet Nam	VNM	Gross capital formation (% of GDP)	NE.GDI.TOTL.ZS	29.6099	31.1728	33.2205	35.4449	35.4653	33.7574	34.5367	39.5663	36.4931	37.1626	37.0991	32.3711	30.5593	30.2129	30.289	32.1089	31.7245	32.3053	32.0195	31.98	31.9157	33.4675	33.4066
Viet Nam	VNM	Gross capital formation (annual % growth)	NE.GDI.TOTL.KD.ZG	10.1095	10.7682	12.725	11.8621	10.5408	11.1507	11.8336	26.7983	6.27826	4.31237	10.4064	-4.33334	2.63792	5.91235	9.07264	9.62906	9.86171	10.2448	8.01454	7.48456	4.11191	3.95804	5.75371
Viet Nam	VNM	Gross capital formation (constant 2015 US$)	NE.GDI.TOTL.KD	2.07407e+10	2.2974e+10	2.58975e+10	2.89695e+10	3.20231e+10	3.55939e+10	3.9806e+10	5.04733e+10	5.36421e+10	5.59554e+10	6.17783e+10	5.91013e+10	6.06603e+10	6.42468e+10	7.00756e+10	7.68233e+10	8.43993e+10	9.30459e+10	1.00503e+11	1.08025e+11	1.12467e+11	1.16919e+11	1.23646e+11
Viet Nam	VNM	Gross capital formation (constant LCU)	NE.GDI.TOTL.KN	341251945770000	377998565330000	426099014400000	476643500810000	526885541810000	585636890120000	654938946880000	830451456830000	882589334240000	920649839590000	1016456500000000	972409970000000	998061340000000	1057070180000000	1152974360000000	1263994950000000	1388646520000000	1530910010000000	1653605400000000	1777370440000000	1850454240000000	1923695910000000	2034379700000000
Viet Nam	VNM	Gross capital formation (current LCU)	NE.GDI.TOTL.CN	130771000000000	150033000000000	177983000000000	217434000000000	253686000000000	308543000000000	366629000000000	493300000000000	589746000000000	672326000000000	1016456500000000	1145900060000000	1244912820000000	1351621250000000	1495378850000000	1666877770000000	1789073970000000	2033264800000000	2244260450000000	2464759620000000	2567421080000000	2837932000000000	3178082290000000
Viet Nam	VNM	Gross capital formation (current US$)	NE.GDI.TOTL.CD	9.23016e+09	1.01889e+10	1.16485e+10	1.40193e+10	1.61111e+10	1.94555e+10	2.29226e+10	3.063e+10	3.61757e+10	3.93978e+10	5.46103e+10	5.5871e+10	5.97711e+10	6.45676e+10	7.07102e+10	7.68233e+10	8.15625e+10	9.08921e+10	9.92946e+10	1.0693e+11	1.10625e+11	1.22537e+11	1.36567e+11
Viet Nam	VNM	Gross domestic income (constant LCU)	NY.GDY.TOTL.KN	1407979354535906	1503159950695767	1574203796615046	1656884262794468	1724261894032236	1948019666919629	2098147229102220	2228247023698188	2361455766279633	2520531699339386	2739843641776804	2912245939338159	3214356062795585	3408210846012029	3695124242666038	3886833693586303	4252205619132133	4583780053795072	4920722269435105	5299115937873777	5415583288958182	5324093807294462	5771215095834081
Viet Nam	VNM	Gross domestic savings (% of GDP)	NY.GDS.TOTL.ZS	27.1242	28.8156	28.6741	27.4226	28.5312	29.0461	29.379	26.3386	23.5007	25.728	31.1821	33.5346	33.8512	32.1999	32.6654	30.0125	30.8646	31.8671	33.1772	33.5931	34.5541	34.9544	36.0784
Viet Nam	VNM	Gross domestic savings (current LCU)	NY.GDS.TOTL.CN	119793000000000	138688000000000	153625000000000	168222000000000	204086000000000	265482000000000	311877000000000	328381000000000	379782000000000	465458000000000	854340770000000	1187084480000000	1379016010000000	1440512010000000	1612702650000000	1558043850000000	1740579630000000	2005687340000000	2325405380000000	2589087000000000	2779666030000000	2964016000000000	3432254660000000
Viet Nam	VNM	Gross domestic savings (current US$)	NY.GDS.TOTL.CD	8.4553e+09	9.41843e+09	1.00543e+10	1.08463e+10	1.29611e+10	1.67402e+10	1.94993e+10	2.03898e+10	2.32963e+10	2.72755e+10	4.59004e+10	5.7879e+10	6.62097e+10	6.8814e+10	7.62579e+10	7.18073e+10	7.93517e+10	8.96593e+10	1.02885e+11	1.12324e+11	1.1977e+11	1.27981e+11	1.47489e+11
Viet Nam	VNM	Gross fixed capital formation (% of GDP)	NE.GDI.FTOT.ZS	27.6468	29.1507	31.1385	33.354	33.254	31.2736	31.364	35.1069	31.8052	33.8571	35.1597	30.5694	28.6527	28.3028	28.4047	30.1767	29.8939	30.5448	30.3415	30.3626	30.2778	31.6778	31.6869
Viet Nam	VNM	Gross fixed capital formation (annual % growth)	NE.GDI.FTOT.KD.ZG	10.1804	10.719	12.8639	11.902	10.4413	9.75089	9.90233	24.1572	3.83878	8.72541	10.8942	-4.7737	2.34	5.85	9.28	9.8	10	10.5	8.24	7.67903	4.1	3.73878	5.98
Viet Nam	VNM	Gross fixed capital formation (constant 2015 US$)	NE.GDI.FTOT.KD	2.01451e+10	2.23045e+10	2.51737e+10	2.81699e+10	3.11112e+10	3.41448e+10	3.75259e+10	4.65912e+10	4.83797e+10	5.2601e+10	5.83315e+10	5.55469e+10	5.68467e+10	6.01722e+10	6.57562e+10	7.22003e+10	7.94204e+10	8.77595e+10	9.49909e+10	1.02285e+11	1.06479e+11	1.1046e+11	1.17065e+11
Viet Nam	VNM	Gross fixed capital formation (constant LCU)	NE.GDI.FTOT.KN	332688519680000	368349441880000	415733601550000	465214196060000	513788436360000	563887396010000	619725413850000	769433662980000	798970511120000	868683927650000	963320270000000	917334260000000	938799880000000	993719670000000	1085936860000000	1192358670000000	1311594540000000	1449311970000000	1568735270000000	1689198870000000	1758456030000000	1824200920000000	1933288130000000
Viet Nam	VNM	Gross fixed capital formation (current LCU)	NE.GDI.FTOT.CN	122101000000000	140301000000000	166828000000000	204608000000000	237868000000000	285841000000000	332949000000000	437702000000000	513987000000000	612526000000000	963320270000000	1082120710000000	1167244220000000	1266169110000000	1402349140000000	1566571510000000	1685834600000000	1922458350000000	2126648030000000	2340103890000000	2435664440000000	2686168800000000	3014478310000000
Viet Nam	VNM	Gross fixed capital formation (current US$)	NE.GDI.FTOT.CD	8.6182e+09	9.52797e+09	1.09184e+10	1.31924e+10	1.51066e+10	1.8024e+10	2.08168e+10	2.71778e+10	3.15286e+10	3.58935e+10	5.17555e+10	5.27613e+10	5.60421e+10	6.04855e+10	6.63112e+10	7.22003e+10	7.68559e+10	8.59388e+10	9.40909e+10	1.01522e+11	1.04948e+11	1.15984e+11	1.29537e+11
Viet Nam	VNM	Gross fixed capital formation, private sector (% of GDP)	NE.GDI.FPRV.ZS	..	..	..	..	..	..	..	..	..	..	..	..	..	..	..	..	..	..	..	..	..	..	..
Viet Nam	VNM	Gross fixed capital formation, private sector (current LCU)	NE.GDI.FPRV.CN	..	..	..	..	..	..	..	..	..	..	..	..	..	..	..	..	..	..	..	..	..	..	..
Viet Nam	VNM	Gross intake ratio in first grade of primary education, female (% of relevant age group)	SE.PRM.GINT.FE.ZS	107.548	98.8239	98.4426	98.6858	100.793	..	..	..	..	..	..	..	..	108.16	109.306	108.905	117.401	..	116.975	..	..	..	..
Viet Nam	VNM	Gross intake ratio in first grade of primary education, male (% of relevant age group)	SE.PRM.GINT.MA.ZS	109.886	102.591	102.563	102.833	104.928	..	..	..	..	..	..	..	..	110.16	111.777	105.55	114.182	..	113.748	..	..	..	..
Viet Nam	VNM	Gross intake ratio in first grade of primary education, total (% of relevant age group)	SE.PRM.GINT.ZS	108.746	100.753	100.553	100.811	102.914	..	..	..	..	..	..	108.771	108.171	109.203	110.601	107.141	115.704	..	115.27	..	..	..	..
Viet Nam	VNM	Gross national expenditure (% of GDP)	NE.DAB.TOTL.ZS	102.486	102.357	104.546	108.022	106.934	104.711	105.158	113.228	112.992	111.435	105.917	98.8366	96.7081	98.013	97.6236	102.096	100.86	100.438	98.8423	98.3869	97.3616	98.5131	97.3282
Viet Nam	VNM	Gross national expenditure (constant 2015 US$)	NE.DAB.TOTL.KD	8.38718e+10	8.90301e+10	9.68779e+10	1.05592e+11	1.1412e+11	1.23709e+11	1.34568e+11	1.54439e+11	1.65569e+11	1.70858e+11	1.86463e+11	1.90226e+11	1.98906e+11	2.10132e+11	2.24202e+11	2.44274e+11	2.61992e+11	2.8301e+11	3.02961e+11	3.24239e+11	3.29765e+11	3.3929e+11	3.61993e+11
Viet Nam	VNM	Gross national expenditure (constant LCU)	NE.DAB.TOTL.KN	1295929585140000	1376906348010000	1499473142500000	1635332958110000	1768367199910000	1918117620720000	2087946335880000	2402638486730000	2575160021340000	2658227556090000	2901958900000000	2955300970000000	3088626620000000	3263169570000000	3483693740000000	3796210950000000	4074229890000000	4403566200000000	4715201120000000	5046981050000000	5136454620000000	5286423360000000	5638691310000000
Viet Nam	VNM	Gross national expenditure (current LCU)	NE.DAB.TOTL.CN	452624000000000	492640000000000	560120000000000	662655000000000	764907000000000	957062000000000	1116317000000000	1411688000000000	1826011000000000	2016017000000000	2901958900000000	3498696890000000	3939659100000000	4384764840000000	4819707880000000	5300157650000000	5687895340000000	6321482010000000	6927897200000000	7582872910000000	7832140780000000	8353582500000000	9259154660000000
Viet Nam	VNM	Gross national expenditure (current US$)	NE.DAB.TOTL.CD	3.19474e+10	3.34556e+10	3.66583e+10	4.27255e+10	4.85779e+10	6.03485e+10	6.97949e+10	8.76546e+10	1.1201e+11	1.18137e+11	1.55911e+11	1.70587e+11	1.89152e+11	2.09462e+11	2.27904e+11	2.44274e+11	2.59307e+11	2.82586e+11	3.06516e+11	3.28972e+11	3.37471e+11	3.60693e+11	3.9788e+11
Viet Nam	VNM	Gross national expenditure deflator (base year varies by country)	NE.DAB.DEFL.ZS	34.9266	35.7788	37.3545	40.5211	43.255	49.8959	53.4648	58.7557	70.9086	75.8406	100	118.387	127.554	134.371	138.351	139.617	139.607	143.554	146.927	150.246	152.481	158.02	164.208
Viet Nam	VNM	Gross savings (% of GDP)	NY.GNS.ICTR.ZS	31.2478	31.3019	32.5277	31.4932	33.4664	33.075	33.3308	31.8402	27.9005	27.5027	33.4362	35.7659	34.865	33.2013	32.9916	28.0729	28.4694	28.8569	30.9317	31.333	33.0073	32.6528	32.5673
Viet Nam	VNM	Gross savings (% of GNI)	NY.GNS.ICTR.GN.ZS	31.702	31.7264	33.065	32.0021	34.1053	33.6936	34.0627	32.7589	28.7561	28.7407	34.5068	36.7965	36.0119	34.3817	34.2909	29.5737	30.1267	30.7123	32.5945	32.9904	34.4814	34.4151	34.235
Viet Nam	VNM	Gross savings (current LCU)	NY.GNS.ICTR.CN	138004629253600	150654458333750	174270919500000	193192957082587	239387378000000	302306138334460	353827718250000	396973953750000	450884749750000	497565657331184	916099667919295	1266070398750000	1420317936000000	1485313689753159	1628803366000000	1457357193817500	1605506301651505	1816223899096176	2168015729094200	2414899493244747	2655236610956848	2768844435924946	3098230842712500
Viet Nam	VNM	Gross savings (current US$)	NY.GNS.ICTR.CD	9.74072e+09	1.02311e+10	1.14055e+10	1.24564e+10	1.52031e+10	1.90622e+10	2.21222e+10	2.46489e+10	2.76578e+10	2.91569e+10	4.92185e+10	6.17302e+10	6.81927e+10	7.09542e+10	7.70193e+10	6.71668e+10	7.31938e+10	8.11898e+10	9.59212e+10	1.04767e+11	1.14409e+11	1.19554e+11	1.33136e+11
Viet Nam	VNM	Gross value added at basic prices (GVA) (constant 2015 US$)	NY.GDP.FCST.KD	..	..	..	..	..	..	..	..	..	..	1.59222e+11	1.70286e+11	1.81151e+11	1.91084e+11	2.03048e+11	2.17568e+11	2.32249e+11	2.48542e+11	2.67437e+11	2.87295e+11	2.96135e+11	3.03801e+11	3.28887e+11
Viet Nam	VNM	Gross value added at basic prices (GVA) (constant LCU)	NY.GDP.FCST.KN	..	..	..	..	..	..	..	..	..	..	2439154692804630	2608636251432410	2775088720799740	2927257938347130	3110530474031600	3332962174243790	3557866149553080	3807454885322350	4096919819507820	4401120743671960	4536552901933670	4653987089024240	5038286338035040
Viet Nam	VNM	Gross value added at basic prices (GVA) (current LCU)	NY.GDP.FCST.CN	..	..	..	..	..	..	..	..	..	..	2439154692804630	3176922121522450	3714398614455630	4085913705606050	4497760604580600	4720692938850150	5119897927262280	5721220152910160	6379631529650380	7017898217690170	7338915408721850	7737227721026000	8702088081849190
Viet Nam	VNM	Gross value added at basic prices (GVA) (current US$)	NY.GDP.FCST.CD	..	..	..	..	..	..	..	..	..	..	1.31046e+11	1.54898e+11	1.78337e+11	1.95186e+11	2.1268e+11	2.17568e+11	2.33412e+11	2.55753e+11	2.82259e+11	3.04461e+11	3.16218e+11	3.3408e+11	3.73942e+11
Viet Nam	VNM	HFC gas emissions (thousand metric tons of CO2 equivalent)	EN.ATM.HFCG.KT.CE	0	..	..	..	..	0	..	..	0	..	0	..	..	..	..	..	..	..	..	..	..	..	..
Viet Nam	VNM	High-technology exports (% of manufactured exports)	TX.VAL.TECH.MF.ZS	..	..	..	..	..	..	..	..	8.82955	10.5234	13.1285	18.8095	27.1608	33.5956	32.0549	36.3683	38.0557	41.7381	40.7501	40.4334	41.7401	41.5396	38.6328
Viet Nam	VNM	High-technology exports (current US$)	TX.VAL.TECH.CD	..	..	..	..	..	..	..	..	3013187806	3533630337	6068691001	11706110437	21344684401	32759456827	36376003017	47523745514	55215146707	74113935162	82611150634	90430118220	101534392934	120466015713	122993363763
Viet Nam	VNM	Hospital beds (per 1,000 people)	SH.MED.BEDS.ZS	2.34	2.4	1.4	..	2.8	2.34	2.66	..	2.9	3.1	2.91	..	2.5	3.18	2.6	..	..	..	..	..	..	..	..
Viet Nam	VNM	Households and NPISHs final consumption expenditure (% of GDP)	NE.CON.PRVT.ZS	66.4575	64.855	65.0936	66.2573	65.0778	65.4887	65.0882	68.1073	70.8742	68.4936	58.4346	56.4845	55.7036	56.8839	57.0171	59.3326	58.737	57.9979	57.0769	56.8281	55.9671	55.4342	54.9379
Viet Nam	VNM	Households and NPISHs Final consumption expenditure (annual % growth)	NE.CON.PRVT.KD.ZG	3.07612	4.47155	7.62789	8.01067	7.09427	7.25864	7.46578	9.77961	7.66841	2.25206	8.18623	5.32	4.89	5.2	6.28	8.79	6.45	7.2	6.9	7.02	0.38	1.95	7.79
Viet Nam	VNM	Households and NPISHs Final consumption expenditure (constant 2015 US$)	NE.CON.PRVT.KD	5.38948e+10	5.63048e+10	6.05996e+10	6.54541e+10	7.00976e+10	7.51857e+10	8.07989e+10	8.87007e+10	9.55026e+10	9.76534e+10	1.05648e+11	1.11268e+11	1.16709e+11	1.22778e+11	1.30488e+11	1.41958e+11	1.51115e+11	1.61995e+11	1.73172e+11	1.85329e+11	1.86033e+11	1.89661e+11	2.04436e+11
Viet Nam	VNM	Households and NPISHs Final consumption expenditure (constant LCU)	NE.CON.PRVT.KN	816739225340000	853260121410000	918345847320000	991911477240000	1062280353500000	1139387485000000	1224451656000000	1344198270200000	1447276935100000	1479870450700000	1601016040000000	1686190090000000	1768644790000000	1860614310000000	1977460890000000	2151279710000000	2290037250000000	2454919930000000	2624309400000000	2808535920000000	2819208360000000	2874182920000000	3098081770000000
Viet Nam	VNM	Households and NPISHs Final consumption expenditure (current LCU)	NE.CON.PRVT.CN	293507000000000	312144000000000	348747000000000	406451000000000	465506000000000	598567000000000	690954000000000	849141000000000	1145361000000000	1239151000000000	1601016040000000	1999484210000000	2269234220000000	2544791870000000	2814952680000000	3080148860000000	3312415210000000	3650334560000000	4000543270000000	4379853180000000	4502208000000000	4700634440000000	5226418500000000
Viet Nam	VNM	Households and NPISHs Final consumption expenditure (current US$)	NE.CON.PRVT.CD	2.07165e+10	2.1198e+10	2.28245e+10	2.62064e+10	2.95634e+10	3.77432e+10	4.32002e+10	5.27249e+10	7.02578e+10	7.26132e+10	8.60164e+10	9.74894e+10	1.08951e+11	1.21566e+11	1.33107e+11	1.41958e+11	1.5101e+11	1.63179e+11	1.76999e+11	1.90013e+11	1.93991e+11	2.02965e+11	2.24587e+11
Viet Nam	VNM	Households and NPISHs Final consumption expenditure per capita (constant 2015 US$)	NE.CON.PRVT.PC.KD	682.203	705.416	751.462	803.356	851.616	904.304	962.444	1046.46	1115.72	1129.16	1208.63	1259.41	1306.91	1360.15	1430.24	1539.82	1622.68	1722.74	1824.51	1935.01	1924.84	1945.88	2082.11
Viet Nam	VNM	Households and NPISHs Final consumption expenditure per capita growth (annual %)	NE.CON.PRVT.PC.KD.ZG	1.9313	3.40268	6.52744	6.90569	6.00734	6.18677	6.42929	8.72993	6.61814	1.20488	7.03756	4.2017	3.77157	4.07372	5.15265	7.662	5.38108	6.16655	5.90743	6.05638	-0.525633	1.09298	7.00087
Viet Nam	VNM	Households and NPISHs Final consumption expenditure, PPP (constant 2021 international $)	NE.CON.PRVT.PP.KD	1.77844e+11	1.85796e+11	1.99968e+11	2.15987e+11	2.3131e+11	2.481e+11	2.66622e+11	2.92697e+11	3.15142e+11	3.22239e+11	3.48618e+11	3.67165e+11	3.85119e+11	4.05145e+11	4.30589e+11	4.68437e+11	4.98652e+11	5.34554e+11	5.71439e+11	6.11554e+11	6.13878e+11	6.25848e+11	6.74602e+11
Viet Nam	VNM	Households and NPISHs Final consumption expenditure, PPP (current international $)	NE.CON.PRVT.PP.CD	9.35239e+10	1.02717e+11	1.1228e+11	1.29636e+11	1.41475e+11	1.73696e+11	1.92681e+11	2.2479e+11	2.55734e+11	2.58339e+11	2.44661e+11	2.65593e+11	3.01945e+11	3.24518e+11	3.58786e+11	4.06733e+11	4.4465e+11	4.87708e+11	5.27631e+11	5.78119e+11	5.9031e+11	6.25848e+11	7.28543e+11
Viet Nam	VNM	Households and NPISHs final consumption expenditure: linked series (current LCU)	NE.CON.PRVT.CN.AD	372672474074089	396336294355441	442811951046878	516080024530547	591063493260238	760014053460752	877319916224784	1078173526722520	1454290758237360	1573378041823130	1601016040000000	1999484210000000	2269234220000000	2544791870000000	2814952680000010	3080148859999990	3312415210000000	3650334560000010	4000543269999990	4379853180000000	4502208000000010	4700634439999990	5226418499999990
Viet Nam	VNM	Human capital index (HCI) (scale 0-1)	HD.HCI.OVRL	..	..	..	..	..	..	..	..	..	..	0.656642	..	..	..	..	..	..	0.666	0.687239	..	0.689965	..	..
Viet Nam	VNM	Human capital index (HCI), female (scale 0-1)	HD.HCI.OVRL.FE	..	..	..	..	..	..	..	..	..	..	0.680296	..	..	..	..	..	..	..	0.725251	..	0.727666	..	..
Viet Nam	VNM	Human capital index (HCI), female, lower bound (scale 0-1)	HD.HCI.OVRL.LB.FE	..	..	..	..	..	..	..	..	..	..	0.663888	..	..	..	..	..	..	..	0.705155	..	0.707101	..	..
Viet Nam	VNM	Human capital index (HCI), female, upper bound (scale 0-1)	HD.HCI.OVRL.UB.FE	..	..	..	..	..	..	..	..	..	..	0.696426	..	..	..	..	..	..	..	0.744961	..	0.747686	..	..
Viet Nam	VNM	Human capital index (HCI), lower bound (scale 0-1)	HD.HCI.OVRL.LB	..	..	..	..	..	..	..	..	..	..	0.640996	..	..	..	..	..	..	0.646	0.669005	..	0.671133	..	..
Viet Nam	VNM	Human capital index (HCI), male (scale 0-1)	HD.HCI.OVRL.MA	..	..	..	..	..	..	..	..	..	..	0.634342	..	..	..	..	..	..	..	0.652676	..	0.654776	..	..
Viet Nam	VNM	Human capital index (HCI), male, lower bound (scale 0-1)	HD.HCI.OVRL.LB.MA	..	..	..	..	..	..	..	..	..	..	0.61536	..	..	..	..	..	..	..	0.631243	..	0.632709	..	..
Viet Nam	VNM	Human capital index (HCI), male, upper bound (scale 0-1)	HD.HCI.OVRL.UB.MA	..	..	..	..	..	..	..	..	..	..	0.653845	..	..	..	..	..	..	..	0.673113	..	0.675548	..	..
Viet Nam	VNM	Human capital index (HCI), upper bound (scale 0-1)	HD.HCI.OVRL.UB	..	..	..	..	..	..	..	..	..	..	0.671954	..	..	..	..	..	..	0.684	0.705159	..	0.708237	..	..
Viet Nam	VNM	IBRD loans and IDA credits (DOD, current US$)	DT.DOD.MWBG.CD	1168861119	1398701000	1769722000	2526012000	3081693000	3228334000	3702796000	4586742000	5109795000	6303805000	7742510000	8775763000	10071682000	11407627000	12090385000	12638337000	13109902000	14683316000	14967784000	15326640000	16378462000	16007662000	15108866000
Viet Nam	VNM	ICT goods exports (% of total goods exports)	TX.VAL.ICTG.ZS.UN	5.4175	4.13967	3.36553	3.96004	2.66201	2.77186	3.26871	4.94799	4.73881	5.8024	7.90946	11.6375	18.2364	24.5357	23.9735	29.3703	31.2395	33.4493	33.7576	35.0106	38.7617	..	..
Viet Nam	VNM	ICT goods imports (% total goods imports)	TM.VAL.ICTG.ZS.UN	4.39741	4.08324	3.96536	4.61452	5.55588	6.11653	6.50146	7.01486	6.38238	8.61607	8.40373	10.1745	16.1849	19.9295	19.1408	21.1301	22.5884	25.0149	23.8117	25.6516	30.632	..	..
Viet Nam	VNM	ICT service exports (% of service exports, BoP)	BX.GSR.CCIS.ZS	..	..	..	..	..	..	..	..	..	..	..	..	..	..	..	..	..	..	..	..	..	..	..
Viet Nam	VNM	ICT service exports (BoP, current US$)	BX.GSR.CCIS.CD	..	..	..	..	..	..	..	..	..	..	..	..	..	..	..	..	..	..	..	..	..	..	..
Viet Nam	VNM	IDA resource allocation index (1=low to 6=high)	IQ.CPA.IRAI.XQ	..	..	..	..	..	3.74167	3.85	3.79167	3.8	3.81667	3.775	3.73333	3.75	3.79167	3.775	3.69167	..	..	..	..	..	..	..
Viet Nam	VNM	IFC, private nonguaranteed (NFL, US$)	DT.NFL.NIFC.CD	0	-15259300	-994400	-10959600	-14297900	-3.51643e+06	6411132	9.25759e+06	-8.10896e+06	5.99923e+07	4.44902e+07	2.87506e+07	5.92548e+07	-49158902	-50314901	-45322579	63976941	151876040	41071040	133591766	311145728	114609575	147370847
Viet Nam	VNM	IMF repurchases and charges (TDS, current US$)	DT.TDS.DIMF.CD	26620630	4.7234e+07	7.11254e+07	7.61636e+07	7.62125e+07	5.67831e+07	3.66486e+07	28795256	4.05966e+07	3.99624e+07	3.94646e+07	33170057	1.28272e+07	621909	238582	221062	369756	232972	421977	4.32191e+06	1.37496e+06	1.07412e+06	2.22632e+07
Viet Nam	VNM	Immunization, DPT (% of children ages 12-23 months)	SH.IMM.IDPT	96	96	75	99	96	95	94	92	93	96	93	95	97	59	95	97	96	94	75	89	94	83	91
Viet Nam	VNM	Immunization, HepB3 (% of one-year-old children)	SH.IMM.HEPB	..	..	..	78	94	94	93	67	87	94	88	95	97	59	95	97	96	94	75	89	94	83	91
Viet Nam	VNM	Immunization, measles (% of children ages 12-23 months)	SH.IMM.MEAS	97	98	96	93	97	95	93	83	92	97	98	96	96	98	97	97	99	97	97	95	97	89	88
Viet Nam	VNM	Import unit value index (2015 = 100)	TM.UVI.MRCH.XD.WD	63.5329	62.4528	62.3904	64.5116	70.7048	76.2197	79.1161	83.151	98.2845	86.8835	91.7489	110.264	109.9	107.306	106.18	100	94.65	97.0825	99.5484	100.136	99.5449	105.01	..
Viet Nam	VNM	Import value index (2015 = 100)	TM.VAL.MRCH.XD.WD	9.44269	9.79292	11.9232	15.2502	19.3037	22.1974	27.1811	37.8494	48.7373	42.2372	51.2281	64.4588	68.704	79.7252	89.2757	100	105.552	128.567	143.025	153.007	158.627	200.219	..
Viet Nam	VNM	Import volume index (2015 = 100)	TM.QTY.MRCH.XD.WD	14.8627	15.6805	19.1107	23.6395	27.3019	29.1229	34.356	45.5189	49.588	48.6136	55.835	58.4586	62.515	74.2968	84.0799	100	111.518	132.431	143.674	152.799	159.352	190.667	..
Viet Nam	VNM	Imports of goods and services (% of GDP)	NE.IMP.GNFS.ZS	57.4956	56.894	61.9577	67.6547	73.2855	67.0154	70.5968	84.0875	83.9808	72.0974	59.8018	64.0804	59.7502	64.0459	65.8119	71.9914	71.3022	79.2176	80.2405	79.5466	78.8643	93.1765	91.7436
Viet Nam	VNM	Imports of goods and services (annual % growth)	NE.IMP.GNFS.KD.ZG	16.6142	16.4419	15.7859	22.7248	21.9392	14.1761	11.9885	26.9316	15.0113	-6.82099	8.22283	4.72762	11.1876	19.9188	13.4346	15.7234	11.2963	18.2091	9.57164	4.8544	3.28378	15.8241	3.72531
Viet Nam	VNM	Imports of goods and services (BoP, current US$)	BM.GSR.GNFS.CD	17325000000	17928000000	21458000000	26780000000	33511000000	39358189000	47709741800	65784100000	83424000000	72890000000	87294000000	109215000000	116868000000	137139000000	152591000000	170658000000	182297000000	221373000000	245627371000	261682753000	269808000000	338327000000	371111000000
Viet Nam	VNM	Imports of goods and services (constant 2015 US$)	NE.IMP.GNFS.KD	2.47423e+10	2.88104e+10	3.33584e+10	4.0939e+10	4.99207e+10	5.69975e+10	6.38306e+10	8.10212e+10	9.31835e+10	8.68275e+10	9.39672e+10	9.84096e+10	1.09419e+11	1.31214e+11	1.48842e+11	1.72245e+11	1.91703e+11	2.2661e+11	2.483e+11	2.60354e+11	2.68903e+11	3.11455e+11	3.23057e+11
Viet Nam	VNM	Imports of goods and services (constant LCU)	NE.IMP.GNFS.KN	431423912610000	502358114830000	581659890500000	713840870170000	870451871790000	993848034690000	1112995070600000	1412742330000000	1624812940700000	1513984652700000	1638477000000000	1715938000000000	1907910000000000	2287942000000000	2595318000000000	3003390000000000	3342662000000000	3951330000000000	4329537000000000	4539710000000000	4688784000000000	5430741415500000	5633053308690000
Viet Nam	VNM	Imports of goods and services (current LCU)	NE.IMP.GNFS.CN	253927006140000	273828000000000	331946000000000	415023000000000	524216000000000	612521000000000	749431000000000	1048377000000000	1357169000000000	1304350000000000	1638476700000000	2268370900000000	2434080800000000	2865193400000000	3249156600000000	3737305400000000	4021018200000000	4985877700000000	5624089100000000	6130817900000000	6344145700000000	7901059550000000	8727870440000000
Viet Nam	VNM	Imports of goods and services (current US$)	NE.IMP.GNFS.CD	1.79228e+10	1.85959e+10	2.17249e+10	2.67591e+10	3.3292e+10	3.86231e+10	4.68563e+10	6.50959e+10	8.32504e+10	7.64338e+10	8.8029e+10	1.106e+11	1.16866e+11	1.36872e+11	1.53639e+11	1.72245e+11	1.83315e+11	2.22881e+11	2.48831e+11	2.65976e+11	2.73356e+11	3.41154e+11	3.7505e+11
Viet Nam	VNM	Imports of goods, services and primary income (BoP, current US$)	BM.GSR.TOTL.CD	18107000000	18723000000	22346000000	27716000000	34590000000	40927189000	49806741800	69140100000	89182000000	76671000000	92314000000	114629000000	123392000000	144756000000	161758000000	183208000000	197091000000	239111000000	263060071000	279202753000	286053000000	356058000000	393160000000
Viet Nam	VNM	Incidence of HIV, ages 15-24 (per 1,000 uninfected population ages 15-24)	SH.HIV.INCD.YG.P3	0.29	0.29	0.29	0.28	0.27	0.25	0.23	0.21	0.2	0.18	0.17	0.18	0.19	0.19	0.2	0.2	0.2	0.2	0.2	0.18	0.17	0.16	0.15
Viet Nam	VNM	Incidence of HIV, ages 15-49 (per 1,000 uninfected population ages 15-49)	SH.HIV.INCD.ZS	0.43	0.43	0.42	0.41	0.39	0.36	0.33	0.3	0.29	0.27	0.25	0.24	0.22	0.21	0.2	0.19	0.17	0.16	0.15	0.14	0.13	0.12	0.11
Viet Nam	VNM	Incidence of HIV, all (per 1,000 uninfected population)	SH.HIV.INCD.TL.P3	0.25	0.26	0.26	0.25	0.24	0.23	0.21	0.19	0.18	0.17	0.16	0.15	0.14	0.13	0.13	0.12	0.11	0.1	0.09	0.08	0.07	0.07	0.06
Viet Nam	VNM	Incidence of malaria (per 1,000 population at risk)	SH.MLR.INCD.P3	1.2764	1.16786	0.804392	0.645996	0.410616	0.318173	0.365871	0.262355	0.179997	0.253071	0.271884	0.255128	0.298386	0.257462	0.234267	0.137334	0.0606266	0.0656265	0.0447743	0.0453345	0.019318	0.00524829	0.00569355
Viet Nam	VNM	Incidence of tuberculosis (per 100,000 people)	SH.TBS.INCD	296	290	284	278	272	266	260	253	246	239	231	225	218	212	205	199	193	188	182	176	170	165	176
Viet Nam	VNM	Income share held by fourth 20%	SI.DST.04TH.20	..	..	21.1	..	21.8	..	22.3	..	21.8	..	21.4	..	22.2	..	22.4	..	22.4	..	22.3	..	22.1	..	22
Viet Nam	VNM	Income share held by highest 10%	SI.DST.10TH.10	..	..	29.8	..	28.8	..	27.7	..	28	..	30.9	..	27.7	..	26.8	..	27.1	..	27.5	..	28.5	..	28.1
Viet Nam	VNM	Income share held by highest 20%	SI.DST.05TH.20	..	..	45.4	..	44.5	..	43.3	..	43.5	..	46.3	..	43	..	42.2	..	42.5	..	42.9	..	43.9	..	43.2
Viet Nam	VNM	Income share held by lowest 10%	SI.DST.FRST.10	..	..	3.2	..	2.9	..	2.9	..	3	..	2.5	..	2.8	..	2.7	..	2.6	..	2.5	..	2.5	..	2.6
Viet Nam	VNM	Income share held by lowest 20%	SI.DST.FRST.20	..	..	7.5	..	7.2	..	7.2	..	7.4	..	6.5	..	7.1	..	7.1	..	6.9	..	6.7	..	6.6	..	6.8
Viet Nam	VNM	Income share held by second 20%	SI.DST.02ND.20	..	..	11.2	..	11.3	..	11.5	..	11.6	..	10.8	..	11.6	..	12	..	11.9	..	11.9	..	11.5	..	11.8
Viet Nam	VNM	Income share held by third 20%	SI.DST.03RD.20	..	..	14.8	..	15.3	..	15.8	..	15.7	..	15	..	16.1	..	16.4	..	16.3	..	16.3	..	15.9	..	16.1
Viet Nam	VNM	Individuals using the Internet (% of population)	IT.NET.USER.ZS	0.254248	1.26565	1.855	3.78028	7.64241	12.7399	17.2546	20.7554	23.92	26.55	30.65	35.07	36.8	38.5	41	45	53	58.14	69.8479	68.6616	70.3	74.21	78.59
Viet Nam	VNM	Industrial design applications, nonresident, by count	IP.IDS.NRCT	..	..	..	..	..	..	..	..	..	..	618	737	595	873	873	1046	1334	1420	1475	2173	2098	2203	..
Viet Nam	VNM	Industrial design applications, resident, by count	IP.IDS.RSCT	..	..	..	..	..	..	..	..	..	..	1346	1367	1512	1556	1736	1839	2060	1763	1891	2214	2279	2107	..
Viet Nam	VNM	Industry (including construction), value added (% of GDP)	NV.IND.TOTL.ZS	36.7308	38.1294	38.4867	39.47	40.2087	38.1311	38.5847	38.5116	37.0777	37.3882	33.0229	34.5804	35.8602	35.5752	35.2986	34.2665	34.1152	35.3904	36.5424	36.8031	36.7437	37.4762	38.2593
Viet Nam	VNM	Industry (including construction), value added (annual % growth)	NV.IND.TOTL.KD.ZG	10.0696	8.56957	7.24184	9.38022	9.92721	8.41943	7.28982	7.36419	4.13334	5.9758	-9.92318	7.34753	7.1679	5.12331	6.23909	9.19316	7.82566	8.28461	8.98843	8.20937	4.37905	3.578	7.77705
Viet Nam	VNM	Industry (including construction), value added (constant 2015 US$)	NV.IND.TOTL.KD	3.36241e+10	3.65056e+10	3.91492e+10	4.28215e+10	4.70725e+10	5.10357e+10	5.47561e+10	5.87885e+10	6.12184e+10	6.48767e+10	5.84389e+10	6.27327e+10	6.72293e+10	7.06737e+10	7.50831e+10	8.19856e+10	8.84015e+10	9.57252e+10	1.04329e+11	1.12894e+11	1.17838e+11	1.22054e+11	1.31546e+11
Viet Nam	VNM	Industry (including construction), value added (constant LCU)	NV.IND.TOTL.KN	520582550652909	565194218364654	606124676421835	662980509408976	728795996954208	790156450900223	847757399352215	910187896520836	947809050180884	1004448264659520	904775043748238	971253628553528	1040872068953190	1094199160520860	1162467176812270	1269334589424730	1368668371483660	1482057142211040	1615270851952380	1747874369352510	1824414721758170	1889692250222220	2036654618926230
Viet Nam	VNM	Industry (including construction), value added (current LCU)	NV.IND.TOTL.CN	162220000000000	183515000000000	206197000000000	242126000000000	287616000000000	348519000000000	409602000000000	480151000000000	599193000000000	676408000000000	904775043748238	1224105427343860	1460860624400710	1591509709766240	1742701508840680	1778887367081020	1923894557552940	2227435734650440	2561274552939050	2836491473712910	2955806028884980	3177859759884670	3639729819507710
Viet Nam	VNM	Industry (including construction), value added (current US$)	NV.IND.TOTL.CD	1.14499e+10	1.24627e+10	1.3495e+10	1.56114e+10	1.8266e+10	2.19762e+10	2.56093e+10	2.98136e+10	3.67552e+10	3.9637e+10	4.86101e+10	5.96841e+10	7.01393e+10	7.60272e+10	8.2405e+10	8.19856e+10	8.77089e+10	9.95721e+10	1.1332e+11	1.23057e+11	1.27359e+11	1.37215e+11	1.56405e+11
Viet Nam	VNM	Industry (including construction), value added per worker (constant 2015 US$)	NV.IND.EMPL.KD	7057.46	6674	6615.67	6396.74	6560.45	6371.75	6127.36	6303.77	6165.54	6121.79	5407.56	5813.3	6179.08	6365.85	6595.22	6738.42	6652.19	6880.84	7154.57	7101.32	7075.61	6856.37	7837.12
Viet Nam	VNM	Inflation, consumer prices (annual %)	FP.CPI.TOTL.ZG	-1.71034	-0.431545	3.83083	3.23465	7.75495	8.28457	7.41802	8.34445	23.1154	6.71698	9.20747	18.6777	9.0947	6.59267	4.08455	0.631201	2.66825	3.52026	3.53963	2.79582	3.22093	1.83472	3.15651
Viet Nam	VNM	Inflation, GDP deflator (annual %)	NY.GDP.DEFL.KD.ZG	3.40883	2.62226	4.69893	7.1096	8.43331	18.8105	8.56895	9.63023	22.6733	6.21562	42.3033	21.4137	9.07766	4.03852	3.69814	-1.71651	1.81954	4.36292	3.62665	2.42323	1.46748	2.77826	3.86048
Viet Nam	VNM	Inflation, GDP deflator: linked series (annual %)	NY.GDP.DEFL.KD.ZG.AD	3.40883	2.62226	4.69893	7.1096	8.43331	18.8105	8.56895	9.63023	22.6733	6.21562	12.0743	21.4137	9.07766	4.03852	3.69814	-1.71651	1.81954	4.36292	3.62665	2.42323	1.46748	2.77826	3.86048
Viet Nam	VNM	Informal payments to public officials (% of firms)	IC.FRM.CORR.ZS	..	..	..	..	..	..	..	..	..	52.5	..	..	..	..	..	90.7	..	..	..	..	..	..	..
Viet Nam	VNM	Insurance and financial services (% of commercial service exports)	TX.VAL.INSF.ZS.WT	..	..	..	..	..	..	..	..	..	..	..	..	..	..	..	..	..	..	..	..	..	..	..
Viet Nam	VNM	Insurance and financial services (% of commercial service imports)	TM.VAL.INSF.ZS.WT	..	..	..	..	..	..	..	..	..	..	..	..	..	..	..	..	..	..	..	..	..	..	..
Viet Nam	VNM	Insurance and financial services (% of service exports, BoP)	BX.GSR.INSF.ZS	..	..	..	..	..	..	..	..	..	..	..	..	..	..	..	..	..	..	..	..	..	..	..
Viet Nam	VNM	Insurance and financial services (% of service imports, BoP)	BM.GSR.INSF.ZS	..	..	..	..	..	..	..	..	..	..	..	..	..	..	..	..	..	..	..	..	..	..	..
Viet Nam	VNM	Intentional homicides (per 100,000 people)	VC.IHR.PSRC.P5	..	1.25787	1.32313	1.29977	1.29144	1.26651	1.24834	1.37797	1.27574	1.42572	1.52841	1.53708	..	..	..	..	..	..	..	..	..	..	..
Viet Nam	VNM	Intentional homicides, female (per 100,000 female)	VC.IHR.PSRC.FE.P5	..	..	..	..	..	..	..	..	..	..	..	..	..	..	..	..	..	..	..	..	..	..	..
Viet Nam	VNM	Intentional homicides, male (per 100,000 male)	VC.IHR.PSRC.MA.P5	..	..	..	..	..	..	..	..	..	..	..	..	..	..	..	..	..	..	..	..	..	..	..
Viet Nam	VNM	Interest payments (% of expense)	GC.XPN.INTP.ZS	..	..	..	..	..	..	..	..	..	..	..	..	..	..	..	..	..	..	..	..	..	..	..
Viet Nam	VNM	Interest payments (% of revenue)	GC.XPN.INTP.RV.ZS	..	..	..	..	..	..	..	..	..	..	..	..	..	..	..	..	..	..	..	..	..	..	..
Viet Nam	VNM	Interest payments (current LCU)	GC.XPN.INTP.CN	..	..	..	..	..	..	..	..	..	..	..	..	..	..	..	..	..	..	..	..	..	..	..
Viet Nam	VNM	Interest rate spread (lending rate minus deposit rate, %)	FR.INR.LNDP	6.89667	4.11583	2.61417	2.85833	3.55125	3.88	3.54625	3.6875	3.05315	2.159	1.9415	2.96033	2.968	3.23417	2.9075	2.37	1.925	2.25833	2.63362	2.7325	3.52729	4.436	4.19583
Viet Nam	VNM	Internally displaced persons, new displacement associated with conflict and violence (number of cases)	VC.IDP.NWCV	..	..	..	..	..	..	..	..	..	..	..	..	..	..	..	..	..	..	..	..	..	..	..
Viet Nam	VNM	Internally displaced persons, new displacement associated with disasters (number of cases)	VC.IDP.NWDS	..	..	..	..	..	..	..	..	106000	187000	442000	230000	15000	1040000	68000	9600	81000	633000	143000	89000	1264000	780000	353000
Viet Nam	VNM	Internally displaced persons, total displaced by conflict and violence (number of people)	VC.IDP.TOCV	..	..	..	..	..	..	..	..	..	..	..	..	..	..	..	..	..	..	..	..	..	..	..
Viet Nam	VNM	International migrant stock (% of population)	SM.POP.TOTL.ZS	0.0706902	..	..	..	..	0.0614794	..	..	..	..	0.0698931	..	..	..	..	0.0778971	..	..	..	..	..	..	..
Viet Nam	VNM	International migrant stock, total	SM.POP.TOTL	56754	..	..	..	..	51768	..	..	..	..	61756	..	..	..	..	72793	..	..	..	..	..	..	..
Viet Nam	VNM	International tourism, expenditures (% of total imports)	ST.INT.XPND.MP.ZS	..	..	..	..	..	2.28669	2.20081	1.85455	1.5583	1.50912	1.68396	1.56572	1.58812	1.49483	1.73667	2.10655	2.4685	2.2767	2.40608	2.46864	1.61596	..	..
Viet Nam	VNM	International tourism, expenditures (current US$)	ST.INT.XPND.CD	..	..	..	..	..	900000000	1050000000	1220000000	1300000000	1100000000	1470000000	1710000000	1856000000	2050000000	2650000000	3595000000	4500000000	5040000000	5910000000	6460000000	4360000000	..	..
Viet Nam	VNM	International tourism, expenditures for passenger transport items (current US$)	ST.INT.TRNX.CD	..	..	..	..	..	..	..	..	..	..	..	..	..	..	..	..	..	..	..	..	..	..	..
Viet Nam	VNM	International tourism, expenditures for travel items (current US$)	ST.INT.TVLX.CD	..	..	..	..	..	..	..	..	..	..	..	..	..	..	..	..	..	..	..	..	..	..	..
Viet Nam	VNM	International tourism, number of arrivals	ST.INT.ARVL	2140000	2330000	2628000	2429000	2928000	3477000	3583000	4229000	4236000	3747000	5050000	6014000	6848000	7572000	7874000	7944000	10013000	12922000	15498000	18009000	3837000	..	..
Viet Nam	VNM	International tourism, number of departures	ST.INT.DPRT	..	..	..	..	..	..	..	..	..	..	..	..	..	..	..	..	..	..	..	..	..	..	..
Viet Nam	VNM	International tourism, receipts (% of total exports)	ST.INT.RCPT.XP.ZS	..	..	..	5.97754	5.60095	6.28021	6.34377	6.86926	5.63918	4.8519	5.58365	5.39774	5.51024	5.07906	4.59714	4.24201	4.49543	3.89589	3.89961	4.21257	1.1136	..	..
Viet Nam	VNM	International tourism, receipts (current US$)	ST.INT.RCPT.CD	..	..	..	1400000000	1700000000	2300000000	2850000000	3750000000	3930000000	3050000000	4450000000	5710000000	6850000000	7250000000	7410000000	7350000000	8500000000	8890000000	10080000000	11830000000	3232000000	..	..
Viet Nam	VNM	International tourism, receipts for passenger transport items (current US$)	ST.INT.TRNR.CD	..	..	..	..	..	..	..	..	..	..	..	..	..	..	..	..	..	..	..	..	..	..	..
Viet Nam	VNM	International tourism, receipts for travel items (current US$)	ST.INT.TVLR.CD	..	..	..	..	..	..	..	..	..	..	..	..	..	..	..	..	..	..	..	..	..	..	..
Viet Nam	VNM	Investment in energy with private participation (current US$)	IE.PPI.ENGY.CD	..	87000000	1780000000	412000000	..	93200000	..	367360000	170300000	349300000	943050000	2771770000	317500000	..	1790000000	..	200000000	2400000000	3645700000	3180480000	2686910000	5528400000	2487160000
Viet Nam	VNM	Investment in ICT with private participation (current US$)	IE.PPI.ICTI.CD	..	..	..	230000000	..	..	..	..	..	267000000	..	..	..	..	..	..	..	..	..	..	..	..	..
Viet Nam	VNM	Investment in transport with private participation (current US$)	IE.PPI.TRAN.CD	..	..	20000000	..	..	..	133000000	267000000	365000000	200000000	155000000	..	..	275500000	..	..	4500000	..	..	1025050000	..	890300000	1494500000
Viet Nam	VNM	Investment in water and sanitation with private participation (current US$)	IE.PPI.WATR.CD	20000000	154000000	..	7000000	..	92000000	..	..	..	..	..	..	..	..	..	..	88900000	..	..	159140000	..	..	..
Viet Nam	VNM	Labor force participation rate for ages 15-24, female (%) (modeled ILO estimate)	SL.TLF.ACTI.1524.FE.ZS	57.056	61.955	59.374	57.142	55.565	55.404	55.241	55.074	56.318	57.541	55.573	52.512	51.501	53.922	54.312	55.188	53.218	52.88	51.197	54.161	49.829	43.232	41.568
Viet Nam	VNM	Labor force participation rate for ages 15-24, female (%) (national estimate)	SL.TLF.ACTI.1524.FE.NE.ZS	57.2	62	59.2	56.9	55.4	..	..	54.819	..	57.491	55.394	52.271	51.242	53.643	54.135	55.064	53.194	52.848	51.7	54.208	49.98	43.319	41.941
Viet Nam	VNM	Labor force participation rate for ages 15-24, male (%) (modeled ILO estimate)	SL.TLF.ACTI.1524.MA.ZS	55.36	59.666	58.041	56.864	56.71	56.726	56.744	56.765	59.108	61.431	60.665	60.116	58.518	61.038	60.766	62.526	59.897	59.936	58.98	60.393	55.707	48.015	45.757
Viet Nam	VNM	Labor force participation rate for ages 15-24, male (%) (national estimate)	SL.TLF.ACTI.1524.MA.NE.ZS	55.3	59.6	58.1	57.1	56.83	..	..	56.964	..	61.45	60.803	60.216	58.531	61.077	60.797	62.554	59.878	59.906	58.55	60.249	55.504	47.899	45.998
Viet Nam	VNM	Labor force participation rate for ages 15-24, total (%) (modeled ILO estimate)	SL.TLF.ACTI.1524.ZS	56.199	60.799	58.702	57.002	56.141	56.067	55.994	55.921	57.715	59.49	58.127	56.333	55.034	57.513	57.576	58.906	56.61	56.47	55.164	57.343	52.836	45.684	43.721
Viet Nam	VNM	Labor force participation rate for ages 15-24, total (%) (national estimate)	SL.TLF.ACTI.1524.NE.ZS	56.2	60.8	58.7	57	56.14	..	..	55.917	..	59.49	58.134	56.344	55.039	57.524	57.584	58.914	56.612	56.472	55.141	57.341	52.833	45.683	44.044
Viet Nam	VNM	Labor force participation rate, female (% of female population ages 15+) (modeled ILO estimate)	SL.TLF.CACT.FE.ZS	68.801	69.546	69.036	68.485	67.606	68.591	69.561	70.515	71.005	71.496	71.578	71.576	71.766	72.655	72.69	72.491	71.957	71.468	70.478	70.516	67.912	68.245	68.569
Viet Nam	VNM	Labor force participation rate, female (% of female population ages 15+) (national estimate)	SL.TLF.CACT.FE.NE.ZS	68.8	69.6	69	68.5	67.6	..	..	70.534	..	71.493	71.574	71.574	71.75	72.648	72.696	72.491	71.953	71.441	70.448	70.472	67.86	68.202	69.126
Viet Nam	VNM	Labor force participation rate, female (% of female population ages 15-64) (modeled ILO estimate)	SL.TLF.ACTI.FE.ZS	74.506	75.365	74.768	74.12	73.12	74.143	75.147	76.132	76.625	77.123	77.06	77.046	77.271	78.168	78.319	78.178	77.822	77.716	77.27	77.167	74.97	74.181	74.737
Viet Nam	VNM	Labor force participation rate, male (% of male population ages 15+) (modeled ILO estimate)	SL.TLF.CACT.MA.ZS	76.101	76.74	76.239	75.784	75.496	76.507	77.49	78.444	79.46	80.446	81.059	81.267	80.899	81.666	81.669	82.211	81.458	81.092	81.072	81.072	78.991	77.851	77.873
Viet Nam	VNM	Labor force participation rate, male (% of male population ages 15+) (national estimate)	SL.TLF.CACT.MA.NE.ZS	76.1	76.8	76.2	75.8	75.49	..	..	78.458	..	80.437	81.048	81.257	80.883	81.656	81.68	82.209	81.451	81.06	81.039	81.023	78.934	77.8	78.341
Viet Nam	VNM	Labor force participation rate, male (% of male population ages 15-64) (modeled ILO estimate)	SL.TLF.ACTI.MA.ZS	79.316	80.045	79.502	79.01	78.703	79.743	80.752	81.731	82.783	83.807	84.447	84.611	84.304	85.094	85.237	85.636	85.093	85.082	85.461	85.63	83.911	81.806	82.119
Viet Nam	VNM	Labor force participation rate, total (% of total population ages 15+) (modeled ILO estimate)	SL.TLF.CACT.ZS	72.3	73	72.5	72	71.41	72.412	73.392	74.35	75.097	75.83	76.17	76.27	76.19	77.02	77.04	77.2	76.56	76.13	75.61	75.63	73.28	72.9	73.08
Viet Nam	VNM	Labor force participation rate, total (% of total population ages 15+) (national estimate)	SL.TLF.CACT.NE.ZS	72.3	73	72.5	72	71.41	..	..	74.348	..	75.828	76.169	76.274	76.187	77.022	77.044	77.198	76.556	76.127	75.615	75.63	73.283	72.897	73.625
Viet Nam	VNM	Labor force participation rate, total (% of total population ages 15-64) (modeled ILO estimate)	SL.TLF.ACTI.ZS	76.854	77.654	77.087	76.52	75.864	76.899	77.909	78.894	79.665	80.425	80.71	80.784	80.747	81.592	81.74	81.866	81.419	81.361	81.324	81.357	79.399	77.96	78.399
Viet Nam	VNM	Labor force with advanced education (% of total working-age population with advanced education)	SL.TLF.ADVN.ZS	..	..	..	..	..	..	..	..	..	..	86.669	86.745	87.12	87.266	87.785	87.743	87.531	87.644	87.65	87.716	88.117	85.28	87.64
Viet Nam	VNM	Labor force with advanced education, female (% of female working-age population with advanced education)	SL.TLF.ADVN.FE.ZS	..	..	..	..	..	..	..	..	..	..	86.708	86.353	87.957	87.588	87.806	87.56	87.385	87.777	87.633	88.162	88.969	84.854	87.227
Viet Nam	VNM	Labor force with advanced education, male (% of male working-age population with advanced education)	SL.TLF.ADVN.MA.ZS	..	..	..	..	..	..	..	..	..	..	86.635	87.093	86.361	86.963	87.765	87.932	87.683	87.504	87.667	87.279	87.239	85.727	88.083
Viet Nam	VNM	Labor force with basic education (% of total working-age population with basic education)	SL.TLF.BASC.ZS	..	..	..	..	..	..	..	..	..	..	78.721	79.299	78.405	79.589	79.691	79.902	78.937	77.859	77.766	76.711	74.145	72.497	72.957
Viet Nam	VNM	Labor force with basic education, female (% of female working-age population with basic education)	SL.TLF.BASC.FE.ZS	..	..	..	..	..	..	..	..	..	..	75.399	76.022	75.581	76.633	76.664	76.062	75.05	73.79	73.43	72.527	69.551	68.708	69.151
Viet Nam	VNM	Labor force with basic education, male (% of male working-age population with basic education)	SL.TLF.BASC.MA.ZS	..	..	..	..	..	..	..	..	..	..	82.142	82.662	81.339	82.679	82.861	83.748	82.851	81.889	82.073	81.091	79.005	76.551	77.044
Viet Nam	VNM	Labor force with intermediate education (% of total working-age population with intermediate education)	SL.TLF.INTM.ZS	..	..	..	..	..	..	..	..	..	..	73.224	72.678	74.854	75.509	75.728	75.023	75.451	75.647	75.776	78.433	75.165	73.673	75.51
Viet Nam	VNM	Labor force with intermediate education, female (% of female working-age population with intermediate education)	SL.TLF.INTM.FE.ZS	..	..	..	..	..	..	..	..	..	..	68.324	66.721	69.161	69.697	70.248	69.915	70.401	70.582	70.646	72.5	68.746	68.325	69.958
Viet Nam	VNM	Labor force with intermediate education, male (% of male working-age population with intermediate education)	SL.TLF.INTM.MA.ZS	..	..	..	..	..	..	..	..	..	..	77.305	77.603	79.373	80.065	80.224	79.677	80.035	80.209	80.248	83.487	80.195	77.914	80.08
Viet Nam	VNM	Labor force, female (% of total labor force)	SL.TLF.TOTL.FE.ZS	49.5451	49.5244	49.4296	49.3133	49.0269	49.0007	48.9816	48.9706	48.7847	48.627	48.4587	48.3899	48.5664	48.6361	48.6458	48.4118	48.4573	48.3993	48.0557	48.0671	47.7701	48.247	48.3377
Viet Nam	VNM	Labor force, total	SL.TLF.TOTL.IN	39197846	40501911	41125859	41724856	42252511	43725098	45207163	46689587	48035092	49365082	50409727	51233476	51880301	53110641	53761703	54503887	54678041	54999075	55246118	55877866	54751935	55034918	55688922
Viet Nam	VNM	Labor tax and contributions (% of commercial profits)	IC.TAX.LABR.CP.ZS	..	..	..	..	..	19.2	19.2	19.2	19.2	19.2	20.3	22.6	22.6	23.7	23.7	24.8	24.8	24.8	24.5	24.3	..	..	..
Viet Nam	VNM	Land area (sq. km)	AG.LND.TOTL.K2	311060	311090	310550	310070	310070	312837	312795	312558	312792	312762	313294	313284	313457	313007	313371	313383	313387	313403	313429	313429	313429	313429	..
Viet Nam	VNM	Land area where elevation is below 5 meters (% of total land area)	AG.LND.EL5M.ZS	15.9436	..	..	..	..	..	..	..	..	..	..	..	..	..	..	15.9436	..	..	..	..	..	..	..
Viet Nam	VNM	Land under cereal production (hectares)	AG.LND.CREL.HA	8398386	8224081	8322694	8366800	8437800	8383400	8359397	8304947	8842009	8527719	8616898	8777825	8918511	9074053	8996167	8994331	8887979	8809968	8605200	8438272	8163345	8121756	7975473
Viet Nam	VNM	Lead time to export, median case (days)	LP.EXP.DURS.MD	..	..	..	..	..	..	..	2.8	..	..	1.41	..	2	..	1	..	3	..	2	..	..	..	..
Viet Nam	VNM	Lead time to import, median case (days)	LP.IMP.DURS.MD	..	..	..	..	..	..	..	4	..	..	1.73	..	2	..	1	..	3	..	3	..	..	..	..
Viet Nam	VNM	Learning poverty: Share of Children at the End-of-Primary age below minimum reading proficiency adjusted by Out-of-School Children (%)	SE.LPV.PRIM	..	..	..	..	..	..	..	..	..	..	..	..	..	..	..	..	..	..	..	18.1209	..	..	..
Viet Nam	VNM	Learning poverty: Share of Female Children at the End-of-Primary age below minimum reading proficiency adjusted by Out-of-School Children (%)	SE.LPV.PRIM.FE	..	..	..	..	..	..	..	..	..	..	..	..	..	..	..	..	..	..	..	15.8008	..	..	..
Viet Nam	VNM	Learning poverty: Share of Male Children at the End-of-Primary age below minimum reading proficiency adjusted by Out-of-School Children (%)	SE.LPV.PRIM.MA	..	..	..	..	..	..	..	..	..	..	..	..	..	..	..	..	..	..	..	20.307	..	..	..
Viet Nam	VNM	Lending interest rate (%)	FR.INR.LEND	10.55	9.42	9.06167	9.48	9.7225	11.025	11.1762	11.18	15.7836	10.069	13.1352	16.9538	13.4717	10.3742	8.665	7.1175	6.96	7.0675	7.37188	7.7075	7.6475	7.811	8.01333
Viet Nam	VNM	Level of water stress: freshwater withdrawal as a proportion of available freshwater resources	ER.H2O.FWST.ZS	15.9049	16.3575	16.81	17.2237	17.6762	18.1303	18.1303	18.1303	18.1303	18.1303	18.1303	18.1303	18.1303	18.1303	18.1303	18.1303	18.1303	18.1303	18.1303	18.1303	18.1303	..	..
Viet Nam	VNM	Life expectancy at birth, female (years)	SP.DYN.LE00.FE.IN	77.114	77.309	77.504	77.718	77.919	77.988	78.06	78.212	78.237	78.266	78.264	78.415	78.422	78.478	78.593	78.656	78.755	78.72	78.777	78.888	79.92	78.235	79.29
Viet Nam	VNM	Life expectancy at birth, male (years)	SP.DYN.LE00.MA.IN	67.773	67.952	68.075	68.228	68.348	68.543	68.579	68.67	68.613	68.751	68.784	68.984	69.007	69.094	69.149	69.144	69.18	69.26	69.245	69.369	70.787	69.117	69.927
Viet Nam	VNM	Life expectancy at birth, total (years)	SP.DYN.LE00.IN	72.462	72.647	72.801	72.98	73.135	73.271	73.319	73.436	73.411	73.498	73.513	73.692	73.704	73.775	73.855	73.876	73.938	73.963	73.976	74.093	75.378	73.618	74.58
Viet Nam	VNM	Lifetime risk of maternal death (%)	SH.MMR.RISK.ZS	0.213124	0.15595	0.148862	0.144275	0.138292	0.136412	0.136028	0.131725	0.128427	0.126275	0.124142	0.119596	0.116322	0.112548	0.109477	0.107283	0.106235	0.106552	0.10563	0.104356	0.0943542	..	..
Viet Nam	VNM	Lifetime risk of maternal death (1 in: rate varies by country)	SH.MMR.RISK	470	640	670	690	720	730	740	760	780	790	810	840	860	890	910	930	940	940	950	960	1060	..	..
Viet Nam	VNM	Liner shipping connectivity index (maximum value in 2004 = 100)	IS.SHP.GCNW.XQ	..	..	..	..	..	..	20.9303	22.0404	23.1841	33.6599	43.3205	48.5436	42.3014	42.5745	44.0579	57.5326	59.0762	59.4176	66.7544	61.3912	79.7781	77.4735	..
Viet Nam	VNM	Listed domestic companies, total	CM.MKT.LDOM.NO	..	..	..	..	..	..	..	..	330	445	634	687	697	678	670	684	696	728	749	745	745	749	402
Viet Nam	VNM	Literacy rate, adult female (% of females ages 15 and above)	SE.ADT.LITR.FE.ZS	86.6101	..	..	..	..	..	..	..	..	91.3791	..	..	..	..	..	..	..	..	..	94.5657	..	..	95.0815
Viet Nam	VNM	Literacy rate, adult male (% of males ages 15 and above)	SE.ADT.LITR.MA.ZS	93.9327	..	..	..	..	..	..	..	..	95.7853	..	..	..	..	..	..	..	..	..	96.9907	..	..	97.2381
Viet Nam	VNM	Literacy rate, adult total (% of people ages 15 and above)	SE.ADT.LITR.ZS	90.1561	..	..	..	..	..	..	..	..	93.5204	..	..	..	..	..	..	..	..	..	95.7539	..	..	96.1333
Viet Nam	VNM	Literacy rate, youth (ages 15-24), gender parity index (GPI)	SE.ADT.1524.LT.FM.ZS	0.98397	..	..	..	..	..	..	..	..	0.99369	..	..	..	..	..	..	..	..	..	0.99827	..	..	1.00179
Viet Nam	VNM	Literacy rate, youth female (% of females ages 15-24)	SE.ADT.1524.LT.FE.ZS	94.0555	..	..	..	..	..	100	..	..	96.7811	..	..	..	..	98.81	..	..	..	..	98.5377	..	..	99.1395
Viet Nam	VNM	Literacy rate, youth male (% of males ages 15-24)	SE.ADT.1524.LT.MA.ZS	95.5878	..	..	..	..	..	..	..	..	97.3952	..	..	..	..	..	..	..	..	..	98.7086	..	..	98.9622
Viet Nam	VNM	Literacy rate, youth total (% of people ages 15-24)	SE.ADT.1524.LT.ZS	94.8365	..	..	..	..	..	..	..	..	97.0917	..	..	..	..	..	..	..	..	..	98.6255	..	..	99.0481
Viet Nam	VNM	Livestock production index (2014-2016 = 100)	AG.PRD.LVSK.XD	41.45	44.47	48.57	52.63	54.76	60.84	66.43	69.09	75.96	82.16	83.51	87.16	89.6	91.87	94.56	99.54	105.9	107.45	112.2	106.83	114.57	131.19	135.42
Viet Nam	VNM	Logistics performance index: Ability to track and trace consignments (1=low to 5=high)	LP.LPI.TRAC.XQ	..	..	..	..	..	..	..	2.9	..	..	3.1	..	3.16	..	3.19207	..	2.84292	..	3.45	..	..	..	3.4
Viet Nam	VNM	Logistics performance index: Competence and quality of logistics services (1=low to 5=high)	LP.LPI.LOGS.XQ	..	..	..	..	..	..	..	2.8	..	..	2.89	..	2.68	..	3.09207	..	2.88252	..	3.4	..	..	..	3.2
Viet Nam	VNM	Logistics performance index: Ease of arranging competitively priced shipments (1=low to 5=high)	LP.LPI.ITRN.XQ	..	..	..	..	..	..	..	3	..	..	3.04	..	3.14	..	3.21739	..	3.12347	..	3.16	..	..	..	3.3
Viet Nam	VNM	Logistics performance index: Efficiency of customs clearance process (1=low to 5=high)	LP.LPI.CUST.XQ	..	..	..	..	..	..	..	2.89	..	..	2.68	..	2.65	..	2.80918	..	2.75055	..	2.95	..	..	..	3.1
Viet Nam	VNM	Logistics performance index: Frequency with which shipments reach consignee within scheduled or expected time (1=low to 5=high)	LP.LPI.TIME.XQ	..	..	..	..	..	..	..	3.22	..	..	3.44	..	3.64	..	3.49035	..	3.49836	..	3.67	..	..	..	3.3
Viet Nam	VNM	Logistics performance index: Overall (1=low to 5=high)	LP.LPI.OVRL.XQ	..	..	..	..	..	..	..	2.89	..	..	2.96	..	3	..	3.15476	..	2.97663	..	3.27	..	..	..	3.3
Viet Nam	VNM	Logistics performance index: Quality of trade and transport-related infrastructure (1=low to 5=high)	LP.LPI.INFR.XQ	..	..	..	..	..	..	..	2.5	..	..	2.56	..	2.68	..	3.11286	..	2.69519	..	3.01	..	..	..	3.2
Viet Nam	VNM	Losses due to theft and vandalism (% of annual sales for affected firms)	IC.FRM.CRIM.ZS	..	..	..	..	..	..	..	..	..	1	..	..	..	..	..	3.5	..	..	..	..	..	..	..
Viet Nam	VNM	Low-birthweight babies (% of births)	SH.STA.BRTW.ZS	9.90951	9.68174	9.46837	9.27423	9.09101	8.91652	8.74965	8.57795	8.40366	8.21968	8.02276	7.82975	7.6403	7.45355	7.27431	7.09884	6.92347	6.75559	6.5923	6.44458	6.31122	..	..
Viet Nam	VNM	Lower secondary completion rate, female (% of relevant age group)	SE.SEC.CMPT.LO.FE.ZS	..	63.6283	71.2217	..	..	..	..	..	..	..	..	..	..	..	90.014	95.344	85.609	..	92.685	..	..	..	102.329
Viet Nam	VNM	Lower secondary completion rate, male (% of relevant age group)	SE.SEC.CMPT.LO.MA.ZS	..	69.3139	75.2625	..	..	..	..	..	..	..	..	..	..	..	93.319	96.488	81.134	..	87.506	..	..	..	98.392
Viet Nam	VNM	Lower secondary completion rate, total (% of relevant age group)	SE.SEC.CMPT.LO.ZS	66.7964	66.5142	73.2701	..	..	90.2893	..	..	..	..	..	82.7354	80.2622	..	91.709	95.931	83.309	..	90.013	..	..	..	100.272
Viet Nam	VNM	Lower secondary school starting age (years)	SE.SEC.AGES	11	11	11	11	11	11	11	11	11	11	11	11	11	11	11	11	11	11	11	11	11	11	11
Viet Nam	VNM	Machinery and transport equipment (% of value added in manufacturing)	NV.MNF.MTRN.ZS.UN	11.8118	11.8118	11.8118	11.8118	13.9078	13.9078	13.9078	14.3766	13.6733	14.737	14.733	12.6191	16.1993	21.6905	31.3606	28.9512	30.0821	32.8862	31.2115	30.2665	31.6948	31.6948	..
Viet Nam	VNM	Male primary school age children out-of-school (%)	SE.LPV.PRIM.SD.MA	..	..	..	..	..	..	..	..	..	..	..	..	..	..	..	..	..	..	..	0	..	..	..
Viet Nam	VNM	Male pupils below minimum reading proficiency at end of primary (%). Low GAML threshold	SE.LPV.PRIM.LD.MA	..	..	..	..	..	..	..	..	..	..	..	..	..	..	..	..	..	..	..	20.307	..	..	..
Viet Nam	VNM	Mammal species, threatened	EN.MAM.THRD.NO	..	..	..	..	..	..	..	..	..	..	..	..	..	..	..	..	..	..	56	..	..	..	..
Viet Nam	VNM	Manufactures exports (% of merchandise exports)	TX.VAL.MANF.ZS.UN	42.6084	45.2925	49.4931	52.7246	52.2361	49.8656	51.1752	54.4373	54.4406	58.8111	63.9917	64.2224	68.6169	73.8537	75.5443	80.6543	82.1665	82.5448	83.1872	84.5213	86.4315	86.3637	85.8337
Viet Nam	VNM	Manufactures imports (% of merchandise imports)	TM.VAL.MANF.ZS.UN	72.7973	74.3937	75.764	76.1586	72.633	69.8391	66.4977	70.026	67.1547	73.5843	72.0268	69.3866	73.7161	76.4857	76.5686	79.5426	80.023	79.5871	76.7963	78.2441	80.1067	77.7119	75.1476
Viet Nam	VNM	Manufacturing, value added (% of GDP)	NV.IND.MANF.ZS	..	..	..	..	..	18.8233	19.3807	19.3804	18.5797	18.301	17.1306	18.6941	20.2741	20.6875	20.3712	20.9601	21.4883	22.6271	23.3672	23.7867	23.9472	24.6174	24.7593
Viet Nam	VNM	Manufacturing, value added (annual % growth)	NV.IND.MANF.KD.ZG	11.6842	11.3471	11.596	11.5341	10.8643	12.9197	13.3554	12.3746	9.78372	2.76216	-21.8388	12.5913	8.3818	6.50016	6.49837	9.18578	11.1402	12.126	11.4804	9.59483	4.99214	6.05333	8.10185
Viet Nam	VNM	Manufacturing, value added (constant 2015 US$)	NV.IND.MANF.KD	1.70283e+10	1.89605e+10	2.11591e+10	2.35996e+10	2.61636e+10	2.95438e+10	3.34895e+10	3.76337e+10	4.13157e+10	4.24569e+10	3.31848e+10	3.73632e+10	4.0495e+10	4.31272e+10	4.59298e+10	5.01488e+10	5.57354e+10	6.24939e+10	6.96685e+10	7.63531e+10	8.01647e+10	8.50173e+10	9.19053e+10
Viet Nam	VNM	Manufacturing, value added (constant LCU)	NV.IND.MANF.KN	240839644934200	268168036934185	299264877426241	333782387172023	370045513509500	417854238622049	473660206196551	532273609097697	584349770319943	600490423333154	469350767767054	528448287624063	572741786627059	609970896495093	649609057312988	709280705345325	788296131530998	883885216814282	985358542175555	1079901981412960	1133812199789340	1202445598382710	1299865894482180
Viet Nam	VNM	Manufacturing, value added (current LCU)	NV.IND.MANF.CN	..	..	..	..	..	172045000000000	205739000000000	241629000000000	300256000000000	331093000000000	469350767767054	661750563970811	825918334207403	925485430569062	1005734040680210	1088106213327350	1211808765854780	1424129585392310	1637814644332400	1833289883186190	1926408601942240	2087476007136460	2355434337112920
Viet Nam	VNM	Manufacturing, value added (current US$)	NV.IND.MANF.CD	..	..	..	..	..	1.08485e+10	1.28633e+10	1.50032e+10	1.84181e+10	1.94018e+10	2.52164e+10	3.22652e+10	3.96542e+10	4.42109e+10	4.75569e+10	5.01488e+10	5.52454e+10	6.36622e+10	7.24631e+10	7.95345e+10	8.30049e+10	9.01337e+10	1.01217e+11
Viet Nam	VNM	Marine protected areas (% of territorial waters)	ER.MRN.PTMR.ZS	..	..	..	..	..	..	..	..	..	..	..	..	..	..	..	..	0.56085	0.560891	0.560891	0.560891	0.560891	0.560891	0.560891
Viet Nam	VNM	Market capitalization of listed domestic companies (% of GDP)	CM.MKT.LCAP.GD.ZS	..	..	..	..	..	..	..	..	12.4743	31.4174	25.0372	15.0419	18.7666	21.1163	22.4572	24.5484	28.4805	44.5383	42.7766	44.8065	53.6642	76.1446	41.6221
Viet Nam	VNM	Market capitalization of listed domestic companies (current US$)	CM.MKT.LCAP.CD	..	..	..	..	..	..	..	..	1.23658e+10	3.33071e+10	3.6855e+10	2.59616e+10	3.67056e+10	4.51274e+10	5.24267e+10	5.8734e+10	7.32222e+10	1.2531e+11	132653000000	149817280000	186008530000	278794070000	170152260000
Viet Nam	VNM	Maternal mortality ratio (modeled estimate, per 100,000 live births)	SH.STA.MMRT	88	76	72	70	67	66	66	64	62	61	60	58	56	54	53	52	51	52	51	50	46	..	..
Viet Nam	VNM	Maternal mortality ratio (national estimate, per 100,000 live births)	SH.STA.MMRT.NE	..	..	..	..	..	..	..	..	58	..	42	..	..	..	..	..	..	..	..	..	..	..	..
Viet Nam	VNM	Medium and high-tech exports (% manufactured exports)	TX.MNF.TECH.ZS.UN	21.4542	20.6704	17.6693	18.6188	20.4446	21.4375	23.0432	24.1153	25.8366	25.6128	27.9861	33.6545	43.5815	47.3871	46.4564	49.2462	51.2536	54.6824	54.5667	54.0042	57.4589	58.3162	..
Viet Nam	VNM	Medium and high-tech manufacturing value added (% manufacturing value added)	NV.MNF.TECH.ZS.UN	20.2616	21.858	21.858	21.858	24.0417	24.0417	22.6529	23.1535	22.4659	23.5397	23.3546	19.084	23.2229	29.7727	38.508	36.8496	37.3529	40.0831	38.5098	37.8439	39.6101	39.9293	..
Viet Nam	VNM	Merchandise exports (current US$)	TX.VAL.MRCH.CD.WT	14483000000	15029000000	16706000000	20149000000	26485000000	32442000000	39826000000	48561000000	62685000000	57096000000	72237000000	96906000000	114529000000	132033000000	150217000000	162065000000	176581000000	215014000000	243699000000	264268000000	282629000000	335978000000	371288000000
Viet Nam	VNM	Merchandise exports by the reporting economy (current US$)	TX.VAL.MRCH.WL.CD	14482223983	15031817464	16710109696	20156064492	26524592976	32537122929	39892690296	48623793411	62790933518	57515556403	70248864097	93386148917	111291000000	128743000000	145921000000	160261000000	175940000000	213547000000	238866000000	259384000000	279044000000	..	..
Viet Nam	VNM	Merchandise exports by the reporting economy, residual (% of total merchandise exports)	TX.VAL.MRCH.RS.ZS	0.65751	2.86474	1.35247	0.941156	1.18833	1.98635	1.89308	1.9112	2.43236	4.88285	0	0	2.3621e-05	-4.62184e-05	-0.000195746	0.00954452	0.0104459	0.00924022	0.000168319	-0.000135523	0.00790167	..	..
Viet Nam	VNM	Merchandise exports to economies in the Arab World (% of total merchandise exports)	TX.VAL.MRCH.AL.ZS	2.81394	3.3567	3.15378	1.36733	1.39041	1.06801	1.04355	0.97113	1.48031	1.45943	1.59572	1.84063	2.81581	3.91644	4.01657	4.71323	3.77872	3.17487	2.77322	2.39905	2.10539	..	..
Viet Nam	VNM	Merchandise exports to high-income economies (% of total merchandise exports)	TX.VAL.MRCH.HI.ZS	70.8829	71.0331	74.6152	76.1455	73.3955	71.226	72.8257	73.3135	70.8226	68.7705	69.5405	66.3432	67.6101	68.9127	70.1125	71.1914	70.3345	65.5607	65.2946	67.3109	67.8702	..	..
Viet Nam	VNM	Merchandise exports to low- and middle-income economies in East Asia & Pacific (% of total merchandise exports)	TX.VAL.MRCH.R1.ZS	22.6095	19.4642	17.8981	18.909	20.5824	21.6799	20.2037	19.583	19.8586	20.0229	22.1741	24.0082	24.5752	22.5641	21.2536	19.7458	21.1538	25.4866	26.3202	24.4774	24.721	..	..
Viet Nam	VNM	Merchandise exports to low- and middle-income economies in Europe & Central Asia (% of total merchandise exports)	TX.VAL.MRCH.R2.ZS	1.22513	1.63946	1.51764	1.12224	1.18079	1.12671	1.62436	1.69732	2.16273	1.5102	2.15093	2.44194	2.46127	2.62044	2.51699	2.01906	1.90745	2.15241	1.73482	1.5855	1.60804	..	..
Viet Nam	VNM	Merchandise exports to low- and middle-income economies in Latin America & the Caribbean (% of total merchandise exports)	TX.VAL.MRCH.R3.ZS	0.678259	0.755171	0.774382	0.882117	1.05939	1.43252	1.42056	1.73454	2.01383	1.61261	2.04222	1.61964	1.5948	1.91924	2.16519	2.70505	2.71466	2.92692	2.23104	2.4525	2.38344	..	..
Viet Nam	VNM	Merchandise exports to low- and middle-income economies in Middle East & North Africa (% of total merchandise exports)	TX.VAL.MRCH.R4.ZS	2.618	3.09126	2.84618	0.991265	1.01566	0.818142	0.580808	0.406591	0.750268	0.629395	0.687676	0.542125	0.383596	0.308169	0.429256	0.697503	0.607282	0.51716	0.423393	0.395766	0.38708	..	..
Viet Nam	VNM	Merchandise exports to low- and middle-income economies in South Asia (% of total merchandise exports)	TX.VAL.MRCH.R5.ZS	0.581375	0.473662	0.539195	0.331414	0.602837	0.56059	0.61515	0.668603	0.911119	1.071	2.05516	2.41061	2.16126	2.45229	2.48089	2.29385	2.22098	2.52339	3.3123	3.07217	2.34323	..	..
Viet Nam	VNM	Merchandise exports to low- and middle-income economies in Sub-Saharan Africa (% of total merchandise exports)	TX.VAL.MRCH.R6.ZS	0.747295	0.678358	0.456814	0.677311	0.975034	1.16984	0.836677	0.685273	1.04853	1.50047	1.34937	2.63436	1.21379	1.22306	1.04172	1.33773	1.05083	0.823564	0.683402	0.705903	0.679074	..	..
Viet Nam	VNM	Merchandise exports to low- and middle-income economies outside region (% of total merchandise exports)	TX.VAL.MRCH.OR.ZS	5.85005	6.63792	6.13422	4.00435	4.83372	5.1078	5.07755	5.19233	6.88647	6.32366	8.28536	9.64867	7.81472	8.5232	8.63404	9.0532	8.50121	8.94344	8.38495	8.21184	7.40086	..	..
Viet Nam	VNM	Merchandise exports to low- and middle-income economies within region (% of total merchandise exports)	TX.VAL.MRCH.WR.ZS	22.6095	19.4642	17.8981	18.909	20.5824	21.6799	20.2037	19.583	19.8586	20.0229	22.1741	24.0082	24.5752	22.5641	21.2536	19.7458	21.1538	25.4866	26.3202	24.4774	24.721	..	..
Viet Nam	VNM	Merchandise imports (current US$)	TM.VAL.MRCH.CD.WT	15638000000	16218000000	19746000000	25256000000	31969000000	36761000000	45015000000	62682000000	80714000000	69949000000	84839000000	106750000000	113780000000	132033000000	147849000000	165610000000	174804000000	212919000000	236862000000	253393000000	262701000000	332455000000	359148000000
Viet Nam	VNM	Merchandise imports by the reporting economy (current US$)	TM.VAL.MRCH.WL.CD	15646261987	16218000002	19745600009	25260633997	31968799983	36761100035	44891100008	62764099999	80712899993	69948799999	83364782889	104419000000	111640000000	129258000000	142119000000	175034000000	184750000000	225122000000	231307000000	249013000000	277899000000	..	..
Viet Nam	VNM	Merchandise imports by the reporting economy, residual (% of total merchandise imports)	TM.VAL.MRCH.RS.ZS	0.795468	1.27532	0.919192	0.853502	0.520195	0.517939	0.82689	0.748198	1.00628	1.8342	0	3.83043e-05	-0.000248051	0.000317493	-0.000204592	7.36057	6.87819	6.52742	6.95024e-05	7.56748e-06	6.71015	..	..
Viet Nam	VNM	Merchandise imports from economies in the Arab World (% of total merchandise imports)	TM.VAL.MRCH.AL.ZS	1.04377	0.847823	1.29497	1.28025	1.32379	1.59544	0.806841	0.565291	0.682295	0.906091	1.54266	2.06731	1.91019	1.95224	1.85842	1.16386	1.10056	1.10341	2.09749	2.14467	1.81621	..	..
Viet Nam	VNM	Merchandise imports from high-income economies (% of total merchandise imports)	TM.VAL.MRCH.HI.ZS	74.4515	72.8362	70.007	68.0897	65.7188	63.9475	63.7382	60.8236	60.2041	53.6705	54.9205	56.8834	56.7394	53.9839	51.5366	47.8236	48.7899	50.1234	53.6754	52.0236	47.0972	..	..
Viet Nam	VNM	Merchandise imports from low- and middle-income economies in East Asia & Pacific (% of total merchandise imports)	TM.VAL.MRCH.R1.ZS	20.1837	20.3484	22.2551	24.6104	27.3545	29.2257	30.4377	33.4656	32.4135	37.1758	38.7636	37.2769	37.8388	40.2238	42.1625	38.3855	37.5618	36.2776	40.0519	41.5084	39.8401	..	..
Viet Nam	VNM	Merchandise imports from low- and middle-income economies in Europe & Central Asia (% of total merchandise imports)	TM.VAL.MRCH.R2.ZS	2.35707	3.09533	3.94062	2.99874	3.017	2.82309	1.41743	1.1403	1.84506	2.84494	1.69173	1.08532	1.08891	0.979377	0.963486	0.68699	1.0007	0.993846	1.18846	0.989553	1.07684	..	..
Viet Nam	VNM	Merchandise imports from low- and middle-income economies in Latin America & the Caribbean (% of total merchandise imports)	TM.VAL.MRCH.R3.ZS	0.385984	0.533975	0.653817	0.875671	0.778259	1.05166	0.991288	1.18985	1.09735	1.71768	1.83288	1.89467	1.91982	2.08468	2.77793	3.00115	2.75422	2.44217	2.61672	2.69195	2.52362	..	..
Viet Nam	VNM	Merchandise imports from low- and middle-income economies in Middle East & North Africa (% of total merchandise imports)	TM.VAL.MRCH.R4.ZS	0.260267	0.138735	0.152439	0.197936	0.167663	0.14227	0.208282	0.0831686	0.218552	0.120946	0.12672	0.00406056	..	..	..	0.0265129	0.0296956	0.032632	0.00461392	0.00593556	0.036862	..	..
Viet Nam	VNM	Merchandise imports from low- and middle-income economies in South Asia (% of total merchandise imports)	TM.VAL.MRCH.R5.ZS	1.33767	1.61241	1.86168	1.96274	2.03918	1.8408	2.1345	2.30625	2.71134	2.45437	2.24517	2.3965	2.12905	2.34138	2.30593	1.67501	1.64091	1.87906	1.86757	1.91185	1.70345	..	..
Viet Nam	VNM	Merchandise imports from low- and middle-income economies in Sub-Saharan Africa (% of total merchandise imports)	TM.VAL.MRCH.R6.ZS	0.228336	0.159699	0.210173	0.411312	0.404457	0.45102	0.245706	0.242973	0.503761	0.181561	0.419442	0.45915	0.284274	0.386512	0.253776	1.0406	1.34457	1.72385	0.595248	0.868699	1.01177	..	..
Viet Nam	VNM	Merchandise imports from low- and middle-income economies outside region (% of total merchandise imports)	TM.VAL.MRCH.OR.ZS	4.56933	5.54014	6.81873	6.44639	6.40656	6.30884	4.9972	4.96255	6.37606	7.3195	6.31594	5.8397	5.42205	5.79195	6.30111	6.43027	6.77009	7.07155	6.27262	6.46799	6.35254	..	..
Viet Nam	VNM	Merchandise imports from low- and middle-income economies within region (% of total merchandise imports)	TM.VAL.MRCH.WR.ZS	20.1837	20.3484	22.2551	24.6104	27.3545	29.2257	30.4377	33.4656	32.4135	37.1758	38.7636	37.2769	37.8388	40.2238	42.1625	38.3855	37.5618	36.2776	40.0519	41.5084	39.8401	..	..
Viet Nam	VNM	Merchandise trade (% of GDP)	TG.VAL.TOTL.GD.ZS	96.6268	95.5998	103.958	114.797	128.674	120.075	127.827	143.698	144.657	119.837	106.708	117.996	116.728	123.563	127.678	136.954	136.675	152.098	154.966	154.819	157.33	182.563	178.677
Viet Nam	VNM	Methane emissions (% change from 1990)	EN.ATM.METH.ZG	24.7312	25.5522	33.3194	33.5711	46.2089	56.0095	64.2668	71.8083	76.0266	82.3567	84.1078	85.9489	87.79	..	..	..	..	..	..	..	..	..	..
Viet Nam	VNM	Methane emissions (kt of CO2 equivalent)	EN.ATM.METH.KT.CE	65103.5	65594.1	67269.5	69288.5	73348.6	75803.3	78096.6	79113.3	79640.9	81655.1	82330.6	83109.4	83616.3	84542.6	84502.6	83621.3	82496.4	81974.8	81798.9	80654.4	79619.2	..	..
Viet Nam	VNM	Methane emissions in energy sector (thousand metric tons of CO2 equivalent)	EN.ATM.METH.EG.KT.CE	9925.7	10546.3	10954.4	11609	13998.7	15114.9	15616.2	15886.5	15512.8	16740.1	16784.3	17166.9	17246.1	17300.1	17187.2	15594.7	14343.9	13746.3	13775.7	14023	13241.4	..	..
Viet Nam	VNM	Methodology assessment of statistical capacity (scale 0 - 100)	IQ.SCI.MTHD	..	..	..	..	50	50	50	50	50	30	30	30	30	40	50	60	60	60	70	60	50	..	..
Viet Nam	VNM	Military expenditure (% of GDP)	MS.MIL.XPND.GD.ZS	..	..	..	2.12864	2.01438	1.78096	1.93836	2.30476	2.15637	2.26521	2.30505	1.9821	2.15689	2.17685	2.28551	2.36116	2.44296	2.26797	2.28457	..	..	..	..
Viet Nam	VNM	Military expenditure (% of general government expenditure)	MS.MIL.XPND.ZS	..	..	..	7.55297	7.49014	6.80052	7.43459	8.14099	7.94342	7.14328	7.65325	7.33397	7.32242	7.13119	8.01127	7.88889	8.77419	8.37868	8.82091	..	..	..	..
Viet Nam	VNM	Military expenditure (current LCU)	MS.MIL.XPND.CN	..	..	..	13058000000000	14409000000000	16278000000000	20577000000000	28735000000000	34848000000000	40981000000000	49739000000000	55100000000000	70000000000000	78024000000000	90000000000000	99000000000000	110000000000000	113534000000000	126618443446000	..	..	..	..
Viet Nam	VNM	Military expenditure (current USD)	MS.MIL.XPND.CD	..	..	..	8.4193e+08	9.1509e+08	1.02643e+09	1.28653e+09	1.78422e+09	2.13763e+09	2.40145e+09	2.67229e+09	2.68652e+09	3.36086e+09	3.72725e+09	4.25572e+09	4.56263e+09	5.0174e+09	5.07385e+09	5500000000	..	..	..	..
Viet Nam	VNM	Mineral rents (% of GDP)	NY.GDP.MINR.RT.ZS	0.0281474	0.0300842	0.0316976	0.0322716	0.0495841	0.111153	0.299105	0.445829	0.846978	0.547749	0.452416	0.566181	0.33255	0.315104	0.18985	0.116505	0.121609	0.194206	0.0904699	0.0193784	0.0234989	0.102201	..
Viet Nam	VNM	Mobile cellular subscriptions	IT.CEL.SETS	788559	1251195	1902388	2742000	4960000	9593200	18892480	45024048	74872310	98223980	111570201	127318045	131673724	123735557	136148124	120324052	120600235	120016181	140639140	136230406	138934626	135349460	137412198
Viet Nam	VNM	Mobile cellular subscriptions (per 100 people)	IT.CEL.SETS.P2	0.998162	1.56756	2.35904	3.36542	6.02591	11.5383	22.504	53.118	87.4705	113.576	127.639	144.108	147.449	137.076	149.227	130.515	129.501	127.632	148.175	142.237	143.752	138.865	139.95
Viet Nam	VNM	Monetary Sector credit to private sector (% GDP)	FM.AST.PRVT.GD.ZS	35.2591	39.2904	43.1308	48.3724	58.7224	60.4668	65.3595	85.6397	82.8728	103.322	90.3532	79.9431	75.5494	77.5581	80.001	90.3992	98.859	103.972	105.276	108.032	115.525	124.397	126.381
Viet Nam	VNM	Mortality caused by road traffic injury (per 100,000 population)	SH.STA.TRAF.P5	24.1	24.2	24.3	24.2	24.9	24.6	24.5	24.3	24.8	24.6	25.6	25.3	25.4	25	24.7	25.4	26.7	27.8	29.2	30.6	..	..	..
Viet Nam	VNM	Mortality from CVD, cancer, diabetes or CRD between exact ages 30 and 70 (%)	SH.DYN.NCOM.ZS	21.6	21.5	21.6	21.6	21.7	21.8	21.9	22.2	22.4	22.4	22.4	22.3	22.3	22.2	22.1	21.9	21.8	21.6	21.4	21.2	..	..	..
Viet Nam	VNM	Mortality from CVD, cancer, diabetes or CRD between exact ages 30 and 70, female (%)	SH.DYN.NCOM.FE.ZS	14.8	14.6	14.5	14.5	14.5	14.5	14.5	14.7	14.7	14.7	14.6	14.5	14.5	14.4	14.3	14.2	14.1	14	13.9	13.7	..	..	..
Viet Nam	VNM	Mortality from CVD, cancer, diabetes or CRD between exact ages 30 and 70, male (%)	SH.DYN.NCOM.MA.ZS	29.2	29.3	29.6	29.6	29.9	30	30.2	30.6	30.9	31	30.9	30.9	30.8	30.7	30.5	30.3	30	29.7	29.4	29.1	..	..	..
Viet Nam	VNM	Mortality rate attributed to household and ambient air pollution, age-standardized (per 100,000 population)	SH.STA.AIRP.P5	..	..	..	..	..	..	..	..	..	..	..	..	..	..	..	..	..	..	..	102.8	..	..	..
Viet Nam	VNM	Mortality rate attributed to household and ambient air pollution, age-standardized, female (per 100,000 female population)	SH.STA.AIRP.FE.P5	..	..	..	..	..	..	..	..	..	..	..	..	..	..	..	..	..	..	..	71.6	..	..	..
Viet Nam	VNM	Mortality rate attributed to household and ambient air pollution, age-standardized, male (per 100,000 male population)	SH.STA.AIRP.MA.P5	..	..	..	..	..	..	..	..	..	..	..	..	..	..	..	..	..	..	..	147.5	..	..	..
Viet Nam	VNM	Mortality rate attributed to unintentional poisoning (per 100,000 population)	SH.STA.POIS.P5	1.2	1.2	1.1	1.1	1.1	1.1	1.1	1.1	1.1	1.1	1.1	1.1	1.1	1.1	0.9	0.9	0.9	0.9	0.9	0.9	..	..	..
Viet Nam	VNM	Mortality rate attributed to unintentional poisoning, female (per 100,000 female population)	SH.STA.POIS.P5.FE	0.4	0.4	0.4	0.4	0.4	0.4	0.4	0.3	0.3	0.3	0.3	0.3	0.3	0.3	0.2	0.2	0.2	0.2	0.2	0.2	..	..	..
Viet Nam	VNM	Mortality rate attributed to unintentional poisoning, male (per 100,000 male population)	SH.STA.POIS.P5.MA	2.1	2	1.9	1.9	1.9	1.8	1.8	1.9	1.9	1.9	1.8	1.9	1.9	1.9	1.6	1.6	1.6	1.6	1.5	1.5	..	..	..
Viet Nam	VNM	Mortality rate attributed to unsafe water, unsafe sanitation and lack of hygiene (per 100,000 population)	SH.STA.WASH.P5	..	..	..	..	..	..	..	..	..	..	..	..	..	..	..	..	..	..	..	6.9	..	..	..
Viet Nam	VNM	Mortality rate, adult, female (per 1,000 female adults)	SP.DYN.AMRT.FE	86.176	85.224	84.219	82.935	81.755	81.535	81.298	80.254	80.279	80.242	80.359	79.307	79.378	79.029	78.213	77.801	77.121	77.488	77.12	76.268	68.075	77.554	73.932
Viet Nam	VNM	Mortality rate, adult, male (per 1,000 male adults)	SP.DYN.AMRT.MA	201.342	200.196	199.725	198.534	197.621	195.355	195.422	194.64	196.109	194.32	194.181	191.475	191.451	190.298	189.624	189.953	189.793	188.581	189.048	187.339	163.167	183.997	181.797
Viet Nam	VNM	Mortality rate, infant (per 1,000 live births)	SP.DYN.IMRT.IN	23.6	22.7	21.8	21.1	20.5	20	19.5	19.2	18.9	18.7	18.4	18.2	18	17.8	17.7	17.5	17.3	17.2	17	16.8	16.7	16.5	16.2
Viet Nam	VNM	Mortality rate, infant, female (per 1,000 live births)	SP.DYN.IMRT.FE.IN	20	19.2	18.6	18	17.5	17	16.7	16.4	16.1	15.9	15.8	15.6	15.5	15.3	15.2	15	14.9	14.8	14.6	14.5	14.4	14.2	14
Viet Nam	VNM	Mortality rate, infant, male (per 1,000 live births)	SP.DYN.IMRT.MA.IN	26.9	25.9	24.9	24.1	23.4	22.8	22.3	21.8	21.5	21.2	20.9	20.7	20.5	20.2	20	19.8	19.6	19.4	19.3	19.1	18.9	18.6	18.3
Viet Nam	VNM	Mortality rate, neonatal (per 1,000 live births)	SH.DYN.NMRT	15	14.3	13.7	13.2	12.8	12.5	12.3	12.1	12	11.8	11.7	11.6	11.5	11.4	11.3	11.2	11.1	11	10.9	10.8	10.7	10.5	10.4
Viet Nam	VNM	Mortality rate, under-5 (per 1,000 live births)	SH.DYN.MORT	30	28.7	27.6	26.6	25.8	25.1	24.5	24	23.6	23.3	23.1	22.8	22.6	22.3	22.1	21.9	21.7	21.5	21.3	21.1	20.9	20.6	20.3
Viet Nam	VNM	Mortality rate, under-5, female (per 1,000 live births)	SH.DYN.MORT.FE	24.7	23.6	22.7	21.9	21.2	20.6	20.1	19.7	19.4	19.2	18.9	18.7	18.5	18.4	18.2	18	17.9	17.7	17.6	17.4	17.3	17.1	16.8
Viet Nam	VNM	Mortality rate, under-5, male (per 1,000 live births)	SH.DYN.MORT.MA	34.9	33.5	32.2	31	30.1	29.3	28.7	28.1	27.6	27.3	27	26.6	26.4	26.1	25.9	25.6	25.4	25.1	24.9	24.6	24.3	24	23.7
Viet Nam	VNM	Multidimensional poverty headcount ratio (UNDP) (% of population)	SI.POV.MPUN	..	..	..	..	..	..	..	..	..	..	..	..	..	..	..	..	..	..	..	..	1.9	..	..
Viet Nam	VNM	Multidimensional poverty headcount ratio (World Bank) (% of population)	SI.POV.MPWB	..	..	..	..	..	..	..	..	..	..	5.3	..	3.9	..	3.3	..	2.5	..	2	..	1.2	..	1.3
Viet Nam	VNM	Multilateral debt service (% of public and publicly guaranteed debt service)	DT.TDS.MLAT.PG.ZS	1.60334	2.24585	2.37714	5.27954	11.5895	10.6634	12.2313	12.229	12.7371	15.3867	16.8012	18.2352	16.8556	24.0952	19.3991	17.0101	16.1881	19.2659	22.1688	24.2982	22.9979	33.5594	41.7229
Viet Nam	VNM	Multilateral debt service (TDS, current US$)	DT.TDS.MLAT.CD	1.97897e+07	2.57206e+07	26624422	3.92547e+07	8.13224e+07	8.53883e+07	9.86906e+07	1.27021e+08	1.57662e+08	2.14493e+08	2.70337e+08	3.44452e+08	3.78591e+08	6.51635e+08	701256776	4.81858e+08	5.92715e+08	7.10383e+08	9.16579e+08	1.07997e+09	1.1756e+09	1.5129e+09	1.83633e+09
Viet Nam	VNM	Natural gas rents (% of GDP)	NY.GDP.NGAS.RT.ZS	0.308187	0.334655	0.325384	0.359618	0.632872	0.777553	0.651804	0.542523	0.495591	0.476843	0.44211	0.377816	0.35293	0.329556	0.418562	0.466994	0.316021	0.279611	0.383369	0.35997	0.247961	0.327308	..
Viet Nam	VNM	Net acquisition of financial assets (% of GDP)	GC.AST.TOTL.GD.ZS	..	..	..	..	..	..	..	..	..	..	..	..	..	..	..	..	..	..	..	..	..	..	..
Viet Nam	VNM	Net acquisition of financial assets (current LCU)	GC.AST.TOTL.CN	..	..	..	..	..	..	..	..	..	..	..	..	..	..	..	..	..	..	..	..	..	..	..
Viet Nam	VNM	Net barter terms of trade index (2015 = 100)	TT.PRI.MRCH.XD.WD	76.0734	72.1265	72.7041	76.8526	78.5355	82.9796	85.7775	87.4914	92.3767	92.0632	96.5095	96.0598	95.8574	95.8083	97.89	100	103.846	104.21	102.584	105.052	104.281	101.681	..
Viet Nam	VNM	Net bilateral aid flows from DAC donors, Australia (current US$)	DC.DAC.AUSL.CD	3.572e+07	3.888e+07	3.507e+07	40000000	4.835e+07	5.085e+07	4.845e+07	6.311e+07	7.837e+07	6.412e+07	1.1983e+08	1.3726e+08	144500000	1.4717e+08	1.258e+08	1.0388e+08	5.418e+07	3.909e+07	4.866e+07	4.871e+07	4.346e+07	88000000	6.52e+07
Viet Nam	VNM	Net bilateral aid flows from DAC donors, Austria (current US$)	DC.DAC.AUTL.CD	1.52e+06	1750000	1.58e+06	1.57e+06	1.63e+06	1.47e+06	2.28e+06	6.39e+06	9.05e+06	4.66e+06	2.99e+06	7.31e+06	5.9e+06	4.15e+06	5.08e+06	5.53e+06	2.92e+06	5.03e+06	3.9e+06	4.26e+06	3.4e+06	2.69e+06	2.42e+06
Viet Nam	VNM	Net bilateral aid flows from DAC donors, Belgium (current US$)	DC.DAC.BELL.CD	3.804e+07	9.37e+06	1.156e+07	1.17e+07	1.439e+07	1.63e+07	1.976e+07	1.948e+07	2.777e+07	2.422e+07	2.224e+07	2.298e+07	2.536e+07	2.982e+07	2.351e+07	1.414e+07	1.505e+07	1.308e+07	2.981e+07	1.564e+07	6.1e+06	8.16e+06	4.62e+06
Viet Nam	VNM	Net bilateral aid flows from DAC donors, Canada (current US$)	DC.DAC.CANL.CD	1.456e+07	1.176e+07	20000000	2.323e+07	2.529e+07	2.838e+07	3.436e+07	2.893e+07	3.759e+07	3.532e+07	25000000	3.265e+07	2.785e+07	2.212e+07	16250000	1.994e+07	1.961e+07	1.477e+07	1.432e+07	1.393e+07	1.132e+07	1.197e+07	1.056e+07
Viet Nam	VNM	Net bilateral aid flows from DAC donors, Czechia (current US$)	DC.DAC.CZEL.CD	..	..	..	..	..	1.42e+06	1.91e+06	3.04e+06	3.93e+06	3.55e+06	2.36e+06	1.66e+06	1.45e+06	1.48e+06	440000	70000	80000	60000	60000	60000	210000	1.93e+06	200000
Viet Nam	VNM	Net bilateral aid flows from DAC donors, Denmark (current US$)	DC.DAC.DNKL.CD	4.103e+07	6.024e+07	4.839e+07	6.98e+07	5.94e+07	7.246e+07	7.103e+07	8.254e+07	8.034e+07	6.758e+07	6.904e+07	6.212e+07	6.133e+07	4.082e+07	3.546e+07	1.312e+07	1.17e+07	6.23e+06	8.26e+06	-200000	880000	1.63e+06	-2.34e+06
Viet Nam	VNM	Net bilateral aid flows from DAC donors, Estonia (current US$)	DC.DAC.ESTL.CD	..	..	..	..	..	..	..	..	..	..	..	..	..	0	..	..	..	..	..	..	..	..	..
Viet Nam	VNM	Net bilateral aid flows from DAC donors, European Union institutions (current US$)	DC.DAC.CECL.CD	1.211e+07	2.126e+07	18000000	3.001e+07	2.793e+07	4.241e+07	4.181e+07	6.771e+07	68000000	5.192e+07	4.192e+07	1.4745e+08	3.398e+07	5.527e+07	3.851e+07	5.855e+07	2.618e+07	7.273e+07	7.927e+07	3.388e+07	8.604e+07	1.731e+07	3.66e+07
Viet Nam	VNM	Net bilateral aid flows from DAC donors, Finland (current US$)	DC.DAC.FINL.CD	5.78e+06	5.17e+06	7.18e+06	8.62e+06	1.26e+07	1.938e+07	1.869e+07	2.678e+07	2.877e+07	2.63e+07	2.519e+07	2.317e+07	1.293e+07	2.472e+07	1.961e+07	1.24e+07	1.293e+07	1.355e+07	9.37e+06	6.08e+06	4.19e+06	3500000	2.97e+06
Viet Nam	VNM	Net bilateral aid flows from DAC donors, France (current US$)	DC.DAC.FRAL.CD	5.292e+07	6.179e+07	7.78e+07	9.901e+07	1.0678e+08	9.642e+07	1.5938e+08	1.5446e+08	1.6559e+08	1.4291e+08	2.4242e+08	2.2045e+08	1.3534e+08	1.7727e+08	1.5848e+08	8.461e+07	4.13e+07	4.161e+07	7.31e+06	1.1891e+08	3.86e+07	1.2383e+08	5.93e+07
Viet Nam	VNM	Net bilateral aid flows from DAC donors, Germany (current US$)	DC.DAC.DEUL.CD	3.33e+07	3.79e+07	4.167e+07	6.165e+07	7.481e+07	8.292e+07	86750000	9.764e+07	1.1499e+08	1.1248e+08	9.638e+07	1.2386e+08	9.855e+07	1.4429e+08	1.3191e+08	1.3122e+08	1.817e+08	1.1427e+08	1.3069e+08	1.2236e+08	1.3594e+08	1.2385e+08	1.0176e+08
Viet Nam	VNM	Net bilateral aid flows from DAC donors, Greece (current US$)	DC.DAC.GRCL.CD	..	..	..	..	10000	10000	..	330000	120000	270000	40000	50000	80000	..	40000	10000	0	..	0	0	..	1.68e+06	50000
Viet Nam	VNM	Net bilateral aid flows from DAC donors, Hungary (current US$)	DC.DAC.HUNL.CD	..	..	..	..	..	1.06e+06	310000	550000	290000	430000	320000	280000	320000	740000	1.37e+06	3.54e+06	1.76e+06	1750000	2.6e+06	6.28e+06	5.96e+06	1.228e+07	6.93e+06
Viet Nam	VNM	Net bilateral aid flows from DAC donors, Iceland (current US$)	DC.DAC.ISLL.CD	..	..	..	..	..	..	..	..	..	..	..	..	..	..	..	..	..	..	60000	90000	10000	10000	20000
Viet Nam	VNM	Net bilateral aid flows from DAC donors, Ireland (current US$)	DC.DAC.IRLL.CD	240000	240000	90000	90000	240000	4.32e+06	7.66e+06	2.73e+07	3.083e+07	2.048e+07	1.831e+07	1.647e+07	1.855e+07	1.714e+07	1.68e+07	1.256e+07	1.143e+07	9.68e+06	1.073e+07	9.32e+06	8.59e+06	4.29e+06	4.63e+06
Viet Nam	VNM	Net bilateral aid flows from DAC donors, Italy (current US$)	DC.DAC.ITAL.CD	400000	20000	-2.31e+06	-3.13e+06	-4.28e+06	-3.19e+06	-2.64e+06	6.07e+06	6.44e+06	1.18e+06	5.69e+06	3.98e+06	4.45e+06	2.42e+06	3.13e+06	3.2e+06	1.55e+06	2.4e+06	2.47e+06	4.21e+06	5.03e+06	5.97e+06	5.15e+06
Viet Nam	VNM	Net bilateral aid flows from DAC donors, Japan (current US$)	DC.DAC.JPNL.CD	9.2368e+08	4.5953e+08	3.7474e+08	4.8424e+08	6.1533e+08	6.0266e+08	5.6273e+08	6.4004e+08	6.1904e+08	1.19136e+09	8.0781e+08	1.03101e+09	1.64671e+09	1.30689e+09	1.52309e+09	1.07492e+09	1.16606e+09	9.2796e+08	203750000	1.4863e+08	7.518e+07	-1.6319e+08	-1.6869e+08
Viet Nam	VNM	Net bilateral aid flows from DAC donors, Korea, Rep. (current US$)	DC.DAC.KORL.CD	1.603e+07	3.813e+07	2.261e+07	1.268e+07	3.135e+07	1.529e+07	1.008e+07	2.467e+07	5.322e+07	5.753e+07	9.604e+07	1.3949e+08	2.0032e+08	2.3456e+08	1.7884e+08	2.1716e+08	1.7983e+08	1.8201e+08	1.4298e+08	8.133e+07	1.0298e+08	6.334e+07	7.84e+07
Viet Nam	VNM	Net bilateral aid flows from DAC donors, Lithuania (current US$)	DC.DAC.LTUL.CD	..	..	..	..	..	..	..	..	10000	10000	240000	..	..	..	..	..	..	0	10000	10000	0	1.3e+06	..
Viet Nam	VNM	Net bilateral aid flows from DAC donors, Luxembourg (current US$)	DC.DAC.LUXL.CD	5.01e+06	4.63e+06	5.26e+06	1.035e+07	1.083e+07	1.192e+07	1.197e+07	1.434e+07	1.795e+07	1.287e+07	1.214e+07	8.77e+06	1.127e+07	1.238e+07	12500000	1.134e+07	7.11e+06	5.44e+06	4.4e+06	3.68e+06	2.43e+06	850000	310000
Viet Nam	VNM	Net bilateral aid flows from DAC donors, Netherlands (current US$)	DC.DAC.NLDL.CD	1.884e+07	3.623e+07	3.007e+07	3.876e+07	5.232e+07	5.61e+07	6.105e+07	4.774e+07	4.061e+07	4.544e+07	2.116e+07	1.848e+07	7.78e+06	620000	-710000	-490000	750000	180000	220000	530000	270000	270000	330000
Viet Nam	VNM	Net bilateral aid flows from DAC donors, New Zealand (current US$)	DC.DAC.NZLL.CD	2.03e+06	1.65e+06	1.73e+06	1.95e+06	4.06e+06	3.26e+06	2.79e+06	6.94e+06	7.2e+06	5.06e+06	6.47e+06	6.72e+06	8.24e+06	9.89e+06	7.95e+06	4.78e+06	6.44e+06	7.13e+06	7.2e+06	5.1e+06	4.03e+06	2.09e+06	2.24e+06
Viet Nam	VNM	Net bilateral aid flows from DAC donors, Norway (current US$)	DC.DAC.NORL.CD	6.17e+06	5.69e+06	7.94e+06	1.153e+07	1.205e+07	1.545e+07	1.521e+07	2.998e+07	3.094e+07	1.59e+07	2.018e+07	4.312e+07	4.644e+07	1.839e+07	1.98e+07	9.61e+06	1.014e+07	1.061e+07	4.47e+06	5.03e+06	4750000	3.67e+06	4.42e+06
Viet Nam	VNM	Net bilateral aid flows from DAC donors, Poland (current US$)	DC.DAC.POLL.CD	..	..	..	..	..	810000	60000	740000	860000	1.08e+06	4.38e+06	4500000	2.34e+06	4.3e+06	-150000	-190000	-430000	110000	2.84e+06	480000	650000	1.129e+07	150000
Viet Nam	VNM	Net bilateral aid flows from DAC donors, Portugal (current US$)	DC.DAC.PRTL.CD	..	..	..	..	..	10000	10000	..	..	10000	..	30000	20000	30000	30000	40000	30000	30000	30000	30000	40000	1.12e+06	40000
Viet Nam	VNM	Net bilateral aid flows from DAC donors, Slovak Republic (current US$)	DC.DAC.SVKL.CD	..	..	..	..	..	..	..	..	..	..	110000	..	20000	30000	50000	20000	40000	40000	40000	20000	10000	360000	10000
Viet Nam	VNM	Net bilateral aid flows from DAC donors, Slovenia (current US$)	DC.DAC.SVNL.CD	..	..	..	..	..	..	..	..	..	..	..	..	..	..	..	..	..	..	..	..	..	..	..
Viet Nam	VNM	Net bilateral aid flows from DAC donors, Spain (current US$)	DC.DAC.ESPL.CD	4250000	6.58e+06	7.35e+06	7.85e+06	6.31e+06	9.13e+06	1.839e+07	3.151e+07	4.947e+07	3.265e+07	1.599e+07	1.047e+07	3.73e+06	-2.11e+06	-1.53e+06	-2.364e+07	-4.55e+06	-2.88e+06	-4.06e+06	-4.45e+06	-3.67e+06	-3.63e+06	-3.24e+06
Viet Nam	VNM	Net bilateral aid flows from DAC donors, Sweden (current US$)	DC.DAC.SWEL.CD	3.732e+07	3.492e+07	2.44e+07	2.091e+07	2.682e+07	4.193e+07	4.278e+07	4.703e+07	3.76e+07	2.183e+07	1.656e+07	1.566e+07	1.119e+07	1.114e+07	-300000	-850000	1.39e+06	1.45e+06	1.57e+06	1.69e+06	1.72e+06	3.63e+06	3.15e+06
Viet Nam	VNM	Net bilateral aid flows from DAC donors, Switzerland (current US$)	DC.DAC.CHEL.CD	1.067e+07	1.08e+07	1.24e+07	11250000	1.97e+07	1.824e+07	1.829e+07	2.003e+07	2.502e+07	21750000	2.58e+07	3.057e+07	1.729e+07	2.992e+07	3.181e+07	2.479e+07	3.435e+07	2.171e+07	1.909e+07	1.223e+07	2.239e+07	2.181e+07	1.252e+07
Viet Nam	VNM	Net bilateral aid flows from DAC donors, Total (current US$)	DC.DAC.TOTL.CD	1.27434e+09	8.7891e+08	7.8665e+08	1.01039e+09	1.24408e+09	1.31377e+09	1.36049e+09	1.58508e+09	1.72251e+09	2.13284e+09	1.87287e+09	2.2318e+09	2.6898e+09	2.43522e+09	2.46634e+09	1.87919e+09	1.89775e+09	1.61294e+09	8.5726e+08	7.4918e+08	7.0679e+08	5.0732e+08	3.8937e+08
Viet Nam	VNM	Net bilateral aid flows from DAC donors, United Kingdom (current US$)	DC.DAC.GBRL.CD	7.93e+06	2.37e+07	2.647e+07	3.459e+07	6.767e+07	9.662e+07	8.215e+07	9.715e+07	1.2588e+08	9.379e+07	8.22e+07	35000000	8.188e+07	3.629e+07	2.501e+07	1.883e+07	1.237e+07	8.74e+06	1.395e+07	1.49e+07	1.004e+07	14500000	8.24e+06
Viet Nam	VNM	Net bilateral aid flows from DAC donors, United States (current US$)	DC.DAC.USAL.CD	6.79e+06	8.67e+06	1.465e+07	3.373e+07	3.049e+07	2.814e+07	4.523e+07	4.058e+07	6.263e+07	7.814e+07	9.206e+07	8.829e+07	8.198e+07	1.0548e+08	9.356e+07	8.01e+07	1.0383e+08	1.1616e+08	1.1326e+08	9.644e+07	1.3624e+08	1.4281e+08	1.5342e+08
Viet Nam	VNM	Net capital account (BoP, current US$)	BN.TRF.KOGT.CD	..	..	..	..	..	..	..	..	..	..	..	..	..	..	..	..	..	..	..	..	..	..	..
Viet Nam	VNM	Net domestic credit (current LCU)	FM.AST.DOMS.CN	155236000000000	191204300000000	239921300000000	317770500000000	442978018000000	597715286000000	734391342000000	1100084602000000	1403753670000000	2040048812000000	2689967435000000	3063868648000000	3404894804234960	3851692273563000	4472619776251750	5298648798632160	6275597921410370	7111118385166630	7950499774144870	8861541978917920	1.01396e+16	1.14194e+16	1.25574e+16
Viet Nam	VNM	Net errors and omissions (BoP, current US$)	BN.KAC.EOMS.CD	-674000000	-862000000	-1019000000	776716000	-913000000	-3.95811e+08	1397741800	-577900000	-1045000000	-9022000000	-3690000000	-5477000000	-5532000000	-6907820000	-6555300000	-4958000000	-2962000000	-5835000000	-8.33435e+09	-9.22125e+09	-6912000000	-11977000000	-31141000000
Viet Nam	VNM	Net financial account (BoP, current US$)	BN.FIN.TOTL.CD	432000000	-180000000	-1623000000	-1154284000	-1870000000	-956000000	1234000000	-7531000000	-11868000000	-15630000000	-7966000000	-5241000000	3897000000	837180000	2803700000	-6999000000	-2337000000	-7484000000	-2435000000	3880000000	8148000000	-16605000000	-32215000000
Viet Nam	VNM	Net financial flows, bilateral (NFL, current US$)	DT.NFL.BLAT.CD	658434127	5.68708e+08	2.44839e+08	6.42051e+08	6.81364e+08	3.56019e+08	3.54044e+08	5.92533e+08	7.30631e+08	1.15518e+09	1.02597e+09	1.31691e+09	1.93914e+09	1.32387e+09	2.49486e+09	1.99461e+09	1869729530	1.84496e+09	2.30458e+08	-5.16136e+08	-9.10948e+08	-1.02304e+09	-8.37938e+08
Viet Nam	VNM	Net financial flows, IBRD (NFL, current US$)	DT.NFL.MIBR.CD	..	..	..	..	..	..	..	..	..	..	700000000	94282000	189308000	114629000	79585000	259360000	210509000	312399000	106387000	130515000	60468000	-23698000	-5011000
Viet Nam	VNM	Net financial flows, IDA (NFL, current US$)	DT.NFL.MIDA.CD	174188000	276678000	258900000	565184000	424391000	375909000	315637000	716311000	553277000	1156792000	843462000	985873000	1093723000	1186860000	1257922000	794410000	619330000	572688000	485815000	312765000	438880000	48925000	-229769000
Viet Nam	VNM	Net financial flows, IMF concessional (NFL, current US$)	DT.NFL.IMFC.CD	..	..	..	..	..	..	..	..	..	..	..	..	..	..	..	..	..	..	..	..	..	..	..
Viet Nam	VNM	Net financial flows, IMF nonconcessional (NFL, current US$)	DT.NFL.IMFN.CD	-2.12452e+07	61837922	-1.41749e+07	-7.3223e+07	-7.31032e+07	-5.35388e+07	-32753531	-2.53516e+07	-3.9266e+07	-3.83153e+07	-3.79042e+07	-3.26391e+07	-1.26826e+07	..	..	..	..	..	..	..	..	..	0
Viet Nam	VNM	Net financial flows, multilateral (NFL, current US$)	DT.NFL.MLAT.CD	390714000	429669000	461819000	777034000	599789000	605754000	504878000	949981000	835989000	2231521000	1953174000	1819379000	1733583000	2121281000	2047973000	1802545000	1452139000	1159843000	847618000	466834000	493019000	-126556000	-382842000
Viet Nam	VNM	Net financial flows, others (NFL, current US$)	DT.NFL.MOTH.CD	2.12609e+07	1.41187e+07	7.80985e+06	2.39195e+06	2.79619e+06	1.44779e+07	2.01507e+07	2.69262e+07	7.03837e+07	3.50762e+07	6.79769e+07	4.06097e+07	-3.13579e+07	-1.81868e+07	-1.12589e+07	3.97272e+07	-1.10486e+07	-8.61479e+06	-8.90229e+06	-3.5874e+07	2.97121e+06	-3.64193e+06	-1.77242e+07
Viet Nam	VNM	Net financial flows, RDB concessional (NFL, current US$)	DT.NFL.RDBC.CD	175265000	138872000	175109000	211301000	174634000	217607000	158994000	159225000	194526000	392329000	171416000	282490000	229115000	288380358	341077000	327455000	255667000	69921000	180902000	-36169000	-4653000	-98358000	-121954000
Viet Nam	VNM	Net financial flows, RDB nonconcessional (NFL, current US$)	DT.NFL.RDBN.CD	20000000	..	20000000	-1843000	-2032000	-2240000	10096000	47519000	17802000	647324000	170319000	416124000	252795000	5.49598e+08	380648000	379328000	368121000	199023000	74992000	86721000	-6420000	-47628000	-19191000
Viet Nam	VNM	Net flows on external debt, private nonguaranteed (PNG) (NFL, current US$)	DT.NFL.DPNG.CD	..	..	..	..	..	..	..	..	..	30817000	1321563000	373190000	986915000	1131936000	4262875000	5889897000	5660280000	5471456000	4887557000	5858268000	4929939000	6489861000	6862987000
Viet Nam	VNM	Net foreign assets (current LCU)	FM.AST.NFRG.CN	9.41932e+13	116780178282133	116226404485072	129620101260882	143679821417264	187306450327340	277297775608960	399820056007357	405376734782553	287204845942019	224439034992367	266361301847308	513326792586954	7.08166e+13	101596492699791	220233607916353	141301255532932	165876457855441	276479624994231	317521678139548	441690636253438	199249631079220	310957900039388
Viet Nam	VNM	Net incurrence of liabilities, total (% of GDP)	GC.LBL.TOTL.GD.ZS	..	..	..	..	..	..	..	..	..	..	..	..	..	..	..	..	..	..	..	..	..	..	..
Viet Nam	VNM	Net incurrence of liabilities, total (current LCU)	GC.LBL.TOTL.CN	..	..	..	..	..	..	..	..	..	..	..	..	..	..	..	..	..	..	..	..	..	..	..
Viet Nam	VNM	Net intake rate in grade 1 (% of official school-age population)	SE.PRM.NINT.ZS	..	..	..	..	..	..	..	..	..	..	..	..	..	..	..	..	..	..	..	..	..	..	..
Viet Nam	VNM	Net intake rate in grade 1, female (% of official school-age population)	SE.PRM.NINT.FE.ZS	..	..	..	..	..	..	..	..	..	..	..	..	..	..	..	..	..	..	..	..	..	..	..
Viet Nam	VNM	Net intake rate in grade 1, male (% of official school-age population)	SE.PRM.NINT.MA.ZS	..	..	..	..	..	..	..	..	..	..	..	..	..	..	..	..	..	..	..	..	..	..	..
Viet Nam	VNM	Net investment in nonfinancial assets (% of GDP)	GC.NFN.TOTL.GD.ZS	..	..	..	..	..	..	..	..	..	..	..	..	..	..	..	..	..	..	..	..	..	..	..
Viet Nam	VNM	Net investment in nonfinancial assets (current LCU)	GC.NFN.TOTL.CN	..	..	..	..	..	..	..	..	..	..	..	..	..	..	..	..	..	..	..	..	..	..	..
Viet Nam	VNM	Net lending (+) / net borrowing (-) (% of GDP)	GC.NLD.TOTL.GD.ZS	..	..	..	..	..	..	..	..	..	..	..	..	..	..	..	..	..	..	..	..	..	..	..
Viet Nam	VNM	Net lending (+) / net borrowing (-) (current LCU)	GC.NLD.TOTL.CN	..	..	..	..	..	..	..	..	..	..	..	..	..	..	..	..	..	..	..	..	..	..	..
Viet Nam	VNM	Net migration	SM.POP.NETM	-150955	-162571	-159577	-153880	-150349	-144080	-131559	-119471	-101560	-18546	-4382	-4378	-4545	-4786	-4875	-4761	-4432	-3847	-3080	-4028	-2016	-992	-82700
Viet Nam	VNM	Net ODA provided to the least developed countries (% of GNI)	DC.ODA.TLDC.GN.ZS	..	..	..	..	..	..	..	..	..	..	..	..	..	..	..	..	..	..	..	..	..	..	..
Viet Nam	VNM	Net ODA provided, to the least developed countries (current US$)	DC.ODA.TLDC.CD	..	..	..	..	..	..	..	..	..	..	..	..	..	..	..	..	..	..	..	..	..	..	..
Viet Nam	VNM	Net ODA provided, total (% of GNI)	DC.ODA.TOTL.GN.ZS	..	..	..	..	..	..	..	..	..	..	..	..	..	..	..	..	..	..	..	..	..	..	..
Viet Nam	VNM	Net ODA provided, total (constant 2021 US$)	DC.ODA.TOTL.KD	..	..	..	..	..	..	..	..	..	..	..	..	..	..	..	..	..	..	..	..	..	..	..
Viet Nam	VNM	Net ODA provided, total (current US$)	DC.ODA.TOTL.CD	..	..	..	..	..	..	..	..	..	..	..	..	..	..	..	..	..	..	..	..	..	..	..
Viet Nam	VNM	Net ODA received (% of central government expense)	DT.ODA.ODAT.XP.ZS	..	..	..	..	..	..	..	..	..	..	..	..	..	..	..	..	..	..	..	..	..	..	..
Viet Nam	VNM	Net ODA received (% of GNI)	DT.ODA.ODAT.GN.ZS	4.83393	3.8949	3.08506	3.9409	3.7194	2.99332	2.60233	2.15511	1.83008	2.12976	1.94193	1.98616	2.1722	1.97973	1.8769	1.39461	1.19614	0.9107	0.558922	0.342617	0.352958	0.151565	0.0125795
Viet Nam	VNM	Net ODA received (% of gross capital formation)	DT.ODA.ODAT.GI.ZS	16.0915	12.3274	9.1357	10.9416	10.291	8.70438	7.37309	5.29409	4.86566	5.48407	5.07205	5.96374	6.88177	6.32763	5.96183	4.12296	3.563	2.64873	1.65652	1.01753	1.05863	0.429682	0.0358212
Viet Nam	VNM	Net ODA received (% of imports of goods, services and primary income)	DT.ODA.ODAT.MP.ZS	8.20274	6.70843	4.76224	5.53449	4.79326	4.13779	3.39332	2.34535	1.97371	2.81801	3.00048	2.90677	3.33353	2.8224	2.60613	1.72885	1.47448	1.00685	0.625268	0.389695	0.409403	0.147875	0.0124428
Viet Nam	VNM	Net ODA received per capita (current US$)	DT.ODA.ODAT.PC.ZS	18.8006	15.7361	13.1962	18.8269	20.1429	20.3685	20.1318	19.1309	20.5636	24.983	31.6878	37.714	46.061	45.2609	46.2059	34.3567	31.2056	25.6026	17.3296	11.3602	12.1172	5.40198	0.498234
Viet Nam	VNM	Net official aid received (constant 2021 US$)	DT.ODA.OATL.KD	..	..	..	..	..	..	..	..	..	..	..	..	..	..	..	..	..	..	..	..	..	..	..
Viet Nam	VNM	Net official aid received (current US$)	DT.ODA.OATL.CD	..	..	..	..	..	..	..	..	..	..	..	..	..	..	..	..	..	..	..	..	..	..	..
Viet Nam	VNM	Net official development assistance and official aid received (constant 2021 US$)	DT.ODA.ALLD.KD	1.7844e+09	1.84166e+09	1.5332e+09	1.95121e+09	1.90452e+09	1.92277e+09	1.92018e+09	1.72443e+09	1.7513e+09	2.06889e+09	2.7589e+09	3.07941e+09	3.79827e+09	4.05758e+09	4.2531e+09	3.57122e+09	3.1476e+09	2.59506e+09	1.74415e+09	1.17677e+09	1.24033e+09	5.2652e+08	1.945e+07
Viet Nam	VNM	Net official development assistance and official aid received (current US$)	DT.ODA.ALLD.CD	1.48527e+09	1.25602e+09	1.06417e+09	1.53394e+09	1.65799e+09	1.69348e+09	1.6901e+09	1.62158e+09	1.76019e+09	2.1606e+09	2.76986e+09	3332000000	4.11331e+09	4.0856e+09	4.21562e+09	3.16739e+09	2.90607e+09	2.40749e+09	1.64483e+09	1.08804e+09	1.17111e+09	5.2652e+08	4.892e+07
Viet Nam	VNM	Net official development assistance received (constant 2021 US$)	DT.ODA.ODAT.KD	1.7844e+09	1.84166e+09	1.5332e+09	1.95121e+09	1.90452e+09	1.92277e+09	1.92018e+09	1.72443e+09	1.7513e+09	2.06889e+09	2.7589e+09	3.07941e+09	3.79827e+09	4.05758e+09	4.2531e+09	3.57122e+09	3.1476e+09	2.59506e+09	1.74415e+09	1.17677e+09	1.24033e+09	5.2652e+08	1.945e+07
Viet Nam	VNM	Net official development assistance received (current US$)	DT.ODA.ODAT.CD	1.48527e+09	1.25602e+09	1.06417e+09	1.53394e+09	1.65799e+09	1.69348e+09	1.6901e+09	1.62158e+09	1.76019e+09	2.1606e+09	2.76986e+09	3332000000	4.11331e+09	4.0856e+09	4.21562e+09	3.16739e+09	2.90607e+09	2.40749e+09	1.64483e+09	1.08804e+09	1.17111e+09	5.2652e+08	4.892e+07
Viet Nam	VNM	Net official flows from UN agencies, CERF (current US$)	DT.NFL.CERF.CD	..	..	..	..	..	..	..	..	..	..	..	..	..	..	..	..	..	4.21326e+06	..	..	3000000	..	..
Viet Nam	VNM	Net official flows from UN agencies, FAO (current US$)	DT.NFL.FAOG.CD	..	..	..	..	..	..	..	..	..	..	..	..	..	85578	..	..	..	..	636119	224055	342896	374340	438524
Viet Nam	VNM	Net official flows from UN agencies, IAEA (current US$)	DT.NFL.IAEA.CD	..	..	..	..	..	..	780000	640000	950000	900000	840000	650000	680000	590000	410000	441242	476635	386721	521865	480373	406780	449167	232758
Viet Nam	VNM	Net official flows from UN agencies, IFAD (current US$)	DT.NFL.IFAD.CD	7750000	9.65e+06	9.99e+06	5.47e+06	5.62e+06	7.2e+06	6.13e+06	1.012e+07	1.013e+07	1.469e+07	1.539e+07	2.372e+07	1.943e+07	2.017e+07	2.217e+07	2.74662e+07	1.85568e+07	1.42215e+07	1.0091e+07	1.07801e+06	7.66251e+06	4.108e+06	-3.68585e+06
Viet Nam	VNM	Net official flows from UN agencies, ILO (current US$)	DT.NFL.ILOG.CD	..	..	..	..	..	..	..	..	..	..	..	..	1.10251e+06	1.15299e+06	991430	1.25887e+06	926860	2.01226e+06	2.65721e+06	4.21454e+06	2.17113e+06	2.4737e+06	2.63465e+06
Viet Nam	VNM	Net official flows from UN agencies, SDGFUND (current US$)	DT.NFL.SDGF.CD	..	..	..	..	..	..	..	..	..	..	..	..	..	..	..	..	..	..	..	..	..	1.50034e+06	214000
Viet Nam	VNM	Net official flows from UN agencies, SPRP (current US$)	DT.NFL.SPRP.CD	..	..	..	..	..	..	..	..	..	..	..	..	..	..	..	..	..	..	..	..	..	1.1256e+06	154611
Viet Nam	VNM	Net official flows from UN agencies, UNAIDS (current US$)	DT.NFL.UNAI.CD	..	..	..	..	..	340000	160000	880000	540000	720000	700000	860000	911338	1.00358e+06	803399	683911	681771	452300	176259	555456	..	..	9914
Viet Nam	VNM	Net official flows from UN agencies, UNCDF (current US$)	DT.NFL.UNCD.CD	..	..	..	..	..	..	..	..	..	..	..	..	..	..	..	..	..	..	..	..	..	..	..
Viet Nam	VNM	Net official flows from UN agencies, UNCOVID (current US$)	DT.NFL.UNCV.CD	..	..	..	..	..	..	..	..	..	..	..	..	..	..	..	..	..	..	..	..	..	842360	..
Viet Nam	VNM	Net official flows from UN agencies, UNCTAD (current US$)	DT.NFL.UNCTAD.CD	..	..	..	..	..	..	..	..	..	..	..	..	..	..	..	..	..	..	..	..	..	..	..
Viet Nam	VNM	Net official flows from UN agencies, UNDP (current US$)	DT.NFL.UNDP.CD	1.162e+07	7.42e+06	4.14e+06	460000	6.4e+06	6500000	5.41e+06	5.7e+06	5.62e+06	6.61e+06	7.49e+06	9.32e+06	8.8754e+06	9.47145e+06	1.04739e+07	9.15568e+06	4.63568e+06	2.77931e+06	2.04665e+06	1.1603e+06	1.95641e+06	2.14479e+06	1.34715e+06
Viet Nam	VNM	Net official flows from UN agencies, UNECE (current US$)	DT.NFL.UNEC.CD	..	..	..	..	..	..	..	..	..	..	..	..	..	..	..	..	..	..	..	..	..	..	..
Viet Nam	VNM	Net official flows from UN agencies, UNEP (current US$)	DT.NFL.UNEP.CD	..	..	..	..	..	..	..	..	..	..	..	..	..	..	..	..	..	..	..	..	..	..	..
Viet Nam	VNM	Net official flows from UN agencies, UNFPA (current US$)	DT.NFL.UNFP.CD	4.2e+06	3.9e+06	2.87e+06	5.3e+06	5.04e+06	5.64e+06	3500000	4.29e+06	3.54e+06	3.92e+06	3.99e+06	4.32e+06	2.39542e+06	4.71053e+06	4.53964e+06	3.84384e+06	3.14342e+06	1.95692e+06	2.18794e+06	2.92173e+06	3.46757e+06	3.74972e+06	3.52149e+06
Viet Nam	VNM	Net official flows from UN agencies, UNHCR (current US$)	DT.NFL.UNCR.CD	110000	110000	190000	60000	..	170000	40000	110000	160000	170000	50000	240000	603300	..	..	..	..	..	..	..	..	..	..
Viet Nam	VNM	Net official flows from UN agencies, UNICEF (current US$)	DT.NFL.UNCF.CD	5.37e+06	4.41e+06	4.01e+06	4.14e+06	4.42e+06	5.14e+06	3.94e+06	4.3e+06	4.08e+06	3.65e+06	3.67e+06	4.27e+06	2.7363e+06	3.77546e+06	4.00717e+06	4.14491e+06	5.33454e+06	4.499e+06	4.1186e+06	4.091e+06	4.579e+06	3.925e+06	3.621e+06
Viet Nam	VNM	Net official flows from UN agencies, UNIDIR (current US$)	DT.NFL.UNID.CD	..	..	..	..	..	..	..	..	..	..	..	..	..	..	..	..	..	..	..	..	..	..	..
Viet Nam	VNM	Net official flows from UN agencies, UNIDO (current US$)	DT.NFL.UNIDO.CD	..	..	..	..	..	..	..	..	..	..	..	..	..	..	..	..	..	..	..	..	23936.3	..	..
Viet Nam	VNM	Net official flows from UN agencies, UNPBF (current US$)	DT.NFL.UNPB.CD	..	..	..	..	..	..	..	..	..	..	..	..	..	..	..	..	..	..	..	..	..	..	..
Viet Nam	VNM	Net official flows from UN agencies, UNRWA (current US$)	DT.NFL.UNRW.CD	..	..	..	..	..	..	..	..	..	..	..	..	..	..	..	..	..	..	..	..	..	..	..
Viet Nam	VNM	Net official flows from UN agencies, UNTA (current US$)	DT.NFL.UNTA.CD	3.35e+06	6000000	4.09e+06	4.91e+06	4.57e+06	5.15e+06	2.94e+06	5.34e+06	1.54e+06	..	..	..	..	..	..	..	..	..	..	..	..	..	..
Viet Nam	VNM	Net official flows from UN agencies, UNWOMEN (current US$)	DT.NFL.UNWN.CD	..	..	..	..	..	..	..	..	..	..	..	..	..	..	..	..	..	..	..	..	..	948317	1.01646e+06
Viet Nam	VNM	Net official flows from UN agencies, UNWTO (current US$)	DT.NFL.UNWT.CD	..	..	..	..	..	..	..	..	..	..	..	..	..	..	..	..	..	..	..	..	..	..	..
Viet Nam	VNM	Net official flows from UN agencies, WFP (current US$)	DT.NFL.WFPG.CD	1.014e+07	190000	..	..	..	..	..	..	..	..	..	..	..	..	..	..	..	..	..	..	..	..	..
Viet Nam	VNM	Net official flows from UN agencies, WHO (current US$)	DT.NFL.WHOL.CD	..	..	..	..	..	..	..	..	..	..	..	3.65e+06	1.92906e+06	3.89616e+06	1.81713e+06	4.57177e+06	1.9261e+06	3.73402e+06	1.95931e+06	4.61104e+06	1.68089e+06	3.9672e+06	1.49015e+06
Viet Nam	VNM	Net official flows from UN agencies, WTO-ITC (current US$)	DT.NFL.WITC.CD	..	..	..	..	..	..	..	..	..	..	..	..	..	..	..	..	..	..	..	..	404030	219191	..
Viet Nam	VNM	Net primary income (BoP, current US$)	BN.GSR.FCTY.CD	-451000000	-477000000	-721000000	-811000000	-891000000	-1205000000	-1429000000	-2190000000	-4401000000	-3028000000	-4564000000	-5019000000	-6229000000	-7336000000	-8844000000	-12151000000	-14144000000	-16993000000	-15817700000	-15283000000	-14817000000	-16749000000	-19728000000
Viet Nam	VNM	Net primary income (Net income from abroad) (constant LCU)	NY.GSR.NFCY.KN	..	..	..	..	..	..	..	..	..	..	..	..	..	..	..	..	..	..	..	..	..	..	..
Viet Nam	VNM	Net primary income (Net income from abroad) (current LCU)	NY.GSR.NFCY.CN	-6327000000000	-6440000000000	-8706000000000	-9755000000000	-13401000000000	-16779000000000	-22810000000000	-34963000000000	-48083000000000	-77928000000000	-85003950000000	-99141260000000	-129737610000000	-153584310000000	-187068120000000	-263440110000000	-310224310000000	-380235540000000	-357574290000000	-387194790000000	-343887750000000	-434226840000000	-463435030000000
Viet Nam	VNM	Net primary income (Net income from abroad) (current US$)	NY.GSR.NFCY.CD	-4.46576e+08	-4.37346e+08	-5.69783e+08	-6.28966e+08	-8.51073e+08	-1.05802e+09	-1.42614e+09	-2.17092e+09	-2.94947e+09	-4.56652e+09	-4.56693e+09	-4.83386e+09	-6.229e+09	-7.3368e+09	-8.84566e+09	-1.21415e+10	-1.41429e+10	-1.69975e+10	-1.58204e+10	-1.67979e+10	-1.48174e+10	-1.87492e+10	-1.99145e+10
Viet Nam	VNM	Net secondary income (BoP, current US$)	BN.TRF.CURR.CD	1732000000	1250000000	1921000000	2239000000	3093000000	3380000000	4049000000	6430000000	7311000000	6448000000	7885000000	8685000000	8212000000	9477000000	9607000000	7501000000	7985000000	8528000000	8856924000	9241000000	9456000000	10322000000	5561000000
Viet Nam	VNM	Net secondary income (Net current transfers from abroad) (constant LCU)	NY.TRF.NCTR.KN	..	..	..	..	..	..	..	..	..	..	..	..	..	..	..	..	..	..	..	..	..	..	..
Viet Nam	VNM	Net secondary income (Net current transfers from abroad) (current LCU)	NY.TRF.NCTR.CN	24538543000000	18406458333000	29351919500000	34725957083000	48702378000000	53603138333000	64760718250000	103555953750000	119185749750000	110035657330000	146762847920000	178127178750000	171039536000000	198385989750000	203168836000000	162753453820000	175150981650000	190772099090000	200184639090000	213007283240000	219458330960000	239055275920000	129411212710000
Viet Nam	VNM	Net secondary income (Net current transfers from abroad) (current US$)	NY.TRF.NCTR.CD	1.73199e+09	1.25e+09	1921000000	2.239e+09	3093000000	3.38e+09	4049000000	6430000000	7311000000	6.448e+09	7.885e+09	8685000000	8212000000	9.477e+09	9607000000	7.501e+09	7.985e+09	8.528e+09	8.85692e+09	9.241e+09	9.456e+09	1.0322e+10	5.561e+09
Viet Nam	VNM	Net trade in goods (BoP, current US$)	BN.GSR.MRCH.CD	375000000	481000000	-1054000000	-2581000000	-2287000000	-2.43919e+09	-2775559000	-10438100000	-12783000000	-7607000000	-5136000000	-450000000	9913000000	8713000000	12126000000	7374000000	11042000000	10846000000	16539629000	21494247000	30708000000	17466000000	25717000000
Viet Nam	VNM	Net trade in goods and services (BoP, current US$)	BN.GSR.GNFS.CD	-175000000	-91000000	-1804000000	-3359000000	-3159000000	-2735189000	-2783741800	-11193100000	-13733000000	-10028000000	-7597000000	-3430000000	7446000000	5604000000	8596000000	2609000000	6784000000	6816000000	12860129000	19143247000	20421000000	1799000000	13093000000
Viet Nam	VNM	New business density (new registrations per 1,000 people ages 15-64)	IC.BUS.NDNS.ZS	..	..	..	..	..	..	..	..	..	..	..	0.877729	0.812854	0.881529	0.881331	1.13281	1.32992	1.54991	1.60909	1.66716	1.66123	..	..
Viet Nam	VNM	New businesses registered (number)	IC.BUS.NREG	..	..	..	..	..	..	..	..	..	..	..	54756	51382	56370	56928	73817	87346	102447	106931	111338	111477	..	..
Viet Nam	VNM	Newborns protected against tetanus (%)	SH.VAC.TTNS.ZS	86	86	86	85	85	86	87	86	84	87	87	87	91	91	91	94	94	94	94	96	96	96	96
Viet Nam	VNM	Nitrous oxide emissions (% change from 1990)	EN.ATM.NOXE.ZG	70.0192	58.7589	88.9485	80.0641	89.083	96.3675	96.3478	104.196	108.432	153.823	191.182	194.093	197.005	..	..	..	..	..	..	..	..	..	..
Viet Nam	VNM	Nitrous oxide emissions (thousand metric tons of CO2 equivalent)	EN.ATM.NOXE.KT.CE	18756.7	17217	18182.6	19463.7	20346.3	19606.4	19386.2	20876.3	18322.4	23651.5	21554.1	20389.9	21474.6	24114.3	22759.7	24915.6	24225.1	24488	25027	24699	26832.5	..	..
Viet Nam	VNM	Nitrous oxide emissions in energy sector (% of total)	EN.ATM.NOXE.EG.ZS	3.86857	4.16667	3.90754	3.56037	3.37302	3.45717	3.49869	3.25717	3.7883	..	..	..	..	..	..	..	..	..	..	..	..	..	..
Viet Nam	VNM	Nitrous oxide emissions in energy sector (thousand metric tons of CO2 equivalent)	EN.ATM.NOXE.EG.KT.CE	962.3	1003.1	1067.2	1123.8	1214.3	1237	1248.2	1324.5	1392.2	1499.4	1587.48	1602.28	1602.68	1630.58	1701.38	1528.58	1670.68	1730.38	1987.68	2205.68	2081.68	..	..
Viet Nam	VNM	Number of deaths ages 10-14 years	SH.DTH.1014	3928	3834	3736	3638	3526	3380	3205	3022	2845	2686	2570	2495	2455	2439	2433	2426	2405	2381	2357	2333	2309	2292	2277
Viet Nam	VNM	Number of deaths ages 15-19 years	SH.DTH.1519	7310	7192	7042	6896	6755	6617	6484	6361	6213	6024	5814	5534	5224	4907	4615	4386	4222	4121	4052	4001	3944	3870	3782
Viet Nam	VNM	Number of deaths ages 20-24 years	SH.DTH.2024	8111	8061	8004	7935	7858	7748	7616	7461	7294	7127	6984	6871	6765	6650	6492	6265	5976	5651	5319	5004	4751	4588	4502
Viet Nam	VNM	Number of deaths ages 5-9 years	SH.DTH.0509	6493	5864	5254	4691	4206	3815	3514	3283	3099	2944	2797	2653	2511	2389	2276	2171	2084	2005	1929	1849	1772	1694	1617
Viet Nam	VNM	Number of infant deaths	SH.DTH.IMRT	33348	32352	31560	30740	29918	29095	28056	27491	27450	27335	27089	27005	27145	27350	27305	27034	26597	26060	25619	25254	24844	24227	23498
Viet Nam	VNM	Number of maternal deaths	SH.MMR.DTHS	1300	1100	1100	1000	980	960	940	920	910	900	890	870	860	840	820	800	790	780	770	760	677	..	..
Viet Nam	VNM	Number of neonatal deaths	SH.DTH.NMRT	21419	20554	20105	19285	18873	18208	17545	17528	17563	17429	17359	17407	17585	17686	17526	17358	16997	16651	16396	16167	15884	15424	14977
Viet Nam	VNM	Number of surgical procedures (per 100,000 population)	SH.SGR.PROC.P5	..	..	..	..	..	..	..	..	..	..	..	..	..	..	..	..	..	..	..	..	..	..	..
Viet Nam	VNM	Number of under-five deaths	SH.DTH.MORT	42818	40999	39708	38553	37499	36493	35299	34551	34347	34120	33805	33690	33819	34024	33996	33746	33314	32749	32235	31773	31256	30523	29663
Viet Nam	VNM	Number of visits or required meetings with tax officials (average for affected firms)	IC.TAX.METG	..	..	..	..	..	..	..	..	..	1.5	..	..	..	..	..	1.9	..	..	..	..	..	..	..
Viet Nam	VNM	Nurses and midwives (per 1,000 people)	SH.MED.NUMW.P3	..	0.742	0.767	..	..	0.838	0.887	0.957	1.028	1.116	1.241	..	1.461	..	1.437	1.43	1.454	..	..	..	..	..	..
Viet Nam	VNM	Official exchange rate (LCU per US$, period average)	PA.NUS.FCRF	14167.8	14725.2	15279.5	15509.6	15746	15858.9	15994.2	16105.1	16302.2	17065.1	18612.9	20509.8	20828	20933.4	21148	21697.6	21935	22370.1	22602	23050.2	23208.4	23159.8	23271.2
Viet Nam	VNM	Oil rents (% of GDP)	NY.GDP.PETR.RT.ZS	7.67987	5.80549	5.28727	5.58538	8.12321	9.04474	8.77757	6.63828	7.24341	3.4624	3.3933	4.58244	4.10988	3.17048	2.85118	1.21986	0.828043	1.00099	1.12046	0.724495	0.242642	0.669314	..
Viet Nam	VNM	Ores and metals exports (% of merchandise exports)	TX.VAL.MMTL.ZS.UN	0.436402	0.654006	0.508524	0.517852	0.696035	0.574679	0.687448	0.771354	0.901531	0.722575	1.01634	0.833895	0.636657	0.710582	0.78628	0.797117	0.824604	1.015	1.12953	1.09068	1.05424	1.15684	1.17551
Viet Nam	VNM	Ores and metals imports (% of merchandise imports)	TM.VAL.MMTL.ZS.UN	2.27826	2.66057	2.79096	2.55653	3.1009	2.98546	4.16937	4.2288	3.88409	3.95902	4.79463	4.25423	4.18306	3.71594	3.72302	3.57702	3.77569	3.91796	4.44947	3.87635	3.8189	4.66081	3.99963
Viet Nam	VNM	Other expense (% of expense)	GC.XPN.OTHR.ZS	..	..	..	..	..	..	..	..	..	..	..	..	..	..	..	..	..	..	..	..	..	..	..
Viet Nam	VNM	Other expense (current LCU)	GC.XPN.OTHR.CN	..	..	..	..	..	..	..	..	..	..	..	..	..	..	..	..	..	..	..	..	..	..	..
Viet Nam	VNM	Other greenhouse gas emissions (% change from 1990)	EN.ATM.GHGO.ZG	0.772957	-13.6069	137.821	119.576	281.349	183.575	55.0683	196.933	-26.9944	-1.23659	-0.536711	-0.536711	348.011	..	..	..	..	..	..	..	..	..	..
Viet Nam	VNM	Other greenhouse gas emissions, HFC, PFC and SF6 (thousand metric tons of CO2 equivalent)	EN.ATM.GHGO.KT.CE	-3846.03	-3838.61	-4305.07	-4573.57	-4649.09	-5732.59	-4605.35	-5730.9	-5101.19	-6974.72	-2788.93	-9805.83	-14643.6	-15318.4	-14464.4	7232.35	22687.9	..	..	..	..	..	..
Viet Nam	VNM	Other manufacturing (% of value added in manufacturing)	NV.MNF.OTHR.ZS.UN	30.7741	30.7741	30.7741	30.7741	38.52	38.52	38.52	40.1714	41.6233	40.4677	41.7612	54.6781	47.6909	36.224	32.5324	33.2078	32.1955	33.2567	35.6078	36.9552	37.4325	37.4325	..
Viet Nam	VNM	Other taxes (% of revenue)	GC.TAX.OTHR.RV.ZS	..	..	..	..	..	..	..	..	..	..	..	..	..	..	..	..	..	..	..	..	..	..	..
Viet Nam	VNM	Other taxes (current LCU)	GC.TAX.OTHR.CN	..	..	..	..	..	..	..	..	..	..	..	..	..	..	..	..	..	..	..	..	..	..	..
Viet Nam	VNM	Other taxes payable by businesses (% of commercial profits)	IC.TAX.OTHR.CP.ZS	..	..	..	..	..	0.2	0.2	0.2	0.2	0.3	0.3	0.2	0.3	0.2	0.2	0.2	0.1	0.1	0.1	0.1	..	..	..
Viet Nam	VNM	Out-of-pocket expenditure (% of current health expenditure)	SH.XPD.OOPC.CH.ZS	34.5807	29.7015	34.5422	34.5428	34.6752	34.6418	34.6974	34.6691	34.5761	34.6354	34.6741	34.6869	40.7789	41.5871	41.0282	42.1323	41.3565	42.5879	44.581	45.1173	42.7147	40.0113	..
Viet Nam	VNM	Out-of-pocket expenditure per capita (current US$)	SH.XPD.OOPC.PC.CD	7.11643	7.41442	7.38168	8.39386	10.8225	13.1663	15.9168	18.6112	22.169	24.1785	29.613	33.7099	44.6736	43.4427	49.2449	51.516	55.6019	63.5874	73.2183	78.346	65.8811	69.0407	..
Viet Nam	VNM	Out-of-pocket expenditure per capita, PPP (current international $)	SH.XPD.OOPC.PP.CD	36.2585	39.1218	39.203	43.0801	53.4014	56.8002	65.754	72.5258	72.6522	78.5922	94.8027	99.978	129.825	123.394	139.351	150.776	166.716	192.345	221.101	239.782	202.491	214.596	..
Viet Nam	VNM	Over-age students, primary (% of enrollment)	SE.PRM.OENR.ZS	10.5765	9.49725	9.00771	..	..	6.71601	6.4054	..	4.12323	3.5206	2.87638	2.75147	3.48963	3.48963	1.91197	1.86799	1.64549	1.40508	1.21578	..	..	..	..
Viet Nam	VNM	Over-age students, primary, female (% of female enrollment)	SE.PRM.OENR.FE.ZS	..	..	..	..	..	..	..	..	..	..	..	..	..	..	1.50443	1.39991	1.19856	1.01373	0.88309	..	..	..	..
Viet Nam	VNM	Over-age students, primary, male (% of male enrollment)	SE.PRM.OENR.MA.ZS	..	..	..	..	..	..	..	..	..	..	..	..	..	..	2.28704	2.29781	2.0572	1.76421	1.52096	..	..	..	..
Viet Nam	VNM	Part time employment, female (% of total female employment)	SL.TLF.PART.FE.ZS	..	..	..	..	..	..	..	14.58	..	29.17	..	25.07	25.78	30.4	32.07	31.69	30.41	34.11	29.39	32.41	30.91	27.91	22.68
Viet Nam	VNM	Part time employment, male (% of total male employment)	SL.TLF.PART.MA.ZS	..	..	..	..	..	..	..	11.48	..	23.74	..	19.03	20.21	23.5	25.23	24.55	22.69	26.44	22.08	24.74	24.2	24.14	19.39
Viet Nam	VNM	Part time employment, total (% of total employment)	SL.TLF.PART.ZS	..	..	..	..	..	..	..	13.01	..	26.38	..	21.95	22.91	26.85	28.57	28.01	26.44	30.14	25.57	28.4	27.36	25.95	20.97
Viet Nam	VNM	Patent applications, nonresidents	IP.PAT.NRES	1205	1234	1142	1072	1328	1767	1970	2641	2995	2632	3276	3260	3423	3552	3960	4451	4668	4790	5425	6800	6674	7468	..
Viet Nam	VNM	Patent applications, residents	IP.PAT.RESD	34	52	69	78	103	180	196	219	204	258	306	300	382	443	487	582	560	592	646	720	1021	1066	..
Viet Nam	VNM	People practicing open defecation (% of population)	SH.STA.ODFC.ZS	16.8534	15.989	15.1306	14.2788	13.4336	12.5954	11.7641	10.9399	10.1232	9.31378	8.51104	7.71637	6.92987	6.15196	5.38252	4.62178	3.86994	3.12732	2.39394	1.66986	1.01012	0.413093	0
Viet Nam	VNM	People practicing open defecation, rural (% of rural population)	SH.STA.ODFC.RU.ZS	20.5166	19.5714	18.6262	17.6809	16.7357	15.7905	14.8452	13.9	12.9548	12.0096	11.0643	10.1191	9.17388	8.22866	7.28343	6.3382	5.39298	4.44775	3.50252	2.55729	1.61207	0.666839	0
Viet Nam	VNM	People practicing open defecation, urban (% of urban population)	SH.STA.ODFC.UR.ZS	5.48733	5.2056	4.92387	4.64214	4.36041	4.07868	3.79695	3.51522	3.23349	2.95176	2.67003	2.3883	2.10657	1.82484	1.54311	1.26138	0.979645	0.697915	0.416185	0.134454	0	0	0
Viet Nam	VNM	People using at least basic drinking water services (% of population)	SH.H2O.BASW.ZS	80.5797	81.4386	82.2912	83.1365	83.975	84.8058	85.6292	86.4448	87.2523	88.0518	88.8442	89.6277	90.4022	91.1671	91.9226	92.6683	93.4041	94.1294	95.1688	95.9891	96.667	97.3175	97.9568
Viet Nam	VNM	People using at least basic drinking water services, rural (% of rural population)	SH.H2O.BASW.RU.ZS	75.948	76.8944	77.8414	78.7892	79.7378	80.6871	81.6371	82.5879	83.5395	84.4917	85.4447	86.3985	87.353	88.3083	89.2642	90.221	91.1785	92.1367	93.5137	94.4539	95.38	96.306	97.2321
Viet Nam	VNM	People using at least basic drinking water services, urban (% of urban population)	SH.H2O.BASW.UR.ZS	94.9504	95.117	95.2838	95.4506	95.6176	95.7846	95.9517	96.1189	96.2862	96.4536	96.621	96.7886	96.9562	97.1239	97.2918	97.4597	97.6277	97.7957	98.1215	98.6451	98.8268	98.9642	99.1016
Viet Nam	VNM	People using at least basic sanitation services (% of population)	SH.STA.BASS.ZS	49.9598	51.8723	53.7733	55.661	57.5361	59.5287	61.5157	63.4969	65.4713	67.4391	69.4027	71.3579	73.3045	75.2411	77.1682	79.0853	80.9915	82.8858	84.7679	86.6378	88.4951	90.3393	92.1703
Viet Nam	VNM	People using at least basic sanitation services, rural (% of rural population)	SH.STA.BASS.RU.ZS	40.3481	42.3823	44.4164	46.4505	48.4847	50.6291	52.7824	54.9447	57.1157	59.2957	61.4846	63.6823	65.8889	68.1044	70.3288	72.5621	74.8042	77.0552	79.3152	81.584	83.8616	86.1482	88.4436
Viet Nam	VNM	People using at least basic sanitation services, urban (% of urban population)	SH.STA.BASS.UR.ZS	79.7822	80.4383	81.0944	81.7506	82.4067	83.2509	84.0981	84.9482	85.8013	86.6574	87.5165	88.3785	89.2435	90.1115	90.9824	91.8563	92.7332	93.6131	94.4959	95.3817	96.2705	97.1623	98.057
Viet Nam	VNM	People using safely managed drinking water services (% of population)	SH.H2O.SMDW.ZS	45.639	46.204	46.7691	47.3329	47.8963	48.4582	49.0192	49.5792	50.1378	50.6955	51.256	51.8147	52.3719	52.9263	53.4789	54.0294	54.5775	55.1215	55.6616	56.1979	56.7303	57.258	57.7814
Viet Nam	VNM	People using safely managed drinking water services, rural (% of rural population)	SH.H2O.SMDW.RU.ZS	36.6733	37.1152	37.5571	37.9989	38.4408	38.8827	39.3246	39.7664	40.2083	40.6502	41.092	41.5339	41.9758	42.4176	42.8595	43.3014	43.7432	44.1851	44.627	45.0689	45.5107	45.9526	46.3945
Viet Nam	VNM	People using safely managed drinking water services, urban (% of urban population)	SH.H2O.SMDW.UR.ZS	73.4571	73.5621	73.6672	73.7722	73.8772	73.9823	74.0873	74.1924	74.2974	74.4025	74.5075	74.6125	74.7176	74.8226	74.9277	75.0327	75.1378	75.2428	75.3478	75.4529	75.5579	75.663	75.768
Viet Nam	VNM	People using safely managed sanitation services (% of population)	SH.STA.SMSS.ZS	31.724	33.0722	33.5752	34.0713	34.5605	35.1198	35.6741	36.2229	36.7662	37.3037	37.8355	38.3609	38.8796	39.3914	39.8962	40.3936	40.8836	41.3658	41.8404	42.307	42.7656	43.2162	43.6586
Viet Nam	VNM	People using safely managed sanitation services, rural (% of rural population)	SH.STA.SMSS.RU.ZS	29.2192	30.7865	31.4028	32.0192	32.6355	33.3244	34.016	34.7103	35.4073	36.1069	36.8093	37.5144	38.2221	38.9325	39.6457	40.3615	41.08	41.8012	42.5251	43.2517	43.981	44.713	45.4476
Viet Nam	VNM	People using safely managed sanitation services, urban (% of urban population)	SH.STA.SMSS.UR.ZS	39.4957	39.9525	39.9183	39.884	39.8498	39.9057	39.9615	40.0171	40.0726	40.1279	40.1831	40.2381	40.2929	40.3476	40.4021	40.4565	40.5107	40.5648	40.6187	40.6725	40.7261	40.7795	40.8328
Viet Nam	VNM	People with basic handwashing facilities including soap and water (% of population)	SH.STA.HYGN.ZS	..	..	..	..	..	84.3165	84.3789	84.4422	84.5063	84.5715	84.8844	85.1984	85.5136	85.8296	86.1468	86.4651	86.7845	87.1043	87.4247	87.7458	88.0674	88.3893	88.7118
Viet Nam	VNM	People with basic handwashing facilities including soap and water, rural (% of rural population)	SH.STA.HYGN.RU.ZS	..	..	..	..	..	81.5126	81.5126	81.5126	81.5126	81.5126	81.752	81.9914	82.2308	82.4702	82.7096	82.949	83.1884	83.4278	83.6672	83.9066	84.146	84.3854	84.6248
Viet Nam	VNM	People with basic handwashing facilities including soap and water, urban (% of urban population)	SH.STA.HYGN.UR.ZS	..	..	..	..	..	91.7903	91.7903	91.7903	91.7903	91.7903	92.0501	92.3099	92.5696	92.8294	93.0892	93.349	93.6088	93.8686	94.1284	94.3882	94.648	94.9078	95.1675
Viet Nam	VNM	Periodicity and timeliness assessment of statistical capacity (scale 0 - 100)	IQ.SCI.PRDC	..	..	..	..	83.3333	83.3333	86.6667	83.3333	86.6667	86.6667	83.3333	83.3333	83.3333	83.3333	80	86.6667	86.6667	90	90	86.6667	83.3334	..	..
Viet Nam	VNM	Permanent cropland (% of land area)	AG.LND.CROP.ZS	6.23031	7.04619	7.12607	7.46283	8.65643	9.76259	9.87228	9.95335	10.6023	10.711	11.7484	11.7753	11.9634	12.102	12.197	14.369	14.462	14.4814	14.5054	15.8313	15.7324	15.7324	..
Viet Nam	VNM	Persistence to grade 5, female (% of cohort)	SE.PRM.PRS5.FE.ZS	85.3661	..	84.6225	..	..	..	..	..	..	..	..	..	94.5244	..	98.1191	..	..	..	..	..	..	..	..
Viet Nam	VNM	Persistence to grade 5, male (% of cohort)	SE.PRM.PRS5.MA.ZS	86.0922	..	85.6692	..	..	..	..	..	..	..	..	..	94.4842	..	94.036	..	..	..	..	..	..	..	..
Viet Nam	VNM	Persistence to grade 5, total (% of cohort)	SE.PRM.PRS5.ZS	85.7421	..	85.1653	..	..	..	..	..	..	..	93.7753	97.4747	94.4978	..	95.9601	..	..	..	..	..	..	..	..
Viet Nam	VNM	Persistence to last grade of primary, female (% of cohort)	SE.PRM.PRSL.FE.ZS	85.3661	..	84.6225	..	..	..	..	..	..	..	..	..	94.5244	..	98.1191	..	..	..	..	..	..	..	..
Viet Nam	VNM	Persistence to last grade of primary, male (% of cohort)	SE.PRM.PRSL.MA.ZS	86.0922	..	85.6692	..	..	..	..	..	..	..	..	..	94.4842	..	94.036	..	..	..	..	..	..	..	..
Viet Nam	VNM	Persistence to last grade of primary, total (% of cohort)	SE.PRM.PRSL.ZS	85.7421	..	85.1653	..	..	..	..	..	..	..	93.7753	97.4747	94.4978	..	95.9601	..	..	..	..	..	..	..	..
Viet Nam	VNM	Personal remittances, paid (current US$)	BM.TRF.PWKR.CD.DT	..	..	..	..	..	..	..	..	..	..	..	..	..	..	46000000	..	..	..	..	..	..	..	..
Viet Nam	VNM	Personal remittances, received (% of GDP)	BX.TRF.PWKR.DT.GD.ZS	4.29866	3.36544	5.0479	5.3094	5.08499	5.46559	5.72533	7.98301	6.86369	5.67657	5.14194	4.82401	4.04518	4.41208	4.1953	3.36486	3.32798	3.34298	3.28641	3.25549	3.0912	3.47467	3.22894
Viet Nam	VNM	Personal remittances, received (current US$)	BX.TRF.PWKR.CD.DT	1340000000	1100000000	1770000000	2100000000	2310000000	3150000000	3800000000	6180000000	6804000000	6018000000	7569000000	8326000000	7912000000	9429000000	9794000000	8.0507e+09	8.55609e+09	9.40561e+09	1.01914e+10	1.08852e+10	1.07146e+10	1.27221e+10	13200000000
Viet Nam	VNM	Personal transfers, receipts (BoP, current US$)	BX.TRF.PWKR.CD	..	..	..	..	..	..	..	..	..	..	..	..	..	..	..	..	..	..	..	..	..	..	..
Viet Nam	VNM	PFC gas emissions (thousand metric tons of CO2 equivalent)	EN.ATM.PFCG.KT.CE	0	..	..	..	..	0	..	..	0	..	0	..	..	..	..	..	..	..	..	..	..	..	..
Viet Nam	VNM	Physicians (per 1,000 people)	SH.MED.PHYS.ZS	..	0.53	0.558	..	..	0.619	0.629	0.647	0.67	0.703	0.715	..	0.826	..	0.787	0.801	0.833	..	..	..	..	..	..
Viet Nam	VNM	Plant species (higher), threatened	EN.HPT.THRD.NO	..	..	..	..	..	..	..	..	..	..	..	..	..	..	..	..	..	..	231	..	..	..	..
Viet Nam	VNM	PM2.5 air pollution, mean annual exposure (micrograms per cubic meter)	EN.ATM.PM25.MC.M3	25.6664	..	..	..	..	26.4582	..	..	..	..	27.1095	23.7844	23.6262	25.2378	22.3404	21.8237	22.5456	20.4795	20.5327	20.3898	..	..	..
Viet Nam	VNM	PM2.5 air pollution, population exposed to levels exceeding WHO guideline value (% of total)	EN.ATM.PM25.MC.ZS	100	..	..	..	..	100	..	..	..	..	100	100	100	100	100	100	100	100	..	..	..	..	..
Viet Nam	VNM	PM2.5 pollution, population exposed to levels exceeding WHO Interim Target-1 value (% of total)	EN.ATM.PM25.MC.T1.ZS	48.9943	..	..	..	..	53.635	..	..	..	..	57.9348	53.3496	48.9324	47.8045	45.5834	40.8573	34.4148	34.4768	..	..	..	..	..
Viet Nam	VNM	PM2.5 pollution, population exposed to levels exceeding WHO Interim Target-2 value (% of total)	EN.ATM.PM25.MC.T2.ZS	83.7858	..	..	..	..	85.9058	..	..	..	..	85.6561	86.5338	83.542	82.6775	81.5737	80.7197	76.5917	76.7172	..	..	..	..	..
Viet Nam	VNM	PM2.5 pollution, population exposed to levels exceeding WHO Interim Target-3 value (% of total)	EN.ATM.PM25.MC.T3.ZS	99.9999	..	..	..	..	100	..	..	..	..	100	100	100	99.9999	99.98	99.7995	99.2875	99.2342	..	..	..	..	..
Viet Nam	VNM	PNG, bonds (NFL, current US$)	DT.NFL.PNGB.CD	..	..	..	..	..	..	..	..	..	..	..	90000000	..	200000000	..	..	-54662000	..	-200000000	978500000	80000000	350000000	325000000
Viet Nam	VNM	PNG, commercial banks and other creditors (NFL, current US$)	DT.NFL.PNGC.CD	..	..	..	..	..	..	..	..	..	30817000	1321563000	283190000	986915000	931936000	4262875000	5889897000	5714942000	5471456000	5087557000	4879768000	4849939000	6139861000	6537987000
Viet Nam	VNM	Political Stability and Absence of Violence/Terrorism: Estimate	PV.EST	0.408774	..	0.353681	0.126424	0.150154	0.484038	0.40512	0.251872	0.165261	0.271776	0.148408	0.189088	0.267359	0.250577	-0.0223474	0.0638082	0.226833	0.211422	0.0327426	0.0389102	-0.0385358	-0.11819	-0.0305647
Viet Nam	VNM	Political Stability and Absence of Violence/Terrorism: Number of Sources	PV.NO.SRC	4	..	5	5	6	6	7	7	7	7	7	8	8	8	8	8	8	9	9	8	7	7	7
Viet Nam	VNM	Political Stability and Absence of Violence/Terrorism: Percentile Rank	PV.PER.RNK	62.963	..	58.2011	48.7437	50.4854	62.1359	57.971	52.1739	49.5192	53.0806	51.6588	54.0284	55.9242	56.872	44.2857	50	54.2857	54.7619	48.5849	49.0566	47.1698	42.9245	45.7547
Viet Nam	VNM	Political Stability and Absence of Violence/Terrorism: Percentile Rank, Lower Bound of 90% Confidence Interval	PV.PER.RNK.LOWER	40.2116	..	42.328	35.1759	34.466	47.5728	45.4106	38.6473	36.0577	40.7583	36.019	39.3365	41.2322	41.7062	30.9524	36.6667	41.9048	40	35.3774	33.9623	33.0189	28.7736	30.6604
Viet Nam	VNM	Political Stability and Absence of Violence/Terrorism: Percentile Rank, Upper Bound of 90% Confidence Interval	PV.PER.RNK.UPPER	79.8942	..	75.6614	65.8291	66.0194	78.1553	72.4638	69.0821	65.3846	69.6682	64.455	63.981	65.8768	65.4028	57.619	59.0476	64.7619	64.7619	58.4906	59.434	56.6038	53.3019	55.6604
Viet Nam	VNM	Political Stability and Absence of Violence/Terrorism: Standard Error	PV.STD.ERR	0.342506	..	0.300927	0.292058	0.286856	0.278116	0.252854	0.244295	0.246048	0.246055	0.243547	0.240678	0.221984	0.22802	0.196386	0.201145	0.206087	0.205392	0.206027	0.213274	0.21335	0.21623	0.222371
Viet Nam	VNM	Population ages 00-04, female (% of female population)	SP.POP.0004.FE.5Y	8.63149	8.37654	8.23327	8.16101	8.12512	8.08544	8.00715	7.90298	7.80704	7.71799	7.63661	7.59516	7.5841	7.58079	7.57926	7.57473	7.55214	7.49385	7.40241	7.29668	7.1852	7.07151	6.96286
Viet Nam	VNM	Population ages 00-04, male (% of male population)	SP.POP.0004.MA.5Y	9.51731	9.24458	9.09793	9.03438	9.01619	8.99882	8.94559	8.87027	8.80575	8.74687	8.6916	8.67132	8.67525	8.68055	8.68293	8.67849	8.6506	8.57927	8.46825	8.33968	8.20182	8.05974	7.92227
Viet Nam	VNM	Population ages 0-14 (% of total population)	SP.POP.0014.TO.ZS	31.3737	30.4891	29.6581	28.8731	28.1156	27.3728	26.6283	25.9139	25.2732	24.7254	24.2881	23.9677	23.7488	23.6084	23.5121	23.4192	23.3102	23.1721	23.0177	22.8589	22.6931	22.5452	22.3901
Viet Nam	VNM	Population ages 0-14, female	SP.POP.0014.FE.IN	12121828	11897332	11685399	11483449	11283815	11081228	10867043	10657703	10475133	10331525	10235047	10186847	10182095	10212050	10261154	10310422	10350297	10374107	10388281	10399277	10409359	10423975	10427717
Viet Nam	VNM	Population ages 0-14, female (% of female population)	SP.POP.0014.FE.ZS	30.0424	29.2037	28.4099	27.6524	26.9144	26.1856	25.4499	24.738	24.0929	23.5307	23.0713	22.7264	22.4814	22.3141	22.1912	22.0733	21.9418	21.785	21.6161	21.447	21.2772	21.1303	20.9874
Viet Nam	VNM	Population ages 0-14, male	SP.POP.0014.MA.IN	12663759	12438375	12231587	12041187	11858513	11677094	11487903	11307543	11158046	11051726	10995412	10988445	11025910	11098741	11190209	11280086	11357683	11415313	11458838	11494237	11523257	11550338	11556454
Viet Nam	VNM	Population ages 0-14, male (% of male population)	SP.POP.0014.MA.ZS	32.7635	31.8291	30.9575	30.1422	29.3626	28.6034	27.8481	27.1294	26.4917	25.9574	25.542	25.2462	25.0531	24.9394	24.8694	24.8015	24.7148	24.5952	24.4553	24.3067	24.1445	23.9951	23.8271
Viet Nam	VNM	Population ages 0-14, total	SP.POP.0014.TO	24785586	24335707	23916985	23524636	23142328	22758323	22354945	21965246	21633179	21383250	21230459	21175292	21208005	21310792	21451362	21590509	21707980	21789419	21847119	21893514	21932616	21974314	21984171
Viet Nam	VNM	Population ages 05-09, female (% of female population)	SP.POP.0509.FE.5Y	10.5055	10.0515	9.53718	9.01659	8.54292	8.17855	7.94299	7.81366	7.75008	7.716	7.67359	7.592	7.48519	7.38763	7.30112	7.22614	7.19082	7.18703	7.19309	7.20198	7.20656	7.19614	7.15678
Viet Nam	VNM	Population ages 05-09, male (% of male population)	SP.POP.0509.MA.5Y	11.4616	10.966	10.4041	9.83657	9.32276	8.93077	8.68213	8.55207	8.49797	8.48205	8.46335	8.40864	8.33242	8.26763	8.21183	8.16322	8.15019	8.16394	8.18267	8.20053	8.20965	8.19894	8.15069
Viet Nam	VNM	Population ages 10-14, female (% of female population)	SP.POP.1014.FE.5Y	10.9054	10.7757	10.6395	10.4748	10.2464	9.92163	9.49973	9.0214	8.53575	8.09674	7.76109	7.53921	7.4121	7.34573	7.31084	7.27244	7.19885	7.10413	7.0206	6.94833	6.88547	6.86268	6.86777
Viet Nam	VNM	Population ages 10-14, male (% of male population)	SP.POP.1014.MA.5Y	11.7845	11.6185	11.4555	11.2712	11.0236	10.6738	10.2204	9.70707	9.18792	8.72848	8.38707	8.1662	8.04545	7.99124	7.97468	7.95977	7.91404	7.85203	7.80438	7.76645	7.73305	7.73644	7.75415
Viet Nam	VNM	Population ages 15-19, female (% of female population)	SP.POP.1519.FE.5Y	10.5123	10.4611	10.3676	10.2492	10.1254	10.01	9.90758	9.80593	9.67993	9.51063	9.26388	8.91481	8.49879	8.06457	7.66131	7.34701	7.14052	7.02669	6.9731	6.95033	6.92302	6.86476	6.7766
Viet Nam	VNM	Population ages 15-19, male (% of male population)	SP.POP.1519.MA.5Y	11.2732	11.1531	10.9911	10.8119	10.6383	10.4857	10.3604	10.2499	10.1256	9.97718	9.7624	9.43499	9.02807	8.59441	8.18844	7.87349	7.67135	7.56731	7.52958	7.52878	7.52814	7.50155	7.44131
Viet Nam	VNM	Population ages 15-64 (% of total population)	SP.POP.1564.TO.ZS	62.4262	63.2433	64.0239	64.7727	65.5023	66.2225	66.9483	67.6469	68.2734	68.8071	69.2264	69.5172	69.6926	69.7628	69.6981	69.557	69.4576	69.3564	69.2248	69.0674	68.8795	68.7017	68.4929
Viet Nam	VNM	Population ages 15-64, female	SP.POP.1564.FE.IN	25246249	25790626	26331990	26873432	27416490	27961733	28510228	29056121	29588651	30113372	30615673	31068763	31476825	31843658	32148303	32411118	32686447	32948682	33184310	33397942	33592717	33771034	33885450
Viet Nam	VNM	Population ages 15-64, female (% of female population)	SP.POP.1564.FE.ZS	62.5696	63.3068	64.0192	64.7118	65.3945	66.0753	66.769	67.4434	68.0541	68.5852	69.0122	69.3129	69.4988	69.5809	69.5253	69.3881	69.2927	69.1903	69.0505	68.8784	68.6651	68.4569	68.1998
Viet Nam	VNM	Population ages 15-64, male	SP.POP.1564.MA.IN	24071194	24688781	25298364	25900687	26499279	27097062	27694047	28282948	28851475	29393012	29895796	30349109	30759568	31129606	31441079	31714477	31996993	32269251	32519912	32752581	32978373	33191173	33365580
Viet Nam	VNM	Population ages 15-64, male (% of male population)	SP.POP.1564.MA.ZS	62.2766	63.1771	64.0288	64.8361	65.6142	66.3751	67.1338	67.8573	68.4997	69.0359	69.4471	69.7276	69.892	69.9497	69.8756	69.7305	69.6269	69.5268	69.4035	69.2613	69.0992	68.9526	68.7932
Viet Nam	VNM	Population ages 15-64, total	SP.POP.1564.TO	49317444	50479407	51630354	52774119	53915769	55058795	56204274	57339069	58440126	59506384	60511470	61417873	62236393	62973264	63589382	64125596	64683440	65217933	65704221	66150523	66571089	66962208	67251030
Viet Nam	VNM	Population ages 20-24, female (% of female population)	SP.POP.2024.FE.5Y	9.45132	9.48326	9.52151	9.55131	9.56232	9.55597	9.52732	9.46763	9.38721	9.31587	9.26829	9.23217	9.19174	9.12234	8.98977	8.76251	8.43639	8.04978	7.64813	7.27618	6.9868	6.80174	6.70426
Viet Nam	VNM	Population ages 20-24, male (% of male population)	SP.POP.2024.MA.5Y	10.0402	10.0678	10.0786	10.0611	10.0146	9.94824	9.85971	9.74553	9.61984	9.5189	9.46328	9.44103	9.43231	9.40483	9.31534	9.12434	8.82396	8.45307	8.06021	7.6941	7.41162	7.23747	7.15676
Viet Nam	VNM	Population ages 25-29, female (% of female population)	SP.POP.2529.FE.5Y	8.44253	8.56054	8.63196	8.65813	8.68074	8.71602	8.75975	8.81531	8.86376	8.89916	8.92498	8.92947	8.90304	8.85664	8.80769	8.76831	8.73875	8.70837	8.65338	8.53964	8.33413	8.03614	7.69174
Viet Nam	VNM	Population ages 25-29, male (% of male population)	SP.POP.2529.MA.5Y	8.75081	8.97012	9.12718	9.21729	9.27779	9.3241	9.35427	9.37199	9.36117	9.31494	9.24792	9.16678	9.06988	8.97197	8.89377	8.84819	8.83363	8.8357	8.82366	8.75541	8.59012	8.32309	8.01769
Viet Nam	VNM	Population ages 30-34, female (% of female population)	SP.POP.3034.FE.5Y	7.18573	7.25125	7.39519	7.57939	7.74964	7.89353	8.01413	8.09341	8.12918	8.16021	8.20293	8.25243	8.31301	8.36847	8.40982	8.4385	8.44731	8.43014	8.39692	8.36236	8.33543	8.32035	8.31002
Viet Nam	VNM	Population ages 30-34, male (% of male population)	SP.POP.3034.MA.5Y	7.11541	7.26358	7.50509	7.79486	8.07045	8.31199	8.51697	8.66216	8.7416	8.78233	8.79961	8.79901	8.78759	8.75472	8.70322	8.64417	8.5747	8.49432	8.41604	8.35752	8.32816	8.33	8.36854
Viet Nam	VNM	Population ages 35-39, female (% of female population)	SP.POP.3539.FE.5Y	6.91757	6.94239	6.93542	6.84554	6.78896	6.78356	6.85097	6.99384	7.17375	7.33561	7.46777	7.57576	7.64474	7.67483	7.70386	7.74658	7.79755	7.86223	7.92509	7.97589	8.01366	8.03521	8.03199
Viet Nam	VNM	Population ages 35-39, male (% of male population)	SP.POP.3539.MA.5Y	6.71403	6.74105	6.7487	6.68656	6.67295	6.72609	6.86545	7.09076	7.35894	7.60576	7.81293	7.98363	8.09887	8.15554	8.1864	8.20529	8.21072	8.21008	8.19289	8.15976	8.11847	8.06973	8.01708
Viet Nam	VNM	Population ages 40-44, female (% of female population)	SP.POP.4044.FE.5Y	6.38781	6.4835	6.50341	6.5493	6.57418	6.55908	6.58652	6.58373	6.50075	6.44321	6.42829	6.48034	6.60393	6.76406	6.91233	7.03827	7.14397	7.21588	7.25388	7.29212	7.34253	7.40313	7.47599
Viet Nam	VNM	Population ages 40-44, male (% of male population)	SP.POP.4044.MA.5Y	6.23099	6.31438	6.3177	6.34656	6.35611	6.33121	6.35705	6.36359	6.30306	6.27934	6.31004	6.41965	6.61034	6.84371	7.06599	7.26033	7.42431	7.54068	7.60623	7.64942	7.6813	7.70328	7.71981
Viet Nam	VNM	Population ages 45-49, female (% of female population)	SP.POP.4549.FE.5Y	5.01567	5.22403	5.46051	5.69346	5.89521	6.06547	6.15879	6.1801	6.22423	6.24142	6.21379	6.22403	6.20608	6.11518	6.05529	6.04229	6.09477	6.21713	6.37653	6.52614	6.65437	6.76568	6.84432
Viet Nam	VNM	Population ages 45-49, male (% of male population)	SP.POP.4549.MA.5Y	4.77795	5.01253	5.26807	5.51232	5.71584	5.87854	5.95502	5.95593	5.97821	5.97312	5.9269	5.92592	5.90902	5.83439	5.804	5.83366	5.93967	6.1239	6.35109	6.57	6.76427	6.93306	7.05464
Viet Nam	VNM	Population ages 50-54, female (% of female population)	SP.POP.5054.FE.5Y	3.54326	3.78932	4.05661	4.35398	4.58194	4.75436	4.95264	5.17698	5.39671	5.58098	5.72875	5.8007	5.80466	5.832	5.84142	5.81654	5.82942	5.81806	5.74063	5.69318	5.68962	5.74927	5.8726
Viet Nam	VNM	Population ages 50-54, male (% of male population)	SP.POP.5054.MA.5Y	3.13775	3.41055	3.70904	4.03482	4.28779	4.48319	4.69709	4.92887	5.14864	5.32328	5.45205	5.49827	5.4762	5.47737	5.4635	5.42223	5.42507	5.41581	5.35679	5.3397	5.37952	5.49139	5.66887
Viet Nam	VNM	Population ages 55-59, female (% of female population)	SP.POP.5559.FE.5Y	2.63292	2.67464	2.73883	2.83539	3.03599	3.31616	3.54869	3.80121	4.08116	4.29327	4.44942	4.62636	4.82618	5.02187	5.18896	5.3276	5.39762	5.40667	5.43995	5.4574	5.44313	5.46503	5.46043
Viet Nam	VNM	Population ages 55-59, male (% of male population)	SP.POP.5559.MA.5Y	2.21078	2.25087	2.31061	2.40497	2.60866	2.89474	3.14075	3.40898	3.70069	3.92259	4.08745	4.26588	4.46028	4.64509	4.7957	4.91259	4.95732	4.94325	4.95341	4.95098	4.92616	4.94182	4.93593
Viet Nam	VNM	Population ages 60-64, female (% of female population)	SP.POP.6064.FE.5Y	2.4805	2.4368	2.40813	2.39609	2.4001	2.42113	2.46263	2.52523	2.61742	2.80483	3.06409	3.27687	3.50661	3.76097	3.9549	4.10054	4.26637	4.45536	4.64285	4.80513	4.94245	5.01556	5.03182
Viet Nam	VNM	Population ages 60-64, male (% of male population)	SP.POP.6064.MA.5Y	2.02544	1.99316	1.97273	1.96572	1.97174	1.99133	2.02713	2.07962	2.16193	2.33849	2.58451	2.79249	3.01946	3.2677	3.45921	3.60619	3.76615	3.94268	4.11364	4.25561	4.3714	4.42127	4.41255
Viet Nam	VNM	Population ages 65 and above (% of total population)	SP.POP.65UP.TO.ZS	6.20005	6.26761	6.31799	6.35412	6.38203	6.40467	6.42342	6.43913	6.4534	6.46751	6.48555	6.51501	6.55861	6.62882	6.78986	7.02375	7.23221	7.47152	7.75751	8.07365	8.42741	8.75313	9.11696
Viet Nam	VNM	Population ages 65 and above, female	SP.POP.65UP.FE.IN	2980999	3051162	3114031	3170978	3224444	3275023	3322518	3368427	3414352	3461626	3511982	3568289	3632272	3709210	3830238	3988346	4134842	4297582	4485471	4691065	4920452	5136832	5372402
Viet Nam	VNM	Population ages 65 and above, female (% of female population)	SP.POP.65UP.FE.ZS	7.38802	7.48951	7.57093	7.63579	7.69103	7.73908	7.78111	7.8186	7.85303	7.88408	7.91652	7.96068	8.01982	8.10492	8.28344	8.53855	8.76553	9.02467	9.33344	9.67464	10.0576	10.4128	10.8128
Viet Nam	VNM	Population ages 65 and above, male	SP.POP.65UP.MA.IN	1917113	1951500	1980938	2006092	2028686	2049955	2070063	2089527	2109584	2131663	2157102	2187663	2224655	2274473	2364522	2486947	2600267	2728115	2877519	3041614	3224528	3394674	3579253
Viet Nam	VNM	Population ages 65 and above, male (% of male population)	SP.POP.65UP.MA.ZS	4.95992	4.99378	5.01365	5.02176	5.02318	5.02143	5.01809	5.01326	5.00862	5.00668	5.01089	5.0262	5.05487	5.11085	5.25498	5.46804	5.6583	5.87795	6.14116	6.43205	6.75631	7.05223	7.37971
Viet Nam	VNM	Population ages 65 and above, total	SP.POP.65UP.TO	4898111	5002663	5094969	5177070	5253130	5324978	5392580	5457954	5523936	5593289	5669083	5755952	5856928	5983683	6194760	6475294	6735109	7025696	7362990	7732679	8144980	8531507	8951655
Viet Nam	VNM	Population ages 65-69, female (% of female population)	SP.POP.6569.FE.5Y	2.46356	2.45233	2.40931	2.34632	2.28518	2.2367	2.20014	2.17711	2.16844	2.17242	2.1902	2.22586	2.28033	2.36188	2.53152	2.76792	2.96227	3.17296	3.40739	3.58896	3.72934	3.88629	4.06653
Viet Nam	VNM	Population ages 65-69, male (% of male population)	SP.POP.6569.MA.5Y	1.89542	1.8865	1.85492	1.80902	1.76526	1.73116	1.70523	1.68882	1.68306	1.68689	1.70048	1.7265	1.76596	1.83083	1.97913	2.18963	2.36736	2.56193	2.77604	2.94437	3.07996	3.22291	3.37926
Viet Nam	VNM	Population ages 70-74, female (% of female population)	SP.POP.7074.FE.5Y	1.89882	1.94248	2.00479	2.07237	2.12033	2.13954	2.13233	2.09764	2.0451	1.99229	1.94883	1.91524	1.89326	1.88401	1.88744	1.9046	1.93799	1.98843	2.06335	2.21696	2.43144	2.60568	2.79509
Viet Nam	VNM	Population ages 70-74, male (% of male population)	SP.POP.7074.MA.5Y	1.35273	1.3776	1.41594	1.45824	1.48689	1.49679	1.49055	1.46682	1.43172	1.39778	1.37099	1.35042	1.33736	1.33292	1.3367	1.34878	1.37106	1.40465	1.45945	1.58292	1.75977	1.90466	2.06173
Viet Nam	VNM	Population ages 75-79, female (% of female population)	SP.POP.7579.FE.5Y	1.45871	1.48192	1.4921	1.49743	1.5124	1.53945	1.57899	1.63348	1.69116	1.73035	1.74392	1.73546	1.70495	1.6607	1.6182	1.58492	1.56019	1.5452	1.54087	1.54727	1.5671	1.59686	1.64051
Viet Nam	VNM	Population ages 75-79, male (% of male population)	SP.POP.7579.MA.5Y	0.937789	0.943662	0.942591	0.939742	0.943464	0.954879	0.974436	1.0034	1.03436	1.05455	1.06055	1.05501	1.03762	1.0129	0.989717	0.97191	0.958701	0.951135	0.949983	0.954967	0.968349	0.9855	1.00976
Viet Nam	VNM	Population ages 80 and above, female (% of female population)	SP.POP.80UP.FE.5Y	1.56693	1.61278	1.66473	1.71966	1.77312	1.8234	1.86965	1.91037	1.94834	1.98902	2.03357	2.08413	2.14128	2.19833	2.24627	2.28111	2.3051	2.31808	2.32184	2.32145	2.32976	2.32399	2.31068
Viet Nam	VNM	Population ages 80 and above, male (% of male population)	SP.POP.80UP.MA.5Y	0.773986	0.786016	0.8002	0.814759	0.827559	0.838604	0.847874	0.854213	0.859467	0.867459	0.878866	0.894266	0.913933	0.9342	0.949432	0.957722	0.961175	0.960231	0.955691	0.949798	0.948238	0.939169	0.928953
Viet Nam	VNM	Population density (people per sq. km of land area)	EN.POP.DNST	253.974	256.575	259.676	262.766	265.46	265.768	268.392	271.189	273.655	276.514	279.006	282.01	284.892	288.389	291.142	294.181	297.161	300.039	302.826	305.577	308.359	310.973	..
Viet Nam	VNM	Population growth (annual %)	SP.POP.GROW	1.11687	1.02839	1.02772	1.02829	1.02012	1.00436	0.969169	0.960768	0.980255	1.02939	1.06743	1.06749	1.07201	1.07638	1.0664	1.04227	1.00923	0.96872	0.93284	0.904491	0.906299	0.844182	0.734794
Viet Nam	VNM	Population in largest city	EN.URB.LCTY	4389369	4542659	4701524	4865945	5036354	5212238	5394520	5583176	5778704	5980513	6189370	6405520	6629220	6860731	7100328	7348291	7604915	7870501	8145361	8371428	8602317	8837544	9077158
Viet Nam	VNM	Population in the largest city (% of urban population)	EN.URB.LCTY.UR.ZS	22.7951	22.8227	22.8533	22.8892	22.931	22.9796	23.0412	23.1086	23.1771	23.2352	23.279	23.3277	23.3794	23.4371	23.5012	23.5756	23.6633	23.7694	23.8921	23.8631	23.8366	23.8282	23.8476
Viet Nam	VNM	Population in urban agglomerations of more than 1 million	EN.URB.MCTY	7654240	7971503	8.30317e+06	8649481	9011620	9388791	9783282	10195380	10626535	11075811	11545291	12035947	12548801	13084925	13645449	14231560	14844510	15485610	16156245	16735581	17323521	17913613	18501352
Viet Nam	VNM	Population in urban agglomerations of more than 1 million (% of total population)	EN.URB.MCTY.TL.ZS	9.68877	9.98713	10.2963	10.616	10.9482	11.2925	11.6535	12.0282	12.4146	12.8069	13.2081	13.6232	14.0522	14.4957	14.9563	15.437	15.9402	16.4683	17.0219	17.4735	17.9242	18.379	18.843
Viet Nam	VNM	Population living in areas where elevation is below 5 meters (% of total population)	EN.POP.EL5M.ZS	30.8168	..	..	..	..	..	..	..	..	..	..	..	..	..	..	29.6698	..	..	..	..	..	..	..
Viet Nam	VNM	Population living in slums (% of urban population)	EN.POP.SLUM.UR.ZS	45.3167	..	40.3728	..	35.429	..	30.4852	..	25.5413	..	20.5975	..	15.6537	..	10.7098	..	5.76598	..	5.76598	..	5.76598	..	..
Viet Nam	VNM	Population, female	SP.POP.TOTL.FE.IN	40349076	40739120	41131420	41527860	41924749	42317983	42699789	43082251	43478136	43906522	44362702	44823899	45291192	45764918	46239694	46709887	47171586	47620370	48058062	48488283	48922527	49331842	49685569
Viet Nam	VNM	Population, female (% of total population)	SP.POP.TOTL.FE.ZS	51.074	51.0402	51.0048	50.9695	50.9344	50.8984	50.8623	50.8272	50.7939	50.769	50.7518	50.735	50.7173	50.6991	50.6817	50.6662	50.6532	50.6422	50.6331	50.6264	50.6189	50.6134	50.6031
Viet Nam	VNM	Population, male	SP.POP.TOTL.MA.IN	38652066	39078656	39510889	39947965	40386478	40824111	41252012	41680018	42119105	42576401	43048310	43525217	44010133	44502820	44995810	45481510	45954943	46412679	46856269	47288433	47726158	48136186	48501287
Viet Nam	VNM	Population, male (% of total population)	SP.POP.TOTL.MA.ZS	48.926	48.9598	48.9952	49.0305	49.0656	49.1016	49.1377	49.1728	49.2061	49.231	49.2482	49.265	49.2827	49.3009	49.3183	49.3338	49.3468	49.3578	49.3669	49.3736	49.3811	49.3866	49.3969
Viet Nam	VNM	Population, total	SP.POP.TOTL	79001142	79817777	80642308	81475825	82311227	83142095	83951800	84762269	85597241	86482923	87411012	88349117	89301326	90267739	91235504	92191398	93126529	94033048	94914330	95776716	96648685	97468029	98186856
Viet Nam	VNM	Portfolio equity, net inflows (BoP, current US$)	BX.PEF.TOTL.CD.WD	..	..	..	..	..	115000000	1313000000	6243000000	-578000000	128000000	2383000000	1064000000	1263000000	1270000000	252000000	..	..	..	..	..	..	..	..
Viet Nam	VNM	Portfolio investment, bonds (PPG + PNG) (NFL, current US$)	DT.NFL.BOND.CD	0	0	-16996000	-40634000	-40634000	709366000	-40634000	-40634000	-30634000	-38940000	981292000	71292000	-18708000	803347000	-685415000	-23452000	-410846000	-4743000	-204743000	973757000	-670693000	345257000	320257000
Viet Nam	VNM	Portfolio investment, net (BoP, current US$)	BN.KLT.PTXL.CD	..	..	..	..	..	-865000000	-1313000000	-6243000000	578000000	71000000	-2370000000	-1412000000	-1286000000	-1466000000	-93000000	65000000	-228000000	-2069000000	-3021000000	-2997000000	1256000000	-281000000	-1512000000
Viet Nam	VNM	Poverty gap at $2.15 a day (2017 PPP) (%)	SI.POV.GAPS	..	..	7.3	..	4.9	..	3.5	..	2.5	..	0.6	..	0.3	..	0.3	..	0.2	..	0.2	..	0.1	..	0.2
Viet Nam	VNM	Poverty gap at $3.65 a day (2017 PPP) (%)	SI.POV.LMIC.GP	..	..	25	..	18.5	..	14.3	..	11.5	..	3.6	..	2.4	..	2.2	..	1.6	..	1.4	..	0.9	..	1.1
Viet Nam	VNM	Poverty gap at $6.85 a day (2017 PPP) (%)	SI.POV.UMIC.GP	..	..	50.7	..	43.6	..	38.1	..	35	..	16	..	13	..	11	..	8.3	..	6.9	..	5.5	..	5.9
Viet Nam	VNM	Poverty headcount ratio at $2.15 a day (2017 PPP) (% of population)	SI.POV.DDAY	..	..	29.9	..	20.1	..	14.9	..	11.1	..	2.9	..	1.7	..	1.9	..	1.3	..	1.2	..	0.7	..	1
Viet Nam	VNM	Poverty headcount ratio at $3.65 a day (2017 PPP) (% of population)	SI.POV.LMIC	..	..	65.6	..	54.1	..	44.6	..	39.7	..	14	..	10.2	..	8.8	..	6.4	..	5.3	..	3.8	..	4.2
Viet Nam	VNM	Poverty headcount ratio at $6.85 a day (2017 PPP) (% of population)	SI.POV.UMIC	..	..	88.9	..	84.2	..	79.8	..	77.7	..	46.7	..	40.7	..	34.9	..	27.1	..	22.2	..	18.7	..	19.7
Viet Nam	VNM	Poverty headcount ratio at national poverty lines (% of population)	SI.POV.NAHC	..	..	..	..	..	..	..	..	..	..	..	..	..	..	..	..	9.2	7.9	6.8	5.7	4.8	..	4.3
Viet Nam	VNM	Poverty headcount ratio at societal poverty line (% of population)	SI.POV.SOPO	..	..	42.8	..	37.7	..	34.4	..	32.5	..	24.8	..	24	..	22.6	..	21.4	..	20.7	..	20.2	..	19.9
Viet Nam	VNM	Power outages in firms in a typical month (number)	IC.ELC.OUTG	..	..	..	..	..	..	..	..	..	1	..	..	..	..	..	0.2	..	..	..	..	..	..	..
Viet Nam	VNM	PPG, bonds (NFL, current US$)	DT.NFL.PBND.CD	0	0	-16996000	-40634000	-40634000	709366000	-40634000	-40634000	-30634000	-38940000	981292000	-18708000	-18708000	603347000	-685415000	-23452000	-356184000	-4743000	-4743000	-4743000	-750693000	-4743000	-4743000
Viet Nam	VNM	PPG, commercial banks (NFL, current US$)	DT.NFL.PCBK.CD	-607320000	-560083000	-567260000	-170078000	124592000	-21011000	29369000	388121000	549575000	513804000	685817000	733458000	1087088000	1199369000	1918308000	99438000	-404913000	-77311000	-403201000	-778768000	-823346000	-851407000	-656965000
Viet Nam	VNM	PPG, IBRD (DOD, current US$)	DT.DOD.MIBR.CD	..	..	..	..	..	..	..	..	..	..	700000000	794282000	983590000	1098219000	1177803000	1437164000	1647673000	1952959000	2059347000	2189862000	2250330000	2226630000	2221620000
Viet Nam	VNM	PPG, IDA (DOD, current US$)	DT.DOD.MIDA.CD	1168861119	1398701000	1769722000	2526012000	3081693000	3228334000	3702796000	4586742000	5109795000	6303805000	7042510000	7981481000	9088092000	10309408000	10912582000	11201173000	11462229000	12730357000	12908437000	13136778000	14128132000	13781032000	12887246000
Viet Nam	VNM	PPG, official creditors (NFL, US$)	DT.NFL.OFFT.CD	1.04915e+09	9.98377e+08	7.06658e+08	1.41908e+09	1281152752	9.61773e+08	8.58922e+08	1.54251e+09	1.56662e+09	3.38671e+09	2.97914e+09	3136285721	3.67272e+09	3.44515e+09	4.54283e+09	3.79716e+09	3.32187e+09	3.0048e+09	1.07808e+09	-4.93018e+07	-417929237	-1.14959e+09	-1.22078e+09
Viet Nam	VNM	PPG, other private creditors (NFL, current US$)	DT.NFL.PROP.CD	-104951000	-39520000	-83001000	-94170000	-90293000	-85194000	-75902000	-68863000	-58537000	-48288000	-58240000	-29506000	-23757000	-27338000	-19535000	-22316000	-16176000	-8916000	..	..	..	..	0
Viet Nam	VNM	PPG, private creditors (NFL, US$)	DT.NFL.PRVT.CD	-712271000	-599603000	-667257000	-304882000	-6335000	603161000	-87166000	278624000	460404000	426576000	1608868000	685244000	1044623000	1775379000	1213357000	53670000	-777272000	-90970000	-407944000	-783511000	-1574039000	-856150000	-661708000
Viet Nam	VNM	PPP conversion factor, GDP (LCU per international $)	PA.NUS.PPP	2780.69	2790.74	2877.03	3021.94	3191.12	3676.11	3871.65	4132.81	4974.45	5249.99	5814.02	6915.34	7137.07	7308.35	7380	7290.15	7163.83	7211.6	7275.83	7191.19	7064.95	7120.01	6908.47
Viet Nam	VNM	PPP conversion factor, private consumption (LCU per international $)	PA.NUS.PRVT.PP	3984.79	3858.54	3943.8	3981	4177.87	4375.54	4553.23	4796.35	5686.73	6090.36	6543.81	7528.39	7515.39	7841.76	7845.78	7572.9	7449.49	7484.67	7582.08	7576.04	7626.86	7510.82	7173.8
Viet Nam	VNM	Pregnant women receiving prenatal care (%)	SH.STA.ANVC.ZS	68.3	..	86.4	..	..	..	90.8	..	..	..	..	93.7	..	..	95.8	..	..	..	..	..	..	97	..
Viet Nam	VNM	Preprimary education, duration (years)	SE.PRE.DURS	6	6	6	6	6	6	6	6	6	6	6	6	6	6	6	6	6	6	6	6	6	6	6
Viet Nam	VNM	Present value of external debt (% of exports of goods, services and primary income)	DT.DOD.PVLX.EX.ZS	..	..	..	..	..	..	..	..	..	..	..	..	..	..	..	..	..	..	..	..	..	..	..
Viet Nam	VNM	Present value of external debt (% of GNI)	DT.DOD.PVLX.GN.ZS	..	..	..	..	..	..	..	..	..	..	..	..	..	..	..	..	..	..	..	..	..	..	..
Viet Nam	VNM	Present value of external debt (current US$)	DT.DOD.PVLX.CD	..	..	..	..	..	..	..	..	..	..	..	..	..	..	..	..	..	..	..	..	..	..	..
Viet Nam	VNM	Prevalence of anemia among children (% of children ages 6-59 months)	SH.ANM.CHLD.ZS	33.6	32.2	30.8	29.5	28.2	26.9	25.7	24.5	23.4	22.5	21.9	21.4	21.2	21.1	21.2	21.4	21.6	21.9	22.4	22.9	..	..	..
Viet Nam	VNM	Prevalence of anemia among non-pregnant women (% of women ages 15-49)	SH.ANM.NPRG.ZS	26.7	25.4	24	22.7	21.5	20.4	19.4	18.5	17.6	17.1	16.7	16.5	16.5	16.7	17.1	17.5	18.1	18.7	19.5	20.3	..	..	..
Viet Nam	VNM	Prevalence of anemia among pregnant women (%)	SH.PRG.ANEM	39.7	38.5	37.3	36.1	34.9	33.8	32.7	31.7	30.7	29.9	29.3	28.8	28.5	28.3	28.3	28.2	28.2	28.2	28.3	28.4	..	..	..
Viet Nam	VNM	Prevalence of anemia among women of reproductive age (% of women ages 15-49)	SH.ANM.ALLW.ZS	27.3	25.9	24.5	23.2	22	20.9	19.9	18.9	18.1	17.5	17.2	17	17	17.2	17.5	18	18.5	19.1	19.8	20.6	..	..	..
Viet Nam	VNM	Prevalence of current tobacco use (% of adults)	SH.PRV.SMOK	29.8	..	..	..	..	28.3	..	..	..	..	27	..	..	..	..	26	..	..	25	25	24.8	..	..
Viet Nam	VNM	Prevalence of current tobacco use, females (% of female adults)	SH.PRV.SMOK.FE	4.8	..	..	..	..	3.9	..	..	..	..	3.2	..	..	..	..	2.6	..	..	2.3	2.2	2.2	..	..
Viet Nam	VNM	Prevalence of current tobacco use, males (% of male adults)	SH.PRV.SMOK.MA	54.8	..	..	..	..	52.7	..	..	..	..	50.8	..	..	..	..	49.4	..	..	48.3	47.8	47.4	..	..
Viet Nam	VNM	Prevalence of HIV, female (% ages 15-24)	SH.HIV.1524.FE.ZS	0.1	0.1	0.1	0.1	0.1	0.1	0.1	0.1	0.1	0.1	0.1	0.1	0.1	0.1	0.1	0.1	0.1	0.1	0.1	0.1	0.1	0.1	0.1
Viet Nam	VNM	Prevalence of HIV, male (% ages 15-24)	SH.HIV.1524.MA.ZS	0.1	0.1	0.1	0.1	0.1	0.1	0.1	0.1	0.1	0.1	0.1	0.1	0.1	0.1	0.1	0.1	0.1	0.1	0.1	0.1	0.1	0.1	0.1
Viet Nam	VNM	Prevalence of HIV, total (% of population ages 15-49)	SH.DYN.AIDS.ZS	0.3	0.3	0.3	0.3	0.3	0.3	0.3	0.3	0.4	0.4	0.4	0.4	0.4	0.4	0.4	0.4	0.4	0.4	0.4	0.4	0.3	0.3	0.3
Viet Nam	VNM	Prevalence of moderate or severe food insecurity in the population (%)	SN.ITK.MSFI.ZS	..	..	..	..	..	..	..	..	..	..	..	..	..	..	..	..	..	6.2	6.2	6.5	7.6	9	..
Viet Nam	VNM	Prevalence of overweight (modeled estimate, % of children under 5)	SH.STA.OWGH.ME.ZS	2.3	2.3	2.4	2.5	2.6	2.8	2.9	3.1	3.3	3.5	3.8	4	4.3	4.7	5	5.4	5.7	6.1	6.5	6.9	7.3	7.7	8.1
Viet Nam	VNM	Prevalence of overweight, weight for height (% of children under 5)	SH.STA.OWGH.ZS	2.6	..	2.6	2.2	2.7	2.6	3.1	2.9	3	5.6	4.5	..	4.8	4.6	3.5	5.3	..	5.9	7.1	7.4	7.9	..	..
Viet Nam	VNM	Prevalence of overweight, weight for height, female (% of children under 5)	SH.STA.OWGH.FE.ZS	2.6	..	2.3	1.9	2.2	2.3	2.6	2.5	2.5	..	3.4	..	..	..	..	..	..	..	..	..	..	..	..
Viet Nam	VNM	Prevalence of overweight, weight for height, male (% of children under 5)	SH.STA.OWGH.MA.ZS	2.5	..	2.9	2.4	3	3	3.5	3.3	3.4	..	5.5	..	..	..	..	..	..	..	..	..	..	..	..
Viet Nam	VNM	Prevalence of severe food insecurity in the population (%)	SN.ITK.SVFI.ZS	..	..	..	..	..	..	..	..	..	..	..	..	..	..	..	..	..	0	0	0.5	0.6	1.2	..
Viet Nam	VNM	Prevalence of severe wasting, weight for height (% of children under 5)	SH.SVR.WAST.ZS	1	..	2.4	2.7	2.8	2.8	2.4	2.4	2.4	3.8	1.2	..	..	1.3	4.8	1.4	..	1.2	1.1	1	1	..	..
Viet Nam	VNM	Prevalence of severe wasting, weight for height, female (% of children under 5)	SH.SVR.WAST.FE.ZS	0.8	..	2.1	2.4	2.5	2.5	2.2	2.2	2.3	3.6	1.2	..	..	..	..	..	..	..	..	..	..	..	..
Viet Nam	VNM	Prevalence of severe wasting, weight for height, male (% of children under 5)	SH.SVR.WAST.MA.ZS	1.2	..	2.6	3.1	3.1	3	2.7	2.6	2.5	4	1.2	..	..	..	..	..	..	..	..	..	..	..	..
Viet Nam	VNM	Prevalence of stunting, height for age (% of children under 5)	SH.STA.STNT.ZS	42.9	..	37.5	35.4	33.7	33.3	31.7	31.7	30.8	29.3	22.7	27.5	26.7	25.9	24.9	24.6	24.3	23.8	23.2	22.4	19.5	..	..
Viet Nam	VNM	Prevalence of stunting, height for age (modeled estimate, % of children under 5)	SH.STA.STNT.ME.ZS	41.5	39.7	37.9	36.3	34.7	33.2	32	30.8	29.6	28.5	27.4	26.4	25.4	24.5	24.1	23.5	22.8	22.3	21.7	21	20.4	19.8	19.3
Viet Nam	VNM	Prevalence of stunting, height for age, female (% of children under 5)	SH.STA.STNT.FE.ZS	42	..	36.1	33.8	31.9	31.7	30.3	29.8	29.1	27.1	21.6	..	..	..	..	..	..	..	..	..	..	..	..
Viet Nam	VNM	Prevalence of stunting, height for age, male (% of children under 5)	SH.STA.STNT.MA.ZS	43.7	..	38.8	37	35.3	34.9	33	33.5	32.4	31.5	23.7	..	..	..	..	..	..	..	..	..	..	..	..
Viet Nam	VNM	Prevalence of undernourishment (% of population)	SN.ITK.DEFC.ZS	..	19.5	17.7	16	15.3	15.2	15	13.8	12.6	11.1	9.9	8.6	8.1	7.6	7.5	7.1	6.8	6.4	6	5.5	5.1	5	..
Viet Nam	VNM	Prevalence of underweight, weight for age (% of children under 5)	SH.STA.MALN.ZS	26.6	..	23.3	24.6	23.6	22.8	21.9	21.6	20.5	17.5	11.7	16.8	16.2	15.3	14.5	14.1	13.8	13.4	12.8	12.2	11.6	..	..
Viet Nam	VNM	Prevalence of underweight, weight for age, female (% of children under 5)	SH.STA.MALN.FE.ZS	26.7	..	22.8	24.1	23.4	22.6	21.7	21	20.1	16.6	11.4	..	..	..	..	..	..	..	..	..	..	..	..
Viet Nam	VNM	Prevalence of underweight, weight for age, male (% of children under 5)	SH.STA.MALN.MA.ZS	26.6	..	23.8	25	23.8	23	22	22.1	20.8	18.4	12.1	..	..	..	..	..	..	..	..	..	..	..	..
Viet Nam	VNM	Prevalence of wasting, weight for height (% of children under 5)	SH.STA.WAST.ZS	6.1	..	8.8	10.8	11.2	10.6	9.8	10	9.4	7.1	4.1	6.6	6.7	6.6	6.8	6.4	..	5.8	5.4	5.2	4.7	..	..
Viet Nam	VNM	Prevalence of wasting, weight for height, female (% of children under 5)	SH.STA.WAST.FE.ZS	5.1	..	8.2	10.1	10.5	9.9	9.2	9.3	8.9	7.3	3.9	..	..	..	..	..	..	..	..	..	..	..	..
Viet Nam	VNM	Prevalence of wasting, weight for height, male (% of children under 5)	SH.STA.WAST.MA.ZS	7.1	..	9.4	11.4	11.8	11.2	10.4	10.7	9.9	6.9	4.3	..	..	..	..	..	..	..	..	..	..	..	..
Viet Nam	VNM	Price level ratio of PPP conversion factor (GDP) to market exchange rate	PA.NUS.PPPC.RF	0.196268	0.189521	0.188294	0.194843	0.202662	0.231801	0.242065	0.256615	0.305139	0.307645	0.312365	0.337173	0.342667	0.349123	0.348969	0.335989	0.326594	0.322377	0.32191	0.311979	0.304414	0.30743	0.296868
Viet Nam	VNM	Primary completion rate, female (% of relevant age group)	SE.PRM.CMPT.FE.ZS	98.6314	104.75	102.421	102.322	..	..	..	..	..	..	..	..	..	92.235	101.461	97.455	101.556	..	110.693	..	..	..	117.83
Viet Nam	VNM	Primary completion rate, male (% of relevant age group)	SE.PRM.CMPT.MA.ZS	103.381	109.854	107.568	108.035	..	..	..	..	..	..	..	..	..	91.755	96.855	96.989	100.337	..	108.548	..	..	..	114.071
Viet Nam	VNM	Primary completion rate, total (% of relevant age group)	SE.PRM.CMPT.ZS	101.051	107.351	105.046	105.238	..	100.113	103.804	..	..	..	..	98.8883	96.9293	91.987	99.081	97.214	100.922	..	109.571	..	..	..	115.854
Viet Nam	VNM	Primary education, duration (years)	SE.PRM.DURS	5	5	5	5	5	5	5	5	5	5	5	5	5	5	5	5	5	5	5	5	5	5	5
Viet Nam	VNM	Primary education, pupils	SE.PRM.ENRL	10063025	9751434	9336913	8841004	8350191	7773484	7317813	7041312	6871795	6745016	6922624	7042193	7100950	7202767	7434848	7543632	7790009	7801560	8041842	8506562	8718356	8884964	9201399
Viet Nam	VNM	Primary education, pupils (% female)	SE.PRM.ENRL.FE.ZS	47.7082	47.6536	47.5165	47.4927	47.3215	47.4763	47.9054	47.8004	..	47.9324	47.2633	47.3472	48.552	47.7364	47.9256	47.8702	47.949	47.8539	47.8436	..	..	..	..
Viet Nam	VNM	Primary education, teachers	SE.PRM.TCHR	340871	347833	354624	358606	362627	360624	353608	344547	344853	345505	347840	359039	366045	381432	386953	392403	396843	397098	396600	390754	377876	384737	381976
Viet Nam	VNM	Primary education, teachers (% female)	SE.PRM.TCHR.FE.ZS	77.9037	78.3077	77.8326	77.9683	78.3284	78.0297	78.1082	77.6626	77.3303	77.9665	77.884	77.121	77.412	76.351	74.821	77.571	77.835	..	78.118	77.678	78.561	78.676	78.928
Viet Nam	VNM	Primary government expenditures as a proportion of original approved budget (%)	GF.XPD.BUDG.ZS	..	..	..	..	..	..	..	104.812	113.398	112.588	109.398	105.63	108.657	111.81	109.625	110.085	100.105	97.3464	94.2381	93.4852	96.4	..	..
Viet Nam	VNM	Primary income payments (BoP, current US$)	BM.GSR.FCTY.CD	782000000	795000000	888000000	936000000	1079000000	1569000000	2097000000	3356000000	5758000000	3781000000	5020000000	5414000000	6524000000	7617000000	9167000000	12550000000	14794000000	17738000000	17432700000	17520000000	16245000000	17731000000	22049000000
Viet Nam	VNM	Primary income receipts (BoP, current US$)	BX.GSR.FCTY.CD	331000000	318000000	167000000	125000000	188000000	364000000	668000000	1166000000	1357000000	753000000	456000000	395000000	295000000	281000000	323000000	399000000	650000000	745000000	1615000000	2237000000	1428000000	982000000	2321000000
Viet Nam	VNM	Primary school age children out-of-school (%)	SE.LPV.PRIM.SD	..	..	..	..	..	..	..	..	..	..	..	..	..	..	..	..	..	..	..	0	..	..	..
Viet Nam	VNM	Primary school starting age (years)	SE.PRM.AGES	6	6	6	6	6	6	6	6	6	6	6	6	6	6	6	6	6	6	6	6	6	6	6
Viet Nam	VNM	Private credit bureau coverage (% of adults)	IC.CRD.PRVT.ZS	..	..	..	..	0	0	0	0	0	0	0	0	0	0	1.4	6.9	14.8	19.7	29.5	20.6	..	..	..
Viet Nam	VNM	Probability of dying among adolescents ages 10-14 years (per 1,000)	SH.DYN.1014	2.2	2.1	2.1	2	2	2	1.9	1.9	1.9	1.8	1.8	1.8	1.8	1.8	1.7	1.7	1.7	1.7	1.7	1.7	1.6	1.6	1.6
Viet Nam	VNM	Probability of dying among adolescents ages 15-19 years (per 1,000)	SH.DYN.1519	4.2	4.1	4.1	4	3.9	3.9	3.8	3.7	3.6	3.6	3.5	3.4	3.3	3.3	3.2	3.1	3.1	3	2.9	2.9	2.8	2.8	2.7
Viet Nam	VNM	Probability of dying among children ages 5-9 years (per 1,000)	SH.DYN.0509	3.7	3.5	3.3	3.1	2.9	2.7	2.5	2.4	2.2	2.1	2	1.9	1.8	1.7	1.6	1.5	1.5	1.4	1.3	1.3	1.2	1.1	1.1
Viet Nam	VNM	Probability of dying among youth ages 20-24 years (per 1,000)	SH.DYN.2024	5.2	5.1	5	4.9	4.8	4.8	4.7	4.6	4.5	4.4	4.3	4.2	4.1	4	3.9	3.8	3.7	3.6	3.6	3.5	3.4	3.3	3.3
Viet Nam	VNM	Procedures to build a warehouse (number)	IC.WRH.PROC	..	..	..	..	..	10	10	10	10	10	10	10	10	10	10	10	10	10	10	10	..	..	..
Viet Nam	VNM	Procedures to register property (number)	IC.PRP.PROC	..	..	..	..	5	5	5	5	5	5	5	5	5	5	5	5	5	5	5	5	..	..	..
Viet Nam	VNM	Profit tax (% of commercial profits)	IC.TAX.PRFT.CP.ZS	..	..	..	..	..	20.6	20.6	20.6	20.6	20.5	12.4	17.2	12.4	17	17	14.4	14.4	13.1	13.2	13.2	..	..	..
Viet Nam	VNM	Progression to secondary school (%)	SE.SEC.PROG.ZS	93.4233	94.7991	..	..	..	..	..	..	..	..	100	100	93.3538	87.1092	94.0183	99.7947	..	..	..	..	..	..	..
Viet Nam	VNM	Progression to secondary school, female (%)	SE.SEC.PROG.FE.ZS	92.3315	94.5744	..	..	..	..	..	..	..	..	..	..	87.0999	89.4032	91.2242	99.6571	..	..	..	..	..	..	..
Viet Nam	VNM	Progression to secondary school, male (%)	SE.SEC.PROG.MA.ZS	94.4262	95.0052	..	..	..	..	..	..	..	..	..	..	100	84.9403	96.7573	99.9234	..	..	..	..	..	..	..
Viet Nam	VNM	Proportion of people living below 50 percent of median income (%)	SI.DST.50MD	..	..	8	..	10.7	..	11.7	..	10.8	..	13.4	..	12.8	..	13	..	13.4	..	14	..	13.9	..	13.4
Viet Nam	VNM	Proportion of population pushed below the $2.15 ($ 2017 PPP) poverty line by out-of-pocket health care expenditure (%)	SH.UHC.NOP1.ZS	..	..	4.13	..	3.53	..	2.53	..	1.87	..	0.89	..	0.41	..	0.28	..	0.15	..	0.15	..	0.11	..	..
Viet Nam	VNM	Proportion of population pushed below the $3.65 ($ 2017 PPP) poverty line by out-of-pocket health care expenditure (%)	SH.UHC.NOP2.ZS	..	..	2.77	..	4.03	..	4.2	..	4.13	..	2.6	..	2.45	..	1.33	..	0.89	..	0.84	..	0.53	..	..
Viet Nam	VNM	Proportion of population pushed below the 60% median consumption poverty line by out-of-pocket health expenditure (%)	SH.UHC.NOPR.ZS	..	..	2.89	..	3.29	..	3.24	..	3.11	..	2.4	..	2.74	..	2.43	..	2.36	..	2.33	..	1.73	..	..
Viet Nam	VNM	Proportion of population pushed further below the $2.15 ($ 2017 PPP) poverty line by out-of-pocket health care expenditure (%)	SH.UHC.FBP1.ZS	..	..	29.86	..	18.67	..	14.7	..	9.47	..	4.31	..	2.99	..	1.81	..	1.15	..	1.12	..	..	..	..
Viet Nam	VNM	Proportion of population pushed further below the $3.65 ($ 2017 PPP) poverty line by out-of-pocket health care expenditure (%)	SH.UHC.FBP2.ZS	..	..	64.33	..	51.76	..	43.78	..	37.19	..	19.04	..	15.71	..	9.18	..	5.57	..	5.35	..	..	..	..
Viet Nam	VNM	Proportion of population pushed further below the 60% median consumption poverty line by out-of-pocket health care expenditure (%)	SH.UHC.FBPR.ZS	..	..	15.54	..	16.94	..	17.98	..	16.46	..	18.43	..	18.22	..	19.39	..	18.19	..	19.73	..	..	..	..
Viet Nam	VNM	Proportion of population pushed or further pushed below the $2.15 ($ 2017 PPP) poverty line by out-of-pocket health care expenditure (%)	SH.UHC.TOT1.ZS	..	..	33.99	..	22.2	..	17.23	..	11.34	..	5.2	..	3.4	..	2.09	..	1.3	..	1.27	..	..	..	..
Viet Nam	VNM	Proportion of population pushed or further pushed below the $3.65 ($ 2017 PPP) poverty line by out-of-pocket health care expenditure (%)	SH.UHC.TOT2.ZS	..	..	67.1	..	55.79	..	47.98	..	41.32	..	21.64	..	18.16	..	10.51	..	6.46	..	6.19	..	..	..	..
Viet Nam	VNM	Proportion of population pushed or further pushed below the 60% median consumption poverty line by out-of-pocket health expenditure (%)	SH.UHC.TOTR.ZS	..	..	18.43	..	20.23	..	21.22	..	19.57	..	20.83	..	20.96	..	21.82	..	20.55	..	22.06	..	..	..	..
Viet Nam	VNM	Proportion of population spending more than 10% of household consumption or income on out-of-pocket health care expenditure (%)	SH.UHC.OOPC.10.ZS	..	..	12.72	..	15.91	..	14.41	..	14.55	..	11.32	..	9.14	..	9.82	..	9.39	..	10.03	..	8.46	..	..
Viet Nam	VNM	Proportion of population spending more than 25% of household consumption or income on out-of-pocket health care expenditure (%)	SH.UHC.OOPC.25.ZS	..	..	2.95	..	4.05	..	3.83	..	3.6	..	2.14	..	2.03	..	2.07	..	1.9	..	2.43	..	1.73	..	..
Viet Nam	VNM	Proportion of seats held by women in national parliaments (%)	SG.GEN.PARL.ZS	26	26	27.3092	27.3092	27.3092	27.3092	27.3092	25.7606	25.7606	25.7606	25.7606	24.4	24.4	24.4	24.2972	24.2972	26.7206	26.7206	26.7206	26.7206	26.7206	30.2605	30.2605
Viet Nam	VNM	Proportion of time spent on unpaid domestic and care work, female (% of 24 hour day)	SG.TIM.UWRK.FE	..	..	..	..	..	..	..	..	..	..	..	..	..	..	..	..	..	..	..	..	..	..	..
Viet Nam	VNM	Proportion of time spent on unpaid domestic and care work, male (% of 24 hour day)	SG.TIM.UWRK.MA	..	..	..	..	..	..	..	..	..	..	..	..	..	..	..	..	..	..	..	..	..	..	..
Viet Nam	VNM	Proportion of women subjected to physical and/or sexual violence in the last 12 months (% of ever-partnered women ages 15-49)	SG.VAW.1549.ZS	..	..	..	..	..	..	..	..	..	..	10.8	..	..	..	..	..	..	..	..	..	..	..	..
Viet Nam	VNM	Public and publicly guaranteed debt service (% of exports of goods, services and primary income)	DT.TDS.DPPG.XP.ZS	7.06067	6.30818	5.65066	3.15775	2.29761	2.16497	1.76969	1.86289	1.74223	2.19133	2.00745	1.779	1.8025	1.89088	2.23819	1.63116	1.9298	1.61062	1.58959	1.5702	1.75266	1.32161	1.13867
Viet Nam	VNM	Public and publicly guaranteed debt service (% of GNI)	DT.TDS.DPPG.GN.ZS	4.01705	3.5514	3.24696	1.91022	1.57412	1.41539	1.24238	1.38044	1.28697	1.37412	1.12808	1.12597	1.18613	1.31046	1.60944	1.24728	1.50705	1.39481	1.40494	1.39959	1.54062	1.29772	1.13175
Viet Nam	VNM	Public credit registry coverage (% of adults)	IC.CRD.PUBL.ZS	..	..	..	..	0.8	1.1	2.7	9.2	13.4	19	26.4	29.8	37.8	39.1	41.8	41.5	41.8	51	54.8	59.4	..	..	..
Viet Nam	VNM	Public private partnerships investment in energy (current US$)	IE.PPN.ENGY.CD	..	87000000	1780000000	412000000	..	11600000	..	109060000	170300000	349300000	871850000	2771770000	317500000	..	1790000000	..	200000000	2400000000	3645700000	3180480000	2686910000	5528400000	2487160000
Viet Nam	VNM	Public private partnerships investment in ICT (current US$)	IE.PPN.ICTI.CD	..	..	..	..	..	..	..	..	..	..	..	..	..	..	..	..	..	..	..	..	..	..	..
Viet Nam	VNM	Public private partnerships investment in transport (current US$)	IE.PPN.TRAN.CD	..	..	20000000	..	..	..	133000000	267000000	365000000	200000000	155000000	..	..	275500000	..	..	..	..	..	1025050000	..	890300000	1494500000
Viet Nam	VNM	Public private partnerships investment in water and sanitation (current US$)	IE.PPN.WATR.CD	20000000	154000000	..	7000000	..	92000000	..	..	..	..	..	..	..	..	..	..	88900000	..	..	159140000	..	..	..
Viet Nam	VNM	Pump price for diesel fuel (US$ per liter)	EP.PMP.DESL.CD	0.27	..	0.27	..	0.32	..	0.53	..	0.77	..	0.77	..	1.06	..	0.91	..	0.59	..	..	..	..	..	..
Viet Nam	VNM	Pump price for gasoline (US$ per liter)	EP.PMP.SGAS.CD	0.38	..	0.34	..	0.48	..	0.67	..	0.8	..	0.88	..	1.15	..	1.04	..	0.8	..	..	..	..	..	..
Viet Nam	VNM	Pupils below minimum reading proficiency at end of primary (%). Low GAML threshold	SE.LPV.PRIM.LD	..	..	..	..	..	..	..	..	..	..	..	..	..	..	..	..	..	..	..	18.1209	..	..	..
Viet Nam	VNM	Pupil-teacher ratio, lower secondary	SE.SEC.ENRL.LO.TC.ZS	27.6209	26.3216	25.7157	24.7485	23.5354	22.6083	21.0587	20.0195	18.7316	17.5901	16.61	15.8879	15.7913	15.4399	15.6248	16.3117	16.3899	16.837	17.5546	..	..	..	..
Viet Nam	VNM	Pupil-teacher ratio, preprimary	SE.PRE.ENRL.TC.ZS	22.0507	21.4376	20.5693	20.7664	20.3912	..	..	..	..	..	..	19.3155	19.0814	18.8711	17.6344	17.423	17.1356	17.5827	17.2702	..	..	..	..
Viet Nam	VNM	Pupil-teacher ratio, primary	SE.PRM.ENRL.TC.ZS	29.5215	28.0348	26.329	24.6538	23.0269	21.5556	20.6947	20.4364	19.9267	19.5222	19.9017	19.6316	19.3991	18.8835	19.2138	19.2242	19.63	19.6464	20.277	..	..	..	..
Viet Nam	VNM	Pupil-teacher ratio, secondary	SE.SEC.ENRL.TC.ZS	..	..	..	..	..	..	..	..	..	..	..	..	..	..	..	..	..	..	..	..	..	..	..
Viet Nam	VNM	Pupil-teacher ratio, tertiary	SE.TER.ENRL.TC.ZS	24.1574	23.2651	21.8341	21.4841	..	28.4293	29.3758	29.665	29.4876	28.9969	29.0369	29.8968	26.8842	25.6612	29.3794	27.0516	24.5854	..	..	..	..	..	..
Viet Nam	VNM	Pupil-teacher ratio, upper secondary	SE.SEC.ENRL.UP.TC.ZS	..	..	..	..	..	..	..	..	..	..	..	..	..	..	..	..	..	..	..	..	..	..	..
Viet Nam	VNM	Rail lines (total route-km)	IS.RRS.TOTL.KM	3142	2347	2545	2600	2671	3147	3147	3147	3147	3147	2576.56	2347	2347	2347	3186	3186	2581	2367	2382	2481	3159	3159	..
Viet Nam	VNM	Railways, goods transported (million ton-km)	IS.RRS.GOOD.MT.K6	1921	2338	2000	2674	2682	2928	3447	3910	4106	4139	3901	4101	3959	3733	4251.9	4125.4	3190	3574	3989	3742	3759	..	..
Viet Nam	VNM	Railways, passengers carried (million passenger-km)	IS.RRS.PASG.KM	3200	3697	3426	4041	4376	4558	4334.9	4659	4492	4138	4378	4571	4558	4548	4252.58	4233.88	3416	3657	3542	3185	1516	..	..
Viet Nam	VNM	Ratio of female to male labor force participation rate (%) (modeled ILO estimate)	SL.TLF.CACT.FM.ZS	90.4075	90.6255	90.5521	90.3687	89.5491	89.6532	89.7677	89.8922	89.3594	88.8745	88.3036	88.0751	88.7106	88.966	89.0056	88.1768	88.3363	88.132	86.9326	86.9795	85.9744	87.661	88.0523
Viet Nam	VNM	Ratio of female to male labor force participation rate (%) (national estimate)	SL.TLF.CACT.FM.NE.ZS	90.4074	90.625	90.5512	90.3694	89.5483	..	..	89.9003	..	88.8807	88.3106	88.0835	88.7084	88.9684	89.001	88.1789	88.339	88.1335	86.931	86.9778	85.9706	87.6632	88.0597
Viet Nam	VNM	Real effective exchange rate index (2010 = 100)	PX.REX.REER	..	..	..	..	..	..	..	..	..	..	..	..	..	..	..	..	..	..	..	..	..	..	..
Viet Nam	VNM	Real interest rate (%)	FR.INR.RINR	6.90577	6.62404	4.16694	2.21306	1.18892	-6.55289	2.40152	1.41364	-5.61634	3.62788	-20.4971	-3.67326	4.02833	6.08971	4.78973	8.9883	5.0486	2.59151	3.61416	5.15925	6.09064	4.8967	3.99849
Viet Nam	VNM	Refugee population by country or territory of asylum	SM.POP.REFG	15945	15945	15945	15360	2360	2357	2357	2357	2357	2357	1928	990	..	..	..	..	..	..	..	..	..	..	..
Viet Nam	VNM	Refugee population by country or territory of origin	SM.POP.REFG.OR	370753	353211	373732	363170	349793	358268	374278	327770	328175	339299	338707	337828	336936	314109	313420	313152	329341	334064	334464	316441	316728	317737	17287
Viet Nam	VNM	Regulatory Quality: Estimate	RQ.EST	-0.641752	..	-0.766994	-0.637721	-0.556897	-0.601215	-0.62598	-0.572599	-0.630676	-0.633366	-0.631919	-0.609959	-0.67663	-0.652517	-0.602058	-0.505211	-0.502612	-0.433583	-0.372491	-0.375261	-0.236916	-0.404661	-0.429956
Viet Nam	VNM	Regulatory Quality: Number of Sources	RQ.NO.SRC	5	..	6	6	7	9	10	10	10	10	10	11	11	11	11	11	10	10	9	9	8	8	8
Viet Nam	VNM	Regulatory Quality: Percentile Rank	RQ.PER.RNK	26.087	..	22.7027	27.027	29.8507	29.4118	27.451	29.1262	28.6408	28.7081	28.2297	29.3839	27.9621	28.91	30.7692	34.2857	32.381	34.7619	38.0952	39.0476	42.8571	37.619	36.3208
Viet Nam	VNM	Regulatory Quality: Percentile Rank, Lower Bound of 90% Confidence Interval	RQ.PER.RNK.LOWER	14.6739	..	12.973	18.9189	19.403	20.5882	18.6275	19.9029	18.932	20.5742	19.1388	21.8009	18.4834	19.4313	18.2692	24.2857	20.4762	23.8095	25.7143	26.6667	30.9524	24.7619	21.2264
Viet Nam	VNM	Regulatory Quality: Percentile Rank, Upper Bound of 90% Confidence Interval	RQ.PER.RNK.UPPER	41.3043	..	40	44.8649	46.2687	43.6275	42.6471	47.0874	42.7184	39.2345	39.2345	38.8626	37.9147	38.8626	41.8269	45.2381	46.6667	48.5714	49.5238	50	57.1429	50	48.5849
Viet Nam	VNM	Regulatory Quality: Standard Error	RQ.STD.ERR	0.262557	..	0.222742	0.190169	0.195535	0.16163	0.185272	0.186067	0.171589	0.162653	0.159106	0.155638	0.170154	0.171348	0.185997	0.181078	0.207076	0.198325	0.199101	0.196738	0.213805	0.203855	0.208971
Viet Nam	VNM	Renewable electricity output (% of total electricity output)	EG.ELC.RNEW.ZS	54.7833	59.4942	50.8381	46.3922	38.5596	31.674	33.8436	34.4944	35.4815	36.1323	29.1403	39.4602	45.0192	41.662	42.9814	36.7321	..	..	..	..	..	..	..
Viet Nam	VNM	Renewable energy consumption (% of total final energy consumption)	EG.FEC.RNEW.ZS	57.73	56.14	52.2	50.83	45.77	44.15	44.25	41.9	39.26	36.97	34.58	36.33	37.91	37.37	36.69	26.54	26.97	28.52	24.59	20.65	19.11	..	..
Viet Nam	VNM	Renewable internal freshwater resources per capita (cubic meters)	ER.H2O.INTR.PC	4549.55	4503.01	4456.97	4411.37	4366.6	4322.96	4281.27	4240.33	4198.97	4155.96	4111.84	4068.18	4024.8	3981.71	3939.48	3898.63	3859.48	3822.27	3786.78	3752.69	3718.83	..	..
Viet Nam	VNM	Renewable internal freshwater resources, total (billion cubic meters)	ER.H2O.INTR.K3	359.42	359.42	359.42	359.42	359.42	359.42	359.42	359.42	359.42	359.42	359.42	359.42	359.42	359.42	359.42	359.42	359.42	359.42	359.42	359.42	359.42	..	..
Viet Nam	VNM	Repeaters, primary, female (% of female enrollment)	SE.PRM.REPT.FE.ZS	2.82515	2.4158	1.91833	1.91832	..	..	..	..	..	..	..	..	..	0.71279	0.68691	0.61033	0.50674	0.50676	0.48907	..	..	..	..
Viet Nam	VNM	Repeaters, primary, male (% of male enrollment)	SE.PRM.REPT.MA.ZS	3.79703	3.30427	2.82713	2.82671	..	..	..	..	..	..	..	..	..	1.31449	1.27721	1.25715	1.08803	1.08696	1.12306	..	..	..	..
Viet Nam	VNM	Repeaters, primary, total (% of total enrollment)	SE.PRM.REPT.ZS	3.33336	2.88088	2.3953	2.39529	..	..	..	..	..	..	..	1.50767	1.3039	1.02726	0.9943	0.94751	0.80931	0.80931	0.81974	..	..	..	..
Viet Nam	VNM	Research and development expenditure (% of GDP)	GB.XPD.RSDV.GD.ZS	..	..	0.19273	..	..	..	..	..	..	..	..	0.14955	..	0.29932	..	0.35629	..	0.41895	..	0.41652	..	0.42533	..
Viet Nam	VNM	Researchers in R&D (per million people)	SP.POP.SCIE.RD.P6	..	..	116.275	..	..	..	..	..	..	..	..	..	..	686.812	..	685.663	..	715.407	..	765.518	..	779.308	..
Viet Nam	VNM	Reserves and related items (BoP, current US$)	BN.RES.INCL.CD	1.09873e+08	2.06316e+08	4.48313e+08	2.14642e+09	9.35442e+08	2.13013e+09	4.32446e+09	1.02116e+10	4.73567e+08	-8.46485e+09	-1.76485e+09	1.15102e+09	1.18597e+10	5.56945e+08	8.37493e+09	-6.03204e+09	8.38995e+09	1.25455e+10	6.03516e+09	2.32579e+10	1.6634e+10	1.58629e+10	-2.27388e+10
Viet Nam	VNM	Revenue, excluding grants (% of GDP)	GC.REV.XGRT.GD.ZS	..	..	..	..	..	..	..	..	..	..	..	..	..	..	..	..	..	..	..	..	..	..	..
Viet Nam	VNM	Revenue, excluding grants (current LCU)	GC.REV.XGRT.CN	..	..	..	..	..	..	..	..	..	..	..	..	..	..	..	..	..	..	..	..	..	..	..
Viet Nam	VNM	Risk of catastrophic expenditure for surgical care (% of people at risk)	SH.SGR.CRSK.ZS	..	..	..	..	..	..	..	..	..	..	..	..	..	..	..	..	..	..	..	..	..	..	..
Viet Nam	VNM	Risk of impoverishing expenditure for surgical care (% of people at risk)	SH.SGR.IRSK.ZS	..	..	..	..	..	..	..	..	..	..	..	..	..	..	..	..	..	..	..	..	..	..	..
Viet Nam	VNM	Risk premium on lending (lending rate minus treasury bill rate, %)	FR.INR.RISK	5.13333	3.93	3.14333	3.65333	4.03083	4.89833	6.4478	7.02694	3.65399	2.03067	1.99025	4.60383	4.65542	3.73083	3.5775	2.8875	..	..	..	..	..	..	..
Viet Nam	VNM	Rule of Law: Estimate	RL.EST	-0.345563	..	-0.679002	-0.636824	-0.604071	-0.317554	-0.518899	-0.490206	-0.464454	-0.53153	-0.581305	-0.541881	-0.554924	-0.515489	-0.360539	-0.356081	0.0651851	0.0404918	-0.0353448	-0.0502181	-0.188713	-0.171955	-0.158443
Viet Nam	VNM	Rule of Law: Number of Sources	RL.NO.SRC	8	..	9	10	11	13	16	16	16	16	16	17	17	16	14	14	12	12	11	11	10	10	10
Viet Nam	VNM	Rule of Law: Percentile Rank	RL.PER.RNK	40.2985	..	31.8408	30.3483	34.6154	43.5407	37.799	38.2775	38.9423	36.019	33.6493	35.2113	35.2113	39.4366	42.7885	43.3333	56.1905	54.7619	52.381	51.9048	46.6667	47.1429	47.6415
Viet Nam	VNM	Rule of Law: Percentile Rank, Lower Bound of 90% Confidence Interval	RL.PER.RNK.LOWER	32.3383	..	17.9104	18.408	20.1923	33.9713	25.8373	26.7943	26.9231	27.4882	25.1185	25.8216	26.2911	27.23	31.7308	30.4762	45.7143	45.7143	43.3333	43.3333	36.1905	35.2381	38.2075
Viet Nam	VNM	Rule of Law: Percentile Rank, Upper Bound of 90% Confidence Interval	RL.PER.RNK.UPPER	49.2537	..	40.2985	43.2836	42.7885	50.7177	46.89	48.3254	49.0385	45.4976	44.0758	46.0094	45.0704	46.0094	52.4038	53.3333	62.381	61.9048	59.0476	59.0476	54.2857	55.2381	55.1887
Viet Nam	VNM	Rule of Law: Standard Error	RL.STD.ERR	0.169623	..	0.18606	0.188793	0.176368	0.160158	0.150335	0.153203	0.146254	0.143225	0.140703	0.132768	0.138614	0.139812	0.152397	0.150988	0.177639	0.164934	0.158614	0.161569	0.155585	0.163539	0.170437
Viet Nam	VNM	Rural land area (sq. km)	AG.LND.TOTL.RU.K2	301520	..	..	..	..	..	..	..	..	..	..	..	..	..	..	297627	..	..	..	..	..	..	..
Viet Nam	VNM	Rural land area where elevation is below 5 meters (% of total land area)	AG.LND.EL5M.RU.ZS	12.5818	..	..	..	..	..	..	..	..	..	..	..	..	..	..	12.2536	..	..	..	..	..	..	..
Viet Nam	VNM	Rural land area where elevation is below 5 meters (sq. km)	AG.LND.EL5M.RU.K2	41047	..	..	..	..	..	..	..	..	..	..	..	..	..	..	39976.2	..	..	..	..	..	..	..
Viet Nam	VNM	Rural population	SP.RUR.TOTL	59745404	59913618	60069649	60217153	60348122	60460100	60539322	60601632	60664477	60743875	60823204	60890211	60946369	60994814	61022867	61022408	60988564	60921191	60822052	60695620	60560066	60379495	60123739
Viet Nam	VNM	Rural population (% of total population)	SP.RUR.TOTL.ZS	75.626	75.063	74.489	73.908	73.317	72.719	72.112	71.496	70.872	70.238	69.583	68.92	68.248	67.571	66.885	66.191	65.49	64.787	64.081	63.372	62.66	61.948	61.234
Viet Nam	VNM	Rural population growth (annual %)	SP.RUR.TOTL.ZG	0.383048	0.281156	0.260088	0.245254	0.217258	0.185381	0.130946	0.102872	0.103648	0.130795	0.130511	0.110106	0.0921858	0.0794563	0.0459819	-0.00075218	-0.055477	-0.110529	-0.162866	-0.208088	-0.223584	-0.298614	-0.424481
Viet Nam	VNM	Rural population living in areas where elevation is below 5 meters (% of total population)	EN.POP.EL5M.RU.ZS	7.82656	..	..	..	..	..	..	..	..	..	..	..	..	..	..	7.16502	..	..	..	..	..	..	..
Viet Nam	VNM	S&P Global Equity Indices (annual % change)	CM.MKT.INDX.ZG	..	..	..	..	..	..	..	10.7441	-68.1765	46.9332	0.480535	-26.8172	19.9403	5.09392	7.50951	-7.15949	-0.603722	56.7984	-6.12415	3.56522	17.6982	37.1075	-46.0958
Viet Nam	VNM	School enrollment, preprimary (% gross)	SE.PRE.ENRR	40.789	42.2831	45.2981	49.5645	54.33	59.805	65.6577	68.0224	68.256	69.3687	71.2737	74.5504	78.8857	82.4205	82.0449	83.9733	87.8092	96.532	100.235	95.8888	92.7635	92.4454	..
Viet Nam	VNM	School enrollment, preprimary, female (% gross)	SE.PRE.ENRR.FE	40.3234	42.6866	45.3407	48.6253	54.1903	57.6729	58.9091	61.7158	68.7525	68.6511	70.2557	71.9986	77.239	79.6277	81.0197	83.3065	86.3796	95.6135	99.6857	97.0832	94.1401	93.8917	..
Viet Nam	VNM	School enrollment, preprimary, male (% gross)	SE.PRE.ENRR.MA	41.2319	41.8994	45.2577	50.4547	54.462	61.8185	72.0133	73.9419	67.7917	70.037	72.2153	76.8953	80.3853	84.9407	82.9629	84.5691	89.0845	97.3512	100.725	94.8204	91.5324	91.1514	..
Viet Nam	VNM	School enrollment, primary (% gross)	SE.PRM.ENRR	112.737	111.035	109.376	107.745	106.452	103.824	101.769	100.473	99.2514	97.42	99.4573	100.336	100.619	102.083	105.519	106.821	110.224	109.942	112.219	117.423	119.024	120.023	123.134
Viet Nam	VNM	School enrollment, primary (% net)	SE.PRM.NENR	97.9308	96.2001	93.5518	..	..	90.7015	91.7895	..	97.4218	98.5813	98.0148	99.3247	98.0564	97.9651	..	..	..	..	..	..	..	..	..
Viet Nam	VNM	School enrollment, primary (gross), gender parity index (GPI)	SE.ENR.PRIM.FM.ZS	0.95867	0.95586	0.95058	0.94978	0.94372	0.95054	0.96848	0.96678	..	0.97761	0.95437	0.96033	1.01138	0.98398	0.99837	1.00418	1.01511	1.01762	1.02183	1.02139	1.02302	1.01944	..
Viet Nam	VNM	School enrollment, primary and secondary (gross), gender parity index (GPI)	SE.ENR.PRSC.FM.ZS	..	..	..	..	..	..	..	..	..	..	..	..	..	..	..	..	..	..	..	..	..	..	..
Viet Nam	VNM	School enrollment, primary, female (% gross)	SE.PRM.ENRR.FE	109.851	108.138	106.29	104.726	103.169	101.032	100.027	98.6483	..	96.1782	96.9797	98.1874	101.203	101.231	105.392	106.897	110.803	110.559	113.014	118.2	119.947	120.795	124.16
Viet Nam	VNM	School enrollment, primary, female (% net)	SE.PRM.NENR.FE	..	..	..	..	..	..	..	..	..	..	..	..	..	..	..	..	..	..	..	..	..	..	..
Viet Nam	VNM	School enrollment, primary, male (% gross)	SE.PRM.ENRR.MA	115.506	113.811	112.328	110.63	109.585	106.483	103.426	102.204	..	98.5919	101.788	102.35	100.075	102.874	105.636	106.751	109.696	109.382	111.5	116.722	118.192	119.328	122.209
Viet Nam	VNM	School enrollment, primary, male (% net)	SE.PRM.NENR.MA	..	..	..	..	..	..	..	..	..	..	..	..	..	..	..	..	..	..	..	..	..	..	..
Viet Nam	VNM	School enrollment, primary, private (% of total primary)	SE.PRM.PRIV.ZS	0.30403	0.28191	0.33911	0.33804	0.35278	0.36971	0.45672	0.53466	0.57593	0.59899	0.58328	0.52607	0.55369	0.53417	0.59545	0.6449	0.7319	0.87472	1.05702	1.22919	1.39522	1.54196	..
Viet Nam	VNM	School enrollment, secondary (% gross)	SE.SEC.ENRR	..	..	..	..	..	..	..	..	..	..	..	..	..	..	..	88.198	88.639	88.957	90.635	93.154	93.79	96.067	97.249
Viet Nam	VNM	School enrollment, secondary (% net)	SE.SEC.NENR	..	..	..	..	..	..	..	..	..	..	..	..	..	..	..	..	..	..	..	..	..	..	..
Viet Nam	VNM	School enrollment, secondary (gross), gender parity index (GPI)	SE.ENR.SECO.FM.ZS	..	..	..	..	..	..	..	..	..	..	..	..	..	..	..	..	..	..	..	..	..	..	..
Viet Nam	VNM	School enrollment, secondary, female (% gross)	SE.SEC.ENRR.FE	..	..	..	..	..	..	..	..	..	..	..	..	..	..	..	83.383	85.742	86.883	88.364	90.721	92.651	96.42	97.285
Viet Nam	VNM	School enrollment, secondary, female (% net)	SE.SEC.NENR.FE	..	..	..	..	..	..	..	..	..	..	..	..	..	..	..	..	..	..	..	..	..	..	..
Viet Nam	VNM	School enrollment, secondary, male (% gross)	SE.SEC.ENRR.MA	..	..	..	..	..	..	..	..	..	..	..	..	..	..	..	92.763	91.376	90.908	92.763	95.421	94.846	95.741	97.217
Viet Nam	VNM	School enrollment, secondary, male (% net)	SE.SEC.NENR.MA	..	..	..	..	..	..	..	..	..	..	..	..	..	..	..	..	..	..	..	..	..	..	..
Viet Nam	VNM	School enrollment, secondary, private (% of total secondary)	SE.SEC.PRIV.ZS	..	..	..	..	..	..	..	..	..	..	..	..	..	..	..	..	..	..	..	..	..	..	..
Viet Nam	VNM	School enrollment, tertiary (% gross)	SE.TER.ENRR	9.13525	9.23018	9.58057	10.0598	..	16.3328	17.242	19.2341	20.078	21.5062	24.311	26.618	26.9096	26.94	32.866	31.089	30.228	..	..	28.5069	..	38.873	42.224
Viet Nam	VNM	School enrollment, tertiary (gross), gender parity index (GPI)	SE.ENR.TERT.FM.ZS	0.73024	0.74106	0.76061	0.76315	..	0.69474	0.93125	0.97066	0.94866	0.95744	0.968183	0.981058	..	0.878575	1.0255	0.981356	1.17743	..	..	..	..	0.987294	1.06085
Viet Nam	VNM	School enrollment, tertiary, female (% gross)	SE.TER.ENRR.FE	7.69719	7.84544	8.26873	8.70152	..	13.3875	16.6285	18.9482	19.5503	21.0397	23.918	26.363	..	25.187	33.295	30.793	33.218	..	..	..	..	38.619	43.583
Viet Nam	VNM	School enrollment, tertiary, male (% gross)	SE.TER.ENRR.MA	10.5406	10.5867	10.8712	11.4021	..	19.2698	17.8561	19.521	20.6082	21.975	24.704	26.872	..	28.668	32.446	31.378	27.324	..	..	..	..	39.116	40.931
Viet Nam	VNM	Scientific and technical journal articles	IP.JRN.ARTC.SC	202.08	241.05	234.14	298.21	332.95	401.73	456.02	505.73	772.48	881.38	1088.83	1202.29	1556.26	1855.67	1916.75	2176.37	2978.33	3184.06	4088.91	5812.63	8213.16	..	..
Viet Nam	VNM	Secondary education, duration (years)	SE.SEC.DURS	7	7	7	7	7	7	7	7	7	7	7	7	7	7	7	7	7	7	7	7	7	7	7
Viet Nam	VNM	Secondary education, general pupils	SE.SEC.ENRL.GC	7743132	8117967	8588509	8955994	9228306	9472815	9474861	9329737	8928507	8467012	8100135	7803327	7681611	7545159	7463517	7537413	7563776	7712699	7882203	..	..	..	..
Viet Nam	VNM	Secondary education, general pupils (% female)	SE.SEC.ENRL.GC.FE.ZS	46.9163	46.9694	47.2961	47.2902	47.9027	48.2544	48.5528	49.1465	49.7754	49.9151	50.8583	49.8239	50.176	50.1184	50.0252	50.0527	50.3035	50.3726	50.2608	..	..	..	..
Viet Nam	VNM	Secondary education, pupils	SE.SEC.ENRL	..	..	..	..	..	..	..	..	..	..	..	..	..	..	..	8552808	8607180	8669154	8855030	9129496	9229865	9470101	9614727
Viet Nam	VNM	Secondary education, pupils (% female)	SE.SEC.ENRL.FE.ZS	..	..	..	..	..	..	..	..	..	..	..	..	..	..	..	..	..	..	..	..	..	..	..
Viet Nam	VNM	Secondary education, teachers	SE.SEC.TCHR	..	..	..	..	..	..	..	..	..	..	..	..	..	..	..	..	..	..	..	..	..	..	456146
Viet Nam	VNM	Secondary education, teachers (% female)	SE.SEC.TCHR.FE.ZS	..	..	..	..	..	..	..	..	..	..	..	..	..	..	..	..	..	..	..	..	..	..	65.369
Viet Nam	VNM	Secondary education, teachers, female	SE.SEC.TCHR.FE	..	..	..	..	..	..	..	..	..	..	..	..	..	..	..	..	..	..	..	..	..	..	298179
Viet Nam	VNM	Secondary education, vocational pupils	SE.SEC.ENRL.VO	..	..	..	..	..	..	..	..	..	..	..	..	..	..	..	..	..	..	..	..	..	..	..
Viet Nam	VNM	Secondary education, vocational pupils (% female)	SE.SEC.ENRL.VO.FE.ZS	..	..	..	..	..	..	..	..	..	..	..	..	..	..	..	..	..	..	..	..	..	..	..
Viet Nam	VNM	Secondary income receipts (BoP, current US$)	BX.TRF.CURR.CD	1732000000	1250000000	1921000000	2239000000	3093000000	3380000000	4049000000	6430000000	7311000000	6448000000	7885000000	8685000000	8212000000	10027000000	10307000000	8586000000	9125000000	10031000000	10869000000	11609000000	11427000000	13568000000	12213000000
Viet Nam	VNM	Secondary income, other sectors, payments (BoP, current US$)	BM.TRF.PRVT.CD	..	..	..	..	..	..	..	..	..	..	..	..	..	550000000	700000000	..	..	..	..	..	..	..	..
Viet Nam	VNM	Secure Internet servers	IT.NET.SECR	..	..	..	..	..	..	..	..	..	..	202	327	812	1286	1864	3033	26098	127584	169056	250511	302313	..	..
Viet Nam	VNM	Secure Internet servers (per 1 million people)	IT.NET.SECR.P6	..	..	..	..	..	..	..	..	..	..	2.31092	3.70123	9.09281	14.2465	20.4306	32.8989	280.242	1356.8	1781.14	2615.57	3127.96	..	..
Viet Nam	VNM	Self-employed, female (% of female employment) (modeled ILO estimate)	SL.EMP.SELF.FE.ZS	84.6622	82.6522	82.9198	81.9805	78.8407	77.2042	75.7236	74.5574	73.4316	72.3916	71.9476	71.2363	70.8296	70.5342	69.3841	65.7406	64.1803	62.3915	60.5869	59.3577	59.5581	58.7054	58.2858
Viet Nam	VNM	Self-employed, male (% of male employment) (modeled ILO estimate)	SL.EMP.SELF.MA.ZS	78.0437	75.4379	75.9864	74.0692	70.2178	68.0869	65.9685	64.0167	62.3816	60.7309	60.7267	59.7894	59.9371	60.0227	59.5464	55.8864	53.6416	52.7248	51.8531	50.8912	51.2279	50.3978	49.5828
Viet Nam	VNM	Self-employed, total (% of total employment) (modeled ILO estimate)	SL.EMP.SELF.ZS	81.3267	78.9924	79.4063	77.9554	74.4325	72.547	70.7451	69.1837	67.7793	66.4103	66.1662	65.3341	65.2325	65.1441	64.3393	60.6638	58.7562	57.4115	56.0557	54.9642	55.1933	54.4098	53.7939
Viet Nam	VNM	Service exports (BoP, current US$)	BX.GSR.NFSV.CD	2702000000	2810000000	2948000000	3272000000	3867000000	4176000000	5100000000	6030000000	7006000000	5766000000	7460000000	8879000000	9620000000	10711000000	10970000000	11250000000	12500000000	13070000000	14790500000	16637000000	7600000000	4210000000	12900000000
Viet Nam	VNM	Service imports (BoP, current US$)	BM.GSR.NFSV.CD	3252000000	3382000000	3698000000	4050000000	4739000000	4472000000	5108182800	6785000000	7956000000	8187000000	9921000000	11859000000	12087000000	13820000000	14500000000	16015000000	16758000000	17100000000	18470000000	18988000000	17887000000	19877000000	25524000000
Viet Nam	VNM	Services, value added (% of GDP)	NV.SRV.TOTL.ZS	38.7346	38.6295	38.4839	37.9876	37.9836	42.5689	42.6885	42.8333	42.5092	43.4434	40.6274	38.907	39.1188	40.542	40.9236	42.193	42.8545	42.5807	42.1709	42.4687	41.8312	41.2079	41.3362
Viet Nam	VNM	Services, value added (annual % growth)	NV.SRV.TOTL.KD.ZG	5.31631	5.98596	6.78184	6.54114	7.09142	8.59491	8.38551	8.5373	7.55314	6.54712	-7.65118	7.64804	7.02892	6.8155	7.31205	7.04602	7.46467	7.1207	7.45798	8.08207	2.00558	1.56827	9.9876
Viet Nam	VNM	Services, value added (constant 2015 US$)	NV.SRV.TOTL.KD	4.09047e+10	4.33533e+10	4.62934e+10	4.93215e+10	5.28191e+10	5.73589e+10	6.21687e+10	6.74762e+10	7.25728e+10	7.73242e+10	7.1408e+10	7.68693e+10	8.22724e+10	8.78797e+10	9.43055e+10	1.0095e+11	1.08486e+11	1.16211e+11	1.24878e+11	1.34971e+11	1.37677e+11	1.39837e+11	1.53803e+11
Viet Nam	VNM	Services, value added (constant LCU)	NV.SRV.TOTL.KN	637633104590511	675801583306984	721633360902672	768836377464641	823357788586759	894124611334814	969101500791450	1051836642547040	1131283324231550	1205349778030660	1113126276980800	1198258588169250	1282483282634700	1369890894781700	1470058004094890	1573638585200840	1691105473921710	1811523949118700	1946626987287570	2103954812392320	2146151348756140	2179808893743880	2397519478913380
Viet Nam	VNM	Services, value added (current LCU)	NV.SRV.TOTL.CN	171070000000000	185922000000000	206182000000000	233032000000000	271699000000000	389080000000000	453166000000000	534032000000000	686968000000000	785955000000000	1113126276980800	1377262135629100	1593608556634890	1813709906499360	2020411555155330	2190375676788490	2416736538016970	2679990145028950	2955777401580140	3273149525085280	3365059901094080	3494290462400460	3932450142489860
Viet Nam	VNM	Services, value added (current US$)	NV.SRV.TOTL.CD	1.20746e+10	1.26261e+10	1.3494e+10	1.5025e+10	1.72551e+10	2.45338e+10	2.83331e+10	3.31591e+10	4.21395e+10	4.60563e+10	5.9804e+10	6.71516e+10	7.65128e+10	8.66418e+10	9.55368e+10	1.0095e+11	1.10177e+11	1.19802e+11	1.30775e+11	1.42001e+11	1.44993e+11	1.50878e+11	1.68983e+11
Viet Nam	VNM	Services, value added per worker (constant 2015 US$)	NV.SRV.EMPL.KD	4785.91	4977.04	4944.76	5056.97	5160.48	5071.67	4987.07	4863.93	5072.45	5209.58	4837.03	4983.67	5095.91	5239.43	5514.07	5677.48	6057.23	6320.46	6429.13	6753.97	7072.34	6881.92	7839.86
Viet Nam	VNM	Sex ratio at birth (male births per female births)	SP.POP.BRTH.MF	1.07	1.073	1.076	1.082	1.088	1.095	1.104	1.111	1.115	1.118	1.12	1.122	1.123	1.123	1.123	1.123	1.122	1.121	1.12	1.118	1.116	1.114	1.111
Viet Nam	VNM	SF6 gas emissions (thousand metric tons of CO2 equivalent)	EN.ATM.SF6G.KT.CE	0	..	..	..	..	0	..	..	0	..	0	..	..	..	..	..	..	..	..	..	..	..	..
Viet Nam	VNM	Share of tariff lines with international peaks, all products (%)	TM.TAX.MRCH.IP.ZS	..	33.1705	32.136	34.9009	31.1509	30.8306	31.0339	32.967	19.7491	20.254	23.7866	..	16.4865	20.7127	20.8773	19.9705	20.8745	20.9494	16.663	14.7376	14.4461	9.48761	..
Viet Nam	VNM	Share of tariff lines with international peaks, manufactured products (%)	TM.TAX.MANF.IP.ZS	..	32.7609	31.505	34.2179	30.8848	30.4594	30.6591	32.5583	18.2378	18.2346	22.5483	..	15.617	19.6046	19.5171	18.7837	19.7443	19.9388	15.1106	13.8377	13.6263	8.45599	..
Viet Nam	VNM	Share of tariff lines with international peaks, primary products (%)	TM.TAX.TCOM.IP.ZS	..	36.1093	36.8413	39.7287	33.1733	33.442	33.5803	35.787	31.1447	35.9566	32.9733	..	22.3891	28.2442	29.9923	28.1077	28.3142	27.7545	25.7861	20.7429	19.918	16.3201	..
Viet Nam	VNM	Share of tariff lines with specific rates, all products (%)	TM.TAX.MRCH.SR.ZS	..	0	0.223055	0	0.15253	0	0	0	0.655336	0	0.351436	..	0.397177	0.500951	0.504668	0.445982	0.451724	0.493522	0.695682	0.482008	0.50938	0.508409	..
Viet Nam	VNM	Share of tariff lines with specific rates, manufactured products (%)	TM.TAX.MANF.SR.ZS	..	0	0.254598	0	0	0	0	0	0.560361	0	0.395417	..	0.456087	0.536772	0.580387	0.511502	0.521219	0.567996	0.812543	0.555065	0.58671	0.585835	..
Viet Nam	VNM	Share of tariff lines with specific rates, primary products (%)	TM.TAX.TCOM.SR.ZS	..	0	0	0	1.22841	0	0	0	1.36893	0	0.0291954	..	0	0.259634	0	0	0	0	0.0159337	0	0	0	..
Viet Nam	VNM	Share of youth not in education, employment or training, female (% of female youth population)	SL.UEM.NEET.FE.ZS	..	..	..	..	..	..	..	12.426	..	12.882	10.694	10.782	11.97	12.762	12.73	13.316	12.966	13.101	12.302	15.085	16.022	16.292	12.325
Viet Nam	VNM	Share of youth not in education, employment or training, male (% of male youth population)	SL.UEM.NEET.MA.ZS	..	..	..	..	..	..	..	8.992	..	7.711	5.856	5.925	7.882	8.591	8.507	8.784	8.975	9.233	7.901	11.521	12.463	13.66	9.783
Viet Nam	VNM	Share of youth not in education, employment or training, total (% of youth population)	SL.UEM.NEET.ZS	..	..	..	..	..	..	..	10.668	..	10.271	8.242	8.292	9.84	10.585	10.544	10.986	10.925	11.115	10.091	13.237	14.184	14.934	11.008
Viet Nam	VNM	Short-term debt (% of exports of goods, services and primary income)	DT.DOD.DSTC.XP.ZS	4.7088	3.96103	3.42476	3.49273	5.52723	5.51659	5.35838	7.8817	5.91775	7.51848	8.64906	10.1539	9.91133	8.50854	8.42314	6.90445	6.70425	9.56525	7.5297	8.61901	9.12156	9.74267	9.87104
Viet Nam	VNM	Short-term debt (% of total external debt)	DT.DOD.DSTC.ZS	6.4102	5.6925	5.0874	5.2741	9.574	10.9738	13.0281	18.9951	15.8672	14.5938	15.3981	19.8488	19.8399	18.3688	18.2035	14.654	14.0577	19.9267	17.3899	19.9167	20.5466	23.7628	26.0211
Viet Nam	VNM	Short-term debt (% of total reserves)	DT.DOD.DSTC.IR.ZS	24.0932	19.5703	16.4721	13.2129	23.9725	22.5447	18.2538	18.7168	17.599	29.0804	55.6084	79.6315	48.2942	46.9973	39.7908	42.4445	34.8234	44.6212	35.3183	31.1448	28.053	30.3855	44.0886
Viet Nam	VNM	Social contributions (% of revenue)	GC.REV.SOCL.ZS	..	..	..	..	..	..	..	..	..	..	..	..	..	..	..	..	..	..	..	..	..	..	..
Viet Nam	VNM	Social contributions (current LCU)	GC.REV.SOCL.CN	..	..	..	..	..	..	..	..	..	..	..	..	..	..	..	..	..	..	..	..	..	..	..
Viet Nam	VNM	Source data assessment of statistical capacity (scale 0 - 100)	IQ.SCI.SRCE	..	..	..	..	80	80	80	80	80	80	80	100	100	100	100	100	100	100	90	90	90	..	..
Viet Nam	VNM	Specialist surgical workforce (per 100,000 population)	SH.MED.SAOP.P5	..	..	..	..	..	..	..	..	..	..	..	..	..	..	..	..	..	..	..	..	..	..	..
Viet Nam	VNM	Start-up procedures to register a business (number)	IC.REG.PROC	..	..	..	11	10	10	10	10	10	10	9	9	9	9	9	9	9	9	8	8	..	..	..
Viet Nam	VNM	Start-up procedures to register a business, female (number)	IC.REG.PROC.FE	..	..	..	11	10	10	10	10	10	10	9	9	9	9	9	9	9	9	8	8	..	..	..
Viet Nam	VNM	Start-up procedures to register a business, male (number)	IC.REG.PROC.MA	..	..	..	11	10	10	10	10	10	10	9	9	9	9	9	9	9	9	8	8	..	..	..
Viet Nam	VNM	Statistical Capacity Score (Overall Average) (scale 0 - 100)	IQ.SCI.OVRL	..	..	..	..	71.1111	71.1111	72.2222	71.1111	72.2222	65.5556	64.4444	71.1111	71.1111	74.4444	76.6667	82.2222	82.2222	83.3333	83.3333	78.8889	74.4445	..	..
Viet Nam	VNM	Statistical performance indicators (SPI): Overall score (scale 0-100)	IQ.SPI.OVRL	..	..	..	..	..	..	..	..	..	..	..	..	..	..	..	..	60.3783	64.455	66.625	65.9587	68.4971	72.1033	72.1667
Viet Nam	VNM	Statistical performance indicators (SPI): Pillar 1 data use score (scale 0-100)	IQ.SPI.PIL1	..	..	..	..	40	40	40	40	20	20	60	60	60	60	60	80	100	100	100	100	100	100	100
Viet Nam	VNM	Statistical performance indicators (SPI): Pillar 2 data services score (scale 0-100)	IQ.SPI.PIL2	..	..	..	..	..	..	..	..	..	..	..	..	..	..	..	..	45.5667	63.7333	64	64	67.9667	67.9667	69.3333
Viet Nam	VNM	Statistical performance indicators (SPI): Pillar 3 data products score (scale 0-100)	IQ.SPI.PIL3	..	..	..	..	..	56.1187	59.7188	61.6625	61.4375	62.1313	63.425	64.8812	66.2625	66.7062	67.625	55.1875	56.625	57.225	58.4	55.0688	60.8687	77.25	77.25
Viet Nam	VNM	Statistical performance indicators (SPI): Pillar 4 data sources score (scale 0-100)	IQ.SPI.PIL4	..	..	..	..	..	..	..	..	..	..	..	..	..	..	..	..	74.7	66.3167	75.725	75.725	78.65	75.3	74.25
Viet Nam	VNM	Statistical performance indicators (SPI): Pillar 5 data infrastructure score (scale 0-100)	IQ.SPI.PIL5	..	..	..	..	..	..	..	..	..	..	..	..	..	..	..	..	25	35	35	35	35	40	40
Viet Nam	VNM	Stocks traded, total value (% of GDP)	CM.MKT.TRAD.GD.ZS	..	..	..	..	..	..	..	..	10.2407	31.1368	20.9621	6.67691	..	6.53436	12.792	9.92482	10.5074	15.7437	14.7067	9.43869	16.404	51.936	39.6454
Viet Nam	VNM	Stocks traded, total value (current US$)	CM.MKT.TRAD.CD	..	..	..	..	..	..	..	..	1.01517e+10	3.30096e+10	3.08565e+10	1.1524e+10	..	1.39645e+10	2.98631e+10	2.3746e+10	2.70141e+10	4.42956e+10	45606540000	31559710000	56858820000	190157080000	162071350000
Viet Nam	VNM	Stocks traded, turnover ratio of domestic shares (%)	CM.MKT.TRNR	..	..	..	..	..	..	..	..	82.0945	99.1068	83.724	44.3886	..	30.9446	56.9616	40.4296	36.8933	35.0157	34.3803	21.0655	30.5679	68.207	95.2508
Viet Nam	VNM	Strength of legal rights index (0=weak to 12=strong)	IC.LGL.CRED.XQ	..	..	..	..	..	..	..	..	..	..	..	..	..	7	7	7	7	8	8	8	..	..	..
Viet Nam	VNM	Subsidies and other transfers (% of expense)	GC.XPN.TRFT.ZS	..	..	..	..	..	..	..	..	..	..	..	..	..	..	..	..	..	..	..	..	..	..	..
Viet Nam	VNM	Subsidies and other transfers (current LCU)	GC.XPN.TRFT.CN	..	..	..	..	..	..	..	..	..	..	..	..	..	..	..	..	..	..	..	..	..	..	..
Viet Nam	VNM	Suicide mortality rate (per 100,000 population)	SH.STA.SUIC.P5	6.1	6.1	6.1	6.1	6.3	6.3	6.4	6.7	6.9	6.9	7	7.2	7.4	7.5	7.6	7.7	7.7	7.7	7.6	7.5	..	..	..
Viet Nam	VNM	Suicide mortality rate, female (per 100,000 female population)	SH.STA.SUIC.FE.P5	4.7	4.6	4.5	4.4	4.4	4.4	4.3	4.3	4.3	4.2	4.2	4.3	4.3	4.4	4.5	4.5	4.6	4.6	4.6	4.7	..	..	..
Viet Nam	VNM	Suicide mortality rate, male (per 100,000 male population)	SH.STA.SUIC.MA.P5	7.6	7.7	7.7	7.9	8.2	8.2	8.6	9.1	9.6	9.7	9.8	10.1	10.4	10.5	10.8	10.8	10.8	10.8	10.6	10.4	..	..	..
Viet Nam	VNM	Surface area (sq. km)	AG.SRF.TOTL.K2	329240	329250	329300	329310	329314	331212	331212	331212	331051	331051	330954	330957	330951	330960	331230	331230	331230	331230	331240	331310	331340	331340	..
Viet Nam	VNM	Survey mean consumption or income per capita, bottom 40% of population (2017 PPP $ per day)	SI.SPR.PC40	..	..	..	..	..	..	..	..	..	..	..	..	..	..	..	..	5.68	..	..	..	..	..	6.63
Viet Nam	VNM	Survey mean consumption or income per capita, total population (2017 PPP $ per day)	SI.SPR.PCAP	..	..	..	..	..	..	..	..	..	..	..	..	..	..	..	..	12.1	..	..	..	..	..	14.26
Viet Nam	VNM	Survival to age 65, female (% of cohort)	SP.DYN.TO65.FE.ZS	85.0795	85.3117	85.544	85.7964	86.0279	86.1058	86.1817	86.3653	86.3904	86.4227	86.4248	86.5965	86.6047	86.6679	86.8042	86.8768	86.9849	86.9426	87.0096	87.1405	88.3009	86.8173	87.6118
Viet Nam	VNM	Survival to age 65, male (% of cohort)	SP.DYN.TO65.MA.ZS	69.341	69.5929	69.7486	69.976	70.1526	70.4854	70.5191	70.6598	70.5159	70.7625	70.8054	71.1663	71.1913	71.3486	71.4469	71.4231	71.467	71.621	71.5794	71.8046	74.7785	71.887	72.6857
Viet Nam	VNM	Tariff rate, applied, simple mean, all products (%)	TM.TAX.MRCH.SM.AR.ZS	..	13.81	13.43	12.74	12.54	11.78	11.9	12.14	8.01	7.97	7.29	..	7.12	6.7	6.63	6.18	6.4	6.51	6.65	5.68	5.56	4.22	..
Viet Nam	VNM	Tariff rate, applied, simple mean, manufactured products (%)	TM.TAX.MANF.SM.AR.ZS	..	13.34	13.02	12.23	12.04	11.24	11.36	11.76	7.57	7.53	7.08	..	6.93	6.5	6.43	6.03	6.14	6.24	6.02	5.41	5.31	3.96	..
Viet Nam	VNM	Tariff rate, applied, simple mean, primary products (%)	TM.TAX.TCOM.SM.AR.ZS	..	16.98	16.26	16.14	15.97	15.3	15.24	14.59	10.77	10.83	8.64	..	8.42	8.07	7.99	7.26	8.16	8.21	10.1	7.39	7.13	5.81	..
Viet Nam	VNM	Tariff rate, applied, weighted mean, all products (%)	TM.TAX.MRCH.WM.AR.ZS	..	15.29	14.73	11.79	11.69	11.35	10.21	9.13	5.03	6.76	5.02	..	3.65	3.54	3.43	3.14	2.86	2.69	4.39	1.66	1.34	1.17	..
Viet Nam	VNM	Tariff rate, applied, weighted mean, manufactured products (%)	TM.TAX.MANF.WM.AR.ZS	..	16.63	15.23	12.28	12.22	11.93	10.76	9.17	5.61	5.64	5.11	..	3.93	3.35	3.14	2.7	2.56	2.47	2.29	1.42	1.05	0.88	..
Viet Nam	VNM	Tariff rate, applied, weighted mean, primary products (%)	TM.TAX.TCOM.WM.AR.ZS	..	11.23	13.12	11.06	10.84	10.72	10.29	9.66	4.08	10.12	4.98	..	2.87	4.07	4.42	4.63	4.08	3.61	8.4	2.71	2.66	2.52	..
Viet Nam	VNM	Tariff rate, most favored nation, simple mean, all products (%)	TM.TAX.MRCH.SM.FN.ZS	..	16.46	16.4	16.81	16.82	16.81	16.81	16.81	10.82	10.35	9.76	..	9.46	9.44	9.54	9.52	9.68	9.68	9.73	9.73	9.73	9.72	..
Viet Nam	VNM	Tariff rate, most favored nation, simple mean, manufactured products (%)	TM.TAX.MANF.SM.FN.ZS	..	16.32	16.25	16.62	16.62	16.62	16.62	16.62	9.88	9.48	9.1	..	8.67	8.62	8.7	8.69	8.74	8.74	8.74	8.75	8.75	8.75	..
Viet Nam	VNM	Tariff rate, most favored nation, simple mean, primary products (%)	TM.TAX.TCOM.SM.FN.ZS	..	17.12	17.08	17.76	17.82	17.76	17.76	17.76	14.09	13.37	12.07	..	11.87	11.94	12.1	12.02	12.54	12.52	12.7	12.7	12.7	12.65	..
Viet Nam	VNM	Tariff rate, most favored nation, weighted mean, all products (%)	TM.TAX.MRCH.WM.FN.ZS	..	15.29	15.08	12.68	12.63	12.73	11.71	11.39	6.12	7.88	6.47	..	4.98	5.37	5.42	5.76	5.75	5.88	8.97	5.6	5.3	5.28	..
Viet Nam	VNM	Tariff rate, most favored nation, weighted mean, manufactured products (%)	TM.TAX.MANF.WM.FN.ZS	..	16.63	15.59	13.28	13.26	13.49	12.43	11.7	6.84	6.82	6.59	..	5.3	5.23	5.14	5.28	5.43	5.59	6.85	5.52	4.98	4.98	..
Viet Nam	VNM	Tariff rate, most favored nation, weighted mean, primary products (%)	TM.TAX.TCOM.WM.FN.ZS	..	11.23	13.43	11.73	11.57	11.76	11.61	11.4	4.97	11.08	6.39	..	4.09	5.79	6.36	7.4	7.08	7.07	13.03	5.98	6.78	6.68	..
Viet Nam	VNM	Tax payments (number)	IC.TAX.PAYM	..	..	..	..	..	32	32	32	32	44	44	44	44	45	45	43	31	14	10	6	..	..	..
Viet Nam	VNM	Tax revenue (% of GDP)	GC.TAX.TOTL.GD.ZS	..	..	..	..	..	..	..	..	..	..	..	..	..	..	..	..	..	..	..	..	..	..	..
Viet Nam	VNM	Tax revenue (current LCU)	GC.TAX.TOTL.CN	..	..	..	..	..	..	..	..	..	..	..	..	..	..	..	..	..	..	..	..	..	..	..
Viet Nam	VNM	Taxes less subsidies on products (constant LCU)	NY.TAX.NIND.KN	..	..	..	..	..	..	..	..	..	..	300688479158086	306917686984684	300953190135970	319612287924400	344861658670428	363863536063168	386277529884660	410419875502451	435819576913671	465194854351149	469290698984506	480084261981832	507429591044629
Viet Nam	VNM	Taxes less subsidies on products (current LCU)	NY.TAX.NIND.CN	..	..	..	..	..	..	..	..	..	..	300688479158086	362959190773256	359363672585178	387741893036640	439271073020383	470630791000000	519503076000000	572684401000000	629410602008107	689302069361310	705470320372745	742438779061889	811238951953110
Viet Nam	VNM	Taxes less subsidies on products (current US$)	NY.TAX.NIND.CD	..	..	..	..	..	..	..	..	..	..	1.61548e+10	1.76969e+10	1.72539e+10	1.85226e+10	2.07713e+10	2.16905e+10	2.36838e+10	2.56005e+10	2.78475e+10	2.99043e+10	3.03972e+10	3.20572e+10	3.48602e+10
Viet Nam	VNM	Taxes on exports (% of tax revenue)	GC.TAX.EXPT.ZS	..	..	..	..	..	..	..	..	..	..	..	..	..	..	..	..	..	..	..	..	..	..	..
Viet Nam	VNM	Taxes on exports (current LCU)	GC.TAX.EXPT.CN	..	..	..	..	..	..	..	..	..	..	..	..	..	..	..	..	..	..	..	..	..	..	..
Viet Nam	VNM	Taxes on goods and services (% of revenue)	GC.TAX.GSRV.RV.ZS	..	..	..	..	..	..	..	..	..	..	..	..	..	..	..	..	..	..	..	..	..	..	..
Viet Nam	VNM	Taxes on goods and services (% value added of industry and services)	GC.TAX.GSRV.VA.ZS	..	..	..	..	..	..	..	..	..	..	..	..	..	..	..	..	..	..	..	..	..	..	..
Viet Nam	VNM	Taxes on goods and services (current LCU)	GC.TAX.GSRV.CN	..	..	..	..	..	..	..	..	..	..	..	..	..	..	..	..	..	..	..	..	..	..	..
Viet Nam	VNM	Taxes on income, profits and capital gains (% of revenue)	GC.TAX.YPKG.RV.ZS	..	..	..	..	..	..	..	..	..	..	..	..	..	..	..	..	..	..	..	..	..	..	..
Viet Nam	VNM	Taxes on income, profits and capital gains (% of total taxes)	GC.TAX.YPKG.ZS	..	..	..	..	..	..	..	..	..	..	..	..	..	..	..	..	..	..	..	..	..	..	..
Viet Nam	VNM	Taxes on income, profits and capital gains (current LCU)	GC.TAX.YPKG.CN	..	..	..	..	..	..	..	..	..	..	..	..	..	..	..	..	..	..	..	..	..	..	..
Viet Nam	VNM	Taxes on international trade (% of revenue)	GC.TAX.INTT.RV.ZS	..	..	..	..	..	..	..	..	..	..	..	..	..	..	..	..	..	..	..	..	..	..	..
Viet Nam	VNM	Taxes on international trade (current LCU)	GC.TAX.INTT.CN	..	..	..	..	..	..	..	..	..	..	..	..	..	..	..	..	..	..	..	..	..	..	..
Viet Nam	VNM	Technical cooperation grants (BoP, current US$)	BX.GRT.TECH.CD.WD	245140000	248850000	245530000	290660000	306630000	309100000	353130000	350800000	329100000	335570000	379410000	390630000	419160000	379170000	357860000	310030000	329520000	265260000	266150000	257030000	235660000	246070000	219630000
Viet Nam	VNM	Technicians in R&D (per million people)	SP.POP.TECH.RD.P6	..	..	..	..	..	..	..	..	..	..	..	..	..	70.9952	..	65.5718	..	71.49	..	..	..	..	..
Viet Nam	VNM	Teenage mothers (% of women ages 15-19 who have had children or are currently pregnant)	SP.MTR.1519.ZS	..	..	3.4	..	..	..	..	..	..	..	..	..	..	..	..	..	..	..	..	..	..	..	..
Viet Nam	VNM	Terms of trade adjustment (constant LCU)	NY.TTF.GNFS.KN	-3.71059e+13	-3.14179e+13	-5.7372e+13	-8.7255e+13	-1.51323e+14	-6.91201e+13	-5.97476e+13	-8.3495e+13	-8.11718e+13	-5.39464e+13	4.71777e+08	-3.308e+12	138314152795585	161340616012029	2.39732e+14	190007983586303	308061939132133	3.65905e+14	387982869435105	432800337873777	409827638958182	190112517294462	225499165834081
Viet Nam	VNM	Terrestrial and marine protected areas (% of total territorial area)	ER.PTD.TOTL.ZS	..	..	..	..	..	..	..	..	..	..	..	..	..	..	..	..	2.92945	2.92951	2.92951	2.92951	2.92951	2.92951	2.92951
Viet Nam	VNM	Terrestrial protected areas (% of total land area)	ER.LND.PTLD.ZS	..	..	..	..	..	..	..	..	..	..	..	..	..	..	..	..	7.58	7.57678	7.57678	7.57678	7.57678	7.57678	7.57678
Viet Nam	VNM	Tertiary education, academic staff (% female)	SE.TER.TCHR.FE.ZS	37.9194	38.6865	39.2537	39.699	..	40.4546	42.1931	44.428	45.0018	47.5829	47.1249	47.4126	48.952	48.8401	49.0489	49.1089	48.4459	..	..	..	48.3435	47.6577	48.7546
Viet Nam	VNM	Textiles and clothing (% of value added in manufacturing)	NV.MNF.TXTL.ZS.UN	20.963	20.963	20.963	20.963	20.259	20.259	20.259	17.5931	16.4825	14.427	15.35	9.81161	10.814	13.2196	13.8623	15.3715	16.1004	15.6027	16.0424	16.2086	14.677	14.677	..
Viet Nam	VNM	Time required to build a warehouse (days)	IC.WRH.DURS	..	..	..	..	..	166	166	166	166	166	166	166	166	166	166	166	166	166	166	166	..	..	..
Viet Nam	VNM	Time required to enforce a contract (days)	IC.LGL.DURS	..	..	..	461	461	400	400	400	400	400	400	400	400	400	400	400	400	400	400	400	..	..	..
Viet Nam	VNM	Time required to get electricity (days)	IC.ELC.TIME	..	..	..	..	..	..	..	..	..	115	115	115	115	115	115	49	46	46	31	31	..	..	..
Viet Nam	VNM	Time required to obtain an operating license (days)	IC.FRM.DURS	..	..	..	..	..	..	..	..	..	15.9	..	..	..	..	..	11.4	..	..	..	..	..	..	..
Viet Nam	VNM	Time required to register property (days)	IC.PRP.DURS	..	..	..	..	67.5	67.5	67.5	67.5	57.5	57.5	57.5	57.5	57.5	57.5	57.5	57.5	57.5	57.5	53.5	53.5	..	..	..
Viet Nam	VNM	Time required to start a business (days)	IC.REG.DURS	..	..	..	61	47	41	46	37	37	37	36	36	32	34	34	20	24	22	17	16	..	..	..
Viet Nam	VNM	Time required to start a business, female (days)	IC.REG.DURS.FE	..	..	..	61	47	41	46	37	37	37	36	36	32	34	34	20	24	22	17	16	..	..	..
Viet Nam	VNM	Time required to start a business, male (days)	IC.REG.DURS.MA	..	..	..	61	47	41	46	37	37	37	36	36	32	34	34	20	24	22	17	16	..	..	..
Viet Nam	VNM	Time spent dealing with the requirements of government regulations (% of senior management time)	IC.GOV.DURS.ZS	..	..	..	..	..	..	..	..	..	4.6	..	..	..	..	..	1.7	..	..	..	..	..	..	..
Viet Nam	VNM	Time to export, border compliance (hours)	IC.EXP.TMBC	..	..	..	..	..	..	..	..	..	..	..	..	..	..	60.4	60.4	57.7308	55	55	55	..	..	..
Viet Nam	VNM	Time to export, documentary compliance (hours)	IC.EXP.TMDC	..	..	..	..	..	..	..	..	..	..	..	..	..	..	83.0769	83.0769	50	50	50	50	..	..	..
Viet Nam	VNM	Time to import, border compliance (hours)	IC.IMP.TMBC	..	..	..	..	..	..	..	..	..	..	..	..	..	..	64	64	61.9667	56	56	56	..	..	..
Viet Nam	VNM	Time to import, documentary compliance (hours)	IC.IMP.TMDC	..	..	..	..	..	..	..	..	..	..	..	..	..	..	106	106	76	76	76	76	..	..	..
Viet Nam	VNM	Time to obtain an electrical connection (days)	IC.ELC.DURS	..	..	..	..	..	..	..	..	..	29.6	..	..	..	..	..	18.5	..	..	..	..	..	..	..
Viet Nam	VNM	Time to prepare and pay taxes (hours)	IC.TAX.DURS	..	..	..	..	..	1050	1050	1050	1050	1050	941	941	872	872	872	770	540	498	498	384	..	..	..
Viet Nam	VNM	Time to resolve insolvency (years)	IC.ISV.DURS	..	..	..	5	5	5	5	5	5	5	5	5	5	5	5	5	5	5	5	5	..	..	..
Viet Nam	VNM	Total alcohol consumption per capita (liters of pure alcohol, projected estimates, 15+ years of age)	SH.ALC.PCAP.LI	3.28119	..	..	..	..	4.80995	..	..	..	..	7.36591	..	..	..	..	8.85372	..	..	..	9.33984	..	..	..
Viet Nam	VNM	Total alcohol consumption per capita, female (liters of pure alcohol, projected estimates, female 15+ years of age)	SH.ALC.PCAP.FE.LI	1.28805	..	..	..	..	1.90834	..	..	..	..	2.9752	..	..	..	..	3.58573	..	..	..	3.77728	..	..	..
Viet Nam	VNM	Total alcohol consumption per capita, male (liters of pure alcohol, projected estimates, male 15+ years of age)	SH.ALC.PCAP.MA.LI	5.43906	..	..	..	..	7.91946	..	..	..	..	12.041	..	..	..	..	14.4603	..	..	..	15.2595	..	..	..
Viet Nam	VNM	Total debt service (% of exports of goods, services and primary income)	DT.TDS.DECT.EX.ZS	7.47183	6.70796	6.10953	3.55592	2.67383	2.56231	2.12156	2.24455	1.98401	2.34347	2.35043	3.94251	3.61229	3.18606	4.23766	3.93003	4.06868	6.28583	7.26567	6.09379	5.86721	6.06883	6.78252
Viet Nam	VNM	Total debt service (% of GNI)	DT.TDS.DECT.GN.ZS	4.25097	3.77647	3.51063	2.15108	1.83187	1.67515	1.48941	1.66326	1.46558	1.46952	1.32082	2.49531	2.37706	2.20807	3.04723	3.00512	3.17738	5.44356	6.42171	5.43168	5.15739	5.95912	6.74131
Viet Nam	VNM	Total fisheries production (metric tons)	ER.FSH.PROD.MT	2143129	2327856	2520639	2808507	3153651	3440200	3699327	4174900	4532150	4749480	4951028	5260518	5628174	5844683	6098696	6.33609e+06	6.65952e+06	7.14607e+06	7.539e+06	7.81428e+06	8.18749e+06	8.29042e+06	8.76038e+06
Viet Nam	VNM	Total greenhouse gas emissions (% change from 1990)	EN.ATM.GHGT.ZG	57.2799	61.4906	89.5079	92.238	131.411	134.731	136.598	158.846	157.99	168.623	181.659	187.814	213.631	..	..	..	..	..	..	..	..	..	..
Viet Nam	VNM	Total greenhouse gas emissions (kt of CO2 equivalent)	EN.ATM.GHGT.KT.CE	135696	140237	152726	160510	179676	188783	193546	206510	217120	239357	257248	261809	263337	276065	291458	313934	333618	342192	399801	454890	470578	..	..
Viet Nam	VNM	Total natural resources rents (% of GDP)	NY.GDP.TOTL.RT.ZS	9.69223	7.98036	7.42549	7.95489	11.7643	12.1342	12.2305	11.4132	13.9197	7.40089	7.48128	9.06944	7.29868	5.91331	5.66095	3.38333	2.68358	3.2135	3.2601	2.50068	1.81088	2.54702	..
Viet Nam	VNM	Total reserves (% of total external debt)	FI.RES.TOTL.DT.ZS	26.6059	29.0874	30.8856	39.9165	39.9374	48.6758	71.3724	101.487	90.16	50.1844	27.6903	24.9259	41.0814	39.0848	45.7482	34.5253	40.3687	44.6575	49.2378	63.9489	73.2423	78.2045	59.0202
Viet Nam	VNM	Total reserves (includes gold, current US$)	FI.RES.TOTL.CD	3.41651e+09	3.67457e+09	4.12105e+09	6.22418e+09	7.04146e+09	9.05056e+09	1.33841e+10	2.34794e+10	2.38903e+10	1.64471e+10	1.24666e+10	1.35391e+10	2.55733e+10	2.58935e+10	3.41894e+10	2.82503e+10	3.65273e+10	4.90756e+10	5.54526e+10	7.83348e+10	9.48336e+10	1.09371e+11	8.65395e+10
Viet Nam	VNM	Total reserves in months of imports	FI.RES.TOTL.MO	2.26421	2.35511	2.21304	2.69484	2.44283	2.65366	3.22464	4.0751	3.21458	2.57418	1.62055	1.41735	2.48703	2.14652	2.53633	1.85037	2.22399	2.4629	2.52958	3.36679	3.9783	3.68607	2.64135
Viet Nam	VNM	Total reserves minus gold (current US$)	FI.RES.XGLD.CD	3.41651e+09	3.67457e+09	4.12105e+09	6.22418e+09	7.04146e+09	9.05056e+09	1.33841e+10	2.34794e+10	2.38903e+10	1.64471e+10	1.24666e+10	1.35391e+10	2.55733e+10	2.58935e+10	3.41894e+10	2.82503e+10	3.65273e+10	4.90756e+10	5.54526e+10	7.83348e+10	9.48336e+10	1.09371e+11	8.65395e+10
Viet Nam	VNM	Total tax and contribution rate (% of profit)	IC.TAX.TOTL.CP.ZS	..	..	..	..	..	39.9	39.9	39.9	39.9	40	33.1	39.9	35.3	40.8	40.8	39.4	39.4	38.1	37.8	37.6	..	..	..
Viet Nam	VNM	Trade (% of GDP)	NE.TRD.GNFS.ZS	111.417	111.956	116.697	124.328	133.016	130.715	138.314	154.605	154.317	134.706	113.978	125.261	123.224	130.846	135.411	144.914	145.41	160.98	164.664	164.704	163.246	186.429	185.73
Viet Nam	VNM	Trade in services (% of GDP)	BG.GSR.NFSV.GD.ZS	19.1002	18.9444	18.9539	18.5121	18.9443	15.0052	15.3803	16.5538	15.0933	13.1614	11.8077	12.0154	11.0982	11.4787	10.9102	11.3956	11.3802	10.7232	10.7255	10.6545	7.3531	6.57867	9.39916
Viet Nam	VNM	Trademark applications, nonresident, by count	IP.TMK.NRCT	..	..	..	..	..	..	..	..	..	..	18998	19116	20509	21482	22312	22518	26965	29467	33451	37872	31804	35648	..
Viet Nam	VNM	Trademark applications, resident, by count	IP.TMK.RSCT	..	..	..	..	..	..	..	..	..	..	32204	34718	35106	36236	38854	45230	54963	55313	60731	74516	76836	77404	..
Viet Nam	VNM	Trained teachers in lower secondary education (% of total teachers)	SE.SEC.TCAQ.LO.ZS	86.3181	90.8401	91.1931	..	..	94.5898	97.4656	97.9889	98.2002	97.0823	99.0644	99.2347	99.077	..	100	99.577	99.49	98.979	99.018	99.564	99.886	83.274	86.265
Viet Nam	VNM	Trained teachers in lower secondary education, female (% of female teachers)	SE.SEC.TCAQ.LO.FE.ZS	87.9448	90.3998	91.8003	..	..	..	97.5171	97.7875	98.8115	97.9365	..	..	99.202	..	100	99.69	99.581	99.682	99.78	99.559	99.885	83.697	87.553
Viet Nam	VNM	Trained teachers in lower secondary education, male (% of male teachers)	SE.SEC.TCAQ.LO.MA.ZS	82.6185	91.8432	89.8034	..	..	..	97.3582	98.4032	96.9368	95.3247	..	..	98.829	..	100	99.335	99.293	97.484	97.392	99.575	99.886	82.313	83.299
Viet Nam	VNM	Trained teachers in preprimary education (% of total teachers)	SE.PRE.TCAQ.ZS	50.5263	56.2494	..	..	..	..	..	..	..	..	..	98.5055	..	97.099	97.747	98.679	98.3909	98.8181	99.166	99.754	99.679	81.72	82.685
Viet Nam	VNM	Trained teachers in preprimary education, female (% of female teachers)	SE.PRE.TCAQ.FE.ZS	50.5263	56.2494	..	..	..	..	..	..	..	..	..	..	..	..	97.915	98.705	..	..	99.173	99.754	99.68	81.767	82.713
Viet Nam	VNM	Trained teachers in preprimary education, male (% of male teachers)	SE.PRE.TCAQ.MA.ZS	..	..	..	..	..	..	..	..	..	..	..	..	..	..	85.29	96.612	..	..	96.738	99.778	99.206	58.813	71.461
Viet Nam	VNM	Trained teachers in primary education (% of total teachers)	SE.PRM.TCAQ.ZS	80.0496	84.95	87.0124	..	..	93.3701	95.6395	97.7933	98.6272	99.64	98.335	99.303	99.588	..	100	99.476	99.774	99.7202	99.868	99.521	99.678	..	..
Viet Nam	VNM	Trained teachers in primary education, female (% of female teachers)	SE.PRM.TCAQ.FE.ZS	81.6344	86.22	87.0126	..	..	..	96.3034	98.7768	99.8935	99.7628	98.459	99.277	99.547	..	100	99.612	99.874	..	99.901	99.653	99.678	..	..
Viet Nam	VNM	Trained teachers in primary education, male (% of male teachers)	SE.PRM.TCAQ.MA.ZS	74.4623	80.3653	87.012	..	..	..	93.271	94.3739	94.3078	99.2053	97.899	99.388	99.73	..	100	99.007	99.425	..	99.752	99.06	99.678	..	..
Viet Nam	VNM	Trained teachers in secondary education (% of total teachers)	SE.SEC.TCAQ.ZS	..	..	..	..	..	..	..	..	..	..	..	..	..	..	..	..	..	..	..	..	..	..	91.359
Viet Nam	VNM	Trained teachers in secondary education, female (% of female teachers)	SE.SEC.TCAQ.FE.ZS	..	..	..	..	..	..	..	..	..	..	..	..	..	..	..	..	..	..	..	..	..	..	91.648
Viet Nam	VNM	Trained teachers in secondary education, male (% of male teachers)	SE.SEC.TCAQ.MA.ZS	..	..	..	..	..	..	..	..	..	..	..	..	..	..	..	..	..	..	..	..	..	..	90.813
Viet Nam	VNM	Trained teachers in upper secondary education (% of total teachers)	SE.SEC.TCAQ.UP.ZS	..	..	..	..	..	..	..	..	..	..	..	..	..	..	..	..	..	..	..	..	..	..	99.856
Viet Nam	VNM	Trained teachers in upper secondary education, female (% of female teachers)	SE.SEC.TCAQ.UP.FE.ZS	..	..	..	..	..	..	..	..	..	..	..	..	..	..	..	..	..	..	..	..	..	..	99.846
Viet Nam	VNM	Trained teachers in upper secondary education, male (% of male teachers)	SE.SEC.TCAQ.UP.MA.ZS	..	..	..	..	..	..	..	..	..	..	..	..	..	..	..	..	..	..	..	..	..	..	99.87
Viet Nam	VNM	Transport services (% of commercial service exports)	TX.VAL.TRAN.ZS.WT	..	..	..	..	..	..	..	..	..	..	..	..	..	..	..	..	..	..	..	..	..	..	..
Viet Nam	VNM	Transport services (% of commercial service imports)	TM.VAL.TRAN.ZS.WT	..	..	..	..	..	..	..	..	..	..	..	..	..	..	..	..	..	..	..	..	..	..	..
Viet Nam	VNM	Transport services (% of service exports, BoP)	BX.GSR.TRAN.ZS	..	..	..	..	..	..	..	..	..	..	..	..	..	..	..	..	..	..	..	..	..	..	..
Viet Nam	VNM	Transport services (% of service imports, BoP)	BM.GSR.TRAN.ZS	..	..	..	..	..	..	..	..	..	..	..	..	..	..	..	..	..	..	..	..	..	..	..
Viet Nam	VNM	Travel services (% of commercial service exports)	TX.VAL.TRVL.ZS.WT	..	..	..	..	..	..	..	..	..	..	..	..	..	..	..	..	..	..	..	..	..	..	..
Viet Nam	VNM	Travel services (% of commercial service imports)	TM.VAL.TRVL.ZS.WT	..	..	..	..	..	..	..	..	..	..	..	..	..	..	..	..	..	..	..	..	..	..	..
Viet Nam	VNM	Travel services (% of service exports, BoP)	BX.GSR.TRVL.ZS	..	..	..	..	..	..	..	..	..	..	..	..	..	..	..	..	..	..	..	..	..	..	..
Viet Nam	VNM	Travel services (% of service imports, BoP)	BM.GSR.TRVL.ZS	..	..	..	..	..	..	..	..	..	..	..	..	..	..	..	..	..	..	..	..	..	..	..
Viet Nam	VNM	Tuberculosis case detection rate (%, all forms)	SH.TBS.DTEC.ZS	38	39	42	41	44	43	45	45	46	47	48	50	52	53	54	55	57	58	58	61	61	48	59
Viet Nam	VNM	Tuberculosis treatment success rate (% of new cases)	SH.TBS.CURE.ZS	92	93	92	92	92	92	92	91	92	92	92	93	91	89	91	92	92	92	91	91	91	90	..
Viet Nam	VNM	UHC service coverage index	SH.UHC.SRVS.CV.XD	37	..	..	..	..	44	..	..	..	..	59	..	..	..	..	68	..	70	..	69	..	68	..
Viet Nam	VNM	Unemployment with advanced education (% of total labor force with advanced education)	SL.UEM.ADVN.ZS	..	..	..	..	..	..	..	..	..	..	2.237	2.509	2.817	3.892	3.966	4.588	4.626	4.001	2.075	2.531	4.483	3.414	2.936
Viet Nam	VNM	Unemployment with advanced education, female (% of female labor force with advanced education)	SL.UEM.ADVN.FE.ZS	..	..	..	..	..	..	..	..	..	..	2.655	2.903	3.096	4.17	4.405	5.06	5.064	4.454	2.311	2.747	5.889	3.608	2.9
Viet Nam	VNM	Unemployment with advanced education, male (% of male labor force with advanced education)	SL.UEM.ADVN.MA.ZS	..	..	..	..	..	..	..	..	..	..	1.873	2.164	2.559	3.628	3.55	4.103	4.172	3.525	1.827	2.317	3.003	3.214	2.974
Viet Nam	VNM	Unemployment with basic education (% of total labor force with basic education)	SL.UEM.BASC.ZS	..	..	..	..	..	..	..	..	..	..	0.814	0.711	0.674	0.809	0.729	1.244	1.169	1.271	0.857	1.269	1.405	2.016	1.103
Viet Nam	VNM	Unemployment with basic education, female (% of female labor force with basic education)	SL.UEM.BASC.FE.ZS	..	..	..	..	..	..	..	..	..	..	0.75	0.593	0.567	0.579	0.527	0.922	0.867	0.989	0.659	1.087	1.422	1.837	0.978
Viet Nam	VNM	Unemployment with basic education, male (% of male labor force with basic education)	SL.UEM.BASC.MA.ZS	..	..	..	..	..	..	..	..	..	..	0.875	0.822	0.778	1.032	0.924	1.536	1.445	1.522	1.032	1.44	1.39	2.188	1.223
Viet Nam	VNM	Unemployment with intermediate education (% of total labor force with intermediate education)	SL.UEM.INTM.ZS	..	..	..	..	..	..	..	..	..	..	2.008	1.6	1.714	1.971	1.866	2.618	2.659	2.78	1.758	2.301	2.461	2.824	1.789
Viet Nam	VNM	Unemployment with intermediate education, female (% of female labor force with intermediate education)	SL.UEM.INTM.FE.ZS	..	..	..	..	..	..	..	..	..	..	2.089	1.498	1.605	1.79	1.707	2.509	2.521	2.508	1.559	2.348	2.987	2.881	1.757
Viet Nam	VNM	Unemployment with intermediate education, male (% of male labor force with intermediate education)	SL.UEM.INTM.MA.ZS	..	..	..	..	..	..	..	..	..	..	1.948	1.672	1.79	2.095	1.98	2.705	2.769	2.996	1.912	2.265	2.108	2.784	1.813
Viet Nam	VNM	Unemployment, female (% of female labor force) (modeled ILO estimate)	SL.UEM.TOTL.FE.ZS	2.144	3.26	2.327	2.63	2.435	2.238	2.079	1.933	1.765	1.581	1.074	0.902	0.932	1.145	1.111	1.711	1.7	1.7	1.03	1.597	2.444	2.287	1.442
Viet Nam	VNM	Unemployment, female (% of female labor force) (national estimate)	SL.UEM.TOTL.FE.NE.ZS	2.14	3.26	2.33	2.63	2.44	..	..	1.935	..	1.575	1.077	0.904	0.933	1.139	1.107	1.705	1.697	1.701	1.027	1.597	2.454	2.286	1.424
Viet Nam	VNM	Unemployment, male (% of male labor force) (modeled ILO estimate)	SL.UEM.TOTL.MA.ZS	2.374	2.27	1.918	1.88	1.856	1.919	2.013	2.123	2.015	1.891	1.144	1.092	1.122	1.486	1.401	1.981	1.991	2.03	1.28	1.757	1.786	2.467	1.632
Viet Nam	VNM	Unemployment, male (% of male labor force) (national estimate)	SL.UEM.TOTL.MA.NE.ZS	2.37	2.27	1.92	1.88	1.86	..	..	2.115	..	1.89	1.148	1.088	1.115	1.484	1.397	1.983	1.989	2.035	1.283	1.757	1.788	2.475	1.616
Viet Nam	VNM	Unemployment, total (% of total labor force) (modeled ILO estimate)	SL.UEM.TOTL.ZS	2.26	2.76	2.12	2.25	2.14	2.075	2.045	2.03	1.893	1.74	1.11	1	1.03	1.32	1.26	1.85	1.85	1.87	1.16	1.68	2.1	2.38	1.54
Viet Nam	VNM	Unemployment, total (% of total labor force) (national estimate)	SL.UEM.TOTL.NE.ZS	2.26	2.76	2.12	2.25	2.14	..	..	2.026	..	1.737	1.114	0.999	1.027	1.316	1.256	1.849	1.848	1.874	1.161	1.681	2.103	2.385	1.524
Viet Nam	VNM	Unemployment, youth female (% of female labor force ages 15-24) (modeled ILO estimate)	SL.UEM.1524.FE.ZS	4.033	6.047	4.423	5.066	4.772	5.049	5.364	5.707	5.006	4.258	3.387	3.155	3.623	4.528	4.807	6.529	6.783	7.017	4.349	5.326	7.456	6.837	5.955
Viet Nam	VNM	Unemployment, youth female (% of female labor force ages 15-24) (national estimate)	SL.UEM.1524.FE.NE.ZS	..	..	..	..	4.88	..	..	6.046	..	4.392	3.501	3.368	3.974	5.023	5.402	6.937	7.21	7.33	4.542	5.615	7.861	7.018	6.042
Viet Nam	VNM	Unemployment, youth male (% of male labor force ages 15-24) (modeled ILO estimate)	SL.UEM.1524.MA.ZS	5.397	5.073	4.392	4.369	4.378	4.948	5.577	6.254	5.507	4.714	3.554	3.361	3.773	4.722	4.712	6.197	6.793	7.016	4.635	5.651	5.539	6.779	5.884
Viet Nam	VNM	Unemployment, youth male (% of male labor force ages 15-24) (national estimate)	SL.UEM.1524.MA.NE.ZS	..	..	..	..	4.38	..	..	6.416	..	4.819	3.641	3.495	3.94	4.987	5.044	6.458	7.136	7.279	5.009	5.954	5.881	7.004	5.963
Viet Nam	VNM	Unemployment, youth total (% of total labor force ages 15-24) (modeled ILO estimate)	SL.UEM.1524.ZS	4.712	5.565	4.408	4.716	4.572	4.998	5.472	5.985	5.263	4.494	3.474	3.265	3.703	4.632	4.756	6.351	6.788	7.016	4.505	5.501	6.422	6.805	5.917
Viet Nam	VNM	Unemployment, youth total (% of total labor force ages 15-24) (national estimate)	SL.UEM.1524.NE.ZS	..	..	..	..	4.62	..	..	6.239	..	4.615	3.575	3.437	3.956	5.003	5.206	6.675	7.17	7.302	4.791	5.8	6.787	7.011	5.999
Viet Nam	VNM	Unmet need for contraception (% of married women ages 15-49)	SP.UWT.TFRT	..	..	6.6	..	..	..	..	..	..	..	..	4.3	..	..	6.10527	..	..	..	..	..	..	10.1	..
Viet Nam	VNM	Urban land area (sq. km)	AG.LND.TOTL.UR.K2	24722.2	..	..	..	..	..	..	..	..	..	..	..	..	..	..	28615.4	..	..	..	..	..	..	..
Viet Nam	VNM	Urban land area where elevation is below 5 meters (% of total land area)	AG.LND.EL5M.UR.ZS	3.36181	..	..	..	..	..	..	..	..	..	..	..	..	..	..	3.69002	..	..	..	..	..	..	..
Viet Nam	VNM	Urban land area where elevation is below 5 meters (sq. km)	AG.LND.EL5M.UR.K2	10967.7	..	..	..	..	..	..	..	..	..	..	..	..	..	..	12038.4	..	..	..	..	..	..	..
Viet Nam	VNM	Urban population	SP.URB.TOTL	19255738	19904159	20572659	21258672	21963105	22681995	23412478	24160637	24932764	25739048	26587808	27458906	28354957	29272925	30212637	31168990	32137965	33111857	34092278	35081096	36088619	37088534	38063117
Viet Nam	VNM	Urban population (% of total population)	SP.URB.TOTL.IN.ZS	24.374	24.937	25.511	26.092	26.683	27.281	27.888	28.504	29.128	29.762	30.417	31.08	31.752	32.429	33.115	33.809	34.51	35.213	35.919	36.628	37.34	38.052	38.766
Viet Nam	VNM	Urban population growth (annual %)	SP.URB.GROW	3.4286	3.31196	3.30343	3.28019	3.25991	3.22074	3.16977	3.14556	3.1458	3.18265	3.24435	3.22378	3.21113	3.18612	3.15973	3.11634	3.06144	2.98534	2.91795	2.85915	2.83151	2.73303	2.59379
Viet Nam	VNM	Urban population living in areas where elevation is below 5 meters (% of total population)	EN.POP.EL5M.UR.ZS	22.9902	..	..	..	..	..	..	..	..	..	..	..	..	..	..	22.5048	..	..	..	..	..	..	..
Viet Nam	VNM	Use of IMF credit (DOD, current US$)	DT.DOD.DIMF.CD	3.78189e+08	4.25828e+08	4.45774e+08	4.09452e+08	3.51319e+08	2.7153e+08	2.52315e+08	2.38867e+08	1.94564e+08	5.77869e+08	5.29419e+08	496002751	4.8381e+08	4.84779e+08	4.56072e+08	4.36217e+08	4.23185e+08	4.48306e+08	4.3781e+08	4.35302e+08	453384991	1.9874e+09	1.88978e+09
Viet Nam	VNM	Use of insecticide-treated bed nets (% of under-5 population)	SH.MLR.NETS.ZS	16	..	..	..	..	13	5	..	..	..	..	9.4	..	..	..	..	..	..	..	..	..	..	..
Viet Nam	VNM	Value lost due to electrical outages (% of sales for affected firms)	IC.FRM.OUTG.ZS	..	..	..	..	..	..	..	..	..	3.6	..	..	..	..	..	2.2	..	..	..	..	..	..	..
Viet Nam	VNM	Vitamin A supplementation coverage rate (% of children ages 6-59 months)	SN.ITK.VITA.ZS	..	..	..	..	..	..	..	..	..	..	..	..	..	..	..	..	..	..	..	..	..	..	..
Viet Nam	VNM	Voice and Accountability: Estimate	VA.EST	-1.2383	..	-1.44882	-1.47438	-1.33793	-1.40304	-1.53845	-1.52695	-1.49671	-1.48264	-1.49697	-1.45916	-1.42007	-1.3664	-1.37471	-1.35886	-1.37338	-1.41567	-1.47134	-1.40533	-1.37746	-1.30968	-1.2887
Viet Nam	VNM	Voice and Accountability: Number of Sources	VA.NO.SRC	7	..	9	10	11	12	15	15	15	15	15	16	16	15	12	11	11	12	12	11	10	10	10
Viet Nam	VNM	Voice and Accountability: Percentile Rank	VA.PER.RNK	12.4378	..	8.95522	8.45771	9.13461	8.65385	7.69231	8.17308	8.17308	8.05687	7.58294	8.4507	8.92019	10.7981	9.35961	10.3448	10.3448	10.3448	8.25243	11.5942	11.5942	13.0435	13.5266
Viet Nam	VNM	Voice and Accountability: Percentile Rank, Lower Bound of 90% Confidence Interval	VA.PER.RNK.LOWER	6.46766	..	3.48259	3.9801	5.76923	5.76923	6.73077	5.28846	5.76923	6.16114	4.73934	5.16432	5.16432	5.16432	5.41872	5.41872	5.91133	5.91133	5.33981	6.76329	5.31401	7.72947	7.24638
Viet Nam	VNM	Voice and Accountability: Percentile Rank, Upper Bound of 90% Confidence Interval	VA.PER.RNK.UPPER	21.8905	..	13.9303	11.9403	18.2692	13.9423	9.13461	10.0962	12.0192	11.3744	12.3223	12.6761	14.554	15.0235	14.7783	16.2562	14.7783	14.2857	13.1068	15.942	16.4251	19.8068	18.8406
Viet Nam	VNM	Voice and Accountability: Standard Error	VA.STD.ERR	0.20282	..	0.164575	0.157154	0.150908	0.14961	0.115202	0.11678	0.113509	0.115317	0.113882	0.112237	0.112144	0.110641	0.127796	0.130129	0.125741	0.123717	0.126779	0.120697	0.126025	0.127883	0.125437
Viet Nam	VNM	Vulnerable employment, female (% of female employment) (modeled ILO estimate)	SL.EMP.VULN.FE.ZS	84.5114	82.3508	82.6451	81.7439	78.5378	76.5526	74.3538	71.7659	70.421	69.1891	69.718	69.3904	69.147	69.022	68.1667	63.8601	62.3334	60.8998	59.3936	57.9903	57.9795	57.6165	57.279
Viet Nam	VNM	Vulnerable employment, male (% of male employment) (modeled ILO estimate)	SL.EMP.VULN.MA.ZS	77.7756	75.1239	75.4847	73.6125	69.5121	66.827	63.7511	60.2014	57.4557	54.4362	56.1491	55.9124	56.2795	56.603	56.6265	52.0251	49.8781	49.3432	48.8323	47.507	47.4732	47.4177	46.946
Viet Nam	VNM	Vulnerable employment, total (% of total employment) (modeled ILO estimate)	SL.EMP.VULN.ZS	81.1168	78.6846	79.0165	77.6068	73.9237	71.5847	68.9427	65.8702	63.789	61.6217	62.7268	62.4409	62.535	62.6539	62.2488	57.7628	55.9228	54.9462	53.9143	52.5502	52.4744	52.343	51.9457
Viet Nam	VNM	Wage and salaried workers, female (% of female employment) (modeled ILO estimate)	SL.EMP.WORK.FE.ZS	15.3378	17.3478	17.0802	18.0195	21.1593	22.7958	24.2764	25.4426	26.5684	27.6084	28.0524	28.7637	29.1704	29.4658	30.6159	34.2594	35.8197	37.6085	39.4131	40.6423	40.4419	41.2946	41.7142
Viet Nam	VNM	Wage and salaried workers, male (% of male employment) (modeled ILO estimate)	SL.EMP.WORK.MA.ZS	21.9563	24.5621	24.0136	25.9308	29.7822	31.9131	34.0315	35.9833	37.6184	39.2691	39.2733	40.2106	40.0629	39.9773	40.4536	44.1136	46.3584	47.2752	48.1469	49.1088	48.7721	49.6022	50.4172
Viet Nam	VNM	Wage and salaried workers, total (% of total employment) (modeled ILO estimate)	SL.EMP.WORK.ZS	18.6733	21.0076	20.5937	22.0446	25.5674	27.453	29.2549	30.8163	32.2207	33.5897	33.8338	34.6659	34.7675	34.8558	35.6607	39.3362	41.2438	42.5885	43.9443	45.0358	44.8067	45.5902	46.2061
Viet Nam	VNM	Wanted fertility rate (births per woman)	SP.DYN.WFRT	..	..	1.6	..	..	..	..	..	..	..	..	..	..	..	..	..	..	..	..	..	..	..	..
Viet Nam	VNM	Water productivity, total (constant 2015 US$ GDP per cubic meter of total freshwater withdrawal)	ER.GDP.FWTL.M3.KD	1.30233	1.34473	1.39124	1.45149	1.52092	1.59475	1.70603	1.82766	1.93114	2.03538	2.16611	2.30503	2.43191	2.56697	2.73183	2.9227	3.11823	3.33464	3.58357	3.8473	3.95754	..	..
Viet Nam	VNM	Wholesale price index (2010 = 100)	FP.WPI.TOTL	..	..	..	..	..	..	..	..	..	..	..	..	..	..	..	..	..	..	..	..	..	..	..
Viet Nam	VNM	Women Business and the Law Index Score (scale 1-100)	SG.LAW.INDX	64.375	64.375	64.375	64.375	64.375	64.375	64.375	67.5	70	70	70	70	70	79.375	76.25	76.25	81.875	81.875	81.875	81.875	85	88.125	88.125
Viet Nam	VNM	Women making their own informed decisions regarding sexual relations, contraceptive use and reproductive health care (% of women age 15-49)	SG.DMK.SRCR.FN.ZS	..	..	..	..	..	..	..	..	..	..	..	..	..	..	..	..	..	..	..	..	..	..	..
Viet Nam	VNM	Women participating in the three decisions (own health care, major household purchases, and visiting family) (% of women age 15-49)	SG.DMK.ALLD.FN.ZS	..	..	..	..	..	..	..	..	..	..	..	..	..	..	..	..	..	..	..	..	..	..	..
Viet Nam	VNM	Women who believe a husband is justified in beating his wife (any of five reasons) (%)	SG.VAW.REAS.ZS	..	..	..	..	..	..	..	..	..	..	..	..	..	..	..	..	..	..	..	..	..	..	..
Viet Nam	VNM	Women who believe a husband is justified in beating his wife when she argues with him (%)	SG.VAW.ARGU.ZS	..	..	..	..	..	..	..	..	..	..	..	..	..	..	..	..	..	..	..	..	..	..	..
Viet Nam	VNM	Women who believe a husband is justified in beating his wife when she burns the food (%)	SG.VAW.BURN.ZS	..	..	..	..	..	..	..	..	..	..	..	..	..	..	..	..	..	..	..	..	..	..	..
Viet Nam	VNM	Women who believe a husband is justified in beating his wife when she goes out without telling him (%)	SG.VAW.GOES.ZS	..	..	..	..	..	..	..	..	..	..	..	..	..	..	..	..	..	..	..	..	..	..	..
Viet Nam	VNM	Women who believe a husband is justified in beating his wife when she neglects the children (%)	SG.VAW.NEGL.ZS	..	..	..	..	..	..	..	..	..	..	..	..	..	..	..	..	..	..	..	..	..	..	..
Viet Nam	VNM	Women who believe a husband is justified in beating his wife when she refuses sex with him (%)	SG.VAW.REFU.ZS	..	..	..	..	..	..	..	..	..	..	..	..	..	..	..	..	..	..	..	..	..	..	..
Viet Nam	VNM	Women who were first married by age 15 (% of women ages 20-24)	SP.M15.2024.FE.ZS	..	..	0.7	..	..	0.5	..	..	..	..	..	..	..	..	0.9	..	..	..	..	..	..	..	..
Viet Nam	VNM	Women who were first married by age 18 (% of women ages 20-24)	SP.M18.2024.FE.ZS	..	..	11.1	..	..	10.2	..	..	..	..	..	..	..	..	10.6	..	..	..	..	..	..	..	..
Viet Nam	VNM	Women's share of population ages 15+ living with HIV (%)	SH.DYN.AIDS.FE.ZS	21.2522	22.4742	23.5942	24.6616	25.7107	26.6885	27.6383	28.5098	29.1466	29.6137	29.9633	30.2683	30.6087	30.9125	31.0699	31.1325	31.1405	31.086	30.9484	30.7292	30.4392	30.1039	29.6967
Viet Nam	VNM	Young people (ages 15-24) newly infected with HIV	SH.HIV.INCD.YG	4800	4800	4800	4700	4400	4100	3800	3500	3200	3000	2900	3000	3000	3000	3100	3100	2900	2900	2800	2600	2300	2200	2100
China	CHN	Access to clean fuels and technologies for cooking (% of population)	EG.CFT.ACCS.ZS	40.4	41.6	42.9	44.3	45.7	47.3	49.1	51.3	53.3	55.8	58.1	60.7	63.2	65.6	68.2	70.6	73.1	75.4	77.6	79.4	81.4	83.2	..
China	CHN	Access to clean fuels and technologies for cooking, rural (% of rural population)	EG.CFT.ACCS.RU.ZS	21.4	21.6	22	22.6	23.1	24.4	25.9	27.2	29.3	31.5	33.9	36.9	39.8	43.2	46.6	50.1	53.6	57	60.4	63.9	67.1	70.2	..
China	CHN	Access to clean fuels and technologies for cooking, urban (% of urban population)	EG.CFT.ACCS.UR.ZS	69.1	70.1	71	72.3	73.5	74.7	76	76.9	78.3	79.7	80.8	82.2	83.1	84.4	85.6	86.4	87.4	88.3	89.3	90	90.7	91.3	..
China	CHN	Access to electricity (% of population)	EG.ELC.ACCS.ZS	96.7451	96.9853	97.217	97.4472	97.6828	97.9309	98.1983	98.4865	98.7919	99.1108	99.7	99.8872	99.9474	99.993	100	100	100	100	100	100	100	100	..
China	CHN	Access to electricity, rural (% of rural population)	EG.ELC.ACCS.RU.ZS	94.9239	95.3749	95.6608	95.9527	96.258	96.5847	96.942	97.3319	97.78	98.3035	99.4091	99.7721	99.891	99.985	100	100	100	100	100	100	100	100	..
China	CHN	Access to electricity, urban (% of urban population)	EG.ELC.ACCS.UR.ZS	100	99.7164	99.7108	99.71	99.721	99.7507	99.8058	99.8864	99.9544	99.9895	100	100	100	100	100	100	100	100	100	100	100	100	..
China	CHN	Account ownership at a financial institution or with a mobile-money-service provider (% of population ages 15+)	FX.OWN.TOTL.ZS	..	..	..	..	..	..	..	..	..	..	..	63.82	..	..	78.93	..	..	79.53	..	..	..	88.71	..
China	CHN	Account ownership at a financial institution or with a mobile-money-service provider, female (% of population ages 15+)	FX.OWN.TOTL.FE.ZS	..	..	..	..	..	..	..	..	..	..	..	60.01	..	..	76.36	..	..	75.66	..	..	..	87.34	..
China	CHN	Account ownership at a financial institution or with a mobile-money-service provider, male (% of population ages 15+)	FX.OWN.TOTL.MA.ZS	..	..	..	..	..	..	..	..	..	..	..	67.58	..	..	81.42	..	..	83.36	..	..	..	89.92	..
China	CHN	Account ownership at a financial institution or with a mobile-money-service provider, older adults (% of population ages 25+)	FX.OWN.TOTL.OL.ZS	..	..	..	..	..	..	..	..	..	..	..	63.28	..	..	79.75	..	..	78.52	..	..	..	88.91	..
China	CHN	Account ownership at a financial institution or with a mobile-money-service provider, poorest 40% (% of population ages 15+)	FX.OWN.TOTL.40.ZS	..	..	..	..	..	..	..	..	..	..	..	46.63	..	..	72.65	..	..	68.88	..	..	..	83.08	..
China	CHN	Account ownership at a financial institution or with a mobile-money-service provider, primary education or less (% of population ages 15+)	FX.OWN.TOTL.PL.ZS	..	..	..	..	..	..	..	..	..	..	..	56.73	..	..	72.82	..	..	71.39	..	..	..	83.02	..
China	CHN	Account ownership at a financial institution or with a mobile-money-service provider, richest 60% (% of population ages 15+)	FX.OWN.TOTL.60.ZS	..	..	..	..	..	..	..	..	..	..	..	75.26	..	..	83.11	..	..	87.58	..	..	..	92.46	..
China	CHN	Account ownership at a financial institution or with a mobile-money-service provider, secondary education or more (% of population ages 15+)	FX.OWN.TOTL.SO.ZS	..	..	..	..	..	..	..	..	..	..	..	81.87	..	..	89.84	..	..	94.14	..	..	..	97.21	..
China	CHN	Account ownership at a financial institution or with a mobile-money-service provider, young adults (% of population ages 15-24)	FX.OWN.TOTL.YG.ZS	..	..	..	..	..	..	..	..	..	..	..	65.29	..	..	74.21	..	..	86.58	..	..	..	88.47	..
China	CHN	Adequacy of social insurance programs (% of total welfare of beneficiary households)	per_si_allsi.adq_pop_tot	..	..	..	..	..	..	..	..	..	..	..	..	..	55.3453	..	..	..	..	..	..	..	..	..
China	CHN	Adequacy of social protection and labor programs (% of total welfare of beneficiary households)	per_allsp.adq_pop_tot	..	..	..	..	..	..	..	..	..	..	..	..	..	36.83	..	..	..	..	..	..	..	..	..
China	CHN	Adequacy of social safety net programs (% of total welfare of beneficiary households)	per_sa_allsa.adq_pop_tot	..	..	..	..	..	..	..	..	..	..	..	..	..	2.33767	..	..	..	..	..	..	..	..	..
China	CHN	Adequacy of unemployment benefits and ALMP (% of total welfare of beneficiary households)	per_lm_alllm.adq_pop_tot	..	..	..	..	..	..	..	..	..	..	..	..	..	..	..	..	..	..	..	..	..	..	..
China	CHN	Adjusted net enrollment rate, primary (% of primary school age children)	SE.PRM.TENR	..	..	..	..	..	..	..	..	..	..	..	..	..	..	..	..	..	..	..	..	..	..	..
China	CHN	Adjusted net enrollment rate, primary, female (% of primary school age children)	SE.PRM.TENR.FE	..	..	..	..	..	..	..	..	..	..	..	..	..	..	..	..	..	..	..	..	..	..	..
China	CHN	Adjusted net enrollment rate, primary, male (% of primary school age children)	SE.PRM.TENR.MA	..	..	..	..	..	..	..	..	..	..	..	..	..	..	..	..	..	..	..	..	..	..	..
China	CHN	Adjusted net national income (annual % growth)	NY.ADJ.NNTY.KD.ZG	9.08534	11.2871	12.0396	11.8727	10.7929	12.7374	14.3413	15.2888	6.38988	12.9154	8.57788	4.78404	10.3772	5.92522	8.48947	7.34953	7.50469	7.12599	4.2122	4.30213	0.232164	7.51006	..
China	CHN	Adjusted net national income (constant 2015 US$)	NY.ADJ.NNTY.KD	1.94106e+12	2.16015e+12	2.42022e+12	2.70757e+12	2.99979e+12	3.38189e+12	3.8669e+12	4.4581e+12	4.74296e+12	5.35553e+12	5.81493e+12	6.09311e+12	6.72541e+12	7.12391e+12	7.72869e+12	8.29671e+12	8.91935e+12	9.55494e+12	9.95742e+12	1.03858e+13	1.04099e+13	1.11917e+13	..
China	CHN	Adjusted net national income (current US$)	NY.ADJ.NNTY.CD	1.00762e+12	1.11525e+12	1.23573e+12	1.39673e+12	1.61552e+12	1.86274e+12	2.23001e+12	2.85743e+12	3.58067e+12	4.0494e+12	4.66492e+12	5.55859e+12	6.45984e+12	7.14308e+12	7.89287e+12	8.29671e+12	8.43566e+12	9.29732e+12	1.02848e+13	1.0516e+13	1.0598e+13	1.27329e+13	..
China	CHN	Adjusted net national income per capita (annual % growth)	NY.ADJ.NNTY.PC.KD.ZG	8.22917	10.4816	11.2914	11.1781	10.1368	12.0763	13.7046	14.6882	5.84614	12.3552	8.05475	4.213	9.63102	5.22203	7.80778	6.72715	6.8904	6.47957	3.72597	3.93279	-0.00614592	7.41414	..
China	CHN	Adjusted net national income per capita (constant 2015 US$)	NY.ADJ.NNTY.PC.KD	1537.3	1698.43	1890.21	2101.5	2314.52	2594.03	2949.53	3382.77	3580.53	4022.91	4346.94	4530.08	4966.37	5225.72	5633.73	6012.72	6427.02	6843.46	7098.45	7377.61	7377.16	7924.11	..
China	CHN	Adjusted net national income per capita (current US$)	NY.ADJ.NNTY.PC.CD	798.025	876.871	965.114	1084.08	1246.47	1428.79	1700.97	2168.2	2703.1	3041.78	3487.26	4132.67	4770.26	5239.79	5753.41	6012.72	6078.49	6658.94	7331.86	7470.11	7510.44	9015.35	..
China	CHN	Adjusted net savings, excluding particulate emission damage (% of GNI)	NY.ADJ.SVNX.GN.ZS	16.9782	18.8872	20.6922	23.4892	24.623	24.1647	25.574	27.1919	26.5335	27.5683	26.3066	22.0869	22.9732	21.4059	21.3824	19.6751	18.6888	19.3044	17.8433	16.4686	15.7926	16.8066	..
China	CHN	Adjusted net savings, excluding particulate emission damage (current US$)	NY.ADJ.SVNX.CD	2.03175e+11	2.49353e+11	3.01196e+11	3.87588e+11	4.80201e+11	5.48505e+11	7.02514e+11	9.67591e+11	1.22661e+12	1.4041e+12	1.59447e+12	1.65235e+12	1.95558e+12	2.03197e+12	2.24279e+12	2.16599e+12	2.08895e+12	2.37334e+12	2.4684e+12	2.34511e+12	2.30099e+12	2.95331e+12	..
China	CHN	Adjusted net savings, including particulate emission damage (% of GNI)	NY.ADJ.SVNG.GN.ZS	16.1064	18.0725	19.9355	22.7922	23.9737	23.553	25.0114	26.6724	26.0249	27.0604	25.8105	21.5921	22.4811	20.9106	20.8917	19.1745	18.1872	18.8142	17.3607	15.9886	15.2974	16.3297	..
China	CHN	Adjusted net savings, including particulate emission damage (current US$)	NY.ADJ.SVNG.CD	1.92743e+11	2.38597e+11	2.90182e+11	3.76088e+11	4.67538e+11	5.34619e+11	6.87059e+11	9.49105e+11	1.2031e+12	1.37823e+12	1.5644e+12	1.61533e+12	1.91369e+12	1.98495e+12	2.19132e+12	2.11088e+12	2.03289e+12	2.31307e+12	2.40165e+12	2.27676e+12	2.22884e+12	2.86951e+12	..
China	CHN	Adjusted savings: carbon dioxide damage (% of GNI)	NY.ADJ.DCO2.GN.ZS	5.19077	5.18763	5.27501	5.62346	5.79762	5.9703	5.74706	5.06121	4.17967	4.18563	3.99595	3.7011	3.48275	3.40008	3.21225	3.11477	3.17255	3.07268	2.97454	3.06623	3.01643	2.7458	..
China	CHN	Adjusted savings: carbon dioxide damage (current US$)	NY.ADJ.DCO2.CD	6.2117e+10	6.84883e+10	7.67832e+10	9.2791e+10	1.13066e+11	1.35517e+11	1.57871e+11	1.80097e+11	1.93221e+11	2.13181e+11	2.42198e+11	2.76883e+11	2.96466e+11	3.22755e+11	3.36932e+11	3.42898e+11	3.54614e+11	3.77763e+11	4.11492e+11	4.36629e+11	4.39496e+11	4.82501e+11	..
China	CHN	Adjusted savings: consumption of fixed capital (% of GNI)	NY.ADJ.DKAP.GN.ZS	13.943	13.9114	13.8386	14.0576	14.3135	14.6892	15.257	15.7733	16.8541	18.1989	19.1406	20.7967	21.6431	22.91	23.337	23.9299	23.9278	23.6544	24.8199	25.4289	26.7869	26.5284	..
China	CHN	Adjusted savings: consumption of fixed capital (current US$)	NY.ADJ.DKAP.CD	1.66853e+11	1.83661e+11	2.01435e+11	2.31961e+11	2.79145e+11	3.33423e+11	4.19108e+11	5.61273e+11	7.79146e+11	9.26899e+11	1.16013e+12	1.55582e+12	1.84235e+12	2.17475e+12	2.44781e+12	2.63439e+12	2.67455e+12	2.90814e+12	3.43353e+12	3.62106e+12	3.90287e+12	4.66166e+12	..
China	CHN	Adjusted savings: education expenditure (% of GNI)	NY.ADJ.AEDU.GN.ZS	1.79	1.79	1.79	1.79	1.79	1.79	1.79	1.79	1.79	1.79	1.79	1.79	1.79	1.79	1.79	1.79	1.79	1.79	1.79	1.79	1.79	1.79	..
China	CHN	Adjusted savings: education expenditure (current US$)	NY.ADJ.AEDU.CD	2.14206e+10	2.3632e+10	2.60553e+10	2.95362e+10	3.49089e+10	4.06304e+10	4.91711e+10	6.36951e+10	8.27494e+10	9.11678e+10	1.08494e+11	1.33912e+11	1.52372e+11	1.69917e+11	1.87753e+11	1.97057e+11	2.00079e+11	2.20068e+11	2.47625e+11	2.54895e+11	2.60804e+11	3.14545e+11	..
China	CHN	Adjusted savings: energy depletion (% of GNI)	NY.ADJ.DNGY.GN.ZS	1.79732	1.57119	1.205	1.22304	2.68975	2.8637	2.80089	2.53838	4.22544	1.67546	2.47644	3.1615	1.9833	1.47249	1.1745	0.551469	0.468471	0.582954	0.704282	0.554702	0.361834	0.68943	..
China	CHN	Adjusted savings: energy depletion (current US$)	NY.ADJ.DNGY.CD	2.15081e+10	2.07432e+10	1.75401e+10	2.0181e+10	5.24558e+10	6.50018e+10	7.69402e+10	9.03251e+10	1.95337e+11	8.53342e+10	1.50099e+11	2.36516e+11	1.68826e+11	1.39777e+11	1.23193e+11	6.071e+10	5.23637e+10	7.167e+10	9.74288e+10	7.89892e+10	5.27194e+10	1.21149e+11	..
China	CHN	Adjusted savings: gross savings (% of GNI)	NY.ADJ.ICTR.GN.ZS	36.1775	37.8105	39.2825	42.6762	45.7925	46.2809	48.3508	50.1616	51.4676	50.4574	51.5475	49.6965	48.7787	47.7668	47.5554	45.6353	44.6018	44.964	44.682	43.896	44.281	45.3024	..
China	CHN	Adjusted savings: mineral depletion (% of GNI)	NY.ADJ.DMIN.GN.ZS	0.0582956	0.0431227	0.061679	0.072858	0.158653	0.383016	0.761923	1.38689	1.46488	0.619168	1.41784	1.7403	0.486311	0.368341	0.239364	0.154077	0.134217	0.139513	0.130064	0.167574	0.113235	0.322136	..
China	CHN	Adjusted savings: mineral depletion (current US$)	NY.ADJ.DMIN.CD	6.97613e+08	5.69315e+08	8.97803e+08	1.20221e+09	3.09407e+09	8.69392e+09	2.09299e+10	4.93508e+10	6.77194e+10	3.15353e+10	8.59366e+10	1.30194e+11	4.13968e+10	3.4965e+10	2.51068e+10	1.6962e+10	1.50023e+10	1.71521e+10	1.79927e+10	2.38624e+10	1.64984e+10	5.66069e+10	..
China	CHN	Adjusted savings: natural resources depletion (% of GNI)	NY.ADJ.DRES.GN.ZS	1.85561	1.61431	1.26668	1.2959	2.8484	3.24671	3.56281	3.92526	5.69031	2.29463	3.89428	4.9018	2.46961	1.84083	1.41386	0.705546	0.602689	0.722467	0.834345	0.722276	0.475069	1.01157	..
China	CHN	Adjusted savings: net forest depletion (% of GNI)	NY.ADJ.DFOR.GN.ZS	0	0	0	0	0	0	0	0	0	0	0	0	0	0	0	0	0	0	0	0	0	0	..
China	CHN	Adjusted savings: net forest depletion (current US$)	NY.ADJ.DFOR.CD	0	0	0	0	0	0	0	0	0	0	0	0	0	0	0	0	0	0	0	0	0	0	..
China	CHN	Adjusted savings: net national savings (% of GNI)	NY.ADJ.NNAT.GN.ZS	22.2346	23.8991	25.4438	28.6185	31.479	31.5917	33.0938	34.3884	34.6134	32.2586	32.4069	28.8998	27.1356	24.8568	24.2185	21.7054	20.674	21.3096	19.8621	18.4671	17.4941	18.774	..
China	CHN	Adjusted savings: net national savings (current US$)	NY.ADJ.NNAT.CD	2.66077e+11	3.15522e+11	3.70362e+11	4.72226e+11	6.13908e+11	7.17088e+11	9.09084e+11	1.22367e+12	1.60014e+12	1.64298e+12	1.96421e+12	2.16203e+12	2.30989e+12	2.35955e+12	2.54027e+12	2.3895e+12	2.31085e+12	2.61986e+12	2.74769e+12	2.6297e+12	2.5489e+12	3.29902e+12	..
China	CHN	Adjusted savings: particulate emission damage (% of GNI)	NY.ADJ.DPEM.GN.ZS	0.871773	0.814735	0.756687	0.696945	0.649323	0.611745	0.562604	0.519506	0.508565	0.507955	0.496085	0.494834	0.492125	0.495312	0.490697	0.500566	0.501559	0.490209	0.482528	0.47999	0.495243	0.476864	..
China	CHN	Adjusted savings: particulate emission damage (current US$)	NY.ADJ.DPEM.CD	1.04323e+10	1.07563e+10	1.10144e+10	1.15001e+10	1.26632e+10	1.38857e+10	1.54547e+10	1.8486e+10	2.35103e+10	2.5871e+10	3.00682e+10	3.70192e+10	4.18917e+10	4.70179e+10	5.14691e+10	5.51062e+10	5.60621e+10	6.02676e+10	6.67519e+10	6.83502e+10	7.21573e+10	8.37962e+10	..
China	CHN	Adolescent fertility rate (births per 1,000 women ages 15-19)	SP.ADO.TFRT	12.579	12.917	12.814	12.675	12.528	13.389	13.712	14.324	15.141	15.998	15.908	15.488	16.256	16.013	16.39	15.327	15.282	14.901	13.325	12.939	11.73	11.048	11.146
China	CHN	Adolescents out of school (% of lower secondary school age)	SE.SEC.UNER.LO.ZS	..	..	..	..	..	..	..	..	..	..	..	..	..	..	..	..	..	..	..	..	..	..	..
China	CHN	Adolescents out of school, female (% of female lower secondary school age)	SE.SEC.UNER.LO.FE.ZS	..	..	..	..	..	..	..	..	..	..	..	..	..	..	..	..	..	..	..	..	..	..	..
China	CHN	Adolescents out of school, male (% of male lower secondary school age)	SE.SEC.UNER.LO.MA.ZS	..	..	..	..	..	..	..	..	..	..	..	..	..	..	..	..	..	..	..	..	..	..	..
China	CHN	Adults (ages 15+) and children (ages 0-14) newly infected with HIV	SH.HIV.INCD.TL	..	..	..	..	..	..	..	..	..	..	..	..	..	..	..	..	..	..	..	..	..	..	..
China	CHN	Adults (ages 15-49) newly infected with HIV	SH.HIV.INCD	..	..	..	..	..	..	..	..	..	..	..	..	..	..	..	..	..	..	..	..	..	..	..
China	CHN	Age dependency ratio (% of working-age population)	SP.POP.DPND	45.8886	44.7274	43.2814	41.8422	40.4639	39.032	38.0078	37.5135	37.224	37.104	37.1199	37.2743	37.6567	38.2125	38.8774	39.6192	40.4579	41.5449	42.5936	43.4383	44.1408	44.5459	44.8624
China	CHN	Age dependency ratio, old (% of working-age population)	SP.POP.DPND.OL	10.0964	10.3061	10.4845	10.6416	10.7685	10.8798	11.0362	11.2197	11.3944	11.5857	11.815	12.1023	12.457	12.8819	13.3783	13.9899	14.6874	15.494	16.3698	17.2443	18.1592	19.0074	19.8785
China	CHN	Age dependency ratio, young (% of working-age population)	SP.POP.DPND.YG	35.7922	34.4212	32.7969	31.2007	29.6955	28.1522	26.9716	26.2938	25.8296	25.5183	25.3049	25.172	25.1998	25.3306	25.4991	25.6293	25.7705	26.0509	26.2237	26.194	25.9815	25.5385	24.9839
China	CHN	Agricultural irrigated land (% of total agricultural land)	AG.LND.IRIG.AG.ZS	..	..	..	..	..	..	..	..	..	..	..	..	..	..	..	..	..	..	..	..	..	..	..
China	CHN	Agricultural land (% of land area)	AG.LND.AGRI.ZS	55.6946	55.7579	55.8211	55.8844	55.9476	56.0109	56.0742	56.1374	56.2007	56.2639	56.1835	56.1037	56.0235	55.9434	55.8633	55.7831	55.703	55.6229	55.5427	55.4626	55.4626	55.4626	..
China	CHN	Agricultural land (sq. km)	AG.LND.AGRI.K2	5228730	5.23467e+06	5.24061e+06	5.24655e+06	5.25248e+06	5.25842e+06	5.26436e+06	5.2703e+06	5.27624e+06	5282176	5274623	5267130	5259607	5252084	5244561	5237038	5229515	5221992	5214469	5206950	5206950	5206950	..
China	CHN	Agricultural machinery, tractors	AG.AGR.TRAC.NO	989139	..	..	..	..	..	..	..	..	..	..	..	..	..	..	..	..	..	..	..	..	..	..
China	CHN	Agricultural machinery, tractors per 100 sq. km of arable land	AG.LND.TRAC.ZS	82.6583	..	..	..	..	..	..	..	..	..	..	..	..	..	..	..	..	..	..	..	..	..	..
China	CHN	Agricultural methane emissions (% of total)	EN.ATM.METH.AG.ZS	44.9476	43.9897	43.0985	42.2191	42.5877	42.549	40.166	37.5125	35.9919	..	..	..	..	..	..	..	..	..	..	..	..	..	..
China	CHN	Agricultural methane emissions (thousand metric tons of CO2 equivalent)	EN.ATM.METH.AG.KT.CE	372889	362552	353360	344472	353352	356424	354809	345704	350413	348442	346056	341015	338531	337584	337907	341378	342191	335875	334420	324905	330790	..	..
China	CHN	Agricultural nitrous oxide emissions (% of total)	EN.ATM.NOXE.AG.ZS	78.7842	78.1264	78.3265	77.6488	77.5938	77.2852	76.0668	74.7324	73.8526	..	..	..	..	..	..	..	..	..	..	..	..	..	..
China	CHN	Agricultural nitrous oxide emissions (thousand metric tons of CO2 equivalent)	EN.ATM.NOXE.AG.KT.CE	304416	303734	318414	316774	326405	331106	334827	335384	343004	346464	349602	348880	352890	353510	354144	358004	356524	349024	339815	326525	323176	..	..
China	CHN	Agricultural raw materials exports (% of merchandise exports)	TX.VAL.AGRI.ZS.UN	1.13361	0.903333	0.808405	0.665371	0.557166	0.534923	0.4829	0.467319	0.445298	0.463033	0.472464	0.550195	0.481149	0.460667	0.46883	0.418118	0.441976	0.417099	0.419092	0.39378	0.329771	0.33961	0.381522
China	CHN	Agricultural raw materials imports (% of merchandise imports)	TM.VAL.AGRI.ZS.UN	4.80793	4.57394	4.25645	3.99419	4.04212	3.90144	3.99417	3.78012	3.58024	3.40876	3.77457	4.27006	3.94586	3.72489	3.57064	3.70434	3.77934	3.93864	3.57649	3.15652	2.87802	2.65803	2.68877
China	CHN	Agriculture, forestry, and fishing, value added (% of GDP)	NV.AGR.TOTL.ZS	14.6762	13.9835	13.3015	12.349	12.9166	11.6415	10.6258	10.2462	10.169	9.63619	9.32518	9.17765	9.11371	8.94289	8.64349	8.38701	8.05729	7.46357	7.04302	7.14369	7.69864	7.24102	7.3
China	CHN	Agriculture, forestry, and fishing, value added (annual % growth)	NV.AGR.TOTL.KD.ZG	2.32852	2.63807	2.69995	2.37206	6.10502	5.07391	4.75528	3.52365	5.156	4.00243	4.25107	4.17429	4.46654	3.8072	4.05047	3.89852	3.27781	3.96129	3.48292	3.07679	3.13108	7.0738	4.13287
China	CHN	Agriculture, forestry, and fishing, value added (constant 2015 US$)	NV.AGR.TOTL.KD	5.10671e+11	5.24143e+11	5.38294e+11	5.51063e+11	5.84705e+11	6.14373e+11	6.43588e+11	6.66266e+11	7.00619e+11	7.2866e+11	7.59636e+11	7.91346e+11	8.26691e+11	8.58165e+11	8.92925e+11	9.27736e+11	9.58145e+11	9.961e+11	1.03079e+12	1.06251e+12	1.09578e+12	1.17329e+12	1.22178e+12
China	CHN	Agriculture, forestry, and fishing, value added (constant LCU)	NV.AGR.TOTL.KN	3180197440800	3264093314800	3352222089700	3431738687300	3641247019400	3826000776200	4007937760800	4149163455800	4363094517200	4537724137000	4730625952200	4928095962900	5148211436700	5344214133700	5560679829700	5777464126500	5966838628900	6203202470500	6419254894900	6616762116100	6823938533200	7306650049100	7608624079500
China	CHN	Agriculture, forestry, and fishing, value added (current LCU)	NV.AGR.TOTL.CN	1471735556900	1550250196500	1619022829700	1697024567000	2090432417700	2180672187000	2331700684000	2767410718400	3246413742500	3358381633700	3843084980900	4478146049700	4908463592200	5302807285400	5562632157100	5777464126500	6013919608700	6209954398200	6474515610400	7047359059300	7803090034600	8321645038600	8834512196600
China	CHN	Agriculture, forestry, and fishing, value added (current US$)	NV.AGR.TOTL.CD	1.77778e+11	1.87295e+11	1.95606e+11	2.05028e+11	2.52565e+11	2.6612e+11	2.92434e+11	3.63772e+11	4.672e+11	4.91608e+11	5.67641e+11	6.93055e+11	7.77599e+11	8.55877e+11	9.0546e+11	9.27736e+11	9.051e+11	9.18802e+11	9.78621e+11	1.02012e+12	1.13076e+12	1.29038e+12	1.31131e+12
China	CHN	Agriculture, forestry, and fishing, value added per worker (constant 2015 US$)	NV.AGR.EMPL.KD	1442.28	1473.83	1503.88	1557.33	1712.45	1866.83	2041.6	2199.96	2388.46	2588	2800.84	3060.92	3310.21	3677.31	4068.61	4403.7	4690.44	5018.36	5388.75	5808.18	6399.93	6800	7286.64
China	CHN	Air transport, freight (million ton-km)	IS.AIR.GOOD.MT.K1	3900.08	4232.31	5013.51	5650.63	7024.25	7579.4	7692.2	11189.5	11386.1	11976.4	17193.9	16764.9	15568.8	16053.7	17822.6	19805.6	21304.6	23323.6	25256.2	25394.6	19264.2	20961.2	..
China	CHN	Air transport, passengers carried	IS.AIR.PSGR	61891807	72660653	83671798	86040642	119789024	136721623	158013351	183613132	191001220	229062099	266293020	292160158	318475924	352795296	390878784	436183969	487960477	551234509	611439830	659629070	417255845	440301216	..
China	CHN	Air transport, registered carrier departures worldwide	IS.AIR.DPRT	572921	840911	932064	946354	1209900	1349269	1542564	1753550	1853088	2140124	2377789	2538667	2779741	3073450	3356756	3616026	3952098	4359033	4692008	4963752	3667920	3906386	..
China	CHN	Alternative and nuclear energy (% of total energy use)	EG.USE.COMM.CL.ZS	1.99714	2.2989	2.42043	2.52105	2.67891	2.73392	2.73878	2.92453	3.3841	3.46832	3.50934	3.52243	4.09183	4.53415	5.10702	..	..	..	..	..	..	..	..
China	CHN	Annual freshwater withdrawals, agriculture (% of total freshwater withdrawal)	ER.H2O.FWAG.ZS	68.825	67.9759	67.1294	66.2855	65.4443	64.6058	64.2582	63.0142	63.2815	63.5107	62.5042	62.4416	64.3129	64.5267	64.5694	64.4039	62.382	62.3225	61.3931	61.1556	62.1445	..	..
China	CHN	Annual freshwater withdrawals, domestic (% of total freshwater withdrawal)	ER.H2O.FWDM.ZS	10.4583	10.8062	11.1529	11.4986	11.8432	12.1867	12.1712	12.4278	12.5907	12.7602	12.9787	13.1755	12.0835	12.341	12.8004	13.2754	15.963	16.547	17.6344	18.6225	20.1294	..	..
China	CHN	Annual freshwater withdrawals, industry (% of total freshwater withdrawal)	ER.H2O.FWIN.ZS	20.7166	21.2179	21.7177	22.2159	22.7125	23.2076	23.5707	24.558	24.1278	23.7291	24.5171	24.3829	23.6035	23.1322	22.6302	22.3207	21.6549	21.1305	20.9725	20.2219	17.7261	..	..
China	CHN	Annual freshwater withdrawals, total (% of internal resources)	ER.H2O.FWTL.ZS	19.5848	19.6075	19.6303	19.653	19.6758	19.6985	20.1927	20.2176	20.4806	20.7331	20.8621	21.1525	21.2876	21.4298	21.0957	21.0388	21.4732	21.1959	21.0782	21.4057	20.2097	..	..
China	CHN	Annual freshwater withdrawals, total (billion cubic meters)	ER.H2O.FWTL.K3	550.9	551.54	552.18	552.82	553.46	554.1	568	568.7	576.1	583.2	586.83	595	598.8	602.8	593.4	591.8	604.02	596.22	592.91	602.12	568.48	..	..
China	CHN	Annualized average growth rate in per capita real survey mean consumption or income, bottom 40% of population (%)	SI.SPR.PC40.ZG	..	..	..	..	..	..	..	..	..	..	..	..	..	..	..	..	..	..	..	..	5.42	..	..
China	CHN	Annualized average growth rate in per capita real survey mean consumption or income, total population (%)	SI.SPR.PCAP.ZG	..	..	..	..	..	..	..	..	..	..	..	..	..	..	..	..	..	..	..	..	4.01	..	..
China	CHN	Antiretroviral therapy coverage (% of people living with HIV)	SH.HIV.ARTC.ZS	..	..	..	..	..	..	..	..	..	..	..	..	..	..	..	..	..	..	..	..	..	..	..
China	CHN	Antiretroviral therapy coverage for PMTCT (% of pregnant women living with HIV)	SH.HIV.PMTC.ZS	..	..	..	..	..	..	..	..	..	..	..	..	..	..	..	..	..	..	..	..	..	..	..
China	CHN	Aquaculture production (metric tons)	ER.FSH.AQUA.MT	29749708	31102502	33160273	34891716	37172411	38943267	4.09111e+07	4.25302e+07	4.40729e+07	4.60629e+07	4.77898e+07	4.91476e+07	5.20826e+07	5.50291e+07	5.73205e+07	5.93689e+07	6.23184e+07	6.43585e+07	6.61351e+07	6.84239e+07	7.04835e+07	72805297	75388639
China	CHN	Arable land (% of land area)	AG.LND.ARBL.ZS	12.6797	12.743	12.7849	12.8056	12.8262	12.8522	12.8888	12.8828	12.9088	12.9295	12.7961	12.6414	12.4973	12.3959	12.3136	12.2356	12.0845	11.9334	11.7822	11.6276	11.6063	11.5956	..
China	CHN	Arable land (hectares per person)	AG.LND.ARBL.HA.PC	0.0942783	0.0940629	0.0937423	0.0933107	0.0929077	0.09255	0.0922969	0.0917735	0.0914885	0.0911802	0.0898048	0.0882356	0.0866405	0.0853668	0.0842674	0.0832482	0.08175	0.0802404	0.0788545	0.0775439	0.0772178	0.0770781	..
China	CHN	Arable land (hectares)	AG.LND.ARBL.HA	119040000	1.19634e+08	1.20028e+08	1.20222e+08	1.20415e+08	1.20659e+08	1.21003e+08	1.20947e+08	1.21191e+08	121384600	120132300	118680000	117327700	116375400	115603100	114870800	1.13452e+08	1.12033e+08	110613900	109162000	108962000	108862000	..
China	CHN	ARI treatment (% of children under 5 taken to a health provider)	SH.STA.ARIC.ZS	..	..	..	..	..	..	..	..	..	..	..	..	..	..	..	..	..	..	..	..	..	..	..
China	CHN	Armed forces personnel (% of total labor force)	MS.MIL.TOTL.TF.ZS	0.534157	0.515311	0.504302	0.496509	0.49262	0.488061	0.46559	0.371757	0.371597	0.379706	0.380462	0.378377	0.384241	0.38419	0.383687	0.364156	0.345281	0.346101	0.347169	0.326961	0.331943	..	..
China	CHN	Armed forces personnel, total	MS.MIL.TOTL.P1	3910000	3810000	3770000	3750000	3755000	3755000	3605000	2885000	2885000	2945000	2945000	2945000	2993000	2993000	2993000	2843000	2695000	2695000	2695000	2535000	2535000	..	..
China	CHN	Arms exports (SIPRI trend indicator values)	MS.MIL.XPRT.KD	310000000	514000000	527000000	704000000	411000000	337000000	722000000	510000000	607000000	1133000000	1472000000	1266000000	1520000000	2059000000	1308000000	1800000000	2449000000	1617000000	1372000000	1585000000	704000000	1462000000	2017000000
China	CHN	Arms imports (SIPRI trend indicator values)	MS.MIL.MPRT.KD	2517000000	2805000000	2865000000	2325000000	3225000000	3481000000	2840000000	1642000000	1808000000	1403000000	942000000	1054000000	1573000000	1293000000	1082000000	1231000000	1143000000	1306000000	2119000000	1503000000	884000000	981000000	807000000
China	CHN	Automated teller machines (ATMs) (per 100,000 adults)	FB.ATM.TOTL.P5	..	..	..	..	..	..	9.62	12	15.62	19.89	24.91	30.45	37.59	46.65	54.75	76.65	81.21	83.84	96.42	94.87	87.32	81.44	..
China	CHN	Average precipitation in depth (mm per year)	AG.LND.PRCP.MM	645	645	645	645	645	645	645	645	645	645	645	645	645	645	645	645	645	645	645	645	645	..	..
China	CHN	Average time to clear exports through customs (days)	IC.CUS.DURS.EX	..	..	..	..	..	..	..	..	..	..	..	..	7.6	..	..	..	..	..	..	..	..	..	..
China	CHN	Average transaction cost of sending remittances from a specific country (%)	SI.RMT.COST.OB.ZS	..	..	..	..	..	..	..	..	..	..	..	..	..	..	..	..	..	..	..	..	..	..	..
China	CHN	Average transaction cost of sending remittances to a specific country (%)	SI.RMT.COST.IB.ZS	..	..	..	..	..	..	..	..	..	..	..	..	..	..	..	..	10.7617	7.33764	5.25089	5.1283	4.39812	3.27988	3.10469
China	CHN	Average working hours of children, study and work, ages 7-14 (hours per week)	SL.TLF.0714.SW.TM	..	..	..	..	..	..	..	..	..	..	..	..	..	..	..	..	..	..	..	..	..	..	..
China	CHN	Average working hours of children, study and work, female, ages 7-14 (hours per week)	SL.TLF.0714.SW.FE.TM	..	..	..	..	..	..	..	..	..	..	..	..	..	..	..	..	..	..	..	..	..	..	..
China	CHN	Average working hours of children, study and work, male, ages 7-14 (hours per week)	SL.TLF.0714.SW.MA.TM	..	..	..	..	..	..	..	..	..	..	..	..	..	..	..	..	..	..	..	..	..	..	..
China	CHN	Average working hours of children, working only, ages 7-14 (hours per week)	SL.TLF.0714.WK.TM	..	..	..	..	..	..	..	..	..	..	..	..	..	..	..	..	..	..	..	..	..	..	..
China	CHN	Average working hours of children, working only, female, ages 7-14 (hours per week)	SL.TLF.0714.WK.FE.TM	..	..	..	..	..	..	..	..	..	..	..	..	..	..	..	..	..	..	..	..	..	..	..
China	CHN	Average working hours of children, working only, male, ages 7-14 (hours per week)	SL.TLF.0714.WK.MA.TM	..	..	..	..	..	..	..	..	..	..	..	..	..	..	..	..	..	..	..	..	..	..	..
China	CHN	Bank capital to assets ratio (%)	FB.BNK.CAPA.ZS	..	..	..	..	..	..	..	..	..	..	..	..	..	..	6.86071	7.06619	6.87224	7.08841	7.37794	7.57138	7.54176	7.75345	..
China	CHN	Bank liquid reserves to bank assets ratio (%)	FD.RES.LIQU.AS.ZS	..	..	..	..	..	..	..	..	..	..	..	..	..	..	..	..	..	..	..	..	..	..	..
China	CHN	Bank nonperforming loans to total gross loans (%)	FB.AST.NPER.ZS	..	..	..	..	..	..	..	..	..	..	1.13237	0.961586	0.953674	0.999703	1.24873	1.67388	1.74448	1.74435	1.83295	1.86175	1.83962	1.72739	..
China	CHN	Battle-related deaths (number of people)	VC.BTL.DETH	..	..	..	..	..	..	..	..	36	2	..	..	..	..	..	5	..	..	..	..	..	..	..
China	CHN	Benefit incidence of social insurance programs to poorest quintile (% of total social insurance benefits)	per_si_allsi.ben_q1_tot	..	..	..	..	..	..	..	..	..	..	..	..	..	2.16298	..	..	..	..	..	..	..	..	..
China	CHN	Benefit incidence of social protection and labor programs to poorest quintile (% of total SPL benefits)	per_allsp.ben_q1_tot	..	..	..	..	..	..	..	..	..	..	..	..	..	2.99868	..	..	..	..	..	..	..	..	..
China	CHN	Benefit incidence of social safety net programs to poorest quintile (% of total safety net benefits)	per_sa_allsa.ben_q1_tot	..	..	..	..	..	..	..	..	..	..	..	..	..	24.2422	..	..	..	..	..	..	..	..	..
China	CHN	Benefit incidence of unemployment benefits and ALMP to poorest quintile (% of total U/ALMP benefits)	per_lm_alllm.ben_q1_tot	..	..	..	..	..	..	..	..	..	..	..	..	..	..	..	..	..	..	..	..	..	..	..
China	CHN	Binding coverage, all products (%)	TM.TAX.MRCH.BC.ZS	..	100	100	100	100	100	100	100	100	100	100	100	..	..	100	100	100	100	100	99.98	99.98	99.98	..
China	CHN	Binding coverage, manufactured products (%)	TM.TAX.MANF.BC.ZS	..	100	100	100	100	100	100	100	100	100	100	100	..	..	100	100	100	100	100	100	100	100	..
China	CHN	Binding coverage, primary products (%)	TM.TAX.TCOM.BC.ZS	..	100	100	100	100	100	100	100	100	100	100	100	..	..	100	100	100	100	100	99.92	99.92	99.92	..
China	CHN	Bird species, threatened	EN.BIR.THRD.NO	..	..	..	..	..	..	..	..	..	..	..	..	..	..	..	..	..	..	96	..	..	..	..
China	CHN	Birth rate, crude (per 1,000 people)	SP.DYN.CBRT.IN	14.03	13.38	12.86	12.41	12.29	12.4	12.09	12.1	12.14	11.95	11.9	13.27	14.57	13.03	13.83	11.99	13.57	12.64	10.86	10.41	8.52	7.52	6.77
China	CHN	Births attended by skilled health staff (% of total)	SH.STA.BRTC.ZS	96.6	97.3	96.7	95.9	97.3	97.5	97.8	98.4	99.1	99.3	99.6	99.7	99.8	99.9	99.9	99.9	99.9	..	..	..	..	..	..
China	CHN	Borrowers from commercial banks (per 1,000 adults)	FB.CBK.BRWR.P3	..	..	..	..	..	..	..	..	..	..	..	..	272.29	292.07	316.27	343.82	382.55	424.95	467.56	501.31	532.51	566.26	..
China	CHN	Bound rate, simple mean, all products (%)	TM.TAX.MRCH.BR.ZS	..	10.02	10	10	10	10	10	9.94	9.94	9.94	9.94	9.94	..	..	9.98	9.98	9.98	10.01	10.01	10.01	10.01	10.01	..
China	CHN	Bound rate, simple mean, manufactured products (%)	TM.TAX.MANF.BR.ZS	..	9.64	9.63	9.63	9.63	9.63	9.63	9.55	9.55	9.55	9.55	9.55	..	..	9.51	9.51	9.51	9.53	9.53	9.53	9.53	9.53	..
China	CHN	Bound rate, simple mean, primary products (%)	TM.TAX.TCOM.BR.ZS	..	11.32	11.27	11.27	11.27	11.27	11.27	11.28	11.28	11.28	11.28	11.28	..	..	11.37	11.37	11.37	11.43	11.43	11.43	11.43	11.43	..
China	CHN	Bribery incidence (% of firms experiencing at least one bribe payment request)	IC.FRM.BRIB.ZS	..	..	..	..	..	..	..	..	..	..	..	..	11.6	..	..	..	..	..	..	..	..	..	..
China	CHN	Broad money (% of GDP)	FM.LBL.BMNY.GD.ZS	135.58	141.086	145.39	153.551	149.794	151.086	157.495	149.372	148.841	175.091	176.127	174.528	180.874	186.609	190.871	202.114	207.674	201.406	195.036	197.887	211.892	203.838	216.145
China	CHN	Broad money (current LCU)	FM.LBL.BMNY.CN	13596023000000	15641193000000	17696514000000	21101282000000	24242613000000	28301227000000	34560360000000	40344221000000	47516660000000	6.10225e+13	7.25852e+13	85159087106100	97414886583000	110652500263258	122837482925283	139227813190717	155006666873100	167577363382557	179292800240995	195218087092332	214766371891765	234258021725870	261580238098694
China	CHN	Broad money growth (annual %)	FM.LBL.BMNY.ZG	12.3248	15.0424	13.1404	19.2398	14.8869	16.7417	22.1161	16.7355	17.7781	28.4233	18.9483	17.323	14.3917	13.5889	11.0119	13.3431	11.3331	8.10978	6.99106	8.88228	10.0136	9.07575	11.6633
China	CHN	Broad money to total reserves ratio	FM.LBL.BMNY.IR.ZS	9.56159	8.58734	7.18093	6.12537	4.70181	4.1541	4.01056	3.42946	3.47819	3.64166	3.67956	4.04942	4.55569	4.6025	5.12685	6.56544	7.53106	7.66272	8.55373	8.76794	9.27014	10.5967	11.7413
China	CHN	Business extent of disclosure index (0=less disclosure to 10=more disclosure)	IC.BUS.DISC.XQ	..	..	..	..	..	10	10	10	10	10	10	10	10	10	10	10	10	10	10	10	..	..	..
China	CHN	Capture fisheries production (metric tons)	ER.FSH.CAPT.MT	14823866	14403875	14426596	14598934	14786243	14850730	14995706	14987636	15157263	15062980	15054057	1.52636e+07	1.54463e+07	1.56336e+07	1.63634e+07	1.66479e+07	1.60193e+07	1.55767e+07	1.48311e+07	1.41699e+07	1.3446e+07	1.31428e+07	1.31791e+07
China	CHN	Cause of death, by communicable diseases and maternal, prenatal and nutrition conditions (% of total)	SH.DTH.COMM.ZS	9.45105	..	..	..	..	..	..	..	..	..	5.09855	..	..	..	..	4.1328	..	..	..	3.54971	..	..	..
China	CHN	Cause of death, by injury (% of total)	SH.DTH.INJR.ZS	9.50515	..	..	..	..	..	..	..	..	..	8.45468	..	..	..	..	7.52589	..	..	..	6.81721	..	..	..
China	CHN	Cause of death, by non-communicable diseases (% of total)	SH.DTH.NCOM.ZS	81.0438	..	..	..	..	..	..	..	..	..	86.4468	..	..	..	..	88.3413	..	..	..	89.6331	..	..	..
China	CHN	Central government debt, total (% of GDP)	GC.DOD.TOTL.GD.ZS	..	..	..	..	..	..	..	..	..	..	..	..	..	..	..	..	..	..	..	..	..	..	..
China	CHN	Central government debt, total (current LCU)	GC.DOD.TOTL.CN	..	..	..	..	..	..	..	..	..	..	..	..	..	..	..	..	..	..	..	..	..	..	..
China	CHN	Cereal production (metric tons)	AG.PRD.CREL.MT	405223840	396483180	396676265	374819300	411570400	427760500	4.51108e+08	456668100	479263400	482657000	497807900	521255500	541643200	555365200	560519000	6.18165e+08	6.14697e+08	6.1407e+08	6.09947e+08	6.13418e+08	6.16637e+08	6.32589e+08	6.33293e+08
China	CHN	Cereal yield (kg per hectare)	AG.YLD.CREL.KG	4752.6	4800.3	4869.1	4871.1	5186.8	5224.6	5313.4	5320.6	5549.7	5449.6	5527.5	5710	5828.7	5897.7	5896.3	5985.2	6018.6	6110.8	6122	6264.2	6295.8	6316.7	6379.6
China	CHN	Changes in inventories (constant LCU)	NE.GDI.STKB.KN	..	..	..	..	..	..	..	..	..	..	..	..	..	..	..	..	..	..	..	..	..	..	..
China	CHN	Changes in inventories (current LCU)	NE.GDI.STKB.CN	99840000000	231490000000	133290000000	187230000000	375070000000	172395951500	260001807000	699463987200	1024088424600	5.38343e+11	1082575440900	1365627280400	1063928939700	1114879849800	1266441483300	785627905100	805369233800	958598673900	873725266600	422742769500	892543955300	1366494587300	1593281164900
China	CHN	Changes in inventories (current US$)	NE.GDI.STKB.CD	1.20601e+10	2.79676e+10	1.61037e+10	2.26204e+10	4.53158e+10	2.10385e+10	3.26085e+10	9.19436e+10	1.47379e+11	7.8804e+10	1.59901e+11	2.1135e+11	1.68548e+11	1.79942e+11	2.06146e+11	1.26155e+11	1.21209e+11	1.41831e+11	1.32063e+11	6.11927e+10	1.2934e+11	2.11893e+11	2.36492e+11
China	CHN	Charges for the use of intellectual property, payments (BoP, current US$)	BM.GSR.ROYL.CD	1280970000	1938000000	3.114e+09	3.54813e+09	4.4966e+09	5.32125e+09	6.63408e+09	8.19207e+09	1.03195e+10	11065271082	13039546459	14706108691	17748983437	21033078371	2.26138e+10	2.20224e+10	2.39796e+10	2.87465e+10	3.5783e+10	3.43705e+10	3.78707e+10	4.68947e+10	4.44741e+10
China	CHN	Charges for the use of intellectual property, receipts (BoP, current US$)	BX.GSR.ROYL.CD	80348000	110000000	1.32822e+08	1.06979e+08	2.36359e+08	1.57402e+08	2.04504e+08	3.42634e+08	5.70536e+08	429452520	830483814	743301698	1044102041	886670295	6.76382e+08	1.0846e+09	1.1612e+09	4.80303e+09	5.56129e+09	6.60471e+09	8.58287e+09	1.17558e+10	13304772071
China	CHN	Chemicals (% of value added in manufacturing)	NV.MNF.CHEM.ZS.UN	12.0282	11.5254	11.3086	10.9456	11.1238	10.99	10.4352	10.7936	10.7936	10.7936	10.7936	10.8114	10.8114	10.8114	10.8114	10.8114	10.8114	10.8114	10.8114	10.8114	10.8114	..	..
China	CHN	Child employment in agriculture (% of economically active children ages 7-14)	SL.AGR.0714.ZS	..	..	..	..	..	..	..	..	..	..	..	..	..	..	..	..	..	..	..	..	..	..	..
China	CHN	Child employment in agriculture, female (% of female economically active children ages 7-14)	SL.AGR.0714.FE.ZS	..	..	..	..	..	..	..	..	..	..	..	..	..	..	..	..	..	..	..	..	..	..	..
China	CHN	Child employment in agriculture, male (% of male economically active children ages 7-14)	SL.AGR.0714.MA.ZS	..	..	..	..	..	..	..	..	..	..	..	..	..	..	..	..	..	..	..	..	..	..	..
China	CHN	Child employment in manufacturing (% of economically active children ages 7-14)	SL.MNF.0714.ZS	..	..	..	..	..	..	..	..	..	..	..	..	..	..	..	..	..	..	..	..	..	..	..
China	CHN	Child employment in manufacturing, female (% of female economically active children ages 7-14)	SL.MNF.0714.FE.ZS	..	..	..	..	..	..	..	..	..	..	..	..	..	..	..	..	..	..	..	..	..	..	..
China	CHN	Child employment in manufacturing, male (% of male economically active children ages 7-14)	SL.MNF.0714.MA.ZS	..	..	..	..	..	..	..	..	..	..	..	..	..	..	..	..	..	..	..	..	..	..	..
China	CHN	Child employment in services (% of economically active children ages 7-14)	SL.SRV.0714.ZS	..	..	..	..	..	..	..	..	..	..	..	..	..	..	..	..	..	..	..	..	..	..	..
China	CHN	Child employment in services, female (% of female economically active children ages 7-14)	SL.SRV.0714.FE.ZS	..	..	..	..	..	..	..	..	..	..	..	..	..	..	..	..	..	..	..	..	..	..	..
China	CHN	Child employment in services, male (% of male economically active children ages 7-14)	SL.SRV.0714.MA.ZS	..	..	..	..	..	..	..	..	..	..	..	..	..	..	..	..	..	..	..	..	..	..	..
China	CHN	Children (0-14) living with HIV	SH.HIV.0014	..	..	..	..	..	..	..	..	..	..	..	..	..	..	..	..	..	..	..	..	..	..	..
China	CHN	Children (ages 0-14) newly infected with HIV	SH.HIV.INCD.14	..	..	..	..	..	..	..	..	..	..	..	..	..	..	..	..	..	..	..	..	..	..	..
China	CHN	Children in employment, female (% of female children ages 7-14)	SL.TLF.0714.FE.ZS	..	..	..	..	..	..	..	..	..	..	..	..	..	..	..	..	..	..	..	..	..	..	..
China	CHN	Children in employment, male (% of male children ages 7-14)	SL.TLF.0714.MA.ZS	..	..	..	..	..	..	..	..	..	..	..	..	..	..	..	..	..	..	..	..	..	..	..
China	CHN	Children in employment, self-employed (% of children in employment, ages 7-14)	SL.SLF.0714.ZS	..	..	..	..	..	..	..	..	..	..	..	..	..	..	..	..	..	..	..	..	..	..	..
China	CHN	Children in employment, self-employed, female (% of female children in employment, ages 7-14)	SL.SLF.0714.FE.ZS	..	..	..	..	..	..	..	..	..	..	..	..	..	..	..	..	..	..	..	..	..	..	..
China	CHN	Children in employment, self-employed, male (% of male children in employment, ages 7-14)	SL.SLF.0714.MA.ZS	..	..	..	..	..	..	..	..	..	..	..	..	..	..	..	..	..	..	..	..	..	..	..
China	CHN	Children in employment, study and work (% of children in employment, ages 7-14)	SL.TLF.0714.SW.ZS	..	..	..	..	..	..	..	..	..	..	..	..	..	..	..	..	..	..	..	..	..	..	..
China	CHN	Children in employment, study and work, female (% of female children in employment, ages 7-14)	SL.TLF.0714.SW.FE.ZS	..	..	..	..	..	..	..	..	..	..	..	..	..	..	..	..	..	..	..	..	..	..	..
China	CHN	Children in employment, study and work, male (% of male children in employment, ages 7-14)	SL.TLF.0714.SW.MA.ZS	..	..	..	..	..	..	..	..	..	..	..	..	..	..	..	..	..	..	..	..	..	..	..
China	CHN	Children in employment, total (% of children ages 7-14)	SL.TLF.0714.ZS	..	..	..	..	..	..	..	..	..	..	..	..	..	..	..	..	..	..	..	..	..	..	..
China	CHN	Children in employment, unpaid family workers (% of children in employment, ages 7-14)	SL.FAM.0714.ZS	..	..	..	..	..	..	..	..	..	..	..	..	..	..	..	..	..	..	..	..	..	..	..
China	CHN	Children in employment, unpaid family workers, female (% of female children in employment, ages 7-14)	SL.FAM.0714.FE.ZS	..	..	..	..	..	..	..	..	..	..	..	..	..	..	..	..	..	..	..	..	..	..	..
China	CHN	Children in employment, unpaid family workers, male (% of male children in employment, ages 7-14)	SL.FAM.0714.MA.ZS	..	..	..	..	..	..	..	..	..	..	..	..	..	..	..	..	..	..	..	..	..	..	..
China	CHN	Children in employment, wage workers (% of children in employment, ages 7-14)	SL.WAG.0714.ZS	..	..	..	..	..	..	..	..	..	..	..	..	..	..	..	..	..	..	..	..	..	..	..
China	CHN	Children in employment, wage workers, female (% of female children in employment, ages 7-14)	SL.WAG.0714.FE.ZS	..	..	..	..	..	..	..	..	..	..	..	..	..	..	..	..	..	..	..	..	..	..	..
China	CHN	Children in employment, wage workers, male (% of male children in employment, ages 7-14)	SL.WAG.0714.MA.ZS	..	..	..	..	..	..	..	..	..	..	..	..	..	..	..	..	..	..	..	..	..	..	..
China	CHN	Children in employment, work only (% of children in employment, ages 7-14)	SL.TLF.0714.WK.ZS	..	..	..	..	..	..	..	..	..	..	..	..	..	..	..	..	..	..	..	..	..	..	..
China	CHN	Children in employment, work only, female (% of female children in employment, ages 7-14)	SL.TLF.0714.WK.FE.ZS	..	..	..	..	..	..	..	..	..	..	..	..	..	..	..	..	..	..	..	..	..	..	..
China	CHN	Children in employment, work only, male (% of male children in employment, ages 7-14)	SL.TLF.0714.WK.MA.ZS	..	..	..	..	..	..	..	..	..	..	..	..	..	..	..	..	..	..	..	..	..	..	..
China	CHN	Children out of school (% of primary school age)	SE.PRM.UNER.ZS	..	..	..	..	..	..	..	..	..	..	..	..	..	..	..	..	..	..	..	..	..	..	..
China	CHN	Children out of school, female (% of female primary school age)	SE.PRM.UNER.FE.ZS	..	..	..	..	..	..	..	..	..	..	..	..	..	..	..	..	..	..	..	..	..	..	..
China	CHN	Children out of school, male (% of male primary school age)	SE.PRM.UNER.MA.ZS	..	..	..	..	..	..	..	..	..	..	..	..	..	..	..	..	..	..	..	..	..	..	..
China	CHN	Children out of school, primary	SE.PRM.UNER	..	..	..	..	..	..	..	..	..	..	..	..	..	..	..	..	..	..	..	..	..	..	..
China	CHN	Children out of school, primary, female	SE.PRM.UNER.FE	..	..	..	..	..	..	..	..	..	..	..	..	..	..	..	..	..	..	..	..	..	..	..
China	CHN	Children out of school, primary, male	SE.PRM.UNER.MA	..	..	..	..	..	..	..	..	..	..	..	..	..	..	..	..	..	..	..	..	..	..	..
China	CHN	Children with fever receiving antimalarial drugs (% of children under age 5 with fever)	SH.MLR.TRET.ZS	..	..	..	..	..	..	..	..	..	..	..	..	..	..	..	..	..	..	..	..	..	..	..
China	CHN	Claims on central government (annual growth as % of broad money)	FM.AST.CGOV.ZG.M3	-0.000983129	3.78078	1.48072	-0.0866837	1.16424	-0.180649	0.0540754	3.7203	0.304083	0.642686	0.34673	1.06904	0.976978	-0.168364	0.542545	3.52092	4.6007	2.74443	2.77401	2.16057	2.56523	2.09429	2.76142
China	CHN	Claims on central government, etc. (% GDP)	FS.AST.CGOV.GD.ZS	5.85912	9.93648	10.9532	9.58981	9.6609	8.11305	6.99527	10.4438	9.22007	9.32188	8.39666	8.68219	9.41062	8.27094	8.55347	14.2696	21.7514	24.6254	27.3451	29.4081	33.564	33.5155	37.1722
China	CHN	Claims on other sectors of the domestic economy (% of GDP)	FS.AST.DOMO.GD.ZS	..	..	..	..	..	..	..	..	..	..	..	..	..	..	..	..	..	..	..	..	..	..	..
China	CHN	Claims on other sectors of the domestic economy (annual growth as % of broad money)	FM.AST.DOMO.ZG.M3	..	..	..	..	..	..	..	..	..	..	..	..	..	..	..	..	..	..	..	..	..	..	..
China	CHN	Claims on private sector (annual growth as % of broad money)	FM.AST.PRVT.ZG.M3	9.47284	7.77036	13.4373	16.7738	9.14666	7.21955	10.6118	13.3646	9.89409	22.7169	14.4331	10.8805	11.0049	10.4822	9.58398	12.1011	8.25502	7.91514	9.66444	10.0877	11.3662	8.555	8.79626
China	CHN	CO2 emissions (kg per 2015 US$ of GDP)	EN.ATM.CO2E.KD.GD	1.20808	1.17596	1.15909	1.22768	1.28849	1.31763	1.29192	1.2286	1.15354	1.13052	1.1219	1.12168	1.0688	1.03737	0.969723	0.891309	0.834316	0.798186	0.783141	0.752836	0.748794	..	..
China	CHN	CO2 emissions (kg per 2021 PPP $ of GDP)	EN.ATM.CO2E.PP.GD.KD	0.664419	0.646752	0.637473	0.675197	0.708644	0.724666	0.710526	0.675704	0.634423	0.62176	0.617018	0.616899	0.587819	0.570533	0.533326	0.490201	0.458856	0.438985	0.43071	0.414043	0.41182	..	..
China	CHN	CO2 emissions (kg per PPP $ of GDP)	EN.ATM.CO2E.PP.GD	0.908532	0.864889	0.839398	0.871864	0.891131	0.883572	0.840401	0.778183	0.716891	0.698108	0.684557	0.670493	0.627133	0.60942	0.575154	0.541229	0.511847	0.489897	0.470621	0.442901	0.43351	..	..
China	CHN	CO2 emissions (kt)	EN.ATM.CO2E.KT	3.34653e+06	3.52908e+06	3.79616e+06	4.42441e+06	5.11322e+06	5.82463e+06	6.43747e+06	6.99318e+06	7.1996e+06	7.71907e+06	8.47492e+06	9.28255e+06	9.54054e+06	9979128	1.0021e+07	9.85928e+06	9860914	1.00893e+07	10567262	10762824	1.09447e+07	..	..
China	CHN	CO2 emissions (metric tons per capita)	EN.ATM.CO2E.PC	2.65041	2.77476	2.96482	3.43404	3.94515	4.4677	4.91028	5.30637	5.43508	5.79832	6.33542	6.90135	7.0452	7.32015	7.30471	7.14513	7.10548	7.22616	7.53319	7.64544	7.75614	..	..
China	CHN	CO2 emissions from electricity and heat production, total (% of total fuel combustion)	EN.CO2.ETOT.ZS	51.0385	51.2255	52.624	53.7583	50.2947	50.2252	51.5779	51.3348	50.1621	50.366	51.5682	52.3909	52.5268	53.1565	52.253	..	..	..	..	..	..	..	..
China	CHN	CO2 emissions from gaseous fuel consumption (% of total)	EN.ATM.CO2E.GF.ZS	1.78959	1.90579	1.41891	1.37754	1.39754	1.46116	1.61443	1.93803	2.08196	2.22831	2.35815	2.65342	2.9143	3.22431	3.57638	3.73279	4.10718	..	..	..	..	..	..
China	CHN	CO2 emissions from gaseous fuel consumption (kt)	EN.ATM.CO2E.GF.KT	59845.4	67212.4	54036.9	60795.2	71579.8	85026.7	103838	135433	149797	171916	199749	246191	277827	320389	353880	366949	403091	..	..	..	..	..	..
China	CHN	CO2 emissions from liquid fuel consumption (% of total)	EN.ATM.CO2E.LF.ZS	19.4139	18.7096	17.1629	16.4887	16.3961	14.6219	13.9814	12.9425	13.4942	12.3432	12.909	12.1227	12.3534	12.4351	12.7753	13.5158	13.6168	..	..	..	..	..	..
China	CHN	CO2 emissions from liquid fuel consumption (kt)	EN.ATM.CO2E.LF.KT	649217	659840	653621	727694	839780	850869	899269	904451	970912	952294	1.09347e+06	1.12478e+06	1.17768e+06	1.23563e+06	1.26411e+06	1.32866e+06	1.3364e+06	..	..	..	..	..	..
China	CHN	CO2 emissions from manufacturing industries and construction (% of total fuel combustion)	EN.CO2.MANF.ZS	28.9366	29.2423	28.1729	27.7196	31.3764	32.6174	31.8454	32.7712	33.9335	34.344	33.4481	32.9571	32.053	31.0723	31.7152	..	..	..	..	..	..	..	..
China	CHN	CO2 emissions from other sectors, excluding residential buildings and commercial and public services (% of total fuel combustion)	EN.CO2.OTHX.ZS	2.60547	2.65119	2.72982	2.73848	2.66901	2.62743	2.47054	2.28057	2.23349	2.17728	2.03787	1.94968	2.01845	2.07888	2.07462	..	..	..	..	..	..	..	..
China	CHN	CO2 emissions from residential buildings and commercial and public services (% of total fuel combustion)	EN.CO2.BLDG.ZS	8.88115	8.56385	8.10854	7.61113	7.46218	6.81978	6.49548	6.15623	5.79846	5.57342	5.40194	5.20543	5.30265	5.30623	5.35834	..	..	..	..	..	..	..	..
China	CHN	CO2 emissions from solid fuel consumption (% of total)	EN.ATM.CO2E.SF.ZS	71.7203	68.9259	73.0253	75.2724	74.9425	76.0942	76.3287	71.2477	79.6964	72.7624	77.6119	78.8486	78.3673	75.4738	75.1005	73.9838	70.8318	..	..	..	..	..	..
China	CHN	CO2 emissions from solid fuel consumption (kt)	EN.ATM.CO2E.SF.KT	2.39839e+06	2.43084e+06	2.78105e+06	3.322e+06	3.83843e+06	4.42801e+06	4.90939e+06	4.97894e+06	5.73416e+06	5.6137e+06	6.57417e+06	7.31577e+06	7.47092e+06	7.49959e+06	7.43115e+06	7.27293e+06	6.95165e+06	..	..	..	..	..	..
China	CHN	CO2 emissions from transport (% of total fuel combustion)	EN.CO2.TRAN.ZS	8.53833	8.31745	8.36474	8.17249	8.19776	7.71021	7.61067	7.45714	7.87261	7.53934	7.54374	7.49687	8.09909	8.38613	8.5987	..	..	..	..	..	..	..	..
China	CHN	CO2 intensity (kg per kg of oil equivalent energy use)	EN.ATM.CO2E.EG.ZS	2.94607	2.98546	3.0202	3.06269	3.11624	3.20263	3.23794	3.25278	3.24682	3.25868	3.23942	3.30833	3.27493	3.30681	3.24264	..	..	..	..	..	..	..	..
China	CHN	Coal rents (% of GDP)	NY.GDP.COAL.RT.ZS	0.146387	0.801896	0.263543	0.220007	2.48181	1.84459	1.84347	2.1021	4.95293	1.70995	2.74101	3.53117	1.77837	1.08228	0.79513	0.40463	0.41314	0.537717	0.582602	0.448117	0.359558	0.607569	..
China	CHN	Combustible renewables and waste (% of total energy)	EG.USE.CRNW.ZS	17.272	15.8882	14.6641	12.3556	10.3246	8.98369	8.08849	6.84438	6.02778	5.29401	4.41739	3.80165	3.40485	3.01956	2.88335	..	..	..	..	..	..	..	..
China	CHN	Commercial bank branches (per 100,000 adults)	FB.CBK.BRCH.P5	..	..	..	..	..	..	..	..	..	..	..	..	7.74	7.8	8.01	8.48	8.76	8.75	8.81	8.8	8.74	8.77	..
China	CHN	Commercial banks and other lending (PPG + PNG) (NFL, current US$)	DT.NFL.PCBO.CD	-2138296000	-5651338000	-3395153000	-2932125000	4148865000	2625096000	5794863000	13851610000	14238099000	-10477226000	24119960000	28416365000	15942605000	18895291000	45056776000	19772777000	12345786000	3768480000	-5419975000	52980687000	19255794000	46004342000	-43068701000
China	CHN	Commercial service exports (current US$)	TX.VAL.SERV.CD.WT	78423162000	89676000000	1.01803e+11	5.73198e+10	7.87809e+10	7.79741e+10	9.34923e+10	1.34767e+11	1.62647e+11	1.42624e+11	1.77384e+11	2.00294e+11	2.00586e+11	2.05778e+11	2.18086e+11	2.16335e+11	2.07192e+11	2.11364e+11	2.3181e+11	2.42772e+11	2.26376e+11	3.3784e+11	3.67258e+11
China	CHN	Commercial service imports (current US$)	TM.VAL.SERV.CD.WT	36095882000	39222000000	4.63143e+10	5.50925e+10	7.23496e+10	8.33478e+10	1.00332e+11	1.29273e+11	1.58029e+11	1.5808e+11	1.92254e+11	2.46779e+11	2.8026e+11	3.29419e+11	4.30856e+11	4.33154e+11	4.38365e+11	4.6854e+11	5.21263e+11	5.01827e+11	3.77856e+11	4.37295e+11	4.57622e+11
China	CHN	Communications, computer, etc. (% of service exports, BoP)	BX.GSR.CMCP.ZS	74.4783	74.7495	74.1939	55.2638	51.6404	42.1207	40.827	48.499	50.4279	54.5854	53.4131	56.2784	53.2903	53.3873	58.2955	58.1996	58.9755	60.8835	61.0598	62.8775	67.4662	55.9451	55.1164
[truncated: 7,249 more rows]

## Sheet: Temperature
Country Name	Country Code	Indicator Name	Indicator Code	2000	2001	2002	2003	2004	2005	2006	2007	2008	2009	2010	2011	2012	2013	2014	2015	2016	2017	2018	2019	2020	2021	2022
[truncated: 6 more rows]

## Sheet: Precipitation
Country Name	Country Code	Indicator Name	Indicator Code	2000	2001	2002	2003	2004	2005	2006	2007	2008	2009	2010	2011	2012	2013	2014	2015	2016	2017	2018	2019	2020	2021	2022
[truncated: 6 more rows]

[truncated: 1 more sheets: Indicator description]
