# Supplementary material for: Data-driven nexus between malaria incidence and World Bank indicators in the Mekong River during 2000–2022
Source: PLOS Glob Public Health. 2024 Sep 23;4(9):e0003764. doi: 10.1371/journal.pgph.0003764 (PMC11419363; doi:10.1371/journal.pgph.0003764)
Supplement: S2 Table — (XLSX) [file pgph.0003764.s002.xlsx]

## Sheet: Pearson_top
Indicator Code	Indicator Name	Description	Topic	Topic group	1	2	3	4	5	6	Correlation	Cambodia	China	Lao PDR	Myanmar	Thailand	Vietnam
AG.AGR.TRAC.NO	Agricultural machinery, tractors	Agricultural machinery refers to the number of wheel and crawler tractors (excluding garden tractors) in use in agriculture at the end of the calendar year specified or during the first quarter of the following year.	Environment: Agricultural production	Environment	1	2					P	-0.806501	NaN	NaN	-0.288365	-0.999974	NaN
AG.CON.FERT.PT.ZS	Fertilizer consumption (% of fertilizer production)	Fertilizer consumption measures the quantity of plant nutrients used per unit of arable land. Fertilizer products cover nitrogenous, potash, and phosphate fertilizers (including ground rock phosphate). Traditional nutrients--animal and plant manures--are not included. For the purpose of data dissemination, FAO has adopted the concept of a calendar year (January to December). Some countries compil…	Environment: Agricultural production	Environment	1						P	NaN	0.715205	NaN	-0.620412	-0.353006	0.947824
AG.LND.AGRI.K2	Agricultural land (sq. km)	Agricultural land refers to the share of land area that is arable, under permanent crops, and under permanent pastures. Arable land includes land defined by the FAO as land under temporary crops (double-cropped areas are counted once), temporary meadows for mowing or for pasture, land under market or kitchen gardens, and land temporarily fallow. Land abandoned as a result of shifting cultivation …	Environment: Land use	Environment	1	2					P	-0.877078	0.3898	-0.142213	-0.70729	-0.788439	-0.819701
AG.LND.AGRI.ZS	Agricultural land (% of land area)	Agricultural land refers to the share of land area that is arable, under permanent crops, and under permanent pastures. Arable land includes land defined by the FAO as land under temporary crops (double-cropped areas are counted once), temporary meadows for mowing or for pasture, land under market or kitchen gardens, and land temporarily fallow. Land abandoned as a result of shifting cultivation …	Environment: Land use	Environment	1	2					P	-0.877078	0.389783	-0.142213	-0.709421	-0.788439	-0.815659
AG.LND.ARBL.HA.PC	Arable land (hectares per person)	Arable land (hectares per person) includes land defined by the FAO as land under temporary crops (double-cropped areas are counted once), temporary meadows for mowing or for pasture, land under market or kitchen gardens, and land temporarily fallow. Land abandoned as a result of shifting cultivation is excluded.	Environment: Land use	Environment	1						P	0.847477	0.775078	0.228164	0.651028	0.764893	0.785166
AG.LND.CREL.HA	Land under cereal production (hectares)	Land under cereal production refers to harvested area, although some countries report only sown or cultivated area. Cereals include wheat, rice, maize, barley, oats, rye, millet, sorghum, buckwheat, and mixed grains. Production data on cereals relate to crops harvested for dry grain only. Cereal crops harvested for hay or harvested green for food, feed, or silage and those used for grazing are ex…	Environment: Agricultural production	Environment	1	2					P	-0.842695	-0.863376	-0.16444	0.200014	-0.187163	-0.217841
AG.LND.CROP.ZS	Permanent cropland (% of land area)	Permanent cropland is land cultivated with crops that occupy the land for long periods and need not be replanted after each harvest, such as cocoa, coffee, and rubber. This category includes land under flowering shrubs, fruit trees, nut trees, and vines, but excludes land under trees grown for wood or timber.	Environment: Land use	Environment	1	2					P	-0.698698	-0.806767	-0.219813	-0.644276	-0.756939	-0.868502
AG.LND.EL5M.RU.K2	Rural land area where elevation is below 5 meters (sq. km)	Rural land area below 5m is the total rural land area in square kilometers where the elevation is 5 meters or less.	Environment: Land use	Environment	1	2	3	4	5		P	-1	1	NaN	1	1	1
AG.LND.EL5M.RU.ZS	Rural land area where elevation is below 5 meters (% of total land area)	Rural land area below 5m is the percentage of total land where the rural land elevation is 5 meters or less.	Environment: Land use	Environment	1	2	3	4	5		P	-1	1	NaN	1	1	1
AG.LND.EL5M.UR.K2	Urban land area where elevation is below 5 meters (sq. km)	Urban land area below 5m is the total urban land area in square kilometers where the elevation is 5 meters or less.	Environment: Land use	Environment	1	2	3	4	5		P	1	-1	NaN	-1	-1	-1
AG.LND.EL5M.UR.ZS	Urban land area where elevation is below 5 meters (% of total land area)	Urban land area below 5m is the percentage of total land where the urban land elevation is 5 meters or less.	Environment: Land use	Environment	1	2	3	4	5		P	1	-1	NaN	-1	-1	-1
AG.LND.EL5M.ZS	Land area where elevation is below 5 meters (% of total land area)	Land area below 5m is the percentage of total land where the elevation is 5 meters or less.	Environment: Land use	Environment	1	2	3	4	5		P	1	-0.999952	NaN	1.00009	-1.00008	0.999967
AG.LND.FRST.K2	Forest area (sq. km)	Forest area is land under natural or planted stands of trees of at least 5 meters in situ, whether productive or not, and excludes tree stands in agricultural production systems (for example, in fruit plantations and agroforestry systems) and trees in urban parks and gardens.	Environment: Land use	Environment	1	2					P	0.782616	-0.783389	0.644129	0.827463	-0.641166	-0.857473
AG.LND.FRST.ZS	Forest area (% of land area)	Forest area is land under natural or planted stands of trees of at least 5 meters in situ, whether productive or not, and excludes tree stands in agricultural production systems (for example, in fruit plantations and agroforestry systems) and trees in urban parks and gardens.	Environment: Land use	Environment	1	2					P	0.782616	-0.783388	0.644129	0.826912	-0.641166	-0.854876
AG.LND.IRIG.AG.ZS	Agricultural irrigated land (% of total agricultural land)	Agricultural irrigated land refers to agricultural areas purposely provided with water, including land irrigated by controlled flooding.	Environment: Land use	Environment	1	2					P	NaN	NaN	-0.868276	-0.934913	NaN	NaN
AG.LND.TOTL.K2	Land area (sq. km)	Land area is a country's total area, excluding area under inland water bodies, national claims to continental shelf, and exclusive economic zones. In most cases the definition of inland water bodies includes major rivers and lakes.	Environment: Land use	Environment	1						P	NaN	0.297494	NaN	0.873203	NaN	-0.763434
AG.LND.TOTL.RU.K2	Rural land area (sq. km)	Rural land area in square kilometers, derived from urban extent grids which distinguish urban and rural areas based on a combination of population counts (persons), settlement points, and the presence of Nighttime Lights. Areas are defined as urban where contiguous lighted cells from the Nighttime Lights or approximated urban extents based on buffered settlement points for which the total populat…	Environment: Land use	Environment	1	2	3	4	5	6	P	1	1	1	1	1	1
AG.LND.TOTL.UR.K2	Urban land area (sq. km)	Urban land area in square kilometers, based on a combination of population counts (persons), settlement points, and the presence of Nighttime Lights. Areas are defined as urban where contiguous lighted cells from the Nighttime Lights or approximated urban extents based on buffered settlement points for which the total population is greater than 5,000 persons.	Environment: Land use	Environment	1	2	3	4	5	6	P	-1	-1	-1	-1	-1	-1
AG.LND.TRAC.ZS	Agricultural machinery, tractors per 100 sq. km of arable land	Agricultural machinery refers to the number of wheel and crawler tractors (excluding garden tractors) in use in agriculture at the end of the calendar year specified or during the first quarter of the following year. Arable land includes land defined by the FAO as land under temporary crops (double-cropped areas are counted once), temporary meadows for mowing or for pasture, land under market or …	Environment: Agricultural production	Environment	1	2					P	-0.806501	NaN	NaN	-0.286349	-0.999832	NaN
AG.PRD.CREL.MT	Cereal production (metric tons)	Production data on cereals relate to crops harvested for dry grain only. Cereal crops harvested for hay or harvested green for food, feed, or silage and those used for grazing are excluded.	Environment: Agricultural production	Environment	1	2	3				P	-0.837762	-0.839006	-0.282723	-0.0509569	-0.275146	-0.838271
AG.PRD.CROP.XD	Crop production index (2014-2016 = 100)	Crop production index shows agricultural production for each year relative to the base period 2014-2016. It includes all crops except fodder crops. Regional and income group aggregates for the FAO's production indexes are calculated from the underlying values in international dollars, normalized to the base period 2014-2016.	Environment: Agricultural production	Environment	1	2	3				P	-0.851536	-0.822612	-0.593292	-0.324602	-0.660227	-0.849161
AG.PRD.FOOD.XD	Food production index (2014-2016 = 100)	Food production index covers food crops that are considered edible and that contain nutrients. Coffee and tea are excluded because, although edible, they have no nutritive value.	Environment: Agricultural production	Environment	1	2	3				P	-0.8491	-0.821706	-0.615173	-0.352052	-0.599402	-0.851259
AG.PRD.LVSK.XD	Livestock production index (2014-2016 = 100)	Livestock production index includes meat and milk from all sources, dairy products such as cheese, and eggs, honey, raw silk, wool, and hides and skins.	Environment: Agricultural production	Environment	1						P	0.396064	-0.787872	-0.782392	-0.32495	-0.691975	-0.839387
AG.SRF.TOTL.K2	Surface area (sq. km)	Surface area is a country's total area, including areas under inland bodies of water and some coastal waterways.	Environment: Land use	Environment	1						P	NaN	0.297494	NaN	NaN	NaN	-0.867247
AG.YLD.CREL.KG	Cereal yield (kg per hectare)	Cereal yield, measured as kilograms per hectare of harvested land, includes wheat, rice, maize, barley, oats, rye, millet, sorghum, buckwheat, and mixed grains. Production data on cereals relate to crops harvested for dry grain only. Cereal crops harvested for hay or harvested green for food, feed, or silage and those used for grazing are excluded. The FAO allocates production data to the calenda…	Environment: Agricultural production	Environment	1	2					P	-0.818628	-0.782576	-0.46467	-0.388942	-0.405565	-0.875782
BG.GSR.NFSV.GD.ZS	Trade in services (% of GDP)	Trade in services is the sum of service exports and imports divided by the value of GDP, all in current U.S. dollars.	Economic Policy & Debt: Balance of payments: Current account: Goods, services & income	Economic Policy & Debt	1						P	-0.0119617	0.667621	0.553162	-0.543538	0.1701	0.81217
BM.GSR.FCTY.CD	Primary income payments (BoP, current US$)	Primary income payments refer to employee compensation paid to nonresident workers and investment income (payments on direct investment, portfolio investment, other investments). Data are in current U.S. dollars.	Economic Policy & Debt: Balance of payments: Current account: Goods, services & income	Economic Policy & Debt	1	2					P	-0.810622	-0.84558	-0.747649	-0.788303	-0.66068	-0.722727
BM.GSR.GNFS.CD	Imports of goods and services (BoP, current US$)	Imports of goods and services comprise all transactions between residents of a country and the rest of the world involving a change of ownership from nonresidents to residents of general merchandise, nonmonetary gold, and services. Data are in current U.S. dollars.	Economic Policy & Debt: Balance of payments: Current account: Goods, services & income	Economic Policy & Debt	1	2	3				P	-0.80985	-0.817183	-0.565283	-0.91415	-0.686375	-0.718705
BM.GSR.INSF.ZS	Insurance and financial services (% of service imports, BoP)	Insurance and financial services cover various types of insurance provided to nonresidents by resident insurance enterprises and vice versa, and financial intermediary and auxiliary services (except those of insurance enterprises and pension funds) exchanged between residents and nonresidents.	Economic Policy & Debt: Balance of payments: Current account: Goods, services & income	Economic Policy & Debt	1						P	-0.677692	0.652878	-0.220345	0.905365	-0.354827	NaN
BM.GSR.MRCH.CD	Goods imports (BoP, current US$)	Goods imports refer to all movable goods (including nonmonetary gold) involved in a change of ownership from nonresidents to residents. Data are in current U.S. dollars.	Economic Policy & Debt: Balance of payments: Current account: Goods, services & income	Economic Policy & Debt	1	2	3				P	-0.802391	-0.804598	-0.612337	-0.907988	-0.666759	-0.714595
BM.GSR.NFSV.CD	Service imports (BoP, current US$)	Services refer to economic output of intangible commodities that may be produced, transferred, and consumed at the same time. Data are in current U.S. dollars.	Economic Policy & Debt: Balance of payments: Current account: Goods, services & income	Economic Policy & Debt	1	2					P	-0.764325	-0.818418	-0.225561	-0.91825	-0.759274	-0.75901
BM.GSR.ROYL.CD	Charges for the use of intellectual property, payments (BoP, current US$)	Charges for the use of intellectual property are payments and receipts between residents and nonresidents for the authorized use of proprietary rights (such as patents, trademarks, copyrights, industrial processes and designs including trade secrets, and franchises) and for the use, through licensing agreements, of produced originals or prototypes (such as copyrights on books and manuscripts, com…	Economic Policy & Debt: Balance of payments: Current account: Goods, services & income	Economic Policy & Debt	1						P	-0.683918	-0.756706	NaN	0.875835	-0.774532	NaN
BM.GSR.TOTL.CD	Imports of goods, services and primary income (BoP, current US$)	Imports of goods, services and primary income is the sum of goods imports, service imports and primary income payments. Data are in current U.S. dollars.	Economic Policy & Debt: Balance of payments: Current account: Goods, services & income	Economic Policy & Debt	1	2	3				P	-0.812772	-0.823427	-0.601738	-0.906632	-0.68815	-0.720066
BM.KLT.DINV.CD.WD	Foreign direct investment, net outflows (BoP, current US$)	Foreign direct investment refers to direct investment equity flows in an economy. It is the sum of equity capital, reinvestment of earnings, and other capital. Direct investment is a category of cross-border investment associated with a resident in one economy having control or a significant degree of influence on the management of an enterprise that is resident in another economy. Ownership of 1…	Economic Policy & Debt: Balance of payments: Capital & financial account	Economic Policy & Debt	1						P	-0.808194	-0.762668	-0.0545434	NaN	-0.634815	-0.158426
BM.KLT.DINV.WD.GD.ZS	Foreign direct investment, net outflows (% of GDP)	Foreign direct investment refers to direct investment equity flows in an economy. It is the sum of equity capital, reinvestment of earnings, and other capital. Direct investment is a category of cross-border investment associated with a resident in one economy having control or a significant degree of influence on the management of an enterprise that is resident in another economy. Ownership of 1…	Economic Policy & Debt: Balance of payments: Capital & financial account	Economic Policy & Debt	1						P	-0.803165	-0.538648	0.224065	NaN	-0.576845	0.305086
BM.TRF.PRVT.CD	Secondary income, other sectors, payments (BoP, current US$)	Secondary income refers to transfers recorded in the balance of payments whenever an economy provides or receives goods, services, income, or financial items without a quid pro quo. All transfers not considered to be capital are current. Data are in current U.S. dollars.	Economic Policy & Debt: Balance of payments: Current account: Transfers	Economic Policy & Debt	1	2	3				P	-0.741039	-0.833037	-0.749136	-0.824634	-0.707791	-1
BN.GSR.FCTY.CD	Net primary income (BoP, current US$)	Net primary income refers to receipts and payments of employee compensation paid to nonresident workers and investment income (receipts and payments on direct investment, portfolio investment, other investments, and receipts on reserve assets). Data are in current U.S. dollars.	Economic Policy & Debt: Balance of payments: Current account: Goods, services & income	Economic Policy & Debt	1						P	0.824615	0.512345	0.761571	0.593766	0.558665	0.718329
BN.GSR.MRCH.CD	Net trade in goods (BoP, current US$)	Net trade in goods is the difference between exports and imports of goods. Trade in services is not included. Data are in current U.S. dollars.	Economic Policy & Debt: Balance of payments: Current account: Balances	Economic Policy & Debt	1						P	0.725348	-0.68718	-0.434806	0.848227	-0.617855	-0.451821
BN.KLT.DINV.CD	Foreign direct investment, net (BoP, current US$)	Foreign direct investment are the net inflows of investment to acquire a lasting management interest (10 percent or more of voting stock) in an enterprise operating in an economy other than that of the investor. It is the sum of equity capital, reinvestment of earnings, other long-term capital, and short-term capital as shown in the balance of payments. This series shows total net FDI. In BPM6, f…	Economic Policy & Debt: Balance of payments: Capital & financial account	Economic Policy & Debt	1						P	0.836602	0.142661	0.492505	0.755368	-0.500296	0.787435
BN.TRF.CURR.CD	Net secondary income (BoP, current US$)	Secondary income refers to transfers recorded in the balance of payments whenever an economy provides or receives goods, services, income, or financial items without a quid pro quo. All transfers not considered to be capital are current. Data are in current U.S. dollars.	Economic Policy & Debt: Balance of payments: Current account: Transfers	Economic Policy & Debt	1	2	3				P	-0.802029	0.540983	-0.397793	-0.938856	-0.472174	-0.80938
BN.TRF.KOGT.CD	Net capital account (BoP, current US$)	Net capital account records acquisitions and disposals of nonproduced nonfinancial assets, such as land sold to embassies and sales of leases and licenses, as well as capital transfers, including government debt forgiveness. The use of the term capital account in this context is designed to be consistent with the System of National Accounts, which distinguishes between capital transactions and fi…	Economic Policy & Debt: Balance of payments: Capital & financial account	Economic Policy & Debt	1						P	-0.408199	0.243072	0.974248	0.0462223	0.377362	NaN
BX.GRT.TECH.CD.WD	Technical cooperation grants (BoP, current US$)	Technical cooperation grants include free-standing technical cooperation grants, which are intended to finance the transfer of technical and managerial skills or of technology for the purpose of building up general national capacity without reference to any specific investment projects; and investment-related technical cooperation grants, which are provided to strengthen the capacity to execute s…	Economic Policy & Debt: Balance of payments: Reserves & other items	Economic Policy & Debt	1						P	0.254078	0.578158	-0.136505	-0.887747	0.768617	-0.165108
BX.GSR.CCIS.CD	ICT service exports (BoP, current US$)	Information and communication technology service exports include computer and communications services (telecommunications and postal and courier services) and information services (computer data and news-related service transactions). Data are in current U.S. dollars.	Infrastructure: Communications	Infrastructure	1						P	-0.812798	-0.731496	-0.168434	-0.653434	-0.602676	NaN
BX.GSR.FCTY.CD	Primary income receipts (BoP, current US$)	Primary income receipts refer to employee compensation paid to resident workers working abroad and investment income (receipts on direct investment, portfolio investment, other investments, and receipts on reserve assets). Data are in current U.S. dollars.	Economic Policy & Debt: Balance of payments: Current account: Goods, services & income	Economic Policy & Debt	1	2					P	-0.713784	-0.834418	-0.248472	-0.915138	-0.632412	-0.540021
BX.GSR.GNFS.CD	Exports of goods and services (BoP, current US$)	Exports of goods and services comprise all transactions between residents of a country and the rest of the world involving a change of ownership from residents to nonresidents of general merchandise, net exports of goods under merchanting, nonmonetary gold, and services. Data are in current U.S. dollars.	Economic Policy & Debt: Balance of payments: Current account: Goods, services & income	Economic Policy & Debt	1	2					P	-0.821775	-0.79545	-0.702633	-0.868592	-0.729641	-0.704006
BX.GSR.INSF.ZS	Insurance and financial services (% of service exports, BoP)	Insurance and financial services cover various types of insurance provided to nonresidents by resident insurance enterprises and vice versa, and financial intermediary and auxiliary services (except those of insurance enterprises and pension funds) exchanged between residents and nonresidents.	Economic Policy & Debt: Balance of payments: Current account: Goods, services & income	Economic Policy & Debt	1						P	-0.508747	-0.832033	-0.308821	-0.0741724	-0.495412	NaN
BX.GSR.MRCH.CD	Goods exports (BoP, current US$)	Goods exports refer to all movable goods (including nonmonetary gold and net exports of goods under merchanting) involved in a change of ownership from residents to nonresidents. Data are in current U.S. dollars.	Economic Policy & Debt: Balance of payments: Current account: Goods, services & income	Economic Policy & Debt	1						P	-0.803961	-0.792794	-0.718716	-0.773877	-0.73156	-0.696548
BX.GSR.NFSV.CD	Service exports (BoP, current US$)	Services refer to economic output of intangible commodities that may be produced, transferred, and consumed at the same time. Data are in current U.S. dollars.	Economic Policy & Debt: Balance of payments: Current account: Goods, services & income	Economic Policy & Debt	1						P	-0.50186	-0.798959	-0.218586	-0.920553	-0.571013	-0.67395
BX.GSR.TOTL.CD	Exports of goods, services and primary income (BoP, current US$)	Exports of goods, services and primary income is the sum of goods exports, service exports and primary income receipts. Data are in current U.S. dollars.	Economic Policy & Debt: Balance of payments: Current account: Goods, services & income	Economic Policy & Debt	1	2	3				P	-0.821201	-0.80497	-0.69775	-0.878514	-0.732495	-0.704216
BX.KLT.DINV.CD.WD	Foreign direct investment, net inflows (BoP, current US$)	Foreign direct investment refers to direct investment equity flows in the reporting economy. It is the sum of equity capital, reinvestment of earnings, and other capital. Direct investment is a category of cross-border investment associated with a resident in one economy having control or a significant degree of influence on the management of an enterprise that is resident in another economy. Own…	Economic Policy & Debt: Balance of payments: Capital & financial account	Economic Policy & Debt	1						P	-0.837677	-0.734321	-0.492396	-0.720778	-0.103719	-0.79561
BX.TRF.CURR.CD	Secondary income receipts (BoP, current US$)	Secondary income refers to transfers recorded in the balance of payments whenever an economy provides or receives goods, services, income, or financial items without a quid pro quo. All transfers not considered to be capital are current. Data are in current U.S. dollars.	Economic Policy & Debt: Balance of payments: Current account: Transfers	Economic Policy & Debt	1	2	3				P	-0.810158	-0.397056	-0.586973	-0.952685	-0.605788	-0.839463
BX.TRF.PWKR.CD	Personal transfers, receipts (BoP, current US$)	Personal transfers consist of all current transfers in cash or in kind made or received by resident households to or from nonresident households. Personal transfers thus include all current transfers between resident and nonresident individuals. Data are in current U.S. dollars.	Economic Policy & Debt: Balance of payments: Current account: Transfers	Economic Policy & Debt	1						P	-0.776957	-0.52887	-0.613855	-0.976684	-0.692579	NaN
BX.TRF.PWKR.CD.DT	Personal remittances, received (current US$)	Personal remittances comprise personal transfers and compensation of employees. Personal transfers consist of all current transfers in cash or in kind made or received by resident households to or from nonresident households. Personal transfers thus include all current transfers between resident and nonresident individuals. Compensation of employees refers to the income of border, seasonal, and o…	Economic Policy & Debt: Balance of payments: Current account: Transfers	Economic Policy & Debt	1	2	3				P	-0.794458	-0.801103	-0.52788	-0.957871	-0.690909	-0.832002
BX.TRF.PWKR.DT.GD.ZS	Personal remittances, received (% of GDP)	Personal remittances comprise personal transfers and compensation of employees. Personal transfers consist of all current transfers in cash or in kind made or received by resident households to or from nonresident households. Personal transfers thus include all current transfers between resident and nonresident individuals. Compensation of employees refers to the income of border, seasonal, and o…	Economic Policy & Debt: Balance of payments: Current account: Transfers	Economic Policy & Debt	1						P	-0.758788	-0.00411143	-0.345893	-0.907785	-0.374287	0.151425
CC.EST	Control of Corruption: Estimate	Control of Corruption captures perceptions of the extent to which public power is exercised for private gain, including both petty and grand forms of corruption, as well as "capture" of the state by elites and private interests. Estimate gives the country's score on the aggregate indicator, in units of a standard normal distribution, i.e. ranging from approximately -2.5 to 2.5.	Public Sector: Policy & institutions	Public Sector	1						P	0.550961	-0.620439	0.319415	-0.873256	0.619058	-0.317962
CC.NO.SRC	Control of Corruption: Number of Sources	Control of Corruption captures perceptions of the extent to which public power is exercised for private gain, including both petty and grand forms of corruption, as well as "capture" of the state by elites and private interests. Number of sources indicates the number of underlying data sources on which the aggregate estimate is based.	Public Sector: Policy & institutions	Public Sector	1						P	-0.567497	-0.432766	-0.259547	-0.894819	-0.322059	-0.509448
CC.PER.RNK	Control of Corruption: Percentile Rank	Control of Corruption captures perceptions of the extent to which public power is exercised for private gain, including both petty and grand forms of corruption, as well as "capture" of the state by elites and private interests. Percentile rank indicates the country's rank among all countries covered by the aggregate indicator, with 0 corresponding to lowest rank, and 100 to highest rank. Percent…	Public Sector: Policy & institutions	Public Sector	1						P	0.375791	-0.629944	0.351676	-0.902365	0.636467	-0.163837
CC.PER.RNK.LOWER	Control of Corruption: Percentile Rank, Lower Bound of 90% Confidence Interval	Control of Corruption captures perceptions of the extent to which public power is exercised for private gain, including both petty and grand forms of corruption, as well as "capture" of the state by elites and private interests. Percentile rank indicates the country's rank among all countries covered by the aggregate indicator, with 0 corresponding to lowest rank, and 100 to highest rank. Percent…	Public Sector: Policy & institutions	Public Sector	1						P	-0.594605	-0.608429	-0.154522	-0.920513	0.68382	-0.260861
CC.PER.RNK.UPPER	Control of Corruption: Percentile Rank, Upper Bound of 90% Confidence Interval	Control of Corruption captures perceptions of the extent to which public power is exercised for private gain, including both petty and grand forms of corruption, as well as "capture" of the state by elites and private interests. Percentile rank indicates the country's rank among all countries covered by the aggregate indicator, with 0 corresponding to lowest rank, and 100 to highest rank. Percent…	Public Sector: Policy & institutions	Public Sector	1						P	0.656212	-0.658687	0.473211	-0.856876	0.753585	-0.133023
CC.STD.ERR	Control of Corruption: Standard Error	Control of Corruption captures perceptions of the extent to which public power is exercised for private gain, including both petty and grand forms of corruption, as well as "capture" of the state by elites and private interests. Standard error indicates the precision of the estimate of governance. Larger values of the standard error indicate less precise estimates. A 90 percent confidence interva…	Public Sector: Policy & institutions	Public Sector	1						P	0.69817	0.507477	0.483612	0.833375	0.360118	0.722935
CM.MKT.LCAP.CD	Market capitalization of listed domestic companies (current US$)	Market capitalization (also known as market value) is the share price times the number of shares outstanding (including their several classes) for listed domestic companies. Investment funds, unit trusts, and companies whose only business goal is to hold shares of other listed companies are excluded. Data are end of year values converted to U.S. dollars using corresponding year-end foreign exchan…	Financial Sector: Capital markets	Financial Sector	1						P	NaN	-0.712153	NaN	NaN	-0.769008	-0.842519
CM.MKT.LDOM.NO	Listed domestic companies, total	Listed domestic companies, including foreign companies which are exclusively listed, are those which have shares listed on an exchange at the end of the year. Investment funds, unit trusts, and companies whose only business goal is to hold shares of other listed companies, such as holding companies and investment companies, regardless of their legal status, are excluded. A company with several cl…	Financial Sector: Capital markets	Financial Sector	1						P	NaN	-0.484742	NaN	NaN	-0.857793	-0.191442
DC.DAC.CANL.CD	Net bilateral aid flows from DAC donors, Canada (current US$)	Net bilateral aid flows from DAC donors are the net disbursements of official development assistance (ODA) or official aid from the members of the Development Assistance Committee (DAC). Net disbursements are gross disbursements of grants and loans minus repayments of principal on earlier loans. ODA consists of loans made on concessional terms (with a grant element of at least 25 percent, calcula…	Economic Policy & Debt: Official development assistance	Economic Policy & Debt	1						P	0.212451	0.852017	-0.0318178	-0.728089	0.286448	-0.0362858
DC.DAC.CHEL.CD	Net bilateral aid flows from DAC donors, Switzerland (current US$)	Net bilateral aid flows from DAC donors are the net disbursements of official development assistance (ODA) or official aid from the members of the Development Assistance Committee (DAC). Net disbursements are gross disbursements of grants and loans minus repayments of principal on earlier loans. ODA consists of loans made on concessional terms (with a grant element of at least 25 percent, calcula…	Economic Policy & Debt: Official development assistance	Economic Policy & Debt	1	2					P	-0.803198	-0.342042	-0.411516	-0.945481	-0.261002	-0.530297
DC.DAC.DEUL.CD	Net bilateral aid flows from DAC donors, Germany (current US$)	Net bilateral aid flows from DAC donors are the net disbursements of official development assistance (ODA) or official aid from the members of the Development Assistance Committee (DAC). Net disbursements are gross disbursements of grants and loans minus repayments of principal on earlier loans. ODA consists of loans made on concessional terms (with a grant element of at least 25 percent, calcula…	Economic Policy & Debt: Official development assistance	Economic Policy & Debt	1						P	-0.676519	-0.782555	-0.477401	-0.420695	-0.138235	-0.844123
DC.DAC.FINL.CD	Net bilateral aid flows from DAC donors, Finland (current US$)	Net bilateral aid flows from DAC donors are the net disbursements of official development assistance (ODA) or official aid from the members of the Development Assistance Committee (DAC). Net disbursements are gross disbursements of grants and loans minus repayments of principal on earlier loans. ODA consists of loans made on concessional terms (with a grant element of at least 25 percent, calcula…	Economic Policy & Debt: Official development assistance	Economic Policy & Debt	1						P	0.505972	0.474477	0.452815	-0.825292	0.43769	-0.191886
DC.DAC.GBRL.CD	Net bilateral aid flows from DAC donors, United Kingdom (current US$)	Net bilateral aid flows from DAC donors are the net disbursements of official development assistance (ODA) or official aid from the members of the Development Assistance Committee (DAC). Net disbursements are gross disbursements of grants and loans minus repayments of principal on earlier loans. ODA consists of loans made on concessional terms (with a grant element of at least 25 percent, calcula…	Economic Policy & Debt: Official development assistance	Economic Policy & Debt	1						P	0.445268	0.260717	0.248742	-0.845689	-0.489042	-0.0302175
DC.DAC.GRCL.CD	Net bilateral aid flows from DAC donors, Greece (current US$)	Net bilateral aid flows from DAC donors are the net disbursements of official development assistance (ODA) or official aid from the members of the Development Assistance Committee (DAC). Net disbursements are gross disbursements of grants and loans minus repayments of principal on earlier loans. ODA consists of loans made on concessional terms (with a grant element of at least 25 percent, calcula…	Economic Policy & Debt: Official development assistance	Economic Policy & Debt	1						P	0.160652	0.140398	-1	NaN	-0.121155	-0.324792
DC.DAC.ISLL.CD	Net bilateral aid flows from DAC donors, Iceland (current US$)	Net bilateral aid flows from DAC donors are the net disbursements of official development assistance (ODA) or official aid from the members of the Development Assistance Committee (DAC). Net disbursements are gross disbursements of grants and loans minus repayments of principal on earlier loans. ODA consists of loans made on concessional terms (with a grant element of at least 25 percent, calcula…	Economic Policy & Debt: Official development assistance	Economic Policy & Debt	1						P	NaN	NaN	NaN	NaN	NaN	0.896462
DC.DAC.JPNL.CD	Net bilateral aid flows from DAC donors, Japan (current US$)	Net bilateral aid flows from DAC donors are the net disbursements of official development assistance (ODA) or official aid from the members of the Development Assistance Committee (DAC). Net disbursements are gross disbursements of grants and loans minus repayments of principal on earlier loans. ODA consists of loans made on concessional terms (with a grant element of at least 25 percent, calcula…	Economic Policy & Debt: Official development assistance	Economic Policy & Debt	1						P	-0.615466	0.884439	0.577046	-0.520607	0.260896	0.0969954
DC.DAC.KORL.CD	Net bilateral aid flows from DAC donors, Korea, Rep. (current US$)	Net bilateral aid flows from DAC donors are the net disbursements of official development assistance (ODA) or official aid from the members of the Development Assistance Committee (DAC). Net disbursements are gross disbursements of grants and loans minus repayments of principal on earlier loans. ODA consists of loans made on concessional terms (with a grant element of at least 25 percent, calcula…	Economic Policy & Debt: Official development assistance	Economic Policy & Debt	1	2					P	-0.868755	0.826162	-0.590427	-0.798846	-0.787367	-0.474198
DC.DAC.LTUL.CD	Net bilateral aid flows from DAC donors, Lithuania (current US$)	Net bilateral aid flows from DAC donors are the net disbursements of official development assistance (ODA) or official aid from the members of the Development Assistance Committee (DAC). Net disbursements are gross disbursements of grants and loans minus repayments of principal on earlier loans. ODA consists of loans made on concessional terms (with a grant element of at least 25 percent, calcula…	Economic Policy & Debt: Official development assistance	Economic Policy & Debt	1						P	NaN	-0.0562172	NaN	0.962265	-0.537864	-0.285672
DC.DAC.NLDL.CD	Net bilateral aid flows from DAC donors, Netherlands (current US$)	Net bilateral aid flows from DAC donors are the net disbursements of official development assistance (ODA) or official aid from the members of the Development Assistance Committee (DAC). Net disbursements are gross disbursements of grants and loans minus repayments of principal on earlier loans. ODA consists of loans made on concessional terms (with a grant element of at least 25 percent, calcula…	Economic Policy & Debt: Official development assistance	Economic Policy & Debt	1						P	0.671405	0.902114	0.495982	0.137574	0.256705	0.407999
DC.DAC.PRTL.CD	Net bilateral aid flows from DAC donors, Portugal (current US$)	Net bilateral aid flows from DAC donors are the net disbursements of official development assistance (ODA) or official aid from the members of the Development Assistance Committee (DAC). Net disbursements are gross disbursements of grants and loans minus repayments of principal on earlier loans. ODA consists of loans made on concessional terms (with a grant element of at least 25 percent, calcula…	Economic Policy & Debt: Official development assistance	Economic Policy & Debt	1						P	0.69546	-0.37822	0.957376	NaN	0.040358	-0.353405
DC.DAC.SVKL.CD	Net bilateral aid flows from DAC donors, Slovak Republic (current US$)	Net bilateral aid flows from DAC donors are the net disbursements of official development assistance (ODA) or official aid from the members of the Development Assistance Committee (DAC). Net disbursements are gross disbursements of grants and loans minus repayments of principal on earlier loans. ODA consists of loans made on concessional terms (with a grant element of at least 25 percent, calcula…	Economic Policy & Debt: Official development assistance	Economic Policy & Debt	1						P	0.794862	0.852835	NaN	0.405874	0.672997	-0.184668
DC.DAC.SVNL.CD	Net bilateral aid flows from DAC donors, Slovenia (current US$)	Net bilateral aid flows from DAC donors are the net disbursements of official development assistance (ODA) or official aid from the members of the Development Assistance Committee (DAC). Net disbursements are gross disbursements of grants and loans minus repayments of principal on earlier loans. ODA consists of loans made on concessional terms (with a grant element of at least 25 percent, calcula…	Economic Policy & Debt: Official development assistance	Economic Policy & Debt	1						P	NaN	0.906694	NaN	NaN	NaN	NaN
DC.DAC.SWEL.CD	Net bilateral aid flows from DAC donors, Sweden (current US$)	Net bilateral aid flows from DAC donors are the net disbursements of official development assistance (ODA) or official aid from the members of the Development Assistance Committee (DAC). Net disbursements are gross disbursements of grants and loans minus repayments of principal on earlier loans. ODA consists of loans made on concessional terms (with a grant element of at least 25 percent, calcula…	Economic Policy & Debt: Official development assistance	Economic Policy & Debt	1						P	-0.366845	0.591863	0.311355	-0.833786	0.350642	0.579514
DC.DAC.TOTL.CD	Net bilateral aid flows from DAC donors, Total (current US$)	Net bilateral aid flows from DAC donors are the net disbursements of official development assistance (ODA) or official aid from the members of the Development Assistance Committee (DAC). Net disbursements are gross disbursements of grants and loans minus repayments of principal on earlier loans. ODA consists of loans made on concessional terms (with a grant element of at least 25 percent, calcula…	Economic Policy & Debt: Official development assistance	Economic Policy & Debt	1	2					P	-0.825809	0.834085	-0.57891	-0.698621	0.209904	-0.0994885
DC.DAC.USAL.CD	Net bilateral aid flows from DAC donors, United States (current US$)	Net bilateral aid flows from DAC donors are the net disbursements of official development assistance (ODA) or official aid from the members of the Development Assistance Committee (DAC). Net disbursements are gross disbursements of grants and loans minus repayments of principal on earlier loans. ODA consists of loans made on concessional terms (with a grant element of at least 25 percent, calcula…	Economic Policy & Debt: Official development assistance	Economic Policy & Debt	1	2	3				P	-0.876423	-0.28554	-0.769476	-0.899457	-0.472781	-0.819205
DT.DOD.DECT.CD	External debt stocks, total (DOD, current US$)	Total external debt is debt owed to nonresidents repayable in currency, goods, or services. Total external debt is the sum of public, publicly guaranteed, and private nonguaranteed long-term debt, use of IMF credit, and short-term debt. Short-term debt includes all debt having an original maturity of one year or less and interest in arrears on long-term debt. Data are in current U.S. dollars.	Economic Policy & Debt: External debt: Debt outstanding	Economic Policy & Debt	1						P	-0.78458	-0.801458	-0.742414	-0.662877	-0.638667	-0.710891
DT.DOD.DPNG.CD	External debt stocks, private nonguaranteed (PNG) (DOD, current US$)	Private nonguaranteed external debt comprises long-term external obligations of private debtors that are not guaranteed for repayment by a public entity. Data are in current U.S. dollars.	Economic Policy & Debt: External debt: Debt outstanding	Economic Policy & Debt	1	2	3				P	-0.869956	-0.732085	-0.753095	0.957159	-0.691757	-0.9096
DT.DOD.DPPG.CD	External debt stocks, public and publicly guaranteed (PPG) (DOD, current US$)	Public and publicly guaranteed debt comprises long-term external obligations of public debtors, including the national government, Public Corporations, State Owned Enterprises, Development Banks and Other Mixed Enterprises, political subdivisions (or an agency of either), autonomous public bodies, and external obligations of private debtors that are guaranteed for repayment by a public entity. Da…	Economic Policy & Debt: External debt: Debt outstanding	Economic Policy & Debt	1						P	-0.801522	-0.578307	-0.71995	-0.784005	-0.325736	-0.762968
DT.DOD.DSTC.CD	External debt stocks, short-term (DOD, current US$)	Short-term external debt is defined as debt that has an original maturity of one year or less. Available data permit no distinction between public and private nonguaranteed short-term debt. Data are in current U.S. dollars.	Economic Policy & Debt: External debt: Debt outstanding	Economic Policy & Debt	1	2					P	-0.769949	-0.833535	-0.468702	0.886821	-0.665437	-0.669667
DT.DOD.DSTC.XP.ZS	Short-term debt (% of exports of goods, services and primary income)	Short-term external debt is defined as debt that has an original maturity of one year or less. Available data permit no distinction between public and private nonguaranteed short-term debt.	Economic Policy & Debt: External debt: Debt ratios & other items	Economic Policy & Debt	1	2					P	-0.812655	-0.72545	-0.13204	0.851895	-0.363914	-0.724161
DT.DOD.DSTC.ZS	Short-term debt (% of total external debt)	Short-term debt includes all debt having an original maturity of one year or less and interest in arrears on long-term debt. Total external debt is debt owed to nonresidents repayable in currency, goods, or services. Total external debt is the sum of public, publicly guaranteed, and private nonguaranteed long-term debt, use of IMF credit, and short-term debt.	Economic Policy & Debt: External debt: Debt ratios & other items	Economic Policy & Debt	1	2	3				P	-0.80436	-0.481442	-0.125165	0.930518	-0.567987	-0.816223
DT.DOD.MIBR.CD	PPG, IBRD (DOD, current US$)	Public and publicly guaranteed debt outstanding from the International Bank for Reconstruction and Development (IBRD) is nonconcessional. Nonconcessional debt excludes loans with an original grant element of 35 percent or more. Data are in current U.S. dollars.	Economic Policy & Debt: External debt: Debt outstanding	Economic Policy & Debt	1						P	NaN	-0.77497	NaN	NaN	0.542319	-0.964439
DT.DOD.MIDA.CD	PPG, IDA (DOD, current US$)	Public and publicly guaranteed debt outstanding from the International Development Association (IDA) is concessional. Concessional debt is defined as loans with an original grant element of 35 percent or more. The grant element of a loan is the grant equivalent expressed as a percentage of the amount committed. It is used as a measure of the overall cost of borrowing. The grant equivalent of a lo…	Economic Policy & Debt: External debt: Debt outstanding	Economic Policy & Debt	1	2					P	-0.806164	0.779592	-0.624814	-0.695238	0.571351	-0.806791
DT.DOD.MWBG.CD	IBRD loans and IDA credits (DOD, current US$)	IBRD loans and IDA credits are public and publicly guaranteed debt extended by the World Bank Group. The International Bank for Reconstruction and Development (IBRD) lends at market rates. Credits from the International Development Association (IDA) are at concessional rates. Data are in current U.S. dollars.	Economic Policy & Debt: External debt: Debt outstanding	Economic Policy & Debt	1						P	-0.806164	0.712315	-0.624814	-0.695238	0.5624	-0.78927
DT.NFL.CERF.CD	Net official flows from UN agencies, CERF (current US$)	Net official flows from UN agencies are the net disbursements of total official flows from the UN agencies. Total official flows are the sum of Official Development Assistance (ODA) or official aid and Other Official Flows (OOF) and represent the total disbursements by the official sector at large to the recipient country. Net disbursements are gross disbursements of grants and loans minus repaym…	Economic Policy & Debt: Official development assistance	Economic Policy & Debt	1	2					P	NaN	NaN	NaN	0.982554	NaN	1
DT.NFL.DPNG.CD	Net flows on external debt, private nonguaranteed (PNG) (NFL, current US$)	Private nonguaranteed external debt is an external obligation of a private debtor that is not guaranteed for repayment by a public entity. Net flows (or net lending or net disbursements) received by the borrower during the year are disbursements minus principal repayments. Long-term external debt is defined as debt that has an original or extended maturity of more than one year and that is owed t…	Economic Policy & Debt: External debt: Net flows	Economic Policy & Debt	1	2					P	-0.461657	-0.291455	0.0110214	0.943928	-0.178144	-0.896439
DT.NFL.FAOG.CD	Net official flows from UN agencies, FAO (current US$)	Net official flows from UN agencies are the net disbursements of total official flows from the UN agencies. Total official flows are the sum of Official Development Assistance (ODA) or official aid and Other Official Flows (OOF) and represent the total disbursements by the official sector at large to the recipient country. Net disbursements are gross disbursements of grants and loans minus repaym…	Economic Policy & Debt: Official development assistance	Economic Policy & Debt	1						P	0.224008	0.393558	-0.861241	0.225489	0.63183	-0.665912
DT.NFL.IMFN.CD	Net financial flows, IMF nonconcessional (NFL, current US$)	Net financial flows received by the borrower during the year are disbursements of loans and credits less repayments of principal. IMF is the International Monetary Fund, which provides nonconcessional lending through the credit it provides to its members, mainly to meet balance of payments needs. Data are in current U.S. dollars.	Economic Policy & Debt: External debt: Net flows	Economic Policy & Debt	1						P	0.10835	NaN	NaN	-0.898738	-0.330538	0.395425
DT.NFL.PNGC.CD	PNG, commercial banks and other creditors (NFL, current US$)	Nonguaranteed long-term commercial bank loans from private banks and other private financial institutions. Net flows (or net lending or net disbursements) received by the borrower during the year are disbursements minus principal repayments. Data are in current U.S. dollars.	Economic Policy & Debt: External debt: Net flows	Economic Policy & Debt	1	2					P	-0.445609	-0.0795074	0.0469219	0.943928	-0.119203	-0.884902
DT.NFL.SDGF.CD	Net official flows from UN agencies, SDGFUND (current US$)	Net official flows from UN agencies are the net disbursements of total official flows from the UN agencies. Total official flows are the sum of Official Development Assistance (ODA) or official aid and Other Official Flows (OOF) and represent the total disbursements by the official sector at large to the recipient country. Net disbursements are gross disbursements of grants and loans minus repaym…	Economic Policy & Debt: Official development assistance	Economic Policy & Debt	1	2	3	4			P	1	NaN	1	NaN	-1	-1
DT.NFL.SPRP.CD	Net official flows from UN agencies, SPRP (current US$)	Net official flows from UN agencies are the net disbursements of total official flows from the UN agencies. Total official flows are the sum of Official Development Assistance (ODA) or official aid and Other Official Flows (OOF) and represent the total disbursements by the official sector at large to the recipient country. Net disbursements are gross disbursements of grants and loans minus repaym…	Economic Policy & Debt: Official development assistance	Economic Policy & Debt	1	2	3	4			P	NaN	NaN	1	1	1	-1
DT.NFL.UNCD.CD	Net official flows from UN agencies, UNCDF (current US$)	Net official flows from UN agencies are the net disbursements of total official flows from the UN agencies. Total official flows are the sum of Official Development Assistance (ODA) or official aid and Other Official Flows (OOF) and represent the total disbursements by the official sector at large to the recipient country. Net disbursements are gross disbursements of grants and loans minus repaym…	Economic Policy & Debt: Official development assistance	Economic Policy & Debt	1						P	NaN	NaN	0.999805	NaN	0.741332	NaN
DT.NFL.UNCR.CD	Net official flows from UN agencies, UNHCR (current US$)	Net official flows from UN agencies are the net disbursements of total official flows from the UN agencies. Total official flows are the sum of Official Development Assistance (ODA) or official aid and Other Official Flows (OOF) and represent the total disbursements by the official sector at large to the recipient country. Net disbursements are gross disbursements of grants and loans minus repaym…	Economic Policy & Debt: Official development assistance	Economic Policy & Debt	1						P	0.65169	-0.131784	1	0.307788	-0.237468	-0.221406
DT.NFL.UNIDO.CD	Net official flows from UN agencies, UNIDO (current US$)	Net official flows from UN agencies are the net disbursements of total official flows from the UN agencies. Total official flows are the sum of Official Development Assistance (ODA) or official aid and Other Official Flows (OOF) and represent the total disbursements by the official sector at large to the recipient country. Net disbursements are gross disbursements of grants and loans minus repaym…	Economic Policy & Debt: Official development assistance	Economic Policy & Debt	1	2					P	-1	NaN	NaN	1	NaN	NaN
DT.NFL.UNWN.CD	Net official flows from UN agencies, UNWOMEN (current US$)	Net official flows from UN agencies are the net disbursements of total official flows from the UN agencies. Total official flows are the sum of Official Development Assistance (ODA) or official aid and Other Official Flows (OOF) and represent the total disbursements by the official sector at large to the recipient country. Net disbursements are gross disbursements of grants and loans minus repaym…	Economic Policy & Debt: Official development assistance	Economic Policy & Debt	1	2	3	4			P	1	NaN	NaN	1	1	1
DT.NFL.WFPG.CD	Net official flows from UN agencies, WFP (current US$)	Net official flows from UN agencies are the net disbursements of total official flows from the UN agencies. Total official flows are the sum of Official Development Assistance (ODA) or official aid and Other Official Flows (OOF) and represent the total disbursements by the official sector at large to the recipient country. Net disbursements are gross disbursements of grants and loans minus repaym…	Economic Policy & Debt: Official development assistance	Economic Policy & Debt	1						P	0.646066	0.342876	0.130013	-0.568706	-0.368864	1
DT.NFL.WITC.CD	Net official flows from UN agencies, WTO-ITC (current US$)	Net official flows from UN agencies are the net disbursements of total official flows from the UN agencies. Total official flows are the sum of Official Development Assistance (ODA) or official aid and Other Official Flows (OOF) and represent the total disbursements by the official sector at large to the recipient country. Net disbursements are gross disbursements of grants and loans minus repaym…	Economic Policy & Debt: Official development assistance	Economic Policy & Debt	1	2					P	NaN	NaN	0.866568	NaN	NaN	1
DT.ODA.ALLD.CD	Net official development assistance and official aid received (current US$)	Net official development assistance (ODA) consists of disbursements of loans made on concessional terms (net of repayments of principal) and grants by official agencies of the members of the Development Assistance Committee (DAC), by multilateral institutions, and by non-DAC countries to promote economic development and welfare in countries and territories in the DAC list of ODA recipients. It in…	Economic Policy & Debt: Official development assistance	Economic Policy & Debt	1	2					P	-0.824386	0.839664	-0.619267	-0.754965	0.19561	-0.126733
DT.ODA.ALLD.KD	Net official development assistance and official aid received (constant 2021 US$)	Net official development assistance (ODA) consists of disbursements of loans made on concessional terms (net of repayments of principal) and grants by official agencies of the members of the Development Assistance Committee (DAC), by multilateral institutions, and by non-DAC countries to promote economic development and welfare in countries and territories in the DAC list of ODA recipients. It in…	Economic Policy & Debt: Official development assistance	Economic Policy & Debt	1						P	-0.780287	0.832584	-0.627084	-0.790188	0.206447	-0.017763
DT.ODA.ODAT.CD	Net official development assistance received (current US$)	Net official development assistance (ODA) consists of disbursements of loans made on concessional terms (net of repayments of principal) and grants by official agencies of the members of the Development Assistance Committee (DAC), by multilateral institutions, and by non-DAC countries to promote economic development and welfare in countries and territories in the DAC list of ODA recipients. It in…	Economic Policy & Debt: Official development assistance	Economic Policy & Debt	1	2					P	-0.824386	0.839664	-0.619267	-0.754965	0.19561	-0.126733
DT.ODA.ODAT.GI.ZS	Net ODA received (% of gross capital formation)	Net official development assistance (ODA) consists of disbursements of loans made on concessional terms (net of repayments of principal) and grants by official agencies of the members of the Development Assistance Committee (DAC), by multilateral institutions, and by non-DAC countries to promote economic development and welfare in countries and territories in the DAC list of ODA recipients. It in…	Economic Policy & Debt: Official development assistance	Economic Policy & Debt	1						P	0.795607	0.671214	0.54542	NaN	0.392902	0.916982
DT.ODA.ODAT.GN.ZS	Net ODA received (% of GNI)	Net official development assistance (ODA) consists of disbursements of loans made on concessional terms (net of repayments of principal) and grants by official agencies of the members of the Development Assistance Committee (DAC), by multilateral institutions, and by non-DAC countries to promote economic development and welfare in countries and territories in the DAC list of ODA recipients. It in…	Economic Policy & Debt: Official development assistance	Economic Policy & Debt	1						P	0.739153	0.724131	0.540026	-0.583027	0.362107	0.880768
DT.ODA.ODAT.KD	Net official development assistance received (constant 2021 US$)	Net official development assistance (ODA) consists of disbursements of loans made on concessional terms (net of repayments of principal) and grants by official agencies of the members of the Development Assistance Committee (DAC), by multilateral institutions, and by non-DAC countries to promote economic development and welfare in countries and territories in the DAC list of ODA recipients. It in…	Economic Policy & Debt: Official development assistance	Economic Policy & Debt	1						P	-0.780287	0.832584	-0.627084	-0.790188	0.206447	-0.017763
DT.ODA.ODAT.MP.ZS	Net ODA received (% of imports of goods, services and primary income)	Net official development assistance (ODA) consists of disbursements of loans made on concessional terms (net of repayments of principal) and grants by official agencies of the members of the Development Assistance Committee (DAC), by multilateral institutions, and by non-DAC countries to promote economic development and welfare in countries and territories in the DAC list of ODA recipients. It in…	Economic Policy & Debt: Official development assistance	Economic Policy & Debt	1	2					P	0.803922	0.54939	0.485734	-0.38222	0.376128	0.943498
DT.ODA.ODAT.PC.ZS	Net ODA received per capita (current US$)	Net official development assistance (ODA) per capita consists of disbursements of loans made on concessional terms (net of repayments of principal) and grants by official agencies of the members of the Development Assistance Committee (DAC), by multilateral institutions, and by non-DAC countries to promote economic development and welfare in countries and territories in the DAC list of ODA recipi…	Economic Policy & Debt: Official development assistance	Economic Policy & Debt	1	2					P	-0.812929	0.84023	-0.550196	-0.739647	0.215259	-0.0605305
DT.TDS.DPPF.XP.ZS	Debt service to exports (%)	Debt service, the sum of principal repayments and interest actually paid in currency, goods, or services, is expressed as a percentage of exports of goods and services--all transactions between residents of a country and the rest of the world involving a change of ownership from residents to nonresidents of general merchandise, net exports of goods under merchanting, nonmonetary gold, and service…	Economic Policy & Debt: External debt: Debt service	Economic Policy & Debt	1						P	-0.747886	0.303784	-0.274557	-0.300997	0.598161	0.960011
DT.TDS.DPPG.GN.ZS	Public and publicly guaranteed debt service (% of GNI)	Public and publicly guaranteed debt service is the sum of principal repayments and interest actually paid in currency, goods, or services on long-term obligations of public debtors and long-term private obligations guaranteed by a public entity.	Economic Policy & Debt: External debt: Debt ratios & other items	Economic Policy & Debt	1	2					P	-0.840124	0.46631	-0.719502	-0.382364	0.611914	0.906701
DT.TDS.DPPG.XP.ZS	Public and publicly guaranteed debt service (% of exports of goods, services and primary income)	Public and publicly guaranteed debt service is the sum of principal repayments and interest actually paid in currency, goods, or services on long-term obligations of public debtors and long-term private obligations guaranteed by a public entity. Exports refer to exports of goods, services, and income.	Economic Policy & Debt: External debt: Debt ratios & other items	Economic Policy & Debt	1	2					P	-0.8519	0.304119	-0.484633	-0.286831	0.587058	0.955591
DT.TDS.MLAT.CD	Multilateral debt service (TDS, current US$)	Public and publicly guaranteed multilateral loans include loans and credits from the World Bank, regional development banks, and other multilateral and intergovernmental agencies. Excluded are loans from funds administered by an international organization on behalf of a single donor government; these are classified as loans from governments. Debt service payments are the sum of principal repaymen…	Economic Policy & Debt: External debt: Debt service	Economic Policy & Debt	1						P	-0.851202	-0.236819	-0.572048	0.126239	0.415173	-0.643964
EG.CFT.ACCS.RU.ZS	Access to clean fuels and technologies for cooking, rural (% of rural population)	Access to clean fuels and technologies for cooking, rural is the proportion of rural population primarily using clean cooking fuels and technologies for cooking. Under WHO guidelines, kerosene is excluded from clean cooking fuels.	Environment: Energy production & use	Environment	1	2					P	-0.735689	-0.786309	-0.678243	-0.824638	-0.822783	-0.762891
EG.CFT.ACCS.UR.ZS	Access to clean fuels and technologies for cooking, urban (% of urban population)	Access to clean fuels and technologies for cooking, urban is the proportion of urban population primarily using clean cooking fuels and technologies for cooking. Under WHO guidelines, kerosene is excluded from clean cooking fuels.	Environment: Energy production & use	Environment	1	2	3	4			P	-0.856523	-0.797842	-0.667723	-0.895174	-0.863883	-0.920043
EG.EGY.PRIM.PP.KD	Energy intensity level of primary energy (MJ/$2017 PPP GDP)	Energy intensity level of primary energy is the ratio between energy supply and gross domestic product measured at purchasing power parity. Energy intensity is an indication of how much energy is used to produce one unit of economic output. Lower ratio indicates that less energy is used to produce one unit of output.	Environment: Energy production & use	Environment	1						P	0.787053	0.821176	-0.65249	0.580562	0.44713	0.36329
EG.ELC.ACCS.RU.ZS	Access to electricity, rural (% of rural population)	Access to electricity, rural is the percentage of rural population with access to electricity.	Environment: Energy production & use	Environment	1	2	3				P	-0.737845	-0.827563	-0.631138	-0.812933	-0.760155	-0.867601
EG.ELC.ACCS.UR.ZS	Access to electricity, urban (% of urban population)	Access to electricity, urban is the percentage of urban population with access to electricity.	Environment: Energy production & use	Environment	1	2					P	-0.827498	-0.875265	-0.501383	-0.789345	-0.222025	-0.72771
EG.ELC.ACCS.ZS	Access to electricity (% of population)	Access to electricity is the percentage of population with access to electricity. Electrification data are collected from industry, national surveys and international sources.	Environment: Energy production & use	Environment	1	2	3				P	-0.770745	-0.80498	-0.631977	-0.823908	-0.769545	-0.87506
EG.ELC.COAL.ZS	Electricity production from coal sources (% of total)	Sources of electricity refer to the inputs used to generate electricity. Coal refers to all coal and brown coal, both primary (including hard coal and lignite-brown coal) and derived fuels (including patent fuel, coke oven coke, gas coke, coke oven gas, and blast furnace gas). Peat is also included in this category.	Environment: Energy production & use	Environment	1						P	-0.4433	0.678014	NaN	0.382848	-0.0954076	-0.841614
EG.ELC.FOSL.ZS	Electricity production from oil, gas and coal sources (% of total)	Sources of electricity refer to the inputs used to generate electricity. Oil refers to crude oil and petroleum products. Gas refers to natural gas but excludes natural gas liquids. Coal refers to all coal and brown coal, both primary (including hard coal and lignite-brown coal) and derived fuels (including patent fuel, coke oven coke, gas coke, coke oven gas, and blast furnace gas). Peat is also …	Environment: Energy production & use	Environment	1						P	0.615519	0.724666	NaN	0.201298	0.0378758	-0.845877
EG.ELC.HYRO.ZS	Electricity production from hydroelectric sources (% of total)	Sources of electricity refer to the inputs used to generate electricity. Hydropower refers to electricity produced by hydroelectric power plants.	Environment: Energy production & use	Environment	1						P	-0.606036	-0.450475	NaN	-0.201298	0.517859	0.847353
EG.ELC.LOSS.ZS	Electric power transmission and distribution losses (% of output)	Electric power transmission and distribution losses include losses in transmission between sources of supply and points of distribution and in the distribution to consumers, including pilferage.	Environment: Energy production & use	Environment	1						P	-0.462968	0.689648	NaN	0.405064	0.396797	0.828242
EG.ELC.NGAS.ZS	Electricity production from natural gas sources (% of total)	Sources of electricity refer to the inputs used to generate electricity. Gas refers to natural gas but excludes natural gas liquids.	Environment: Energy production & use	Environment	1	2					P	NaN	-0.828785	NaN	0.0234289	-0.466351	-0.861025
EG.ELC.PETR.ZS	Electricity production from oil sources (% of total)	Sources of electricity refer to the inputs used to generate electricity. Oil refers to crude oil and petroleum products.	Environment: Energy production & use	Environment	1						P	0.588474	0.61972	NaN	0.197608	0.502738	0.969134
EG.ELC.RNEW.ZS	Renewable electricity output (% of total electricity output)	Renewable electricity is the share of electrity generated by renewable power plants in total electricity generated by all types of plants.	Environment: Energy production & use	Environment	1						P	-0.615519	-0.736085	-0.363379	-0.201298	-0.0378758	0.845877
EG.ELC.RNWX.ZS	Electricity production from renewable sources, excluding hydroelectric (% of total)	Electricity production from renewable sources, excluding hydroelectric, includes geothermal, solar, tides, wind, biomass, and biofuels.	Environment: Energy production & use	Environment	1						P	-0.19855	-0.812264	NaN	NaN	-0.389074	-0.798284
EG.FEC.RNEW.ZS	Renewable energy consumption (% of total final energy consumption)	Renewable energy consumption is the share of renewables energy in total final energy consumption.	Environment: Energy production & use	Environment	1	2					P	0.788056	0.573173	0.631442	0.910394	-0.278504	0.884386
EG.GDP.PUSE.KO.PP.KD	GDP per unit of energy use (constant 2021 PPP $ per kg of oil equivalent)	GDP per unit of energy use is the PPP GDP per kilogram of oil equivalent of energy use. PPP GDP is gross domestic product converted to 2021 constant international dollars using purchasing power parity rates. An international dollar has the same purchasing power over GDP as a U.S. dollar has in the United States.	Environment: Energy production & use	Environment	1						P	-0.659887	-0.803449	NaN	-0.342893	0.480032	-0.0260457
EG.USE.COMM.FO.ZS	Fossil fuel energy consumption (% of total)	Fossil fuel comprises coal, oil, petroleum, and natural gas products.	Environment: Energy production & use	Environment	1						P	-0.709617	-0.423587	NaN	-0.719578	-0.387235	-0.915575
EG.USE.COMM.GD.PP.KD	Energy use (kg of oil equivalent) per $1,000 GDP (constant 2021 PPP)	Energy use per PPP GDP is the kilogram of oil equivalent of energy use per constant PPP GDP. Energy use refers to use of primary energy before transformation to other end-use fuels, which is equal to indigenous production plus imports and stock changes, minus exports and fuels supplied to ships and aircraft engaged in international transport. PPP GDP is gross domestic product converted to 2021 co…	Environment: Energy production & use	Environment	1						P	0.683936	0.800498	NaN	0.325352	-0.466305	0.0080302
EG.USE.CRNW.ZS	Combustible renewables and waste (% of total energy)	Combustible renewables and waste comprise solid biomass, liquid biomass, biogas, industrial waste, and municipal waste, measured as a percentage of total energy use.	Environment: Energy production & use	Environment	1						P	0.763326	0.551339	NaN	0.770318	0.357857	0.890192
EG.USE.PCAP.KG.OE	Energy use (kg of oil equivalent per capita)	Energy use refers to use of primary energy before transformation to other end-use fuels, which is equal to indigenous production plus imports and stock changes, minus exports and fuels supplied to ships and aircraft engaged in international transport.	Environment: Energy production & use	Environment	1						P	-0.358318	-0.692221	NaN	-0.739741	-0.563816	-0.815393
EN.ATM.CO2E.EG.ZS	CO2 intensity (kg per kg of oil equivalent energy use)	Carbon dioxide emissions from solid fuel consumption refer mainly to emissions from use of coal as an energy source.	Environment: Emissions	Environment	1						P	-0.763405	-0.403333	NaN	-0.596781	0.493828	-0.921896
EN.ATM.CO2E.GF.KT	CO2 emissions from gaseous fuel consumption (kt)	Carbon dioxide emissions from liquid fuel consumption refer mainly to emissions from use of natural gas as an energy source.	Environment: Emissions	Environment	1	2					P	NaN	-0.823983	NaN	-0.675238	-0.567048	-0.861863
EN.ATM.CO2E.GF.ZS	CO2 emissions from gaseous fuel consumption (% of total)	Carbon dioxide emissions from liquid fuel consumption refer mainly to emissions from use of natural gas as an energy source.	Environment: Emissions	Environment	1	2					P	NaN	-0.843393	NaN	0.0476695	-0.443812	-0.84262
EN.ATM.CO2E.KD.GD	CO2 emissions (kg per 2015 US$ of GDP)	Carbon dioxide emissions are those stemming from the burning of fossil fuels and the manufacture of cement. They include carbon dioxide produced during consumption of solid, liquid, and gas fuels and gas flaring.	Environment: Emissions	Environment	1						P	-0.661704	0.792976	-0.720579	-0.0984769	0.753759	-0.806264
EN.ATM.CO2E.KT	CO2 emissions (kt)	Carbon dioxide emissions are those stemming from the burning of fossil fuels and the manufacture of cement. They include carbon dioxide produced during consumption of solid, liquid, and gas fuels and gas flaring.	Environment: Emissions	Environment	1						P	-0.725281	-0.796438	-0.725239	-0.893073	-0.786185	-0.729061
EN.ATM.CO2E.LF.KT	CO2 emissions from liquid fuel consumption (kt)	Carbon dioxide emissions from liquid fuel consumption refer mainly to emissions from use of petroleum-derived fuels as an energy source.	Environment: Emissions	Environment	1	2					P	-0.76194	-0.760712	-0.182455	-0.82246	-0.677399	-0.847209
EN.ATM.CO2E.LF.ZS	CO2 emissions from liquid fuel consumption (% of total)	Carbon dioxide emissions from liquid fuel consumption refer mainly to emissions from use of petroleum-derived fuels as an energy source.	Environment: Emissions	Environment	1						P	0.682883	0.461197	0.260585	0.104487	0.597257	0.865926
EN.ATM.CO2E.PC	CO2 emissions (metric tons per capita)	Carbon dioxide emissions are those stemming from the burning of fossil fuels and the manufacture of cement. They include carbon dioxide produced during consumption of solid, liquid, and gas fuels and gas flaring.	Environment: Emissions	Environment	1						P	-0.727114	-0.787145	-0.722397	-0.890651	-0.775589	-0.743129
EN.ATM.CO2E.PP.GD	CO2 emissions (kg per PPP $ of GDP)	Carbon dioxide emissions are those stemming from the burning of fossil fuels and the manufacture of cement. They include carbon dioxide produced during consumption of solid, liquid, and gas fuels and gas flaring.	Environment: Emissions	Environment	1						P	-0.532155	0.828553	-0.725833	0.0680753	0.78842	-0.532428
EN.ATM.CO2E.PP.GD.KD	CO2 emissions (kg per 2021 PPP $ of GDP)	Carbon dioxide emissions are those stemming from the burning of fossil fuels and the manufacture of cement. They include carbon dioxide produced during consumption of solid, liquid, and gas fuels and gas flaring.	Environment: Emissions	Environment	1						P	-0.661704	0.792976	-0.720579	-0.0984769	0.753759	-0.806264
EN.ATM.GHGT.KT.CE	Total greenhouse gas emissions (kt of CO2 equivalent)	Total greenhouse gas emissions in kt of CO2 equivalent are composed of CO2 totals excluding short-cycle biomass burning (such as agricultural waste burning and savanna burning) but including other biomass burning (such as forest fires, post-burn decay, peat fires and decay of drained peatlands), all anthropogenic CH4 sources, N2O sources and F-gases (HFCs, PFCs and SF6).	Environment: Emissions	Environment	1	2					P	-0.787136	-0.79861	-0.716037	-0.887537	-0.803021	-0.757672
EN.ATM.GHGT.ZG	Total greenhouse gas emissions (% change from 1990)	Total greenhouse gas emissions are composed of CO2 totals excluding short-cycle biomass burning (such as agricultural waste burning and savanna burning) but including other biomass burning (such as forest fires, post-burn decay, peat fires and decay of drained peatlands), all anthropogenic CH4 sources, N2O sources and F-gases (HFCs, PFCs and SF6). Each year of data shows the percentage change to …	Environment: Emissions	Environment	1						P	-0.690287	-0.602096	-0.140691	0.172694	-0.670131	-0.888679
EN.ATM.METH.AG.ZS	Agricultural methane emissions (% of total)	Agricultural methane emissions are emissions from animals, animal waste, rice production, agricultural waste burning (nonenergy, on-site), and savanna burning.	Environment: Emissions	Environment	1	2	3				P	-0.00345107	-0.23203	-0.838341	-0.366372	0.930667	0.962166
EN.ATM.METH.EG.KT.CE	Methane emissions in energy sector (thousand metric tons of CO2 equivalent)	Methane emissions from energy processes are emissions from the production, handling, transmission, and combustion of fossil fuels and biofuels.	Environment: Emissions	Environment	1						P	-0.860826	-0.760135	-0.444601	-0.738949	-0.604076	-0.675083
EN.ATM.METH.EG.ZS	Energy related methane emissions (% of total)	Methane emissions from energy processes are emissions from the production, handling, transmission, and combustion of fossil fuels and biofuels.	Environment: Emissions	Environment	1	2	3				P	0.0108259	0.375813	0.894835	0.320988	-0.895571	-0.959817
EN.ATM.METH.KT.CE	Methane emissions (kt of CO2 equivalent)	Methane emissions are those stemming from human activities such as agriculture and from industrial methane production.	Environment: Emissions	Environment	1	2					P	-0.701977	-0.822436	-0.535375	-0.751402	-0.350959	-0.885286
EN.ATM.METH.ZG	Methane emissions (% change from 1990)	Methane emissions are those stemming from human activities such as agriculture and from industrial methane production. Each year of data shows the percentage change to that year from 1990.	Environment: Emissions	Environment	1						P	-0.771376	-0.585953	-0.316853	0.103489	-0.521076	-0.870871
EN.ATM.NOXE.AG.KT.CE	Agricultural nitrous oxide emissions (thousand metric tons of CO2 equivalent)	Agricultural nitrous oxide emissions are emissions produced through fertilizer use (synthetic and animal manure), animal waste management, agricultural waste burning (nonenergy, on-site), and savanna burning.	Environment: Emissions	Environment	1						P	-0.724185	-0.540476	-0.589659	-0.877043	-0.398106	-0.665348
EN.ATM.NOXE.AG.ZS	Agricultural nitrous oxide emissions (% of total)	Agricultural nitrous oxide emissions are emissions produced through fertilizer use (synthetic and animal manure), animal waste management, agricultural waste burning (nonenergy, on-site), and savanna burning.	Environment: Emissions	Environment	1						P	0.275301	-0.194735	-0.631699	0.015134	-0.800589	0.706695
EN.ATM.NOXE.EG.KT.CE	Nitrous oxide emissions in energy sector (thousand metric tons of CO2 equivalent)	Nitrous oxide emissions from energy processes are emissions produced by the combustion of fossil fuels and biofuels.	Environment: Emissions	Environment	1	2	3				P	-0.779964	-0.778344	-0.725466	-0.912538	-0.809022	-0.805663
EN.ATM.NOXE.EG.ZS	Nitrous oxide emissions in energy sector (% of total)	Nitrous oxide emissions from energy processes are emissions produced by the combustion of fossil fuels and biofuels.	Environment: Emissions	Environment	1						P	-0.0435404	-0.568543	0.840362	0.152947	-0.201041	0.74547
EN.ATM.NOXE.KT.CE	Nitrous oxide emissions (thousand metric tons of CO2 equivalent)	Nitrous oxide emissions are emissions from agricultural biomass burning, industrial activities, and livestock management.	Environment: Emissions	Environment	1	2					P	-0.75649	-0.806826	-0.609072	-0.875376	-0.545601	-0.742137
EN.ATM.SF6G.KT.CE	SF6 gas emissions (thousand metric tons of CO2 equivalent)	Sulfur hexafluoride is used largely to insulate high-voltage electric power equipment.	Environment: Emissions	Environment	1						P	NaN	-0.186481	NaN	NaN	-0.953706	NaN
EN.CO2.BLDG.ZS	CO2 emissions from residential buildings and commercial and public services (% of total fuel combustion)	CO2 emissions from residential buildings and commercial and public services contains all emissions from fuel combustion in households. This corresponds to IPCC Source/Sink Category 1 A 4 b. Commercial and public services includes emissions from all activities of ISIC Divisions 41, 50-52, 55, 63-67, 70-75, 80, 85, 90-93 and 99.	Environment: Emissions	Environment	1						P	0.60063	0.558112	NaN	0.478594	-0.0995313	0.82998
EN.POP.DNST	Population density (people per sq. km of land area)	Population density is midyear population divided by land area in square kilometers. Population is based on the de facto definition of population, which counts all residents regardless of legal status or citizenship--except for refugees not permanently settled in the country of asylum, who are generally considered part of the population of their country of origin. Land area is a country's total ar…	Environment: Density & urbanization	Environment	1	2	3	4			P	-0.863456	-0.773951	-0.666975	-0.851018	-0.812	-0.822743
EN.POP.EL5M.RU.ZS	Rural population living in areas where elevation is below 5 meters (% of total population)	Rural population below 5m is the percentage of the total population, living in areas where the elevation is 5 meters or less.	Environment: Land use	Environment	1	2	3	4	5		P	1	1	NaN	-1	-1	1
EN.POP.EL5M.UR.ZS	Urban population living in areas where elevation is below 5 meters (% of total population)	Urban population below 5m is the percentage of the total population, living in areas where the elevation is 5 meters or less.	Environment: Land use	Environment	1	2	3	4	5		P	1	-1	NaN	-1	-1	1
EN.POP.EL5M.ZS	Population living in areas where elevation is below 5 meters (% of total population)	Population below 5m is the percentage of the total population living in areas where the elevation is 5 meters or less.	Environment: Land use	Environment	1	2	3	4	5		P	1	-1	NaN	-1	-1	1
EN.POP.SLUM.UR.ZS	Population living in slums (% of urban population)	Population living in slums is the proportion of the urban population living in slum households. A slum household is defined as a group of individuals living under the same roof lacking one or more of the following conditions: access to improved water, access to improved sanitation, sufficient living area, housing durability, and security of tenure, as adopted in the Millennium Development Goal Ta…	Environment: Density & urbanization	Environment	1	2					P	0.862939	NaN	0.626563	-0.776714	0.719996	0.86527
EN.URB.LCTY	Population in largest city	Population in largest city is the urban population living in the country's largest metropolitan area.	Environment: Density & urbanization	Environment	1	2	3	4			P	-0.863161	-0.782332	-0.714482	-0.840261	-0.823801	-0.806413
EN.URB.LCTY.UR.ZS	Population in the largest city (% of urban population)	Population in largest city is the percentage of a country's urban population living in that country's largest metropolitan area.	Environment: Density & urbanization	Environment	1	2					P	-0.7489	0.0286803	0.653461	-0.834579	0.609784	-0.814742
EN.URB.MCTY	Population in urban agglomerations of more than 1 million	Population in urban agglomerations of more than one million is the country's population living in metropolitan areas that in 2018 had a population of more than one million people.	Environment: Density & urbanization	Environment	1	2	3				P	-0.863161	-0.785778	NaN	-0.840782	-0.820147	-0.794535
EN.URB.MCTY.TL.ZS	Population in urban agglomerations of more than 1 million (% of total population)	Population in urban agglomerations of more than one million is the percentage of a country's population living in metropolitan areas that in 2018 had a population of more than one million people.	Environment: Density & urbanization	Environment	1	2	3	4			P	-0.851691	-0.786793	NaN	-0.83722	-0.820679	-0.806548
ER.FSH.AQUA.MT	Aquaculture production (metric tons)	Aquaculture is understood to mean the farming of aquatic organisms including fish, molluscs, crustaceans and aquatic plants. Aquaculture production specifically refers to output from aquaculture activities, which are designated for final harvest for consumption.	Environment: Agricultural production	Environment	1						P	-0.770181	-0.770891	-0.667817	-0.756433	-0.0893269	-0.849466
ER.FSH.PROD.MT	Total fisheries production (metric tons)	Total fisheries production measures the volume of aquatic species caught by a country for all commercial, industrial, recreational and subsistence purposes. The harvest from mariculture, aquaculture and other kinds of fish farming is also included.	Environment: Agricultural production	Environment	1	2					P	-0.846075	-0.783949	-0.644994	-0.672138	0.632326	-0.831486
ER.GDP.FWTL.M3.KD	Water productivity, total (constant 2015 US$ GDP per cubic meter of total freshwater withdrawal)	Water productivity is calculated as GDP in constant prices divided by annual total water withdrawal.	Environment: Freshwater	Environment	1	2					P	-0.727453	-0.787409	-0.803799	-0.856145	-0.722571	-0.746272
ER.H2O.FWAG.ZS	Annual freshwater withdrawals, agriculture (% of total freshwater withdrawal)	Annual freshwater withdrawals refer to total water withdrawals, not counting evaporation losses from storage basins. Withdrawals also include water from desalination plants in countries where they are a significant source. Withdrawals can exceed 100 percent of total renewable resources where extraction from nonrenewable aquifers or desalination plants is considerable or where there is significant…	Environment: Freshwater	Environment	1						P	NaN	0.481431	-0.128561	0.389931	NaN	-0.956558
ER.H2O.FWDM.ZS	Annual freshwater withdrawals, domestic (% of total freshwater withdrawal)	Annual freshwater withdrawals refer to total water withdrawals, not counting evaporation losses from storage basins. Withdrawals also include water from desalination plants in countries where they are a significant source. Withdrawals can exceed 100 percent of total renewable resources where extraction from nonrenewable aquifers or desalination plants is considerable or where there is significant…	Environment: Freshwater	Environment	1						P	NaN	-0.562183	0.128561	0.389931	NaN	-0.956558
ER.H2O.FWIN.ZS	Annual freshwater withdrawals, industry (% of total freshwater withdrawal)	Annual freshwater withdrawals refer to total water withdrawals, not counting evaporation losses from storage basins. Withdrawals also include water from desalination plants in countries where they are a significant source. Withdrawals can exceed 100 percent of total renewable resources where extraction from nonrenewable aquifers or desalination plants is considerable or where there is significant…	Environment: Freshwater	Environment	1						P	NaN	0.289086	0.128561	-0.389931	NaN	0.956558
ER.H2O.FWST.ZS	Level of water stress: freshwater withdrawal as a proportion of available freshwater resources	The level of water stress: freshwater withdrawal as a proportion of available freshwater resources is the ratio between total freshwater withdrawn by all major sectors and total renewable freshwater resources, after taking into account environmental water requirements. Main sectors, as defined by ISIC standards, include agriculture; forestry and fishing; manufacturing; electricity industry; and s…	Environment: Freshwater	Environment	1						P	NaN	-0.793528	-0.148245	NaN	NaN	-0.957082
ER.H2O.FWTL.K3	Annual freshwater withdrawals, total (billion cubic meters)	Annual freshwater withdrawals refer to total water withdrawals, not counting evaporation losses from storage basins. Withdrawals also include water from desalination plants in countries where they are a significant source. Withdrawals can exceed 100 percent of total renewable resources where extraction from nonrenewable aquifers or desalination plants is considerable or where there is significant…	Environment: Freshwater	Environment	1						P	NaN	-0.793528	-0.148245	NaN	NaN	-0.957082
ER.H2O.FWTL.ZS	Annual freshwater withdrawals, total (% of internal resources)	Annual freshwater withdrawals refer to total water withdrawals, not counting evaporation losses from storage basins. Withdrawals also include water from desalination plants in countries where they are a significant source. Withdrawals can exceed 100 percent of total renewable resources where extraction from nonrenewable aquifers or desalination plants is considerable or where there is significant…	Environment: Freshwater	Environment	1						P	NaN	-0.793528	-0.148245	NaN	NaN	-0.957082
ER.H2O.INTR.PC	Renewable internal freshwater resources per capita (cubic meters)	Renewable internal freshwater resources flows refer to internal renewable resources (internal river flows and groundwater from rainfall) in the country. Renewable internal freshwater resources per capita are calculated using the World Bank's population estimates.	Environment: Freshwater	Environment	1	2	3				P	0.852497	0.771078	0.609662	0.82903	0.798153	0.846308
ER.LND.PTLD.ZS	Terrestrial protected areas (% of total land area)	Terrestrial protected areas are totally or partially protected areas of at least 1,000 hectares that are designated by national authorities as scientific reserves with limited public access, national parks, natural monuments, nature reserves or wildlife sanctuaries, protected landscapes, and areas managed mainly for sustainable use. Marine areas, unclassified areas, littoral (intertidal) areas, a…	Environment: Biodiversity & protected areas	Environment	1	2					P	-0.871284	0.991687	-0.773979	0.141025	0.53272	0.445512
ER.MRN.PTMR.ZS	Marine protected areas (% of territorial waters)	Marine protected areas are areas of intertidal or subtidal terrain--and overlying water and associated flora and fauna and historical and cultural features--that have been reserved by law or other effective means to protect part or all of the enclosed environment.	Environment: Biodiversity & protected areas	Environment	1	2					P	-0.87122	-0.998656	NaN	-0.297974	-0.528804	-0.440573
ER.PTD.TOTL.ZS	Terrestrial and marine protected areas (% of total territorial area)	Terrestrial protected areas are totally or partially protected areas of at least 1,000 hectares that are designated by national authorities as scientific reserves with limited public access, national parks, natural monuments, nature reserves or wildlife sanctuaries, protected landscapes, and areas managed mainly for sustainable use. Marine protected areas are areas of intertidal or subtidal terra…	Environment: Biodiversity & protected areas	Environment	1	2					P	-0.871249	0.989158	-0.773542	-0.295673	-0.528292	-0.44042
FB.ATM.TOTL.P5	Automated teller machines (ATMs) (per 100,000 adults)	Automated teller machines are computerized telecommunications devices that provide clients of a financial institution with access to financial transactions in a public place.	Financial Sector: Access	Financial Sector	1	2					P	-0.803379	-0.700763	-0.510338	-0.69331	-0.488788	-0.817788
FB.BNK.CAPA.ZS	Bank capital to assets ratio (%)	Bank capital to assets is the ratio of bank capital and reserves to total assets. Capital and reserves include funds contributed by owners, retained earnings, general and special reserves, provisions, and valuation adjustments. Capital includes tier 1 capital (paid-up shares and common stock), which is a common feature in all countries' banking systems, and total regulatory capital, which include…	Financial Sector: Assets	Financial Sector	1	2					P	0.502004	-0.569198	NaN	-1	-0.851292	0.546196
FB.CBK.BRCH.P5	Commercial bank branches (per 100,000 adults)	Commercial bank branches are retail locations of resident commercial banks and other resident banks that function as commercial banks that provide financial services to customers and are physically separated from the main office but not organized as legally separated subsidiaries.	Financial Sector: Access	Financial Sector	1	2					P	-0.787884	-0.832	-0.60517	-0.899724	-0.0841911	-0.365825
FB.CBK.DPTR.P3	Depositors with commercial banks (per 1,000 adults)	Depositors with commercial banks are the reported number of deposit account holders at commercial banks and other resident banks functioning as commercial banks that are resident nonfinancial corporations (public and private) and households. For many countries data cover the total number of deposit accounts due to lack of information on account holders. The major types of deposits are checking ac…	Financial Sector: Access	Financial Sector	1	2					P	NaN	-0.620021	-0.916614	-0.812026	-0.78241	NaN
FD.AST.PRVT.GD.ZS	Domestic credit to private sector by banks (% of GDP)	Domestic credit to private sector by banks refers to financial resources provided to the private sector by other depository corporations (deposit taking corporations except central banks), such as through loans, purchases of nonequity securities, and trade credits and other accounts receivable, that establish a claim for repayment. For some countries these claims include credit to public enterpri…	Financial Sector: Assets	Financial Sector	1	2	3				P	-0.809348	-0.706524	-0.163125	-0.904277	-0.50582	-0.878367
FI.RES.TOTL.CD	Total reserves (includes gold, current US$)	Total reserves comprise holdings of monetary gold, special drawing rights, reserves of IMF members held by the IMF, and holdings of foreign exchange under the control of monetary authorities. The gold component of these reserves is valued at year-end (December 31) London prices. Data are in current U.S. dollars.	Economic Policy & Debt: Balance of payments: Reserves & other items	Economic Policy & Debt	1						P	-0.774223	-0.856817	-0.472157	-0.451471	-0.753288	-0.651567
FI.RES.XGLD.CD	Total reserves minus gold (current US$)	Total reserves minus gold comprise special drawing rights, reserves of IMF members held by the IMF, and holdings of foreign exchange under the control of monetary authorities. Gold holdings are excluded. Data are in current U.S. dollars.	Economic Policy & Debt: Balance of payments: Reserves & other items	Economic Policy & Debt	1						P	-0.772673	-0.853931	-0.646559	-0.447272	-0.753818	-0.651567
FM.AST.DOMS.CN	Net domestic credit (current LCU)	Net domestic credit is the sum of net claims on the central government and claims on other sectors of the domestic economy (IFS line 32). Data are in current local currency.	Financial Sector: Assets	Financial Sector	1						P	-0.748556	-0.706853	-0.334354	-0.875068	-0.766373	-0.690766
FM.AST.NFRG.CN	Net foreign assets (current LCU)	Net foreign assets are the sum of foreign assets held by monetary authorities and deposit money banks, less their foreign liabilities. Data are in current local currency.	Financial Sector: Assets	Financial Sector	1	2	3				P	-0.755282	-0.847287	-0.584076	-0.916508	-0.838163	-0.453322
FM.AST.PRVT.GD.ZS	Monetary Sector credit to private sector (% GDP)	Domestic credit to private sector refers to financial resources provided to the private sector, such as through loans, purchases of nonequity securities, and trade credits and other accounts receivable, that establish a claim for repayment. For some countries these claims include credit to public enterprises.	Financial Sector: Assets	Financial Sector	1	2	3				P	-0.8095	-0.70582	-0.109815	-0.904276	-0.505966	-0.878367
FM.LBL.BMNY.CN	Broad money (current LCU)	Broad money (IFS line 35L..ZK) is the sum of currency outside banks; demand deposits other than those of the central government; the time, savings, and foreign currency deposits of resident sectors other than the central government; bank and traveler’s checks; and other securities such as certificates of deposit and commercial paper.	Financial Sector: Monetary holdings (liabilities)	Financial Sector	1						P	-0.777018	-0.766322	-0.485074	-0.894669	-0.778179	-0.693032
FM.LBL.BMNY.GD.ZS	Broad money (% of GDP)	Broad money (IFS line 35L..ZK) is the sum of currency outside banks; demand deposits other than those of the central government; the time, savings, and foreign currency deposits of resident sectors other than the central government; bank and traveler’s checks; and other securities such as certificates of deposit and commercial paper.	Financial Sector: Monetary holdings (liabilities)	Financial Sector	1	2	3	4			P	-0.826591	-0.801739	-0.477594	-0.887151	-0.478882	-0.885225
FM.LBL.BMNY.IR.ZS	Broad money to total reserves ratio	Broad money (IFS line 35L..ZK) is the sum of currency outside banks; demand deposits other than those of the central government; the time, savings, and foreign currency deposits of resident sectors other than the central government; bank and traveler’s checks; and other securities such as certificates of deposit and commercial paper.	Financial Sector: Monetary holdings (liabilities)	Financial Sector	1						P	-0.836608	-0.356082	0.432206	-0.63151	0.545499	-0.28204
FP.CPI.TOTL	Consumer price index (2010 = 100)	Consumer price index reflects changes in the cost to the average consumer of acquiring a basket of goods and services that may be fixed or changed at specified intervals, such as yearly. The Laspeyres formula is generally used. Data are period averages.	Financial Sector: Exchange rates & prices	Financial Sector	1	2					P	-0.852791	-0.828614	-0.666761	-0.77006	-0.748316	-0.776881
FR.INR.DPST	Deposit interest rate (%)	Deposit interest rate is the rate paid by commercial or similar banks for demand, time, or savings deposits. The terms and conditions attached to these rates differ by country, however, limiting their comparability.	Financial Sector: Interest rates	Financial Sector	1						P	0.695927	0.274932	0.819707	0.702397	0.659191	-0.0423685
FR.INR.LEND	Lending interest rate (%)	Lending rate is the bank rate that usually meets the short- and medium-term financing needs of the private sector. This rate is normally differentiated according to creditworthiness of borrowers and objectives of financing. The terms and conditions attached to these rates differ by country, however, limiting their comparability.	Financial Sector: Interest rates	Financial Sector	1						P	NaN	0.493837	0.514454	0.760034	0.878076	0.16379
FR.INR.LNDP	Interest rate spread (lending rate minus deposit rate, %)	Interest rate spread is the interest rate charged by banks on loans to private sector customers minus the interest rate paid by commercial or similar banks for demand, time, or savings deposits. The terms and conditions attached to these rates differ by country, however, limiting their comparability.	Financial Sector: Interest rates	Financial Sector	1						P	NaN	0.824138	-0.256696	0.694352	0.639454	0.532609
FS.AST.CGOV.GD.ZS	Claims on central government, etc. (% GDP)	Claims on central government (IFS line 52AN or 32AN) include loans to central government institutions net of deposits.	Financial Sector: Assets	Financial Sector	1						P	0.806766	-0.498597	-0.741329	0.0104286	-0.71314	-0.766948
FS.AST.PRVT.GD.ZS	Domestic credit to private sector (% of GDP)	Domestic credit to private sector refers to financial resources provided to the private sector by financial corporations, such as through loans, purchases of nonequity securities, and trade credits and other accounts receivable, that establish a claim for repayment. For some countries these claims include credit to public enterprises. The financial corporations include monetary authorities and de…	Financial Sector: Assets	Financial Sector	1	2	3				P	-0.8095	-0.70582	-0.109815	-0.904276	-0.589844	-0.878367
FX.OWN.TOTL.40.ZS	Account ownership at a financial institution or with a mobile-money-service provider, poorest 40% (% of population ages 15+)	Account denotes the percentage of respondents who report having an account (by themselves or together with someone else) at a bank or another type of financial institution or report personally using a mobile money service in the past 12 months (poorest 40%, share of population ages 15+).	Financial Sector: Access	Financial Sector	1	2	3				P	-0.943545	-0.985665	-0.187911	-0.107641	-0.728555	-0.843034
FX.OWN.TOTL.60.ZS	Account ownership at a financial institution or with a mobile-money-service provider, richest 60% (% of population ages 15+)	Account denotes the percentage of respondents who report having an account (by themselves or together with someone else) at a bank or another type of financial institution or report personally using a mobile money service in the past 12 months (richest 60%, share of population ages 15+).	Financial Sector: Access	Financial Sector	1	2	3				P	-0.972974	-0.945573	-0.936233	0.0278055	-0.665308	-0.794187
FX.OWN.TOTL.FE.ZS	Account ownership at a financial institution or with a mobile-money-service provider, female (% of population ages 15+)	Account denotes the percentage of respondents who report having an account (by themselves or together with someone else) at a bank or another type of financial institution or report personally using a mobile money service in the past 12 months (female, % age 15+).	Financial Sector: Access	Financial Sector	1	2	3	4			P	-0.975108	-0.997342	-0.975451	-0.176386	-0.754198	-0.800434
FX.OWN.TOTL.MA.ZS	Account ownership at a financial institution or with a mobile-money-service provider, male (% of population ages 15+)	Account denotes the percentage of respondents who report having an account (by themselves or together with someone else) at a bank or another type of financial institution or report personally using a mobile money service in the past 12 months (male, % age 15+).	Financial Sector: Access	Financial Sector	1	2	3				P	-0.949228	-0.996967	-0.662635	0.216508	-0.647971	-0.808762
FX.OWN.TOTL.OL.ZS	Account ownership at a financial institution or with a mobile-money-service provider, older adults (% of population ages 25+)	Account denotes the percentage of respondents who report having an account (by themselves or together with someone else) at a bank or another type of financial institution or report personally using a mobile money service in the past 12 months (older adults, % of population ages 25+).	Financial Sector: Access	Financial Sector	1	2	3	4			P	-0.984447	-0.994788	-0.878329	-0.139623	-0.718715	-0.817836
FX.OWN.TOTL.PL.ZS	Account ownership at a financial institution or with a mobile-money-service provider, primary education or less (% of population ages 15+)	Account denotes the percentage of respondents who report having an account (by themselves or together with someone else) at a bank or another type of financial institution or report personally using a mobile money service in the past 12 months (primary education or less, % of population ages 15+).	Financial Sector: Access	Financial Sector	1	2					P	-0.949534	-0.993345	-0.758177	-0.416948	-0.670316	-0.73392
FX.OWN.TOTL.SO.ZS	Account ownership at a financial institution or with a mobile-money-service provider, secondary education or more (% of population ages 15+)	Account denotes the percentage of respondents who report having an account (by themselves or together with someone else) at a bank or another type of financial institution or report personally using a mobile money service in the past 12 months (secondary education or more, % of population ages 15+).	Financial Sector: Access	Financial Sector	1	2	3	4			P	-0.948151	-0.950008	-0.910756	0.0284474	-0.620977	-0.862221
FX.OWN.TOTL.YG.ZS	Account ownership at a financial institution or with a mobile-money-service provider, young adults (% of population ages 15-24)	Account denotes the percentage of respondents who report having an account (by themselves or together with someone else) at a bank or another type of financial institution or report personally using a mobile money service in the past 12 months (young adults, % of population ages 15-24).	Financial Sector: Access	Financial Sector	1	2	3				P	-0.825865	-0.835462	-0.907537	0.16086	-0.645663	-0.770234
FX.OWN.TOTL.ZS	Account ownership at a financial institution or with a mobile-money-service provider (% of population ages 15+)	Account denotes the percentage of respondents who report having an account (by themselves or together with someone else) at a bank or another type of financial institution or report personally using a mobile money service in the past 12 months (% age 15+).	Financial Sector: Access	Financial Sector	1	2	3	4			P	-0.9652	-0.999999	-0.865584	-0.000612689	-0.70271	-0.810984
GB.XPD.RSDV.GD.ZS	Research and development expenditure (% of GDP)	Gross domestic expenditures on research and development (R&D), expressed as a percent of GDP. They include both capital and current expenditures in the four main sectors: Business enterprise, Government, Higher education and Private non-profit. R&D covers basic research, applied research, and experimental development.	Infrastructure: Technology	Infrastructure	1	2					P	-1	-0.806606	NaN	0.377915	-0.744	-0.74479
GC.LBL.TOTL.CN	Net incurrence of liabilities, total (current LCU)	Net incurrence of government liabilities includes foreign financing (obtained from nonresidents) and domestic financing (obtained from residents), or the means by which a government provides financial resources to cover a budget deficit or allocates financial resources arising from a budget surplus. The net incurrence of liabilities should be offset by the net acquisition of financial assets.	Public Sector: Government finance: Deficit & financing	Public Sector	1						P	-0.813051	-0.505771	NaN	-0.712765	-0.474082	NaN
GC.NFN.TOTL.CN	Net investment in nonfinancial assets (current LCU)	Net investment in government nonfinancial assets includes fixed assets, inventories, valuables, and nonproduced assets. Nonfinancial assets are stores of value and provide benefits either through their use in the production of goods and services or in the form of property income and holding gains. Net investment in nonfinancial assets also includes consumption of fixed capital.	Public Sector: Government finance: Deficit & financing	Public Sector	1						P	-0.726388	0.880236	NaN	-0.753282	-0.262207	NaN
GC.NFN.TOTL.GD.ZS	Net investment in nonfinancial assets (% of GDP)	Net investment in government nonfinancial assets includes fixed assets, inventories, valuables, and nonproduced assets. Nonfinancial assets are stores of value and provide benefits either through their use in the production of goods and services or in the form of property income and holding gains. Net investment in nonfinancial assets also includes consumption of fixed capital.	Public Sector: Government finance: Deficit & financing	Public Sector	1						P	-0.286671	0.933171	NaN	-0.0815365	0.754066	NaN
GC.REV.GOTR.CN	Grants and other revenue (current LCU)	Grants and other revenue include grants from other foreign governments, international organizations, and other government units; interest; dividends; rent; requited, nonrepayable receipts for public purposes (such as fines, administrative fees, and entrepreneurial income from government owner­ship of property); and voluntary, unrequited, nonrepayable receipts other than grants.	Public Sector: Government finance: Revenue	Public Sector	1						P	-0.737146	-0.145803	NaN	-0.76543	-0.803524	NaN
GC.REV.SOCL.CN	Social contributions (current LCU)	Social contributions include social security contributions by employees, employers, and self-employed individuals, and other contributions whose source cannot be determined. They also include actual or imputed contributions to social insurance schemes operated by governments.	Public Sector: Government finance: Revenue	Public Sector	1						P	NaN	-0.729162	NaN	-0.842707	-0.792197	NaN
GC.REV.SOCL.ZS	Social contributions (% of revenue)	Social contributions include social security contributions by employees, employers, and self-employed individuals, and other contributions whose source cannot be determined. They also include actual or imputed contributions to social insurance schemes operated by governments.	Public Sector: Government finance: Revenue	Public Sector	1						P	NaN	-0.679145	NaN	-0.943449	-0.562713	NaN
GC.REV.XGRT.CN	Revenue, excluding grants (current LCU)	Revenue is cash receipts from taxes, social contributions, and other revenues such as fines, fees, rent, and income from property or sales. Grants are also considered as revenue but are excluded here.	Public Sector: Government finance: Revenue	Public Sector	1	2					P	-0.806601	-0.687437	NaN	-0.821574	-0.793246	NaN
GC.REV.XGRT.GD.ZS	Revenue, excluding grants (% of GDP)	Revenue is cash receipts from taxes, social contributions, and other revenues such as fines, fees, rent, and income from property or sales. Grants are also considered as revenue but are excluded here.	Public Sector: Government finance: Revenue	Public Sector	1						P	-0.815389	-0.352367	NaN	-0.549766	-0.640988	NaN
GC.TAX.GSRV.CN	Taxes on goods and services (current LCU)	Taxes on goods and services include general sales and turnover or value added taxes, selective excises on goods, selective taxes on services, taxes on the use of goods or property, taxes on extraction and production of minerals, and profits of fiscal monopolies.	Public Sector: Government finance: Revenue	Public Sector	1	2					P	-0.79053	-0.878518	NaN	-0.877396	-0.784689	NaN
GC.TAX.GSRV.VA.ZS	Taxes on goods and services (% value added of industry and services)	Taxes on goods and services include general sales and turnover or value added taxes, selective excises on goods, selective taxes on services, taxes on the use of goods or property, taxes on extraction and production of minerals, and profits of fiscal monopolies.	Public Sector: Government finance: Revenue	Public Sector	1						P	-0.819171	0.407422	NaN	-0.305677	-0.590439	NaN
GC.TAX.IMPT.CN	Customs and other import duties (current LCU)	Customs and other import duties are all levies collected on goods that are entering the country or services delivered by nonresidents to residents. They include levies imposed for revenue or protection purposes and determined on a specific or ad valorem basis as long as they are restricted to imported goods or services.	Public Sector: Government finance: Revenue	Public Sector	1	2	3				P	-0.823016	-0.898146	NaN	-0.814359	0.0667641	NaN
GC.TAX.IMPT.ZS	Customs and other import duties (% of tax revenue)	Customs and other import duties are all levies collected on goods that are entering the country or services delivered by nonresidents to residents. They include levies imposed for revenue or protection purposes and determined on a specific or ad valorem basis as long as they are restricted to imported goods or services.	Public Sector: Government finance: Revenue	Public Sector	1						P	0.818452	0.733787	NaN	-0.266731	0.795284	NaN
GC.TAX.INTT.CN	Taxes on international trade (current LCU)	Taxes on international trade include import duties, export duties, profits of export or import monopolies, exchange profits, and exchange taxes.	Public Sector: Government finance: Revenue	Public Sector	1	2					P	-0.805196	-0.646486	NaN	-0.814359	0.130953	NaN
GC.TAX.INTT.RV.ZS	Taxes on international trade (% of revenue)	Taxes on international trade include import duties, export duties, profits of export or import monopolies, exchange profits, and exchange taxes.	Public Sector: Government finance: Revenue	Public Sector	1						P	0.771715	-0.219112	NaN	-0.205942	0.803401	NaN
GC.TAX.TOTL.CN	Tax revenue (current LCU)	Tax revenue refers to compulsory transfers to the central government for public purposes. Certain compulsory transfers such as fines, penalties, and most social security contributions are excluded. Refunds and corrections of erroneously collected tax revenue are treated as negative revenue.	Public Sector: Government finance: Revenue	Public Sector	1	2	3				P	-0.813986	-0.839878	NaN	-0.882934	-0.775416	NaN
GC.TAX.TOTL.GD.ZS	Tax revenue (% of GDP)	Tax revenue refers to compulsory transfers to the central government for public purposes. Certain compulsory transfers such as fines, penalties, and most social security contributions are excluded. Refunds and corrections of erroneously collected tax revenue are treated as negative revenue.	Public Sector: Government finance: Revenue	Public Sector	1						P	-0.837418	-0.0349927	NaN	-0.716719	-0.346742	NaN
GC.TAX.YPKG.CN	Taxes on income, profits and capital gains (current LCU)	Taxes on income, profits, and capital gains are levied on the actual or presumptive net income of individuals, on the profits of corporations and enterprises, and on capital gains, whether realized or not, on land, securities, and other assets. Intragovernmental payments are eliminated in consolidation.	Public Sector: Government finance: Revenue	Public Sector	1	2					P	-0.822025	-0.764754	NaN	-0.876985	-0.743108	NaN
GC.TAX.YPKG.RV.ZS	Taxes on income, profits and capital gains (% of revenue)	Taxes on income, profits, and capital gains are levied on the actual or presumptive net income of individuals, on the profits of corporations and enterprises, and on capital gains, whether realized or not, on land, securities, and other assets. Intragovernmental payments are eliminated in consolidation.	Public Sector: Government finance: Revenue	Public Sector	1						P	-0.861521	-0.00017474	NaN	0.557983	-0.0112617	NaN
GC.TAX.YPKG.ZS	Taxes on income, profits and capital gains (% of total taxes)	Taxes on income, profits, and capital gains are levied on the actual or presumptive net income of individuals, on the profits of corporations and enterprises, and on capital gains, whether realized or not, on land, securities, and other assets. Intragovernmental payments are eliminated in consolidation.	Public Sector: Government finance: Revenue	Public Sector	1						P	-0.853126	-0.519027	NaN	0.496463	-0.243798	NaN
GC.XPN.COMP.CN	Compensation of employees (current LCU)	Compensation of employees consists of all payments in cash, as well as in kind (such as food and housing), to employees in return for services rendered, and government contributions to social insurance schemes such as social security and pensions that provide benefits to employees.	Public Sector: Government finance: Expense	Public Sector	1						P	-0.801438	NaN	NaN	-0.689163	-0.742354	NaN
GC.XPN.GSRV.ZS	Goods and services expense (% of expense)	Goods and services include all government payments in exchange for goods and services used for the production of market and nonmarket goods and services. Own-account capital formation is excluded.	Public Sector: Government finance: Expense	Public Sector	1						P	0.85563	NaN	NaN	-0.0439757	0.230838	NaN
GC.XPN.INTP.CN	Interest payments (current LCU)	Interest payments include interest payments on government debt--including long-term bonds, long-term loans, and other debt instruments--to domestic and foreign residents.	Public Sector: Government finance: Expense	Public Sector	1						P	-0.850424	-0.678328	NaN	-0.536069	-0.732741	NaN
GC.XPN.TOTL.CN	Expense (current LCU)	Expense is cash payments for operating activities of the government in providing goods and services. It includes compensation of employees (such as wages and salaries), interest and subsidies, grants, social benefits, and other expenses such as rent and dividends.	Public Sector: Government finance: Expense	Public Sector	1	2					P	-0.82202	NaN	NaN	-0.854935	-0.777337	NaN
GC.XPN.TRFT.CN	Subsidies and other transfers (current LCU)	Subsidies, grants, and other social benefits include all unrequited, nonrepayable transfers on current account to private and public enterprises; grants to foreign governments, international organizations, and other government units; and social security, social assistance benefits, and employer social benefits in cash and in kind.	Public Sector: Government finance: Expense	Public Sector	1						P	-0.82317	NaN	NaN	-0.66804	-0.76742	NaN
GE.NO.SRC	Government Effectiveness: Number of Sources	Government Effectiveness captures perceptions of the quality of public services, the quality of the civil service and the degree of its independence from political pressures, the quality of policy formulation and implementation, and the credibility of the government's commitment to such policies. Number of sources indicates the number of underlying data sources on which the aggregate estimate is …	Public Sector: Policy & institutions	Public Sector	1						P	-0.652747	-0.385336	-0.362929	-0.803587	-0.25938	-0.577643
GE.PER.RNK	Government Effectiveness: Percentile Rank	Government Effectiveness captures perceptions of the quality of public services, the quality of the civil service and the degree of its independence from political pressures, the quality of policy formulation and implementation, and the credibility of the government's commitment to such policies. Percentile rank indicates the country's rank among all countries covered by the aggregate indicator, …	Public Sector: Policy & institutions	Public Sector	1						P	-0.638084	-0.670202	-0.0123366	-0.839717	-0.110524	-0.737495
GE.PER.RNK.LOWER	Government Effectiveness: Percentile Rank, Lower Bound of 90% Confidence Interval	Government Effectiveness captures perceptions of the quality of public services, the quality of the civil service and the degree of its independence from political pressures, the quality of policy formulation and implementation, and the credibility of the government's commitment to such policies. Percentile rank indicates the country's rank among all countries covered by the aggregate indicator, …	Public Sector: Policy & institutions	Public Sector	1	2					P	-0.783888	-0.558308	-0.182266	-0.805974	0.40474	-0.800058
GF.XPD.BUDG.ZS	Primary government expenditures as a proportion of original approved budget (%)	Primary government expenditures as a proportion of original approved budget measures the extent to which aggregate budget expenditure outturn reflects the amount originally approved, as defined in government budget documentation and fiscal reports. The coverage is budgetary central government (BCG) and the time period covered is the last three completed fiscal years.	Public Sector: Government finance	Public Sector	1	2	3				P	0.357929	-0.367083	0.492191	0.889362	0.925177	0.814917
HD.HCI.OVRL	Human capital index (HCI) (scale 0-1)	The HCI calculates the contributions of health and education to worker productivity. The final index score ranges from zero to one and measures the productivity as a future worker of child born today relative to the benchmark of full health and complete education.	Public Sector: Policy & institutions	Public Sector	1	2	3				P	-0.161631	NaN	-0.410721	-0.87383	-0.936143	-0.837401
HD.HCI.OVRL.FE	Human capital index (HCI), female (scale 0-1)	The HCI calculates the contributions of health and education to worker productivity. The final index score ranges from zero to one and measures the productivity as a future worker of child born today relative to the benchmark of full health and complete education.	Public Sector: Policy & institutions	Public Sector	1						P	NaN	NaN	-0.466457	-0.772113	-0.668985	-0.998925
HD.HCI.OVRL.LB	Human capital index (HCI), lower bound (scale 0-1)	The HCI lower bound reflects uncertainty in the measurement of the components and the overall index. It is obtained by recalculating the HCI using estimates of the lower bounds of each of the components of the HCI. The range between the upper and lower bound is the uncertainty interval. While the uncertainty intervals constructed here do not have a rigorous statistical interpretation, a rule of t…	Public Sector: Policy & institutions	Public Sector	1						P	0.15902	NaN	-0.391122	-0.767834	-0.896897	-0.774906
HD.HCI.OVRL.LB.FE	Human capital index (HCI), female, lower bound (scale 0-1)	The HCI lower bound reflects uncertainty in the measurement of the components and the overall index. It is obtained by recalculating the HCI using estimates of the lower bounds of each of the components of the HCI. The range between the upper and lower bound is the uncertainty interval. While the uncertainty intervals constructed here do not have a rigorous statistical interpretation, a rule of t…	Public Sector: Policy & institutions	Public Sector	1						P	NaN	NaN	-0.43089	-0.52783	-0.404758	-0.998659
HD.HCI.OVRL.LB.MA	Human capital index (HCI), male, lower bound (scale 0-1)	The HCI lower bound reflects uncertainty in the measurement of the components and the overall index. It is obtained by recalculating the HCI using estimates of the lower bounds of each of the components of the HCI. The range between the upper and lower bound is the uncertainty interval. While the uncertainty intervals constructed here do not have a rigorous statistical interpretation, a rule of t…	Public Sector: Policy & institutions	Public Sector	1						P	NaN	NaN	-0.391142	-0.24112	-0.625647	-0.999881
HD.HCI.OVRL.MA	Human capital index (HCI), male (scale 0-1)	The HCI calculates the contributions of health and education to worker productivity. The final index score ranges from zero to one and measures the productivity as a future worker of child born today relative to the benchmark of full health and complete education.	Public Sector: Policy & institutions	Public Sector	1	2	3				P	NaN	NaN	-0.391513	-0.82083	-0.945587	-0.999998
HD.HCI.OVRL.UB	Human capital index (HCI), upper bound (scale 0-1)	The HCI upper bound reflects uncertainty in the measurement of the components and the overall index. It is obtained by recalculating the HCI using estimates of the upper bounds of each of the components of the HCI. The range between the upper and lower bound is the uncertainty interval. While the uncertainty intervals constructed here do not have a rigorous statistical interpretation, a rule of t…	Public Sector: Policy & institutions	Public Sector	1	2	3				P	-0.717522	NaN	-0.405697	-0.946507	-0.948335	-0.863865
HD.HCI.OVRL.UB.FE	Human capital index (HCI), female, upper bound (scale 0-1)	The HCI upper bound reflects uncertainty in the measurement of the components and the overall index. It is obtained by recalculating the HCI using estimates of the upper bounds of each of the components of the HCI. The range between the upper and lower bound is the uncertainty interval. While the uncertainty intervals constructed here do not have a rigorous statistical interpretation, a rule of t…	Public Sector: Policy & institutions	Public Sector	1	2					P	NaN	NaN	-0.481994	-0.96639	-0.521655	-0.999015
HD.HCI.OVRL.UB.MA	Human capital index (HCI), male, upper bound (scale 0-1)	The HCI upper bound reflects uncertainty in the measurement of the components and the overall index. It is obtained by recalculating the HCI using estimates of the upper bounds of each of the components of the HCI. The range between the upper and lower bound is the uncertainty interval. While the uncertainty intervals constructed here do not have a rigorous statistical interpretation, a rule of t…	Public Sector: Policy & institutions	Public Sector	1	2	3				P	NaN	NaN	-0.395075	-0.996736	-0.840027	-0.99994
IC.BUS.DFRN.XQ	Ease of doing business score (0 = lowest performance to 100 = best performance)	The ease of doing business scores benchmark economies with respect to regulatory best practice, showing the proximity to the best regulatory performance on each Doing Business indicator. An economy’s score is indicated on a scale from 0 to 100, where 0 represents the worst regulatory performance and 100 the best regulatory performance.	Private Sector & Trade: Business environment	Private Sector & Trade	1	2	3				P	0.047895	-0.504869	-0.909149	-0.711705	-0.958908	-0.894331
IC.BUS.NDNS.ZS	New business density (new registrations per 1,000 people ages 15-64)	New businesses registered are the number of new limited liability corporations (or its equivalent) registered in the calendar year.	Private Sector & Trade: Business environment	Private Sector & Trade	1						P	-0.603701	-0.579715	-0.628494	-0.783914	-0.744976	-0.967475
IC.BUS.NREG	New businesses registered (number)	New businesses registered are the number of new limited liability corporations (or its equivalent) registered in the calendar year.	Private Sector & Trade: Business environment	Private Sector & Trade	1						P	-0.61479	-0.590038	-0.640414	-0.782207	-0.744834	-0.967652
IC.CRD.INFO.XQ	Depth of credit information index (0=low to 8=high)	Depth of credit information index measures rules affecting the scope, accessibility, and quality of credit information available through public or private credit registries. The index ranges from 0 to 8, with higher values indicating the availability of more credit information, from either a public registry or a private bureau, to facilitate lending decisions.	Private Sector & Trade: Business environment	Private Sector & Trade	1	2	3	4			P	-0.334521	-0.920362	-0.821292	NaN	-0.858818	-0.861814
IC.CRD.PRVT.ZS	Private credit bureau coverage (% of adults)	Private credit bureau coverage reports the number of individuals or firms listed by a private credit bureau with current information on repayment history, unpaid debts, or credit outstanding. The number is expressed as a percentage of the adult population.	Private Sector & Trade: Business environment	Private Sector & Trade	1						P	-0.724478	NaN	NaN	NaN	-0.495988	-0.854395
IC.CRD.PUBL.ZS	Public credit registry coverage (% of adults)	Public credit registry coverage reports the number of individuals and firms listed in a public credit registry with current information on repayment history, unpaid debts, or credit outstanding. The number is expressed as a percentage of the adult population.	Private Sector & Trade: Business environment	Private Sector & Trade	1	2					P	NaN	-0.905129	-0.651865	NaN	NaN	-0.814318
IC.CUS.DURS.EX	Average time to clear exports through customs (days)	Average time to clear exports through customs is the average number of days to clear direct exports through customs.	Private Sector & Trade: Business environment	Private Sector & Trade	1	2	3	4			P	-0.956086	NaN	0.130286	-1	-1	-1
IC.ELC.DURS	Time to obtain an electrical connection (days)	The average wait, in days, experienced to obtain an electrical connection from the day an establishment applies for it to the day it receives the service.	Private Sector & Trade: Business environment	Private Sector & Trade	1	2	3				P	0.922513	NaN	0.571879	1	NaN	1
IC.ELC.OUTG	Power outages in firms in a typical month (number)	Power outages are the average number of power outages that establishments experience in a typical month.	Private Sector & Trade: Business environment	Private Sector & Trade	1	2	3	4			P	1	NaN	0.723446	1	1	1
IC.ELC.OUTG.ZS	Firms experiencing electrical outages (% of firms)	Percent of firms experiencing electrical outages during the previous fiscal year.	Private Sector & Trade: Business environment	Private Sector & Trade	1	2	3				P	1	NaN	0.0792547	-1	NaN	1
IC.ELC.TIME	Time required to get electricity (days)	Time required to get electricity is the number of days to obtain a permanent electricity connection. The measure captures the median duration that the electricity utility and experts indicate is necessary in practice, rather than required by law, to complete a procedure.	Private Sector & Trade: Business environment	Private Sector & Trade	1	2	3				P	0.838739	0.509067	0.704938	0.703148	0.853853	0.975073
IC.EXP.TMBC	Time to export, border compliance (hours)	Border compliance captures the time and cost associated with compliance with the economy’s customs regulations and with regulations relating to other inspections that are mandatory in order for the shipment to cross the economy’s border, as well as the time and cost for handling that takes place at its port or border. The time and cost for this segment include time and cost for customs clearance …	Private Sector & Trade: Trade facilitation	Private Sector & Trade	1						P	NaN	0.315613	0.569803	0.792321	0.551907	0.849129
IC.EXP.TMDC	Time to export, documentary compliance (hours)	Documentary compliance captures the time and cost associated with compliance with the documentary requirements of all government agencies of the origin economy, the destination economy and any transit economies. The aim is to measure the total burden of preparing the bundle of documents that will enable completion of the international trade for the product and partner pair assumed in the case stu…	Private Sector & Trade: Trade facilitation	Private Sector & Trade	1						P	NaN	0.499027	NaN	NaN	NaN	0.906182
IC.FRM.BKWC.ZS	Firms using banks to finance working capital (% of firms)	Firms using banks to finance working capital are the percentage of firms using bank loans to finance working capital.	Private Sector & Trade: Business environment	Private Sector & Trade	1	2	3				P	-0.434983	NaN	0.43637	-1	1	1
IC.FRM.BNKS.ZS	Firms using banks to finance investment (% of firms)	Firms using banks to finance investment are the percentage of firms using banks to finance investments.	Private Sector & Trade: Business environment	Private Sector & Trade	1	2	3	4			P	0.997523	NaN	0.338037	-1	1	-1
IC.FRM.BRIB.ZS	Bribery incidence (% of firms experiencing at least one bribe payment request)	Bribery incidence is the percentage of firms experiencing at least one bribe payment request across 6 public transactions dealing with utilities access, permits, licenses, and taxes.	Private Sector & Trade: Business environment	Private Sector & Trade	1	2					P	-0.472988	NaN	0.287095	1	NaN	1
IC.FRM.CMPU.ZS	Firms competing against unregistered firms (% of firms)	Firms competing against unregistered firms are the percentage of firms competing against unregistered or informal firms.	Private Sector & Trade: Business environment	Private Sector & Trade	1	2					P	NaN	NaN	-0.320648	-1	NaN	1
IC.FRM.CORR.ZS	Informal payments to public officials (% of firms)	Informal payments to public officials are the percentage of firms expected to make informal payments to public officials to "get things done" with regard to customs, taxes, licenses, regulations, services, and the like.	Private Sector & Trade: Business environment	Private Sector & Trade	1	2					P	-0.519793	NaN	-0.393826	1	NaN	-1
IC.FRM.CRIM.ZS	Losses due to theft and vandalism (% of annual sales of affected firms)	Average losses as a result of theft, robbery, vandalism or arson that occurred on the establishment’s premises calculated as a percentage of annual sales. The value represents the average losses for all firms which reported losses (please see indicator IC.FRM.THEV.ZS).	Private Sector & Trade: Business environment	Private Sector & Trade	1	2	3				P	-1	NaN	0.247569	-1	NaN	-1
IC.FRM.DURS	Time required to obtain an operating license (days)	Time required to obtain operating license is the average wait to obtain an operating license from the day the establishment applied for it to the day it was granted.	Private Sector & Trade: Business environment	Private Sector & Trade	1	2	3				P	NaN	NaN	-0.751265	-1	1	1
IC.FRM.FEMM.ZS	Firms with female top manager (% of firms)	Firms with female top manager refers to the percentage of firms in the private sector who have females as top managers. Top manager refers to the highest ranking manager or CEO of the establishment. This person may be the owner if he/she works as the manager of the firm. The results are based on surveys of more than 100,000 private firms.	Private Sector & Trade: Business environment	Private Sector & Trade	1	2	3				P	NaN	NaN	-0.950757	-1	NaN	1
IC.FRM.FEMO.ZS	Firms with female participation in ownership (% of firms)	Firms with female participation in ownership are the percentage of firms with a woman among the principal owners.	Private Sector & Trade: Business environment	Private Sector & Trade	1	2					P	NaN	NaN	0.436812	-1	NaN	1
IC.FRM.FREG.ZS	Firms formally registered when operations started (% of firms)	Firms formally registered when operations started are the percentage of firms formally registered when they started operations in the country.	Private Sector & Trade: Business environment	Private Sector & Trade	1	2	3				P	0.968835	NaN	0.14669	1	NaN	-1
IC.FRM.METG.ZS	Firms visited or required meetings with tax officials (% of firms)	Percent of firms that were visited or required to meet with tax officials.	Private Sector & Trade: Business environment	Private Sector & Trade	1	2	3				P	1	NaN	0.272641	1	NaN	1
IC.FRM.OUTG.ZS	Value lost due to electrical outages (% of sales for affected firms)	Average losses due to electrical outages, as percentage of total annual sales. The value represents average losses for all firms which reported outages (please see indicator IC.ELC.OUTG.ZS).	Private Sector & Trade: Business environment	Private Sector & Trade	1	2					P	-1	NaN	0.588199	NaN	NaN	1
IC.FRM.RSDV.ZS	Firms that spend on R&D (% of firms)	Percent of firms that spend on research and development.	Private Sector & Trade: Business environment	Private Sector & Trade	1	2	3				P	1	NaN	1	1	NaN	NaN
IC.FRM.THEV.ZS	Firms experiencing losses due to theft and vandalism (% of firms)	Percent of firms experiencing losses due to theft, robbery, vandalism or arson that occurred on the establishment's premises.	Private Sector & Trade: Business environment	Private Sector & Trade	1	2	3				P	NaN	NaN	0.889265	-1	NaN	1
IC.FRM.TRNG.ZS	Firms offering formal training (% of firms)	Firms offering formal training are the percentage of firms offering formal training programs for their permanent, full-time employees.	Private Sector & Trade: Business environment	Private Sector & Trade	1	2	3				P	0.617534	NaN	0.395348	1	1	1
IC.GOV.DURS.ZS	Time spent dealing with the requirements of government regulations (% of senior management time)	Time spent dealing with the requirements of government regulations is the proportion of senior management's time, in a typical week, that is spent dealing with the requirements imposed by government regulations (e.g., taxes, customs, labor regulations, licensing and registration, including dealings with officials, and completing forms).	Private Sector & Trade: Business environment	Private Sector & Trade	1	2	3	4			P	-0.736081	NaN	0.889499	1	-1	1
IC.IMP.CSBC.CD	Cost to import, border compliance (US$)	Border compliance captures the time and cost associated with compliance with the economy’s customs regulations and with regulations relating to other inspections that are mandatory in order for the shipment to cross the economy’s border, as well as the time and cost for handling that takes place at its port or border. The time and cost for this segment include time and cost for customs clearance …	Private Sector & Trade: Trade facilitation	Private Sector & Trade	1						P	NaN	0.4959	NaN	-0.924649	NaN	0.672565
IC.IMP.CSDC.CD	Cost to import, documentary compliance (US$)	Documentary compliance captures the time and cost associated with compliance with the documentary requirements of all government agencies of the origin economy, the destination economy and any transit economies. The aim is to measure the total burden of preparing the bundle of documents that will enable completion of the international trade for the product and partner pair assumed in the case stu…	Private Sector & Trade: Trade facilitation	Private Sector & Trade	1						P	NaN	0.499027	NaN	-0.924649	NaN	NaN
IC.IMP.TMBC	Time to import, border compliance (hours)	Border compliance captures the time and cost associated with compliance with the economy’s customs regulations and with regulations relating to other inspections that are mandatory in order for the shipment to cross the economy’s border, as well as the time and cost for handling that takes place at its port or border. The time and cost for this segment include time and cost for customs clearance …	Private Sector & Trade: Trade facilitation	Private Sector & Trade	1						P	NaN	0.493522	0.569803	-0.921905	NaN	0.772182
IC.IMP.TMDC	Time to import, documentary compliance (hours)	Documentary compliance captures the time and cost associated with compliance with the documentary requirements of all government agencies of the origin economy, the destination economy and any transit economies. The aim is to measure the total burden of preparing the bundle of documents that will enable completion of the international trade for the product and partner pair assumed in the case stu…	Private Sector & Trade: Trade facilitation	Private Sector & Trade	1						P	NaN	0.493863	NaN	NaN	NaN	0.906182
IC.REG.COST.PC.FE.ZS	Cost of business start-up procedures, female (% of GNI per capita)	Cost to register a business is normalized by presenting it as a percentage of gross national income (GNI) per capita.	Private Sector & Trade: Business environment	Private Sector & Trade	1						P	0.751197	0.33872	0.24266	0.735138	0.464188	0.81815
IC.REG.COST.PC.MA.ZS	Cost of business start-up procedures, male (% of GNI per capita)	Cost to register a business is normalized by presenting it as a percentage of gross national income (GNI) per capita.	Private Sector & Trade: Business environment	Private Sector & Trade	1						P	0.751197	0.33872	0.24266	0.735138	0.464188	0.81815
IC.REG.COST.PC.ZS	Cost of business start-up procedures (% of GNI per capita)	Cost to register a business is normalized by presenting it as a percentage of gross national income (GNI) per capita.	Private Sector & Trade: Business environment	Private Sector & Trade	1						P	0.751197	0.33872	0.24266	0.735138	0.464188	0.81815
IC.REG.DURS	Time required to start a business (days)	Time required to start a business is the number of calendar days needed to complete the procedures to legally operate a business. If a procedure can be speeded up at additional cost, the fastest procedure, independent of cost, is chosen.	Private Sector & Trade: Business environment	Private Sector & Trade	1						P	-0.237256	0.696712	-0.577309	0.710434	0.782114	0.954747
IC.REG.DURS.FE	Time required to start a business, female (days)	Time required to start a business is the number of calendar days needed to complete the procedures to legally operate a business. If a procedure can be speeded up at additional cost, the fastest procedure, independent of cost, is chosen.	Private Sector & Trade: Business environment	Private Sector & Trade	1						P	-0.237256	0.696945	-0.577309	0.710434	0.782114	0.954747
IC.REG.DURS.MA	Time required to start a business, male (days)	Time required to start a business is the number of calendar days needed to complete the procedures to legally operate a business. If a procedure can be speeded up at additional cost, the fastest procedure, independent of cost, is chosen.	Private Sector & Trade: Business environment	Private Sector & Trade	1						P	-0.237256	0.696945	-0.577309	0.710434	0.782114	0.954747
IC.REG.PROC	Start-up procedures to register a business (number)	Start-up procedures are those required to start a business, including interactions to obtain necessary permits and licenses and to complete all inscriptions, verifications, and notifications to start operations. Data are for businesses with specific characteristics of ownership, size, and type of production.	Private Sector & Trade: Business environment	Private Sector & Trade	1	2					P	0.348888	0.835737	-0.176892	0.515546	0.627393	0.802062
IC.REG.PROC.FE	Start-up procedures to register a business, female (number)	Start-up procedures are those required to start a business, including interactions to obtain necessary permits and licenses and to complete all inscriptions, verifications, and notifications to start operations. Data are for businesses with specific characteristics of ownership, size, and type of production.	Private Sector & Trade: Business environment	Private Sector & Trade	1	2					P	0.348888	0.826635	-0.176892	0.515546	0.627393	0.802062
IC.REG.PROC.MA	Start-up procedures to register a business, male (number)	Start-up procedures are those required to start a business, including interactions to obtain necessary permits and licenses and to complete all inscriptions, verifications, and notifications to start operations. Data are for businesses with specific characteristics of ownership, size, and type of production.	Private Sector & Trade: Business environment	Private Sector & Trade	1	2					P	0.348888	0.826635	-0.176892	0.515546	0.627393	0.802062
IC.TAX.DURS	Time to prepare and pay taxes (hours)	Time to prepare and pay taxes is the time, in hours per year, it takes to prepare, file, and pay (or withhold) three major types of taxes: the corporate income tax, the value added or sales tax, and labor taxes, including payroll taxes and social security contributions.	Private Sector & Trade: Business environment	Private Sector & Trade	1						P	-0.564672	0.71975	0.0585953	-0.712973	0.665198	0.891438
IC.TAX.GIFT.ZS	Firms expected to give gifts in meetings with tax officials (% of firms)	Firms expected to give gifts in meetings with tax officials is the percentage of firms that answered positively to the question "was a gift or informal payment expected or requested during a meeting with tax officials?"	Private Sector & Trade: Business environment	Private Sector & Trade	1	2					P	0.686893	NaN	-0.18335	1	NaN	1
IC.TAX.METG	Number of visits or required meetings with tax officials (average for affected firms)	Average number of visits or required meetings with tax officials during the year. The value represents the average number of visits for all firms which reported being visited or required to meet with tax officials (please see indicator IC.FRM.METG.ZS).	Private Sector & Trade: Business environment	Private Sector & Trade	1	2	3				P	-1	NaN	0.416169	1	NaN	-1
IC.TAX.PRFT.CP.ZS	Profit tax (% of commercial profits)	Profit tax is the amount of taxes on profits paid by the business.	Private Sector & Trade: Business environment	Private Sector & Trade	1						P	-0.281034	0.161065	0.27658	0.991702	0.456599	0.561272
IC.TAX.TOTL.CP.ZS	Total tax and contribution rate (% of profit)	Total tax rate measures the amount of taxes and mandatory contributions payable by businesses after accounting for allowable deductions and exemptions as a share of commercial profits. Taxes withheld (such as personal income tax) or collected and remitted to tax authorities (such as value added taxes, sales taxes or goods and service taxes) are excluded.	Private Sector & Trade: Business environment	Private Sector & Trade	1						P	0.268698	0.58871	0.236617	0.970046	0.421151	0.0709814
IE.PPI.ICTI.CD	Investment in ICT with private participation (current US$)	Investment in ICT projects with private participation refers to commitments to projects in ICT backbone infrastructure (including land based and submarine cables) that have reached financial closure and directly or indirectly serve the public. Movable assets and small projects are excluded. The types of projects included are operations and management contracts, operations and management contracts…	Private Sector & Trade: Private infrastructure investment	Private Sector & Trade	1	2					P	NaN	-0.430001	NaN	1	NaN	-1
IE.PPI.TRAN.CD	Investment in transport with private participation (current US$)	Investment in transport projects with private participation refers to commitments to infrastructure projects in transport that have reached financial closure and directly or indirectly serve the public. Movable assets and small projects are excluded. The types of projects included are management and lease contracts, operations and management contracts with major capital expenditure, greenfield pr…	Private Sector & Trade: Private infrastructure investment	Private Sector & Trade	1						P	-0.966794	-0.330283	-0.46863	NaN	-0.718342	-0.619057
IE.PPN.TRAN.CD	Public private partnerships investment in transport (current US$)	Public Private Partnerships in transport (current US$) refers to commitments to infrastructure projects in transport that have reached financial closure and directly or indirectly serve the public. Movable assets and small projects are excluded. The types of projects included are management and lease contracts, operations and management contracts with major capital expenditure, and greenfield pro…	Private Sector & Trade: Private infrastructure investment	Private Sector & Trade	1	2					P	-0.966794	-0.380259	-0.46863	NaN	-0.822672	-0.748104
IP.IDS.NRCT	Industrial design applications, nonresident, by count	Industrial design applications are applications to register an industrial design with a national or regional Intellectual Property (IP) offices and designations received by relevant offices through the Hague System. Industrial designs are applied to a wide variety of industrial products and handicrafts. They refer to the ornamental or aesthetic aspects of a useful article, including compositions …	Infrastructure: Technology	Infrastructure	1						P	-0.659576	-0.621039	NaN	NaN	-0.680578	-0.915793
IP.IDS.RSCT	Industrial design applications, resident, by count	Industrial design applications are applications to register an industrial design with a national or regional Intellectual Property (IP) offices and designations received by relevant offices through the Hague System. Industrial designs are applied to a wide variety of industrial products and handicrafts. They refer to the ornamental or aesthetic aspects of a useful article, including compositions …	Infrastructure: Technology	Infrastructure	1	2	3				P	-0.384766	-0.852104	NaN	NaN	-0.890617	-0.896284
IP.JRN.ARTC.SC	Scientific and technical journal articles	Scientific and technical journal articles refer to the number of scientific and engineering articles published in the following fields: physics, biology, chemistry, mathematics, clinical medicine, biomedical research, engineering and technology, and earth and space sciences.	Infrastructure: Technology	Infrastructure	1						P	-0.811414	-0.761629	-0.595125	-0.667576	-0.793164	-0.579175
IP.TMK.NRCT	Trademark applications, nonresident, by count	Trademark applications filed are applications to register a trademark with a national or regional Intellectual Property (IP) offices and designations received by relevant offices through the Madrid System. A trademark is a distinctive sign which identifies certain goods or services as those produced or provided by a specific person or enterprise. A trademark provides protection to the owner of th…	Infrastructure: Technology	Infrastructure	1	2					P	-0.725728	-0.717143	-0.447728	0.82803	-0.752937	-0.906138
IP.TMK.RSCT	Trademark applications, resident, by count	Trademark applications filed are applications to register a trademark with a national or regional Intellectual Property (IP) offices and designations received by relevant offices through the Madrid System. A trademark is a distinctive sign which identifies certain goods or services as those produced or provided by a specific person or enterprise. A trademark provides protection to the owner of th…	Infrastructure: Technology	Infrastructure	1						P	-0.598006	-0.556184	-0.36384	0.701848	-0.716687	-0.9359
IQ.CPA.DEBT.XQ	CPIA debt policy rating (1=low to 6=high)	Debt policy assesses whether the debt management strategy is conducive to minimizing budgetary risks and ensuring long-term debt sustainability.	Public Sector: Policy & institutions	Public Sector	1						P	-0.800463	NaN	0.72635	-0.403616	NaN	0.644359
IQ.CPA.HRES.XQ	CPIA building human resources rating (1=low to 6=high)	Building human resources assesses the national policies and public and private sector service delivery that affect the access to and quality of health and education services, including prevention and treatment of HIV/AIDS, tuberculosis, and malaria.	Public Sector: Policy & institutions	Public Sector	1						P	-0.810887	NaN	-0.287797	-0.213781	NaN	NaN
IQ.CPA.REVN.XQ	CPIA efficiency of revenue mobilization rating (1=low to 6=high)	Efficiency of revenue mobilization assesses the overall pattern of revenue mobilization--not only the de facto tax structure, but also revenue from all sources as actually collected.	Public Sector: Policy & institutions	Public Sector	1						P	-0.653649	NaN	0.157555	-0.847903	NaN	-0.599919
IQ.SPI.OVRL	Statistical performance indicators (SPI): Overall score (scale 0-100)	The SPI overall score is a composite score measuing country performance across five pillars: data use, data services, data products, data sources, and data infrastructure. The new Statistical Performance Indicators (SPI) will replace the Statistical Capacity Index (SCI), which the World Bank has regularly published since 2004. Although the goals are the same, to offer a better tool to measure the…	Public Sector: Policy & institutions	Public Sector	1	2					P	-0.741087	-0.662441	-0.940963	0.489822	-0.243103	-0.928351
IQ.SPI.PIL1	Statistical performance indicators (SPI): Pillar 1 data use score (scale 0-100)	The data use overall score is a composite score measuring the demand side of the statistical system. The data use pillar is segmented by five types of users: (i) the legislature, (ii) the executive branch, (iii) civil society (including sub-national actors), (iv) academia and (v) international bodies. Each dimension would have associated indicators to measure performance. A mature system would sc…	Public Sector: Policy & institutions	Public Sector	1	2	3	4			P	-0.817659	-0.676958	-0.627671	-0.81432	-0.840918	-0.836804
IQ.SPI.PIL2	Statistical performance indicators (SPI): Pillar 2 data services score (scale 0-100)	The data services pillar overall score is a composite indicator based on four dimensions of data services: (i) the quality of data releases, (ii) the richness and openness of online access, (iii) the effectiveness of advisory and analytical services related to statistics, and (iv) the availability and use of data access services such as secure microdata access. Advisory and analytical services mi…	Public Sector: Policy & institutions	Public Sector	1						P	-0.225047	0.635887	-0.835974	0.202664	0.00955579	-0.666594
IQ.SPI.PIL3	Statistical performance indicators (SPI): Pillar 3 data products score (scale 0-100)	The data products overall score is a composite score measureing whether the country is able to produce relevant indicators, primarily related to SDGs. The data products (internal process) pillar is segmented by four topics and organized into (i) social, (ii) economic, (iii) environmental, and (iv) institutional dimensions using the typology of the Sustainable Development Goals (SDGs). This approa…	Public Sector: Policy & institutions	Public Sector	1						P	-0.576073	-0.566466	-0.176611	-0.73219	-0.874939	-0.136515
IQ.SPI.PIL5	Statistical performance indicators (SPI): Pillar 5 data infrastructure score (scale 0-100)	The data infrastructure pillar overall score measures the hard and soft infrastructure segments, itemizing essential cross cutting requirements for an effective statistical system. The segments are: (i) legislation and governance covering the existence of laws and a functioning institutional framework for the statistical system; (ii) standards and methods addressing compliance with recognized fra…	Public Sector: Policy & institutions	Public Sector	1	2	3				P	-0.822644	-0.597614	-0.93348	0.924965	-0.216549	-0.731844
IS.AIR.GOOD.MT.K1	Air transport, freight (million ton-km)	Air freight is the volume of freight, express, and diplomatic bags carried on each flight stage (operation of an aircraft from takeoff to its next landing), measured in metric tons times kilometers traveled.	Infrastructure: Transportation	Infrastructure	1						P	0.341319	-0.80698	0.140827	-0.466646	0.0875705	-0.695107
IS.RRS.GOOD.MT.K6	Railways, goods transported (million ton-km)	Goods transported by railway are the volume of goods transported by railway, measured in metric tons times kilometers traveled.	Infrastructure: Transportation	Infrastructure	1						P	NaN	-0.671369	NaN	-0.146173	-0.413013	-0.812225
IS.SHP.GCNW.XQ	Liner shipping connectivity index (maximum value in 2004 = 100)	The Liner Shipping Connectivity Index captures how well countries are connected to global shipping networks. It is computed by the United Nations Conference on Trade and Development (UNCTAD) based on five components of the maritime transport sector: number of ships, their container-carrying capacity, maximum vessel size, number of services, and number of companies that deploy container ships in a…	Infrastructure: Transportation	Infrastructure	1	2					P	-0.720848	-0.780735	NaN	-0.800803	-0.6785	-0.851796
IS.SHP.GOOD.TU	Container port traffic (TEU: 20 foot equivalent units)	Port container traffic measures the flow of containers from land to sea transport modes, and vice versa, in twenty-foot equivalent units (TEUs), a standard-size container. Data refer to coastal shipping as well as international journeys. Transshipment traffic is counted as two lifts at the intermediate port (once to off-load and again as an outbound lift) and includes empty units.	Infrastructure: Transportation	Infrastructure	1	2	3				P	-0.703186	-0.813365	NaN	-0.923221	-0.814324	-0.737948
IT.CEL.SETS	Mobile cellular subscriptions	Mobile cellular telephone subscriptions are subscriptions to a public mobile telephone service that provide access to the PSTN using cellular technology. The indicator includes (and is split into) the number of postpaid subscriptions, and the number of active prepaid accounts (i.e. that have been used during the last three months). The indicator applies to all mobile cellular subscriptions that o…	Infrastructure: Communications	Infrastructure	1	2	3				P	-0.788654	-0.815946	-0.421383	-0.904685	-0.811956	-0.778205
IT.CEL.SETS.P2	Mobile cellular subscriptions (per 100 people)	Mobile cellular telephone subscriptions are subscriptions to a public mobile telephone service that provide access to the PSTN using cellular technology. The indicator includes (and is split into) the number of postpaid subscriptions, and the number of active prepaid accounts (i.e. that have been used during the last three months). The indicator applies to all mobile cellular subscriptions that o…	Infrastructure: Communications	Infrastructure	1	2	3				P	-0.771454	-0.817677	-0.372763	-0.909795	-0.813039	-0.772248
IT.NET.USER.ZS	Individuals using the Internet (% of population)	Internet users are individuals who have used the Internet (from any location) in the last 3 months. The Internet can be used via a computer, mobile phone, personal digital assistant, games machine, digital TV etc.	Infrastructure: Communications	Infrastructure	1	2	3	4			P	-0.726547	-0.842216	-0.70476	-0.816397	-0.804327	-0.804253
LP.LPI.CUST.XQ	Logistics performance index: Efficiency of customs clearance process (1=low to 5=high)	Data are from the Logistics Performance Index survey conducted by the World Bank in partnership with academic and international institutions and private companies and individuals engaged in international logistics. Respondents evaluate eight countries on six core dimensions on a scale from 1 (worst) to 5 (best). The eight countries are chosen based on the most important export and import markets …	Trade	Trade	1						P	0.00674906	-0.921663	0.139278	-0.322726	-0.593941	-0.708213
LP.LPI.INFR.XQ	Logistics performance index: Quality of trade and transport-related infrastructure (1=low to 5=high)	Data are from the Logistics Performance Index survey conducted by the World Bank in partnership with academic and international institutions and private companies and individuals engaged in international logistics. Respondents evaluate eight countries on six core dimensions on a scale from 1 (worst) to 5 (best). The eight countries are chosen based on the most important export and import markets …	Private Sector & Trade: Trade facilitation	Private Sector & Trade	1						P	-0.00340668	-0.849227	0.0593909	-0.502005	-0.32264	-0.606388
LP.LPI.ITRN.XQ	Logistics performance index: Ease of arranging competitively priced shipments (1=low to 5=high)	Data are from the Logistics Performance Index survey conducted by the World Bank in partnership with academic and international institutions and private companies and individuals engaged in international logistics. Respondents evaluate eight countries on six core dimensions on a scale from 1 (worst) to 5 (best). The eight countries are chosen based on the most important export and import markets …	Private Sector & Trade: Trade facilitation	Private Sector & Trade	1						P	-0.172844	-0.647424	0.096641	0.149261	-0.932113	-0.591354
LP.LPI.OVRL.XQ	Logistics performance index: Overall (1=low to 5=high)	The Logistics Performance Index overall score reflects perceptions of a country's logistics based on the efficiency of customs clearance process, quality of trade- and transport-related infrastructure, ease of arranging competitively priced shipments, quality of logistics services, ability to track and trace consignments, and frequency with which shipments reach the consignee within the scheduled…	Private Sector & Trade: Trade facilitation	Private Sector & Trade	1						P	-0.137674	-0.840167	-0.00741792	-0.268214	-0.523058	-0.688561
MS.MIL.TOTL.TF.ZS	Armed forces personnel (% of total labor force)	Armed forces personnel are active duty military personnel, including paramilitary forces if the training, organization, equipment, and control suggest they may be used to support or replace regular military forces. Labor force comprises all people who meet the International Labour Organization's definition of the economically active population.	Public Sector: Defense & arms trade	Public Sector	1	2					P	0.835705	0.702536	0.591149	0.310033	0.245209	0.945609
MS.MIL.XPND.CD	Military expenditure (current USD)	Military expenditures data from SIPRI are derived from the NATO definition, which includes all current and capital expenditures on the armed forces, including peacekeeping forces; defense ministries and other government agencies engaged in defense projects; paramilitary forces, if these are judged to be trained and equipped for military operations; and military space activities. Such expenditures…	Public Sector: Defense & arms trade	Public Sector	1	2					P	-0.774057	-0.814864	0.104747	0.672801	-0.717172	-0.826022
MS.MIL.XPND.CN	Military expenditure (current LCU)	Military expenditures data from SIPRI are derived from the NATO definition, which includes all current and capital expenditures on the armed forces, including peacekeeping forces; defense ministries and other government agencies engaged in defense projects; paramilitary forces, if these are judged to be trained and equipped for military operations; and military space activities. Such expenditures…	Public Sector: Defense & arms trade	Public Sector	1	2					P	-0.77593	-0.782942	-0.129268	-0.856052	-0.746013	-0.804345
MS.MIL.XPND.ZS	Military expenditure (% of general government expenditure)	Military expenditures data from SIPRI are derived from the NATO definition, which includes all current and capital expenditures on the armed forces, including peacekeeping forces; defense ministries and other government agencies engaged in defense projects; paramilitary forces, if these are judged to be trained and equipped for military operations; and military space activities. Such expenditures…	Public Sector: Defense & arms trade	Public Sector	1						P	0.512238	0.878243	0.342391	-0.15412	0.516917	-0.621735
MS.MIL.XPRT.KD	Arms exports (SIPRI trend indicator values)	Arms transfers cover the supply of military weapons through sales, aid, gifts, and those made through manufacturing licenses. Data cover major conventional weapons such as aircraft, armored vehicles, artillery, radar systems, missiles, and ships designed for military use. Excluded are transfers of other military equipment such as small arms and light weapons, trucks, small artillery, ammunition, …	Public Sector: Defense & arms trade	Public Sector	1						P	NaN	-0.747538	NaN	NaN	0.470507	1
NE.CON.GOVT.CD	General government final consumption expenditure (current US$)	General government final consumption expenditure (formerly general government consumption) includes all government current expenditures for purchases of goods and services (including compensation of employees). It also includes most expenditures on national defense and security, but excludes government military expenditures that are part of government capital formation. Data are in current U.S. d…	Economic Policy & Debt: National accounts: US$ at current prices: Expenditure on GDP	Economic Policy & Debt	1	2					P	-0.832823	-0.805008	-0.00776142	NaN	-0.761202	-0.717582
NE.CON.GOVT.CN	General government final consumption expenditure (current LCU)	General government final consumption expenditure (formerly general government consumption) includes all government current expenditures for purchases of goods and services (including compensation of employees). It also includes most expenditures on national defense and security, but excludes government military expenditures that are part of government capital formation. Data are in current local …	Economic Policy & Debt: National accounts: Local currency at current prices: Expenditure on GDP	Economic Policy & Debt	1						P	-0.831574	-0.775769	-0.0275584	NaN	-0.785676	-0.705741
NE.CON.GOVT.KD	General government final consumption expenditure (constant 2015 US$)	General government final consumption expenditure (formerly general government consumption) includes all government current expenditures for purchases of goods and services (including compensation of employees). It also includes most expenditures on national defense and security, but excludes government military expenditures that are part of government capital formation. Data are in constant 2015 …	Economic Policy & Debt: National accounts: US$ at constant 2015 prices: Expenditure on GDP	Economic Policy & Debt	1						P	-0.814331	NaN	-0.0527697	NaN	-0.762529	-0.79613
NE.CON.GOVT.KN	General government final consumption expenditure (constant LCU)	General government final consumption expenditure (formerly general government consumption) includes all government current expenditures for purchases of goods and services (including compensation of employees). It also includes most expenditures on national defense and security, but excludes government military expenditures that are part of government capital formation. Data are in constant local…	Economic Policy & Debt: National accounts: Local currency at constant prices: Expenditure on GDP	Economic Policy & Debt	1						P	-0.814331	NaN	-0.0527697	NaN	-0.762529	-0.79613
NE.CON.PRVT.CD	Household and NPISHs Final consumption expenditure (current US$)	Household and NPISHs final consumption expenditure (formerly private consumption) is the market value of all goods and services, including durable products (such as cars, washing machines, and home computers), purchased by households. It excludes purchases of dwellings but includes imputed rent for owner-occupied dwellings. It also includes payments and fees to governments to obtain permits and l…	Economic Policy & Debt: National accounts: US$ at current prices: Expenditure on GDP	Economic Policy & Debt	1						P	-0.84731	-0.798344	-0.0277931	NaN	-0.767976	-0.765964
NE.CON.PRVT.CN	Household and NPISHs Final consumption expenditure (current LCU)	Household and NPISHs final consumption expenditure (formerly private consumption) is the market value of all goods and services, including durable products (such as cars, washing machines, and home computers), purchased by households. It excludes purchases of dwellings but includes imputed rent for owner-occupied dwellings. It also includes payments and fees to governments to obtain permits and l…	Economic Policy & Debt: National accounts: Local currency at current prices: Expenditure on GDP	Economic Policy & Debt	1	2					P	-0.84879	-0.76608	-0.0657882	NaN	-0.806962	-0.737383
NE.CON.PRVT.CN.AD	Households and NPISHs final consumption expenditure: linked series (current LCU)	Household final consumption expenditure (formerly private consumption) is the market value of all goods and services, including durable products (such as cars, washing machines, and home computers), purchased by households. It excludes purchases of dwellings but includes imputed rent for owner-occupied dwellings. It also includes payments and fees to governments to obtain permits and licenses. He…	Economic Policy & Debt: National accounts: Local currency at current prices: Expenditure on GDP	Economic Policy & Debt	1	2					P	-0.84879	-0.76608	-0.0657882	NaN	-0.806962	-0.753296
NE.CON.PRVT.KD	Households and NPISHs Final consumption expenditure (constant 2015 US$)	Household and NPISHs final consumption expenditure (formerly private consumption) is the market value of all goods and services, including durable products (such as cars, washing machines, and home computers), purchased by households. It excludes purchases of dwellings but includes imputed rent for owner-occupied dwellings. It also includes payments and fees to governments to obtain permits and l…	Economic Policy & Debt: National accounts: US$ at constant 2015 prices: Expenditure on GDP	Economic Policy & Debt	1	2					P	-0.851495	-0.782972	-0.156836	NaN	-0.85081	-0.789292
NE.CON.PRVT.KN	Household and NPISHs Final consumption expenditure (constant LCU)	Household and NPISHs final consumption expenditure (formerly private consumption) is the market value of all goods and services, including durable products (such as cars, washing machines, and home computers), purchased by households. It excludes purchases of dwellings but includes imputed rent for owner-occupied dwellings. It also includes payments and fees to governments to obtain permits and l…	Economic Policy & Debt: National accounts: Local currency at constant prices: Expenditure on GDP	Economic Policy & Debt	1	2					P	-0.851495	-0.782972	-0.156836	NaN	-0.85081	-0.789292
NE.CON.PRVT.PC.KD	Households and NPISHs final consumption expenditure per capita (constant 2015 US$)	Household final consumption expenditure per capita (private consumption per capita) is calculated using private consumption in constant 2015 prices and World Bank population estimates. Household final consumption expenditure is the market value of all goods and services, including durable products (such as cars, washing machines, and home computers), purchased by households. It excludes purchases…	Economic Policy & Debt: National accounts: US$ at constant 2015 prices: Expenditure on GDP	Economic Policy & Debt	1	2	3				P	-0.846472	-0.787921	-0.164154	NaN	-0.858514	-0.805068
NE.CON.PRVT.PP.CD	Households and NPISHs Final consumption expenditure, PPP (current international $)	This indicator provides values for households and NPISHs final consumption expenditure expressed in current international dollars converted by purchasing power parity (PPP) conversion factor. Household final consumption expenditure (formerly private consumption) is the market value of all goods and services, including durable products (such as cars, washing machines, and home computers), purchase…	Economic Policy & Debt: Purchasing power parity	Economic Policy & Debt	1	2					P	-0.8607	-0.76652	-0.0323797	NaN	-0.805568	-0.764928
NE.CON.PRVT.PP.KD	Households and NPISHs Final consumption expenditure, PPP (constant 2021 international $)	Household final consumption expenditure (formerly private consumption) is the market value of all goods and services, including durable products (such as cars, washing machines, and home computers), purchased by households. It excludes purchases of dwellings but includes imputed rent for owner-occupied dwellings. It also includes payments and fees to governments to obtain permits and licenses. He…	Economic Policy & Debt: Purchasing power parity	Economic Policy & Debt	1	2					P	-0.851495	-0.782972	NaN	NaN	-0.85081	-0.789292
NE.CON.PRVT.ZS	Households and NPISHs final consumption expenditure (% of GDP)	Household final consumption expenditure (formerly private consumption) is the market value of all goods and services, including durable products (such as cars, washing machines, and home computers), purchased by households. It excludes purchases of dwellings but includes imputed rent for owner-occupied dwellings. It also includes payments and fees to governments to obtain permits and licenses. He…	Economic Policy & Debt: National accounts: Shares of GDP & other	Economic Policy & Debt	1						P	0.843133	0.39266	0.667875	NaN	0.573183	0.528851
NE.CON.TOTL.CD	Final consumption expenditure (current US$)	Final consumption expenditure (formerly total consumption) is the sum of household final consumption expenditure (private consumption) and general government final consumption expenditure (general government consumption). Data are in current U.S. dollars.	Economic Policy & Debt: National accounts: US$ at current prices: Expenditure on GDP	Economic Policy & Debt	1	2					P	-0.851316	-0.800494	-0.0239782	NaN	-0.766902	-0.759616
NE.CON.TOTL.CN	Final consumption expenditure (current LCU)	Final consumption expenditure (formerly total consumption) is the sum of household final consumption expenditure (private consumption) and general government final consumption expenditure (general government consumption). Data are in current local currency.	Economic Policy & Debt: National accounts: Local currency at current prices: Expenditure on GDP	Economic Policy & Debt	1	2					P	-0.852511	-0.769183	-0.0583883	NaN	-0.801838	-0.733235
NE.CON.TOTL.KD	Final consumption expenditure (constant 2015 US$)	Final consumption expenditure (formerly total consumption) is the sum of household final consumption expenditure (formerly private consumption) and general government final consumption expenditure (formerly general government consumption). Data are in constant 2015 prices, expressed in U.S. dollars.	Economic Policy & Debt: National accounts: US$ at constant 2015 prices: Expenditure on GDP	Economic Policy & Debt	1	2					P	-0.857602	-0.785784	-0.133939	NaN	-0.830715	-0.791348
NE.CON.TOTL.KN	Final consumption expenditure (constant LCU)	Final consumption expenditure (formerly total consumption) is the sum of household final consumption expenditure (formerly private consumption) and general government final consumption expenditure (formerly general government consumption). Data are in constant local currency.	Economic Policy & Debt: National accounts: Local currency at constant prices: Expenditure on GDP	Economic Policy & Debt	1	2					P	-0.857602	-0.785784	-0.133939	NaN	-0.830715	-0.791348
NE.CON.TOTL.ZS	Final consumption expenditure (% of GDP)	Final consumption expenditure (formerly total consumption) is the sum of household final consumption expenditure (private consumption) and general government final consumption expenditure (general government consumption). This estimate includes any statistical discrepancy in the use of resources relative to the supply of resources.	Economic Policy & Debt: National accounts: Shares of GDP & other	Economic Policy & Debt	1						P	0.834038	0.232732	0.748758	NaN	0.0828745	0.484736
NE.DAB.DEFL.ZS	Gross national expenditure deflator (base year varies by country)	Gross national expenditure (formerly domestic absorption) is the sum of household final consumption expenditure (formerly private consumption), general government final consumption expenditure (formerly general government consumption), and gross capital formation (formerly gross domestic investment).	Economic Policy & Debt: National accounts: Shares of GDP & other	Economic Policy & Debt	1	2					P	-0.854121	-0.843163	-0.134042	NaN	NaN	-0.773152
NE.DAB.TOTL.CD	Gross national expenditure (current US$)	Gross national expenditure (formerly domestic absorption) is the sum of household final consumption expenditure (formerly private consumption), general government final consumption expenditure (formerly general government consumption), and gross capital formation (formerly gross domestic investment). Data are in current U.S. dollars.	Economic Policy & Debt: National accounts: US$ at current prices: Expenditure on GDP	Economic Policy & Debt	1	2					P	-0.848645	-0.81439	-0.0447632	NaN	-0.762443	-0.760527
NE.DAB.TOTL.CN	Gross national expenditure (current LCU)	Gross national expenditure (formerly domestic absorption) is the sum of household final consumption expenditure (formerly private consumption), general government final consumption expenditure (formerly general government consumption), and gross capital formation (formerly gross domestic investment). Data are in current local currency.	Economic Policy & Debt: National accounts: Local currency at current prices: Expenditure on GDP	Economic Policy & Debt	1						P	-0.849711	-0.785217	-0.0808938	NaN	-0.799404	-0.732907
NE.DAB.TOTL.KD	Gross national expenditure (constant 2015 US$)	Gross national expenditure (formerly domestic absorption) is the sum of household final consumption expenditure (formerly private consumption), general government final consumption expenditure (formerly general government consumption), and gross capital formation (formerly gross domestic investment). Data are in constant 2015 prices, expressed in U.S. dollars.	Economic Policy & Debt: National accounts: US$ at constant 2015 prices: Expenditure on GDP	Economic Policy & Debt	1	2					P	-0.858026	-0.80259	-0.146834	NaN	NaN	-0.795091
NE.DAB.TOTL.KN	Gross national expenditure (constant LCU)	Gross national expenditure (formerly domestic absorption) is the sum of household final consumption expenditure (formerly private consumption), general government final consumption expenditure (formerly general government consumption), and gross capital formation (formerly gross domestic investment). Data are in constant local currency.	Economic Policy & Debt: National accounts: Local currency at constant prices: Expenditure on GDP	Economic Policy & Debt	1	2					P	-0.857922	-0.80259	-0.146976	NaN	NaN	-0.795266
NE.DAB.TOTL.ZS	Gross national expenditure (% of GDP)	Gross national expenditure (formerly domestic absorption) is the sum of household final consumption expenditure (formerly private consumption), general government final consumption expenditure (formerly general government consumption), and gross capital formation (formerly gross domestic investment).	Economic Policy & Debt: National accounts: Shares of GDP & other	Economic Policy & Debt	1						P	0.831428	-0.589816	0.215014	NaN	-0.0575442	0.229558
NE.EXP.GNFS.CD	Exports of goods and services (current US$)	Exports of goods and services represent the value of all goods and other market services provided to the rest of the world. They include the value of merchandise, freight, insurance, transport, travel, royalties, license fees, and other services, such as communication, construction, financial, information, business, personal, and government services. They exclude compensation of employees and inv…	Economic Policy & Debt: National accounts: US$ at current prices: Expenditure on GDP	Economic Policy & Debt	1						P	-0.857972	-0.799843	-0.0304008	NaN	-0.729572	-0.704931
NE.EXP.GNFS.CN	Exports of goods and services (current LCU)	Exports of goods and services represent the value of all goods and other market services provided to the rest of the world. They include the value of merchandise, freight, insurance, transport, travel, royalties, license fees, and other services, such as communication, construction, financial, information, business, personal, and government services. They exclude compensation of employees and inv…	Economic Policy & Debt: National accounts: Local currency at current prices: Expenditure on GDP	Economic Policy & Debt	1						P	-0.858094	-0.756986	-0.0597657	NaN	-0.761157	-0.683662
NE.EXP.GNFS.KD	Exports of goods and services (constant 2015 US$)	Exports of goods and services represent the value of all goods and other market services provided to the rest of the world. They include the value of merchandise, freight, insurance, transport, travel, royalties, license fees, and other services, such as communication, construction, financial, information, business, personal, and government services. They exclude compensation of employees and inv…	Economic Policy & Debt: National accounts: US$ at constant 2015 prices: Expenditure on GDP	Economic Policy & Debt	1						P	-0.84594	NaN	-0.0301853	NaN	-0.742652	-0.729904
NE.EXP.GNFS.KN	Exports of goods and services (constant LCU)	Exports of goods and services represent the value of all goods and other market services provided to the rest of the world. They include the value of merchandise, freight, insurance, transport, travel, royalties, license fees, and other services, such as communication, construction, financial, information, business, personal, and government services. They exclude compensation of employees and inv…	Economic Policy & Debt: National accounts: Local currency at constant prices: Expenditure on GDP	Economic Policy & Debt	1						P	-0.84594	NaN	-0.0301853	NaN	-0.742652	-0.729904
NE.GDI.FPRV.CN	Gross fixed capital formation, private sector (current LCU)	Private investment covers gross outlays by the private sector (including private nonprofit agencies) on additions to its fixed domestic assets.	Economic Policy & Debt: National accounts: Local currency at current prices: Expenditure on GDP	Economic Policy & Debt	1						P	-0.697128	-0.817372	-0.182555	NaN	-0.770673	NaN
NE.GDI.FTOT.CD	Gross fixed capital formation (current US$)	Gross fixed capital formation (formerly gross domestic fixed investment) includes land improvements (fences, ditches, drains, and so on); plant, machinery, and equipment purchases; and the construction of roads, railways, and the like, including schools, offices, hospitals, private residential dwellings, and commercial and industrial buildings. According to the 1993 SNA, net acquisitions of valua…	Economic Policy & Debt: National accounts: US$ at current prices: Expenditure on GDP	Economic Policy & Debt	1	2					P	-0.824396	-0.82508	-0.10205	NaN	-0.748863	-0.753641
NE.GDI.FTOT.CN	Gross fixed capital formation (current LCU)	Gross fixed capital formation (formerly gross domestic fixed investment) includes land improvements (fences, ditches, drains, and so on); plant, machinery, and equipment purchases; and the construction of roads, railways, and the like, including schools, offices, hospitals, private residential dwellings, and commercial and industrial buildings. According to the 1993 SNA, net acquisitions of valua…	Economic Policy & Debt: National accounts: Local currency at current prices: Expenditure on GDP	Economic Policy & Debt	1						P	-0.825224	-0.798107	-0.142251	NaN	-0.794079	-0.725756
NE.GDI.FTOT.KD	Gross fixed capital formation (constant 2015 US$)	Gross fixed capital formation (formerly gross domestic fixed investment) includes land improvements (fences, ditches, drains, and so on); plant, machinery, and equipment purchases; and the construction of roads, railways, and the like, including schools, offices, hospitals, private residential dwellings, and commercial and industrial buildings. According to the 2008 SNA, net acquisitions of valua…	Economic Policy & Debt: National accounts: US$ at constant 2015 prices: Expenditure on GDP	Economic Policy & Debt	1	2					P	-0.843283	NaN	-0.17494	NaN	-0.828813	-0.792535
NE.GDI.FTOT.KN	Gross fixed capital formation (constant LCU)	Gross fixed capital formation (formerly gross domestic fixed investment) includes land improvements (fences, ditches, drains, and so on); plant, machinery, and equipment purchases; and the construction of roads, railways, and the like, including schools, offices, hospitals, private residential dwellings, and commercial and industrial buildings. According to the 1993 SNA, net acquisitions of valua…	Economic Policy & Debt: National accounts: Local currency at constant prices: Expenditure on GDP	Economic Policy & Debt	1	2					P	-0.843283	NaN	-0.17494	NaN	-0.828813	-0.792535
NE.GDI.STKB.CD	Changes in inventories (current US$)	Inventories are stocks of goods held by firms to meet temporary or unexpected fluctuations in production or sales, and "work in progress." Data are in current U.S. dollars.	Economic Policy & Debt: National accounts: US$ at current prices: Expenditure on GDP	Economic Policy & Debt	1						P	-0.715624	-0.713283	NaN	NaN	-0.295493	-0.836776
NE.GDI.STKB.CN	Changes in inventories (current LCU)	Inventories are stocks of goods held by firms to meet temporary or unexpected fluctuations in production or sales, and "work in progress." Data are in current local currency.	Economic Policy & Debt: National accounts: Local currency at current prices: Expenditure on GDP	Economic Policy & Debt	1						P	-0.716701	-0.683058	NaN	NaN	-0.279361	-0.801063
NE.GDI.STKB.KN	Changes in inventories (constant LCU)	Inventories are stocks of goods held by firms to meet temporary or unexpected fluctuations in production or sales, and "work in progress." Data are in constant local currency.	Economic Policy & Debt: National accounts: Local currency at constant prices: Expenditure on GDP	Economic Policy & Debt	1						P	-0.759439	NaN	NaN	NaN	-0.119743	-0.848858
NE.GDI.TOTL.CD	Gross capital formation (current US$)	Gross capital formation (formerly gross domestic investment) consists of outlays on additions to the fixed assets of the economy plus net changes in the level of inventories. Fixed assets include land improvements (fences, ditches, drains, and so on); plant, machinery, and equipment purchases; and the construction of roads, railways, and the like, including schools, offices, hospitals, private re…	Economic Policy & Debt: National accounts: US$ at current prices: Expenditure on GDP	Economic Policy & Debt	1	2					P	-0.827965	-0.828842	-0.10205	NaN	-0.73737	-0.760114
NE.GDI.TOTL.CN	Gross capital formation (current LCU)	Gross capital formation (formerly gross domestic investment) consists of outlays on additions to the fixed assets of the economy plus net changes in the level of inventories. Fixed assets include land improvements (fences, ditches, drains, and so on); plant, machinery, and equipment purchases; and the construction of roads, railways, and the like, including schools, offices, hospitals, private re…	Economic Policy & Debt: National accounts: Local currency at current prices: Expenditure on GDP	Economic Policy & Debt	1	2					P	-0.828642	-0.80221	-0.142251	NaN	-0.773771	-0.73053
NE.GDI.TOTL.KD	Gross capital formation (constant 2015 US$)	Gross capital formation (formerly gross domestic investment) consists of outlays on additions to the fixed assets of the economy plus net changes in the level of inventories. Fixed assets include land improvements (fences, ditches, drains, and so on); plant, machinery, and equipment purchases; and the construction of roads, railways, and the like, including schools, offices, hospitals, private re…	Economic Policy & Debt: National accounts: US$ at constant 2015 prices: Expenditure on GDP	Economic Policy & Debt	1	2					P	-0.848249	-0.819279	-0.17494	NaN	NaN	-0.799293
NE.GDI.TOTL.KN	Gross capital formation (constant LCU)	Gross capital formation (formerly gross domestic investment) consists of outlays on additions to the fixed assets of the economy plus net changes in the level of inventories. Fixed assets include land improvements (fences, ditches, drains, and so on); plant, machinery, and equipment purchases; and the construction of roads, railways, and the like, including schools, offices, hospitals, private re…	Economic Policy & Debt: National accounts: Local currency at constant prices: Expenditure on GDP	Economic Policy & Debt	1	2					P	-0.848249	-0.819279	-0.17494	NaN	NaN	-0.799293
NE.IMP.GNFS.CD	Imports of goods and services (current US$)	Imports of goods and services represent the value of all goods and other market services received from the rest of the world. They include the value of merchandise, freight, insurance, transport, travel, royalties, license fees, and other services, such as communication, construction, financial, information, business, personal, and government services. They exclude compensation of employees and i…	Economic Policy & Debt: National accounts: US$ at current prices: Expenditure on GDP	Economic Policy & Debt	1	2					P	-0.858863	-0.822088	0.0349688	NaN	-0.685234	-0.716948
NE.IMP.GNFS.CN	Imports of goods and services (current LCU)	Imports of goods and services represent the value of all goods and other market services received from the rest of the world. They include the value of merchandise, freight, insurance, transport, travel, royalties, license fees, and other services, such as communication, construction, financial, information, business, personal, and government services. They exclude compensation of employees and i…	Economic Policy & Debt: National accounts: Local currency at current prices: Expenditure on GDP	Economic Policy & Debt	1						P	-0.860122	-0.786185	0.00805943	NaN	-0.714081	-0.692046
NE.IMP.GNFS.KD	Imports of goods and services (constant 2015 US$)	Imports of goods and services represent the value of all goods and other market services received from the rest of the world. They include the value of merchandise, freight, insurance, transport, travel, royalties, license fees, and other services, such as communication, construction, financial, information, business, personal, and government services. They exclude compensation of employees and i…	Economic Policy & Debt: National accounts: US$ at constant 2015 prices: Expenditure on GDP	Economic Policy & Debt	1						P	-0.846962	NaN	-0.0567086	NaN	-0.747499	-0.741696
NE.IMP.GNFS.KN	Imports of goods and services (constant LCU)	Imports of goods and services represent the value of all goods and other market services received from the rest of the world. They include the value of merchandise, freight, insurance, transport, travel, royalties, license fees, and other services, such as communication, construction, financial, information, business, personal, and government services. They exclude compensation of employees and i…	Economic Policy & Debt: National accounts: Local currency at constant prices: Expenditure on GDP	Economic Policy & Debt	1						P	-0.846962	NaN	-0.0567086	NaN	-0.747499	-0.741696
NE.RSB.GNFS.KN	External balance on goods and services (constant LCU)	External balance on goods and services (formerly resource balance) equals exports of goods and services minus imports of goods and services (previously nonfactor services). Data are in constant local currency.	Economic Policy & Debt: National accounts: Local currency at constant prices: Expenditure on GDP	Economic Policy & Debt	1	2					P	0.837421	NaN	-0.807587	NaN	-0.191887	0.507565
NV.AGR.EMPL.KD	Agriculture, forestry, and fishing, value added per worker (constant 2015 US$)	Value added per worker is a measure of labor productivity—value added per unit of input. Value added denotes the net output of a sector after adding up all outputs and subtracting intermediate inputs. Data are in constant 2015 U.S. dollars. Agriculture corresponds to the International Standard Industrial Classification (ISIC) tabulation categories A and B (revision 3) or tabulation category A (re…	Economic Policy & Debt: National accounts: US$ at constant 2015 prices: Value added	Economic Policy & Debt	1	2					P	-0.850713	-0.751806	-0.598921	-0.721192	-0.833376	-0.726323
NV.AGR.TOTL.CD	Agriculture, forestry, and fishing, value added (current US$)	Agriculture, forestry, and fishing corresponds to ISIC divisions 1-3 and includes forestry, hunting, and fishing, as well as cultivation of crops and livestock production. Value added is the net output of a sector after adding up all outputs and subtracting intermediate inputs. It is calculated without making deductions for depreciation of fabricated assets or depletion and degradation of natural…	Economic Policy & Debt: National accounts: US$ at current prices: Value added	Economic Policy & Debt	1	2					P	-0.851975	-0.841591	-0.604556	-0.514072	-0.640272	-0.778034
NV.AGR.TOTL.CN	Agriculture, forestry, and fishing, value added (current LCU)	Agriculture, forestry, and fishing corresponds to ISIC divisions 1-3 and includes forestry, hunting, and fishing, as well as cultivation of crops and livestock production. Value added is the net output of a sector after adding up all outputs and subtracting intermediate inputs. It is calculated without making deductions for depreciation of fabricated assets or depletion and degradation of natural…	Economic Policy & Debt: National accounts: Local currency at current prices: Value added	Economic Policy & Debt	1	2	3				P	-0.852289	-0.808674	-0.712948	-0.800447	-0.686399	-0.750821
NV.AGR.TOTL.KD	Agriculture, forestry, and fishing, value added (constant 2015 US$)	Agriculture, forestry, and fishing corresponds to ISIC divisions 01-03 and includes forestry, hunting, and fishing, as well as cultivation of crops and livestock production. Value added is the net output of a sector after adding up all outputs and subtracting intermediate inputs. It is calculated without making deductions for depreciation of fabricated assets or depletion and degradation of natur…	Economic Policy & Debt: National accounts: US$ at constant 2015 prices: Value added	Economic Policy & Debt	1	2					P	-0.830624	-0.781806	-0.694522	-0.639748	-0.738067	-0.834655
NV.AGR.TOTL.KN	Agriculture, forestry, and fishing, value added (constant LCU)	Agriculture, forestry, and fishing corresponds to ISIC divisions 1-3 and includes forestry, hunting, and fishing, as well as cultivation of crops and livestock production. Value added is the net output of a sector after adding up all outputs and subtracting intermediate inputs. It is calculated without making deductions for depreciation of fabricated assets or depletion and degradation of natural…	Economic Policy & Debt: National accounts: Local currency at constant prices: Value added	Economic Policy & Debt	1	2					P	-0.830624	-0.781806	-0.694522	-0.639748	-0.738067	-0.834655
NV.AGR.TOTL.ZS	Agriculture, forestry, and fishing, value added (% of GDP)	Agriculture, forestry, and fishing corresponds to ISIC divisions 1-3 and includes forestry, hunting, and fishing, as well as cultivation of crops and livestock production. Value added is the net output of a sector after adding up all outputs and subtracting intermediate inputs. It is calculated without making deductions for depreciation of fabricated assets or depletion and degradation of natural…	Economic Policy & Debt: National accounts: Shares of GDP & other	Economic Policy & Debt	1	2					P	0.739609	0.720805	0.568773	0.807761	0.250245	0.856529
NV.FSM.TOTL.CN	Financial intermediary services indirectly Measured (FISIM) (current LCU)	Financial intermediation services indirectly measured (FISIM) is an indirect measure of the value of financial intermediation services (i.e. output) provided but for which financial institutions do not charge explicitly as compared to explicit bank charges. Although the 1993 SNA recommends that the FISIM are allocated as intermediate and final consumption to the users, many countries still make a…	Economic Policy & Debt: National accounts: Local currency at current prices: Value added	Economic Policy & Debt	1						P	-0.833929	NaN	0.57075	NaN	NaN	NaN
NV.FSM.TOTL.KN	Financial intermediary services indirectly Measured (FISIM) (constant LCU)	Financial intermediation services indirectly measured (FISIM) is an indirect measure of the value of financial intermediation services (i.e. output) provided but for which financial institutions do not charge explicitly as compared to explicit bank charges. Although the 1993 SNA recommends that the FISIM are allocated as intermediate and final consumption to the users, many countries still make a…	Economic Policy & Debt: National accounts: Local currency at constant prices: Value added	Economic Policy & Debt	1						P	-0.838164	NaN	NaN	NaN	NaN	NaN
NV.IND.EMPL.KD	Industry (including construction), value added per worker (constant 2015 US$)	Value added per worker is a measure of labor productivity—value added per unit of input. Value added denotes the net output of a sector after adding up all outputs and subtracting intermediate inputs. Data are in constant 2015 U.S. dollars. Industry corresponds to the International Standard Industrial Classification (ISIC) tabulation categories C-F (revision 3) or tabulation categories B-F (revis…	Economic Policy & Debt: National accounts: US$ at constant 2015 prices: Value added	Economic Policy & Debt	1						P	-0.750182	-0.78995	-0.723699	-0.870061	-0.776006	-0.0905541
NV.IND.MANF.CD	Manufacturing, value added (current US$)	Manufacturing refers to industries belonging to ISIC divisions 15-37. Value added is the net output of a sector after adding up all outputs and subtracting intermediate inputs. It is calculated without making deductions for depreciation of fabricated assets or depletion and degradation of natural resources. The origin of value added is determined by the International Standard Industrial Classific…	Economic Policy & Debt: National accounts: US$ at current prices: Value added	Economic Policy & Debt	1	2	3				P	-0.838322	-0.845506	-0.628611	-0.730577	-0.771231	-0.900952
NV.IND.MANF.CN	Manufacturing, value added (current LCU)	Manufacturing refers to industries belonging to ISIC divisions 15-37. Value added is the net output of a sector after adding up all outputs and subtracting intermediate inputs. It is calculated without making deductions for depreciation of fabricated assets or depletion and degradation of natural resources. The origin of value added is determined by the International Standard Industrial Classific…	Economic Policy & Debt: National accounts: Local currency at current prices: Value added	Economic Policy & Debt	1	2	3	4			P	-0.838539	-0.805647	-0.696269	-0.695161	-0.817911	-0.900814
NV.IND.MANF.KD	Manufacturing, value added (constant 2015 US$)	Manufacturing refers to industries belonging to ISIC divisions 10-33. Value added is the net output of a sector after adding up all outputs and subtracting intermediate inputs. It is calculated without making deductions for depreciation of fabricated assets or depletion and degradation of natural resources. The origin of value added is determined by the International Standard Industrial Classific…	Economic Policy & Debt: National accounts: US$ at constant 2015 prices: Value added	Economic Policy & Debt	1	2	3				P	-0.862274	NaN	-0.689397	-0.858682	-0.820794	-0.772171
NV.IND.MANF.KN	Manufacturing, value added (constant LCU)	Manufacturing refers to industries belonging to ISIC divisions 15-37. Value added is the net output of a sector after adding up all outputs and subtracting intermediate inputs. It is calculated without making deductions for depreciation of fabricated assets or depletion and degradation of natural resources. The origin of value added is determined by the International Standard Industrial Classific…	Economic Policy & Debt: National accounts: Local currency at constant prices: Value added	Economic Policy & Debt	1	2	3				P	-0.862274	NaN	-0.689397	-0.858682	-0.820794	-0.772171
NV.IND.MANF.ZS	Manufacturing, value added (% of GDP)	Manufacturing refers to industries belonging to ISIC divisions 15-37. Value added is the net output of a sector after adding up all outputs and subtracting intermediate inputs. It is calculated without making deductions for depreciation of fabricated assets or depletion and degradation of natural resources. The origin of value added is determined by the International Standard Industrial Classific…	Economic Policy & Debt: National accounts: Shares of GDP & other	Economic Policy & Debt	1						P	0.0408618	0.6605	0.263071	-0.673249	0.417552	-0.87114
NV.IND.TOTL.CD	Industry (including construction), value added (current US$)	Industry (including construction) corresponds to ISIC divisions 05-43 and includes manufacturing (ISIC divisions 10-33). It comprises value added in mining, manufacturing (also reported as a separate subgroup), construction, electricity, water, and gas. Value added is the net output of a sector after adding up all outputs and subtracting intermediate inputs. It is calculated without making deduct…	Economic Policy & Debt: National accounts: US$ at current prices: Value added	Economic Policy & Debt	1	2	3				P	-0.809957	-0.831647	-0.654457	-0.824746	-0.758536	-0.736961
NV.IND.TOTL.CN	Industry (including construction), value added (current LCU)	Industry (including construction) corresponds to ISIC divisions 05-43 and includes manufacturing (ISIC divisions 10-33). It comprises value added in mining, manufacturing (also reported as a separate subgroup), construction, electricity, water, and gas. Value added is the net output of a sector after adding up all outputs and subtracting intermediate inputs. It is calculated without making deduct…	Economic Policy & Debt: National accounts: Local currency at current prices: Value added	Economic Policy & Debt	1	2	3	4			P	-0.810182	-0.801949	-0.705938	-0.862594	-0.804768	-0.712409
NV.IND.TOTL.KD	Industry (including construction), value added (constant 2015 US$)	Industry (including construction) corresponds to ISIC divisions 05-43 and includes manufacturing (ISIC divisions 10-33). It comprises value added in mining, manufacturing (also reported as a separate subgroup), construction, electricity, water, and gas. Value added is the net output of a sector after adding up all outputs and subtracting intermediate inputs. It is calculated without making deduct…	Economic Policy & Debt: National accounts: US$ at constant 2015 prices: Value added	Economic Policy & Debt	1	2	3	4			P	-0.846264	-0.804468	-0.7006	-0.876474	-0.818768	-0.77938
NV.IND.TOTL.KN	Industry (including construction), value added (constant LCU)	Industry (including construction) corresponds to ISIC divisions 05-43 and includes manufacturing (ISIC divisions 10-33). It comprises value added in mining, manufacturing (also reported as a separate subgroup), construction, electricity, water, and gas. Value added is the net output of a sector after adding up all outputs and subtracting intermediate inputs. It is calculated without making deduct…	Economic Policy & Debt: National accounts: Local currency at constant prices: Value added	Economic Policy & Debt	1	2	3	4			P	-0.846264	-0.804468	-0.7006	-0.876474	-0.818768	-0.77938
NV.MNF.FBTO.ZS.UN	Food, beverages and tobacco (% of value added in manufacturing)	Value added in manufacturing is the sum of gross output less the value of intermediate inputs used in production for industries classified in ISIC major division D. Food, beverages, and tobacco correspond to ISIC divisions 15 and 16.	Economic Policy & Debt: National accounts: Shares of GDP & other	Economic Policy & Debt	1						P	NaN	0.35778	0.254897	-0.622222	-0.263833	0.867692
NV.SRV.EMPL.KD	Services, value added per worker (constant 2015 US$)	Value added per worker is a measure of labor productivity—value added per unit of input. Value added denotes the net output of a sector after adding up all outputs and subtracting intermediate inputs. Data are in constant 2015 U.S. dollars. Services corresponds to the International Standard Industrial Classification (ISIC) tabulation categories G-P (revision 3) or tabulation categories G-U (revis…	Economic Policy & Debt: National accounts: US$ at constant 2015 prices: Value added	Economic Policy & Debt	1						P	-0.613464	-0.792349	-0.718541	-0.880626	-0.616445	-0.60903
NV.SRV.TOTL.CD	Services, value added (current US$)	Services correspond to ISIC divisions 50-99. They include value added in wholesale and retail trade (including hotels and restaurants), transport, and government, financial, professional, and personal services such as education, health care, and real estate services. Also included are imputed bank service charges and import duties. Value added is the net output of a sector after adding up all out…	Economic Policy & Debt: National accounts: US$ at current prices: Value added	Economic Policy & Debt	1	2					P	-0.835789	-0.788305	-0.605663	-0.831903	-0.790077	-0.750709
NV.SRV.TOTL.CN	Services, value added (current LCU)	Services correspond to ISIC divisions 50-99. They include value added in wholesale and retail trade (including hotels and restaurants), transport, and government, financial, professional, and personal services such as education, health care, and real estate services. Also included are imputed bank service charges and import duties. Value added is the net output of a sector after adding up all out…	Economic Policy & Debt: National accounts: Local currency at current prices: Value added	Economic Policy & Debt	1	2	3				P	-0.837224	-0.759887	-0.685965	-0.818928	-0.816433	-0.724979
NV.SRV.TOTL.KD	Services, value added (constant 2015 US$)	Services correspond to ISIC divisions 45-99. They include value added in wholesale and retail trade (including hotels and restaurants), transport, and government, financial, professional, and personal services such as education, health care, and real estate services. Also included are imputed bank service charges, import duties, and any statistical discrepancies noted by national compilers as wel…	Economic Policy & Debt: National accounts: US$ at constant 2015 prices: Value added	Economic Policy & Debt	1	2	3	4			P	-0.852183	-0.779249	-0.929483	-0.868908	-0.824566	-0.782767
NV.SRV.TOTL.KN	Services, value added (constant LCU)	Services correspond to ISIC divisions 50-99. They include value added in wholesale and retail trade (including hotels and restaurants), transport, and government, financial, professional, and personal services such as education, health care, and real estate services. Also included are imputed bank service charges and import duties. Value added is the net output of a sector after adding up all out…	Economic Policy & Debt: National accounts: Local currency at constant prices: Value added	Economic Policy & Debt	1	2	3	4			P	-0.852183	-0.779249	-0.929483	-0.868908	-0.824566	-0.782767
NV.SRV.TOTL.ZS	Services, value added (% of GDP)	Services correspond to ISIC divisions 50-99 and they include value added in wholesale and retail trade (including hotels and restaurants), transport, and government, financial, professional, and personal services such as education, health care, and real estate services. Also included are imputed bank service charges, import duties, and any statistical discrepancies noted by national compilers as …	Economic Policy & Debt: National accounts: Shares of GDP & other	Economic Policy & Debt	1						P	0.270659	-0.747299	0.294957	-0.875053	-0.431385	-0.657948
NY.ADJ.AEDU.CD	Adjusted savings: education expenditure (current US$)	Education expenditure refers to the current operating expenditures in education, including wages and salaries and excluding capital investments in buildings and equipment.	Economic Policy & Debt: National accounts: Adjusted savings & income	Economic Policy & Debt	1	2	3				P	-0.826592	-0.829817	-0.581534	-0.924195	-0.768848	-0.731542
NY.ADJ.AEDU.GN.ZS	Adjusted savings: education expenditure (% of GNI)	Education expenditure refers to the current operating expenditures in education, including wages and salaries and excluding capital investments in buildings and equipment.	Economic Policy & Debt: National accounts: Adjusted savings & income	Economic Policy & Debt	1						P	-0.710683	NaN	-0.467921	-0.932598	0.474106	-0.739912
NY.ADJ.DCO2.CD	Adjusted savings: carbon dioxide damage (current US$)	Cost of damage due to carbon dioxide emissions from fossil fuel use and the manufacture of cement, estimated to be US$40 per ton of CO2 (the unit damage in 2017 US dollars for CO2 emitted in 2020) times the number of tons of CO2 emitted.	Economic Policy & Debt: National accounts: Adjusted savings & income	Economic Policy & Debt	1	2	3				P	-0.749889	-0.811241	-0.752283	-0.84906	-0.806587	-0.680788
NY.ADJ.DCO2.GN.ZS	Adjusted savings: carbon dioxide damage (% of GNI)	Cost of damage due to carbon dioxide emissions from fossil fuel use and the manufacture of cement, estimated to be US$40 per ton of CO2 (the unit damage in 2017 US dollars for CO2 emitted in 2020) times the number of tons of CO2 emitted.	Economic Policy & Debt: National accounts: Adjusted savings & income	Economic Policy & Debt	1						P	-0.724503	0.920557	-0.765942	-0.00656311	0.425356	-0.173433
NY.ADJ.DKAP.CD	Adjusted savings: consumption of fixed capital (current US$)	Consumption of fixed capital represents the replacement value of capital used up in the process of production.	Economic Policy & Debt: National accounts: Adjusted savings & income	Economic Policy & Debt	1	2	3				P	-0.800265	-0.811	-0.681867	-0.885204	-0.751055	-0.780964
NY.ADJ.DKAP.GN.ZS	Adjusted savings: consumption of fixed capital (% of GNI)	Consumption of fixed capital represents the replacement value of capital used up in the process of production.	Economic Policy & Debt: National accounts: Adjusted savings & income	Economic Policy & Debt	1	2	3	4			P	-0.814545	-0.86646	-0.61702	-0.889173	-0.0572456	-0.827935
NY.ADJ.DMIN.CD	Adjusted savings: mineral depletion (current US$)	Mineral depletion is the ratio of the value of the stock of mineral resources to the remaining reserve lifetime (capped at 25 years). It covers tin, gold, lead, zinc, iron, copper, nickel, silver, bauxite, and phosphate.	Economic Policy & Debt: National accounts: Adjusted savings & income	Economic Policy & Debt	1						P	NaN	-0.267949	-0.0942371	-0.806921	0.159088	-0.403629
NY.ADJ.DPEM.CD	Adjusted savings: particulate emission damage (current US$)	Particulate emissions damage is the damage due to exposure of a country's population to ambient concentrations of particulates measuring less than 2.5 microns in diameter (PM2.5), ambient ozone pollution, and indoor concentrations of PM2.5 in households cooking with solid fuels. Damages are calculated as foregone labor income due to premature death. Estimates of health impacts from the Global Bur…	Economic Policy & Debt: National accounts: Adjusted savings & income	Economic Policy & Debt	1	2					P	-0.814686	-0.830865	-0.538172	-0.710938	-0.726989	-0.741209
NY.ADJ.DPEM.GN.ZS	Adjusted savings: particulate emission damage (% of GNI)	Particulate emissions damage is the damage due to exposure of a country's population to ambient concentrations of particulates measuring less than 2.5 microns in diameter (PM2.5), ambient ozone pollution, and indoor concentrations of PM2.5 in households cooking with solid fuels. Damages are calculated as foregone labor income due to premature death. Estimates of health impacts from the Global Bur…	Economic Policy & Debt: National accounts: Adjusted savings & income	Economic Policy & Debt	1	2	3				P	0.823067	0.535453	0.591787	0.657886	0.825806	0.85374
NY.ADJ.NNAT.CD	Adjusted savings: net national savings (current US$)	Net national savings are equal to gross national savings less the value of consumption of fixed capital.	Economic Policy & Debt: National accounts: Adjusted savings & income	Economic Policy & Debt	1						P	-0.774651	-0.84692	-0.59515	-0.376091	-0.710072	-0.677687
NY.ADJ.NNTY.CD	Adjusted net national income (current US$)	Adjusted net national income is GNI minus consumption of fixed capital and natural resources depletion.	Economic Policy & Debt: National accounts: Adjusted savings & income	Economic Policy & Debt	1	2					P	-0.830356	-0.83054	-0.59767	-0.789534	-0.76883	-0.7302
NY.ADJ.NNTY.KD	Adjusted net national income (constant 2015 US$)	Adjusted net national income is GNI minus consumption of fixed capital and natural resources depletion.	Economic Policy & Debt: National accounts: Adjusted savings & income	Economic Policy & Debt	1						P	-0.840898	-0.797945	-0.188879	NaN	NaN	-0.737733
NY.ADJ.NNTY.PC.CD	Adjusted net national income per capita (current US$)	Adjusted net national income is GNI minus consumption of fixed capital and natural resources depletion.	Economic Policy & Debt: National accounts: Adjusted savings & income	Economic Policy & Debt	1	2					P	-0.836626	-0.835759	-0.572068	-0.769998	-0.76514	-0.738842
NY.ADJ.NNTY.PC.KD	Adjusted net national income per capita (constant 2015 US$)	Adjusted net national income is GNI minus consumption of fixed capital and natural resources depletion.	Economic Policy & Debt: National accounts: Adjusted savings & income	Economic Policy & Debt	1	2					P	-0.846632	-0.800408	-0.200044	NaN	NaN	-0.743447
NY.ADJ.SVNG.CD	Adjusted net savings, including particulate emission damage (current US$)	Adjusted net savings are equal to net national savings plus education expenditure and minus energy depletion, mineral depletion, net forest depletion, and carbon dioxide and particulate emissions damage.	Economic Policy & Debt: National accounts: Adjusted savings & income	Economic Policy & Debt	1						P	-0.782174	-0.85153	-0.278427	-0.319478	-0.733318	-0.661742
NY.ADJ.SVNX.CD	Adjusted net savings, excluding particulate emission damage (current US$)	Adjusted net savings are equal to net national savings plus education expenditure and minus energy depletion, mineral depletion, net forest depletion, and carbon dioxide. This series excludes particulate emissions damage.	Economic Policy & Debt: National accounts: Adjusted savings & income	Economic Policy & Debt	1						P	-0.78318	-0.851949	-0.298421	-0.322537	-0.735039	-0.66326
NY.EXP.CAPM.KN	Exports as a capacity to import (constant LCU)	Exports as a capacity to import equals the current price value of exports of goods and services deflated by the import price index. Data are in constant local currency.	Economic Policy & Debt: National accounts: Local currency at constant prices: Other items	Economic Policy & Debt	1						P	-0.831001	NaN	-0.127607	NaN	-0.770765	-0.724386
NY.GDP.DEFL.ZS	GDP deflator (base year varies by country)	The GDP implicit deflator is the ratio of GDP in current local currency to GDP in constant local currency. The base year varies by country.	Financial Sector: Exchange rates & prices	Financial Sector	1	2					P	-0.855128	-0.835134	-0.650617	-0.765417	-0.793482	-0.763375
NY.GDP.DEFL.ZS.AD	GDP deflator: linked series (base year varies by country)	The GDP implicit deflator is calculated as the ratio of GDP in current local currency to GDP in constant local currency. This series has been linked to produce a consistent time series to counteract breaks in series over time due to changes in base years, source data and methodologies. Thus, it may not be comparable with other national accounts series in the database for historical years. The bas…	Financial Sector: Exchange rates & prices	Financial Sector	1	2					P	-0.855128	-0.835134	-0.650617	-0.765417	-0.793482	-0.794894
NY.GDP.FCST.CD	Gross value added at basic prices (GVA) (current US$)	Gross value added at basic prices (formerly GDP at factor cost) is derived as the sum of the value added in the agriculture, industry and services sectors. If the value added of these sectors is calculated at purchaser values, gross value added at basic prices is derived by subtracting net product taxes from GDP. Data are in current U.S. dollars.	Economic Policy & Debt: National accounts: US$ at current prices: Aggregate indicators	Economic Policy & Debt	1	2					P	-0.8455	NaN	-0.622919	NaN	NaN	-0.9077
NY.GDP.FCST.CN	Gross value added at basic prices (GVA) (current LCU)	Gross value added at basic prices (formerly GDP at factor cost) is derived as the sum of the value added in the agriculture, industry and services sectors. If the value added of these sectors is calculated at purchaser values, gross value added at basic prices is derived by subtracting net product taxes from GDP. Data are in current local currency.	Economic Policy & Debt: National accounts: Local currency at current prices: Aggregate indicators	Economic Policy & Debt	1	2					P	-0.846162	NaN	-0.696636	NaN	NaN	-0.911596
NY.GDP.FCST.KD	Gross value added at basic prices (GVA) (constant 2015 US$)	Gross value added at basic prices (formerly GDP at factor cost) is derived as the sum of the value added in the agriculture, industry and services sectors. If the value added of these sectors is calculated at purchaser values, gross value added at basic prices is derived by subtracting net product taxes from GDP. Data are in constant 2015 prices, expressed in U.S. dollars.	Economic Policy & Debt: National accounts: US$ at constant 2015 prices: Aggregate indicators	Economic Policy & Debt	1	2					P	-0.862203	NaN	-0.695002	NaN	NaN	-0.937007
NY.GDP.FCST.KN	Gross value added at basic prices (GVA) (constant LCU)	Gross value added at basic prices (formerly GDP at factor cost) is derived as the sum of the value added in the agriculture, industry and services sectors. If the value added of these sectors is calculated at purchaser values, gross value added at basic prices is derived by subtracting net product taxes from GDP. Data are in constant local currency.	Economic Policy & Debt: National accounts: Local currency at constant prices: Aggregate indicators	Economic Policy & Debt	1	2					P	-0.862203	NaN	-0.695002	NaN	NaN	-0.937007
NY.GDP.MKTP.CD	GDP (current US$)	GDP at purchaser's prices is the sum of gross value added by all resident producers in the economy plus any product taxes and minus any subsidies not included in the value of the products. It is calculated without making deductions for depreciation of fabricated assets or for depletion and degradation of natural resources. Data are in current U.S. dollars. Dollar figures for GDP are converted fro…	Economic Policy & Debt: National accounts: US$ at current prices: Aggregate indicators	Economic Policy & Debt	1	2					P	-0.845698	-0.811982	-0.627819	-0.764049	-0.774357	-0.744993
NY.GDP.MKTP.CN	GDP (current LCU)	GDP at purchaser's prices is the sum of gross value added by all resident producers in the economy plus any product taxes and minus any subsidies not included in the value of the products. It is calculated without making deductions for depreciation of fabricated assets or for depletion and degradation of natural resources. Data are in current local currency.	Economic Policy & Debt: National accounts: Local currency at current prices: Aggregate indicators	Economic Policy & Debt	1	2	3				P	-0.84635	-0.781882	-0.699148	-0.855693	-0.811227	-0.721102
NY.GDP.MKTP.CN.AD	GDP: linked series (current LCU)	GDP is the sum of gross value added by all resident producers in the economy plus any product taxes and minus any subsidies not included in the value of the products. It is calculated without making deductions for depreciation of fabricated assets or for depletion and degradation of natural resources. This series has been linked to produce a consistent time series to counteract breaks in series o…	Economic Policy & Debt: National accounts: Local currency at current prices: Aggregate indicators	Economic Policy & Debt	1	2	3				P	-0.84635	-0.781882	-0.699148	-0.855693	-0.811227	-0.733929
NY.GDP.MKTP.KD	GDP (constant 2015 US$)	GDP at purchaser's prices is the sum of gross value added by all resident producers in the economy plus any product taxes and minus any subsidies not included in the value of the products. It is calculated without making deductions for depreciation of fabricated assets or for depletion and degradation of natural resources. Data are in constant 2015 prices, expressed in U.S. dollars. Dollar figure…	Economic Policy & Debt: National accounts: US$ at constant 2015 prices: Aggregate indicators	Economic Policy & Debt	1	2	3				P	-0.862121	-0.791352	-0.69613	-0.86374	-0.829917	-0.777177
NY.GDP.MKTP.KN	GDP (constant LCU)	GDP is the sum of gross value added by all resident producers in the economy plus any product taxes and minus any subsidies not included in the value of the products. It is calculated without making deductions for depreciation of fabricated assets or for depletion and degradation of natural resources. Data are in constant local currency.	Economic Policy & Debt: National accounts: Local currency at constant prices: Aggregate indicators	Economic Policy & Debt	1	2	3				P	-0.862121	-0.791352	-0.69613	-0.86374	-0.829917	-0.777177
NY.GDP.MKTP.PP.CD	GDP, PPP (current international $)	This indicator provides values for gross domestic product (GDP) expressed in current international dollars, converted by purchasing power parity (PPP) conversion factor. GDP is the sum of gross value added by all resident producers in the country plus any product taxes and minus any subsidies not included in the value of the products. PPP conversion factor is a spatial price deflator and currency…	Economic Policy & Debt: Purchasing power parity	Economic Policy & Debt	1	2	3				P	-0.856335	-0.77667	-0.696965	-0.838367	-0.818213	-0.732334
NY.GDP.MKTP.PP.KD	GDP, PPP (constant 2021 international $)	PPP GDP is gross domestic product converted to international dollars using purchasing power parity rates. An international dollar has the same purchasing power over GDP as the U.S. dollar has in the United States. GDP is the sum of gross value added by all resident producers in the country plus any product taxes and minus any subsidies not included in the value of the products. It is calculated w…	Economic Policy & Debt: Purchasing power parity	Economic Policy & Debt	1	2	3				P	-0.862121	-0.791352	-0.69613	-0.86374	-0.829917	-0.777177
NY.GDP.PCAP.CD	GDP per capita (current US$)	GDP per capita is gross domestic product divided by midyear population. GDP is the sum of gross value added by all resident producers in the economy plus any product taxes and minus any subsidies not included in the value of the products. It is calculated without making deductions for depreciation of fabricated assets or for depletion and degradation of natural resources. Data are in current U.S.…	Economic Policy & Debt: National accounts: US$ at current prices: Aggregate indicators	Economic Policy & Debt	1	2					P	-0.851313	-0.818126	-0.597287	-0.738988	-0.77015	-0.756156
NY.GDP.PCAP.CN	GDP per capita (current LCU)	GDP per capita is gross domestic product divided by midyear population. GDP is the sum of gross value added by all resident producers in the economy plus any product taxes and minus any subsidies not included in the value of the products. It is calculated without making deductions for depreciation of fabricated assets or for depletion and degradation of natural resources. Data are in current loca…	Economic Policy & Debt: National accounts: Local currency at current prices: Aggregate indicators	Economic Policy & Debt	1	2	3				P	-0.85229	-0.787439	-0.68696	-0.855441	-0.811876	-0.731169
NY.GDP.PCAP.KD	GDP per capita (constant 2015 US$)	GDP per capita is gross domestic product divided by midyear population. GDP is the sum of gross value added by all resident producers in the economy plus any product taxes and minus any subsidies not included in the value of the products. It is calculated without making deductions for depreciation of fabricated assets or for depletion and degradation of natural resources. Data are in constant 201…	Economic Policy & Debt: National accounts: US$ at constant 2015 prices: Aggregate indicators	Economic Policy & Debt	1	2	3				P	-0.867139	-0.795588	-0.678066	-0.851312	-0.832762	-0.791316
NY.GDP.PCAP.KN	GDP per capita (constant LCU)	GDP per capita is gross domestic product divided by midyear population. GDP at purchaser's prices is the sum of gross value added by all resident producers in the economy plus any product taxes and minus any subsidies not included in the value of the products. It is calculated without making deductions for depreciation of fabricated assets or for depletion and degradation of natural resources. Da…	Economic Policy & Debt: National accounts: Local currency at constant prices: Aggregate indicators	Economic Policy & Debt	1	2	3				P	-0.867139	-0.795588	-0.678066	-0.851312	-0.832762	-0.791316
NY.GDP.PCAP.PP.CD	GDP per capita, PPP (current international $)	This indicator provides per capita values for gross domestic product (GDP) expressed in current international dollars converted by purchasing power parity (PPP) conversion factor. GDP is the sum of gross value added by all resident producers in the country plus any product taxes and minus any subsidies not included in the value of the products. conversion factor is a spatial price deflator and cu…	Economic Policy & Debt: Purchasing power parity	Economic Policy & Debt	1	2	3				P	-0.864402	-0.780711	-0.681712	-0.829341	-0.820162	-0.744746
NY.GDP.PCAP.PP.KD	GDP per capita, PPP (constant 2021 international $)	GDP per capita based on purchasing power parity (PPP). PPP GDP is gross domestic product converted to international dollars using purchasing power parity rates. An international dollar has the same purchasing power over GDP as the U.S. dollar has in the United States. GDP at purchaser's prices is the sum of gross value added by all resident producers in the country plus any product taxes and minu…	Economic Policy & Debt: Purchasing power parity	Economic Policy & Debt	1	2	3				P	-0.867139	-0.795588	-0.678066	-0.851312	-0.832762	-0.791316
NY.GDS.TOTL.CD	Gross domestic savings (current US$)	Gross domestic savings are calculated as GDP less final consumption expenditure (total consumption). Data are in current U.S. dollars.	Economic Policy & Debt: National accounts: US$ at current prices: Aggregate indicators	Economic Policy & Debt	1						P	-0.792589	-0.821777	-0.421607	NaN	-0.771766	-0.71384
NY.GDS.TOTL.CN	Gross domestic savings (current LCU)	Gross domestic savings are calculated as GDP less final consumption expenditure (total consumption). Data are in current local currency.	Economic Policy & Debt: National accounts: Local currency at current prices: Aggregate indicators	Economic Policy & Debt	1						P	-0.792018	-0.792937	-0.467765	NaN	-0.80576	-0.695325
NY.GDS.TOTL.ZS	Gross domestic savings (% of GDP)	Gross domestic savings are calculated as GDP less final consumption expenditure (total consumption).	Economic Policy & Debt: National accounts: Shares of GDP & other	Economic Policy & Debt	1						P	-0.834038	-0.232732	-0.748758	NaN	-0.0828745	-0.484736
NY.GDY.TOTL.KN	Gross domestic income (constant LCU)	Gross domestic income is derived as the sum of GDP and the terms of trade adjustment. Data are in constant local currency.	Economic Policy & Debt: National accounts: Local currency at constant prices: Other items	Economic Policy & Debt	1	2					P	-0.841982	NaN	-0.204229	NaN	-0.843232	-0.762903
NY.GNP.ATLS.CD	GNI, Atlas method (current US$)	GNI (formerly GNP) is the sum of value added by all resident producers plus any product taxes (less subsidies) not included in the valuation of output plus net receipts of primary income (compensation of employees and property income) from abroad. Data are in current U.S. dollars. GNI, calculated in national currency, is usually converted to U.S. dollars at official exchange rates for comparisons…	Economic Policy & Debt: National accounts: Atlas GNI & GNI per capita	Economic Policy & Debt	1	2					P	-0.842951	-0.798579	-0.660489	-0.803038	-0.769868	-0.730645
NY.GNP.MKTP.CD	GNI (current US$)	GNI (formerly GNP) is the sum of value added by all resident producers plus any product taxes (less subsidies) not included in the valuation of output plus net receipts of primary income (compensation of employees and property income) from abroad. Data are in current U.S. dollars.	Economic Policy & Debt: National accounts: US$ at current prices: Aggregate indicators	Economic Policy & Debt	1	2					P	-0.846533	-0.812505	-0.623366	-0.757988	-0.778705	-0.745731
NY.GNP.MKTP.CN	GNI (current LCU)	GNI (formerly GNP) is the sum of value added by all resident producers plus any product taxes (less subsidies) not included in the valuation of output plus net receipts of primary income (compensation of employees and property income) from abroad. Data are in current local currency.	Economic Policy & Debt: National accounts: Local currency at current prices: Aggregate indicators	Economic Policy & Debt	1	2	3				P	-0.847127	-0.782394	-0.697801	-0.851889	-0.815302	-0.721723
NY.GNP.MKTP.CN.AD	GNI: linked series (current LCU)	GNI (formerly GNP) is the sum of value added by all resident producers plus any product taxes (less subsidies) not included in the valuation of output plus net receipts of primary income (compensation of employees and property income) from abroad. This series has been linked to produce a consistent time series to counteract breaks in series over time due to changes in base years, source data and …	Economic Policy & Debt: National accounts: Local currency at current prices: Expenditure on GDP	Economic Policy & Debt	1	2	3				P	-0.847127	-0.782394	-0.697801	-0.851889	-0.815302	-0.735346
NY.GNP.MKTP.KD	GNI (constant 2015 US$)	GNI (formerly GNP) is the sum of value added by all resident producers plus any product taxes (less subsidies) not included in the valuation of output plus net receipts of primary income (compensation of employees and property income) from abroad. Data are in constant 2015 prices, expressed in U.S. dollars.	Economic Policy & Debt: National accounts: US$ at constant 2015 prices: Aggregate indicators	Economic Policy & Debt	1						P	-0.863621	-0.791281	-0.162395	NaN	NaN	-0.778621
NY.GNP.MKTP.KN	GNI (constant LCU)	GNI (formerly GNP) is the sum of value added by all resident producers plus any product taxes (less subsidies) not included in the valuation of output plus net receipts of primary income (compensation of employees and property income) from abroad. Data are in constant local currency.	Economic Policy & Debt: National accounts: Local currency at constant prices: Aggregate indicators	Economic Policy & Debt	1						P	-0.863621	-0.791281	-0.162395	NaN	NaN	-0.778621
NY.GNP.MKTP.PP.CD	GNI, PPP (current international $)	This indicator provides values for gross national income (GNI. Formerly GNP) expressed in current international dollars converted by purchasing power parity (PPP) conversion factor. Gross national income is the sum of value added by all resident producers plus any product taxes (less subsidies) not included in the valuation of output plus net receipts of primary income (compensation of employees …	Economic Policy & Debt: Purchasing power parity	Economic Policy & Debt	1	2	3				P	-0.857062	-0.777161	-0.694735	-0.833207	-0.819697	-0.733206
NY.GNP.MKTP.PP.KD	GNI, PPP (constant 2021 international $)	PPP GNI (formerly PPP GNP) is gross national income (GNI) converted to international dollars using purchasing power parity rates. An international dollar has the same purchasing power over GNI as a U.S. dollar has in the United States. Gross national income is the sum of value added by all resident producers plus any product taxes (less subsidies) not included in the valuation of output plus net …	Economic Policy & Debt: Purchasing power parity	Economic Policy & Debt	1						P	-0.863621	-0.791281	NaN	NaN	NaN	-0.778621
NY.GNP.PCAP.CD	GNI per capita, Atlas method (current US$)	GNI per capita (formerly GNP per capita) is the gross national income, converted to U.S. dollars using the World Bank Atlas method, divided by the midyear population. GNI is the sum of value added by all resident producers plus any product taxes (less subsidies) not included in the valuation of output plus net receipts of primary income (compensation of employees and property income) from abroad.…	Economic Policy & Debt: National accounts: Atlas GNI & GNI per capita	Economic Policy & Debt	1	2					P	-0.849693	-0.804861	-0.635924	-0.784011	-0.765675	-0.741637
NY.GNP.PCAP.CN	GNI per capita (current LCU)	GNI per capita is gross national income divided by midyear population. GNI (formerly GNP) is the sum of value added by all resident producers plus any product taxes (less subsidies) not included in the valuation of output plus net receipts of primary income (compensation of employees and property income) from abroad. Data are in current local currency.	Economic Policy & Debt: National accounts: Local currency at current prices: Aggregate indicators	Economic Policy & Debt	1	2	3				P	-0.853096	-0.787895	-0.68502	-0.85152	-0.816254	-0.731751
NY.GNP.PCAP.KD	GNI per capita (constant 2015 US$)	GNI per capita is gross national income divided by midyear population. GNI (formerly GNP) is the sum of value added by all resident producers plus any product taxes (less subsidies) not included in the valuation of output plus net receipts of primary income (compensation of employees and property income) from abroad. Data are in constant 2015 U.S. dollars.	Economic Policy & Debt: National accounts: US$ at constant 2015 prices: Aggregate indicators	Economic Policy & Debt	1						P	-0.868697	-0.795391	-0.163264	NaN	NaN	-0.792898
NY.GNP.PCAP.KN	GNI per capita (constant LCU)	GNI per capita is gross national income divided by midyear population. GNI (formerly GNP) is the sum of value added by all resident producers plus any product taxes (less subsidies) not included in the valuation of output plus net receipts of primary income (compensation of employees and property income) from abroad. Data are in constant local currency.	Economic Policy & Debt: National accounts: Local currency at constant prices: Aggregate indicators	Economic Policy & Debt	1						P	-0.868697	-0.795391	-0.163264	NaN	NaN	-0.792898
NY.GNP.PCAP.PP.CD	GNI per capita, PPP (current international $)	This indicator provides per capita values for gross national income (GNI. Formerly GNP) expressed in current international dollars converted by purchasing power parity (PPP) conversion factor. GNI is the sum of value added by all resident producers plus any product taxes (less subsidies) not included in the valuation of output plus net receipts of primary income (compensation of employees and pro…	Economic Policy & Debt: Purchasing power parity	Economic Policy & Debt	1	2	3				P	-0.865519	-0.78117	-0.678897	-0.82382	-0.821521	-0.745969
NY.GNP.PCAP.PP.KD	GNI per capita, PPP (constant 2021 international $)	GNI per capita based on purchasing power parity (PPP). PPP GNI is gross national income (GNI) converted to international dollars using purchasing power parity rates. An international dollar has the same purchasing power over GNI as a U.S. dollar has in the United States. GNI is the sum of value added by all resident producers plus any product taxes (less subsidies) not included in the valuation o…	Economic Policy & Debt: Purchasing power parity	Economic Policy & Debt	1						P	-0.868697	-0.795391	NaN	NaN	NaN	-0.792898
NY.GNS.ICTR.CD	Gross savings (current US$)	Gross savings are calculated as gross national income less total consumption, plus net transfers. Data are in current U.S. dollars.	Economic Policy & Debt: National accounts: US$ at current prices: Aggregate indicators	Economic Policy & Debt	1						P	-0.793509	-0.821747	-0.457801	NaN	-0.777892	-0.729074
NY.GNS.ICTR.CN	Gross savings (current LCU)	Gross savings are calculated as gross national income less total consumption, plus net transfers. Data are in current local currency.	Economic Policy & Debt: National accounts: Local currency at current prices: Aggregate indicators	Economic Policy & Debt	1						P	-0.793104	-0.792202	-0.505092	NaN	-0.814423	-0.70773
NY.GSR.NFCY.CD	Net primary income (Net income from abroad) (current US$)	Net primary income includes the net labor income and net property and entrepreneurial income components of the SNA. Labor income covers compensation of employees paid to nonresident workers. Property and entrepreneurial income covers investment income from the ownership of foreign financial claims (interest, dividends, rent, etc.) and nonfinancial property income (patents, copyrights, etc.). Data…	Economic Policy & Debt: National accounts: US$ at current prices: Aggregate indicators	Economic Policy & Debt	1						P	0.816287	0.514213	0.670139	0.749494	0.549268	0.712693
NY.GSR.NFCY.CN	Net primary income (Net income from abroad) (current LCU)	Net primary income includes the net labor income and net property and entrepreneurial income components of the SNA. Labor income covers compensation of employees paid to nonresident workers. Property and entrepreneurial income covers investment income from the ownership of foreign financial claims (interest, dividends, rent, etc.) and nonfinancial property income (patents, copyrights, etc.). Data…	Economic Policy & Debt: National accounts: Local currency at current prices: Aggregate indicators	Economic Policy & Debt	1	2					P	0.81765	0.495307	0.688982	0.856981	0.56774	0.694005
NY.TAX.NIND.CD	Taxes less subsidies on products (current US$)	Taxes less subsidies on products (net indirect taxes) are the sum of product taxes less subsidies. Product taxes are those taxes payable by producers that relate to the production, sale, purchase or use of the goods and services. Subsidies are grants on the current account made by general government to private enterprises and unincorporated public enterprises. The grants may take the form of paym…	Economic Policy & Debt: National accounts: US$ at current prices: Aggregate indicators	Economic Policy & Debt	1	2					P	-0.847061	NaN	-0.657268	NaN	NaN	-0.93892
NY.TAX.NIND.CN	Taxes less subsidies on products (current LCU)	Taxes less subsidies on products (net indirect taxes) are the sum of product taxes less subsidies. Product taxes are those taxes payable by producers that relate to the production, sale, purchase or use of the goods and services. Subsidies are grants on the current account made by general government to private enterprises and unincorporated public enterprises. The grants may take the form of paym…	Economic Policy & Debt: National accounts: Local currency at current prices: Aggregate indicators	Economic Policy & Debt	1	2					P	-0.847586	NaN	-0.712275	NaN	NaN	-0.938047
NY.TAX.NIND.KN	Taxes less subsidies on products (constant LCU)	Taxes less subsidies on products (net indirect taxes) are the sum of product taxes less subsidies. Product taxes are those taxes payable by producers that relate to the production, sale, purchase or use of the goods and services. Subsidies are grants on the current account made by general government to private enterprises and unincorporated public enterprises. The grants may take the form of paym…	Economic Policy & Debt: National accounts: Local currency at constant prices: Aggregate indicators	Economic Policy & Debt	1	2					P	-0.859046	NaN	-0.703621	NaN	NaN	-0.952786
NY.TRF.NCTR.CD	Net secondary income (Net current transfers from abroad) (current US$)	Net secondary income (from abroad) comprises transfers of income between residents of the reporting country and the rest of the world that carry no provisions for repayment. Net secondary income is equal to the unrequited transfers of income from nonresidents to residents minus the unrequited transfers from residents to nonresidents. Data are in current U.S. dollars.	Economic Policy & Debt: National accounts: US$ at current prices: Aggregate indicators	Economic Policy & Debt	1	2					P	-0.772025	0.540897	-0.245051	-0.931912	-0.447487	-0.80938
NY.TRF.NCTR.CN	Net secondary income (Net current transfers from abroad) (current LCU)	Net secondary income (from abroad) comprises transfers of income between residents of the reporting country and the rest of the world that carry no provisions for repayment. Net secondary income is equal to the unrequited transfers of income from nonresidents to residents minus the unrequited transfers from residents to nonresidents. Data are in current local currency.	Economic Policy & Debt: National accounts: Local currency at current prices: Aggregate indicators	Economic Policy & Debt	1						P	-0.773621	0.618715	-0.396196	-0.928417	-0.476782	-0.791677
PA.NUS.ATLS	DEC alternative conversion factor (LCU per US$)	The DEC alternative conversion factor is the underlying annual exchange rate used for the World Bank Atlas method. As a rule, it is the official exchange rate reported in the IMF's International Financial Statistics (line rf). Exceptions arise where further refinements are made by World Bank staff. It is expressed in local currency units per U.S. dollar.	Financial Sector: Exchange rates & prices	Financial Sector	1						P	-0.525655	0.844377	-0.355439	-0.732391	0.555681	-0.775112
PA.NUS.FCRF	Official exchange rate (LCU per US$, period average)	Official exchange rate refers to the exchange rate determined by national authorities or to the rate determined in the legally sanctioned exchange market. It is calculated as an annual average based on monthly averages (local currency units relative to the U.S. dollar).	Financial Sector: Exchange rates & prices	Financial Sector	1	2					P	-0.537374	0.844377	-0.3514	-0.931734	0.555682	-0.775113
PA.NUS.PPP	PPP conversion factor, GDP (LCU per international $)	Purchasing power parity (PPP) conversion factor is a spatial price deflator and currency converter that controls for price level differences between countries, thereby allowing volume comparisons of gross domestic product (GDP) and its expenditure components. This conversion factor is for GDP.	Economic Policy & Debt: Purchasing power parity	Economic Policy & Debt	1	2					P	-0.774646	-0.856013	-0.632569	-0.800922	-0.293651	-0.789563
PA.NUS.PPPC.RF	Price level ratio of PPP conversion factor (GDP) to market exchange rate	Price level ratio is the ratio of a purchasing power parity (PPP) conversion factor to an exchange rate. It provides a measure of the differences in price levels between countries by indicating the number of units of the common currency needed to buy the same volume of the aggregation level in each country. At the level of GDP, they provide a measure of the differences in the general price levels…	Economic Policy & Debt: Purchasing power parity	Economic Policy & Debt	1						P	-0.755666	-0.892822	-0.33009	-0.33036	-0.478371	-0.768052
PA.NUS.PRVT.PP	PPP conversion factor, private consumption (LCU per international $)	Purchasing power parity (PPP) conversion factor is a spatial price deflator and currency converter that controls for price level differences between countries, thereby allowing volume comparisons of gross domestic product (GDP) and its expenditure components. This conversion factor is for household final consumption expenditure.	Economic Policy & Debt: Purchasing power parity	Economic Policy & Debt	1	2					P	-0.770601	-0.812898	-0.614678	-0.815723	0.26981	-0.761279
PV.NO.SRC	Political Stability and Absence of Violence/Terrorism: Number of Sources	Political Stability and Absence of Violence/Terrorism measures perceptions of the likelihood of political instability and/or politically-motivated violence, including terrorism. Number of sources indicates the number of underlying data sources on which the aggregate estimate is based.	Public Sector: Policy & institutions	Public Sector	1						P	-0.507539	-0.587853	-0.19927	-0.786732	-0.510443	-0.815804
PV.STD.ERR	Political Stability and Absence of Violence/Terrorism: Standard Error	Political Stability and Absence of Violence/Terrorism measures perceptions of the likelihood of political instability and/or politically-motivated violence, including terrorism. Standard error indicates the precision of the estimate of governance. Larger values of the standard error indicate less precise estimates. A 90 percent confidence interval for the governance estimate is given by the estim…	Public Sector: Policy & institutions	Public Sector	1						P	0.784713	0.670205	0.437234	0.77608	0.668883	0.899702
PX.REX.REER	Real effective exchange rate index (2010 = 100)	Real effective exchange rate is the nominal effective exchange rate (a measure of the value of a currency against a weighted average of several foreign currencies) divided by a price deflator or index of costs.	Financial Sector: Exchange rates & prices	Financial Sector	1						P	NaN	-0.864963	NaN	NaN	NaN	NaN
RL.PER.RNK	Rule of Law: Percentile Rank	Rule of Law captures perceptions of the extent to which agents have confidence in and abide by the rules of society, and in particular the quality of contract enforcement, property rights, the police, and the courts, as well as the likelihood of crime and violence. Percentile rank indicates the country's rank among all countries covered by the aggregate indicator, with 0 corresponding to lowest r…	Public Sector: Policy & institutions	Public Sector	1						P	-0.453569	-0.702625	-0.0740078	-0.827207	0.355651	-0.565757
RL.PER.RNK.LOWER	Rule of Law: Percentile Rank, Lower Bound of 90% Confidence Interval	Rule of Law captures perceptions of the extent to which agents have confidence in and abide by the rules of society, and in particular the quality of contract enforcement, property rights, the police, and the courts, as well as the likelihood of crime and violence. Percentile rank indicates the country's rank among all countries covered by the aggregate indicator, with 0 corresponding to lowest r…	Public Sector: Policy & institutions	Public Sector	1						P	-0.766166	-0.766981	-0.340454	-0.849215	0.337119	-0.528625
RQ.EST	Regulatory Quality: Estimate	Regulatory Quality captures perceptions of the ability of the government to formulate and implement sound policies and regulations that permit and promote private sector development. Estimate gives the country's score on the aggregate indicator, in units of a standard normal distribution, i.e. ranging from approximately -2.5 to 2.5.	Public Sector: Policy & institutions	Public Sector	1						P	0.622518	-0.154616	-0.400766	-0.939773	0.669274	-0.63883
RQ.NO.SRC	Regulatory Quality: Number of Sources	Regulatory Quality captures perceptions of the ability of the government to formulate and implement sound policies and regulations that permit and promote private sector development. umber of sources indicates the number of underlying data sources on which the aggregate estimate is based.	Public Sector: Policy & institutions	Public Sector	1						P	-0.710875	-0.50517	-0.431888	-0.871054	-0.335275	-0.62333
RQ.PER.RNK	Regulatory Quality: Percentile Rank	Regulatory Quality captures perceptions of the ability of the government to formulate and implement sound policies and regulations that permit and promote private sector development. Percentile rank indicates the country's rank among all countries covered by the aggregate indicator, with 0 corresponding to lowest rank, and 100 to highest rank. Percentile ranks have been adjusted to correct for ch…	Public Sector: Policy & institutions	Public Sector	1						P	0.565662	0.216937	-0.241603	-0.868053	0.588948	-0.716708
RQ.PER.RNK.LOWER	Regulatory Quality: Percentile Rank, Lower Bound of 90% Confidence Interval	Regulatory Quality captures perceptions of the ability of the government to formulate and implement sound policies and regulations that permit and promote private sector development. Percentile rank indicates the country's rank among all countries covered by the aggregate indicator, with 0 corresponding to lowest rank, and 100 to highest rank. Percentile ranks have been adjusted to correct for ch…	Public Sector: Policy & institutions	Public Sector	1						P	0.446118	-0.113122	-0.310768	-0.87478	0.706638	-0.739606
RQ.PER.RNK.UPPER	Regulatory Quality: Percentile Rank, Upper Bound of 90% Confidence Interval	Regulatory Quality captures perceptions of the ability of the government to formulate and implement sound policies and regulations that permit and promote private sector development. Percentile rank indicates the country's rank among all countries covered by the aggregate indicator, with 0 corresponding to lowest rank, and 100 to highest rank. Percentile ranks have been adjusted to correct for ch…	Public Sector: Policy & institutions	Public Sector	1						P	0.680928	-0.154441	-0.373855	-0.901226	0.611166	-0.476237
SE.ADT.1524.LT.FE.ZS	Literacy rate, youth female (% of females ages 15-24)	Youth literacy rate is the percentage of people ages 15-24 who can both read and write with understanding a short simple statement about their everyday life.	Education: Outcomes	Education	1	2	3				P	-0.910861	-0.880231	-0.367069	0.290822	-0.393087	-0.823487
SE.ADT.1524.LT.FM.ZS	Literacy rate, youth (ages 15-24), gender parity index (GPI)	Gender parity index for youth literacy rate is the ratio of females to males ages 15-24 who can both read and write with understanding a short simple statement about their everyday life.	Education: Outcomes	Education	1	2	3				P	-0.558723	-0.887578	-0.602932	-0.931259	-0.63446	-0.962604
SE.ADT.1524.LT.MA.ZS	Literacy rate, youth male (% of males ages 15-24)	Youth literacy rate is the percentage of people ages 15-24 who can both read and write with understanding a short simple statement about their everyday life.	Education: Outcomes	Education	1	2					P	-0.24173	-0.870106	-0.167168	0.492338	-0.00812071	-0.961585
SE.ADT.1524.LT.ZS	Literacy rate, youth total (% of people ages 15-24)	Youth literacy rate is the percentage of people ages 15-24 who can both read and write with understanding a short simple statement about their everyday life.	Education: Outcomes	Education	1	2	3				P	-0.823249	-0.876975	-0.320031	0.39111	-0.253795	-0.962448
SE.ADT.LITR.FE.ZS	Literacy rate, adult female (% of females ages 15 and above)	Adult literacy rate is the percentage of people ages 15 and above who can both read and write with understanding a short simple statement about their everyday life.	Education: Outcomes	Education	1	2	3				P	-0.907523	-0.939171	-0.377477	0.462231	-0.285728	-0.968544
SE.ADT.LITR.MA.ZS	Literacy rate, adult male (% of males ages 15 and above)	Adult literacy rate is the percentage of people ages 15 and above who can both read and write with understanding a short simple statement about their everyday life.	Education: Outcomes	Education	1	2	3				P	-0.872881	-0.940488	-0.150832	0.541555	-0.148797	-0.968566
SE.ADT.LITR.ZS	Literacy rate, adult total (% of people ages 15 and above)	Adult literacy rate is the percentage of people ages 15 and above who can both read and write with understanding a short simple statement about their everyday life.	Education: Outcomes	Education	1	2	3				P	-0.921198	-0.94039	-0.294414	0.501909	-0.257444	-0.968658
SE.COM.DURS	Compulsory education, duration (years)	Duration of compulsory education is the number of years that children are legally obliged to attend school.	Education: Outcomes	Education	1	2					P	NaN	NaN	-0.80219	NaN	NaN	-0.884652
SE.ENR.PRIM.FM.ZS	School enrollment, primary (gross), gender parity index (GPI)	Gender parity index for gross enrollment ratio in primary education is the ratio of girls to boys enrolled at primary level in public and private schools.	Education: Participation	Education	1						P	-0.792281	-0.480704	-0.566484	0.841056	-0.0715208	-0.67151
SE.ENR.PRSC.FM.ZS	School enrollment, primary and secondary (gross), gender parity index (GPI)	Gender parity index for gross enrollment ratio in primary and secondary education is the ratio of girls to boys enrolled at primary and secondary levels in public and private schools.	Education: Participation	Education	1						P	-0.888166	-0.681481	-0.574138	-0.65129	0.0608397	NaN
SE.ENR.SECO.FM.ZS	School enrollment, secondary (gross), gender parity index (GPI)	Gender parity index for gross enrollment ratio in secondary education is the ratio of girls to boys enrolled at secondary level in public and private schools.	Education: Participation	Education	1						P	-0.889927	-0.425062	-0.582797	-0.735999	0.144543	NaN
SE.ENR.TERT.FM.ZS	School enrollment, tertiary (gross), gender parity index (GPI)	Gender parity index for gross enrollment ratio in tertiary education is the ratio of women to men enrolled at tertiary level in public and private schools.	Education: Participation	Education	1	2					P	-0.80155	-0.911609	-0.660195	-0.789082	-0.573414	-0.772772
SE.PRE.ENRL.TC.ZS	Pupil-teacher ratio, preprimary	Preprimary school pupil-teacher ratio is the average number of pupils per teacher in preprimary school.	Education: Inputs	Education	1						P	-0.422941	0.430795	-0.0172561	0.480254	NaN	0.921854
SE.PRE.ENRR	School enrollment, preprimary (% gross)	Gross enrollment ratio is the ratio of total enrollment, regardless of age, to the population of the age group that officially corresponds to the level of education shown. Preprimary education refers to programs at the initial stage of organized instruction, designed primarily to introduce very young children to a school-type environment and to provide a bridge between home and school.	Education: Participation	Education	1	2					P	-0.799122	-0.8267	-0.642115	-0.781124	0.269353	-0.880777
SE.PRE.ENRR.FE	School enrollment, preprimary, female (% gross)	Gross enrollment ratio is the ratio of total enrollment, regardless of age, to the population of the age group that officially corresponds to the level of education shown. Preprimary education refers to programs at the initial stage of organized instruction, designed primarily to introduce very young children to a school-type environment and to provide a bridge between home and school.	Education: Participation	Education	1	2					P	-0.798337	-0.826918	-0.641301	-0.770228	0.233433	-0.861455
SE.PRE.ENRR.MA	School enrollment, preprimary, male (% gross)	Gross enrollment ratio is the ratio of total enrollment, regardless of age, to the population of the age group that officially corresponds to the level of education shown. Preprimary education refers to programs at the initial stage of organized instruction, designed primarily to introduce very young children to a school-type environment and to provide a bridge between home and school.	Education: Participation	Education	1	2					P	-0.799528	-0.826158	-0.642789	-0.791792	0.297268	-0.889378
SE.PRE.TCAQ.FE.ZS	Trained teachers in preprimary education, female (% of female teachers)	Trained teachers in preprimary education are the percentage of preprimary school teachers who have received the minimum organized teacher training (pre-service or in-service) required for teaching in a given country.	Education: Inputs	Education	1	2					P	NaN	NaN	-0.31688	-0.866171	NaN	-0.896329
SE.PRE.TCAQ.ZS	Trained teachers in preprimary education (% of total teachers)	Trained teachers in preprimary education are the percentage of preprimary school teachers who have received the minimum organized teacher training (pre-service or in-service) required for teaching in a given country.	Education: Inputs	Education	1	2					P	-0.668098	NaN	-0.330834	-0.874623	NaN	-0.881739
SE.PRM.CMPT.FE.ZS	Primary completion rate, female (% of relevant age group)	Primary completion rate, or gross intake ratio to the last grade of primary education, is the number of new entrants (enrollments minus repeaters) in the last grade of primary education, regardless of age, divided by the population at the entrance age for the last grade of primary education. Data limitations preclude adjusting for students who drop out during the final year of primary education.	Education: Outcomes	Education	1						P	-0.541611	-0.940827	-0.408521	-0.563421	-0.679878	-0.251989
SE.PRM.CMPT.MA.ZS	Primary completion rate, male (% of relevant age group)	Primary completion rate, or gross intake ratio to the last grade of primary education, is the number of new entrants (enrollments minus repeaters) in the last grade of primary education, regardless of age, divided by the population at the entrance age for the last grade of primary education. Data limitations preclude adjusting for students who drop out during the final year of primary education.	Education: Outcomes	Education	1						P	-0.231225	-0.949299	-0.305146	-0.699617	-0.649591	0.229891
SE.PRM.CMPT.ZS	Primary completion rate, total (% of relevant age group)	Primary completion rate, or gross intake ratio to the last grade of primary education, is the number of new entrants (enrollments minus repeaters) in the last grade of primary education, regardless of age, divided by the population at the entrance age for the last grade of primary education. Data limitations preclude adjusting for students who drop out during the final year of primary education.	Education: Outcomes	Education	1						P	-0.414123	-0.945416	-0.363479	-0.631592	-0.668447	0.0519883
SE.PRM.CUAT.FE.ZS	Educational attainment, at least completed primary, population 25+ years, female (%) (cumulative)	The percentage of population ages 25 and over that attained or completed primary education.	Education: Outcomes	Education	1						P	-0.432585	-1	0.0651261	-0.647672	-0.770923	0.470639
SE.PRM.CUAT.MA.ZS	Educational attainment, at least completed primary, population 25+ years, male (%) (cumulative)	The percentage of population ages 25 and over that attained or completed primary education.	Education: Outcomes	Education	1						P	-0.305052	-1	-0.128879	-0.671979	-0.783012	0.460941
SE.PRM.CUAT.ZS	Educational attainment, at least completed primary, population 25+ years, total (%) (cumulative)	The percentage of population ages 25 and over that attained or completed primary education.	Education: Outcomes	Education	1						P	-0.368507	-1	-0.00920948	-0.658067	-0.77812	0.469344
SE.PRM.ENRL	Primary education, pupils	Primary education pupils is the total number of pupils enrolled at primary level in public and private schools.	Education: Participation	Education	1						P	0.571655	0.593168	0.576463	-0.801313	0.728585	0.543181
SE.PRM.ENRL.FE.ZS	Primary education, pupils (% female)	Female pupils as a percentage of total pupils at primary level include enrollments in public and private schools.	Education: Participation	Education	1						P	-0.754736	0.641328	-0.403312	0.88327	0.0525532	-0.241324
SE.PRM.ENRL.TC.ZS	Pupil-teacher ratio, primary	Primary school pupil-teacher ratio is the average number of pupils per teacher in primary school.	Education: Inputs	Education	1	2					P	0.62814	0.624779	0.349676	0.848217	0.692396	0.9556
SE.PRM.ENRR	School enrollment, primary (% gross)	Gross enrollment ratio is the ratio of total enrollment, regardless of age, to the population of the age group that officially corresponds to the level of education shown. Primary education provides children with basic reading, writing, and mathematics skills along with an elementary understanding of such subjects as history, geography, natural science, social science, art, and music.	Education: Participation	Education	1						P	0.501781	0.719946	0.499532	-0.88406	0.267951	-0.0928662
SE.PRM.ENRR.FE	School enrollment, primary, female (% gross)	Gross enrollment ratio is the ratio of total enrollment, regardless of age, to the population of the age group that officially corresponds to the level of education shown. Primary education provides children with basic reading, writing, and mathematics skills along with an elementary understanding of such subjects as history, geography, natural science, social science, art, and music.	Education: Participation	Education	1						P	0.396715	0.728557	0.314014	-0.851557	0.351831	-0.25567
SE.PRM.ENRR.MA	School enrollment, primary, male (% gross)	Gross enrollment ratio is the ratio of total enrollment, regardless of age, to the population of the age group that officially corresponds to the level of education shown. Primary education provides children with basic reading, writing, and mathematics skills along with an elementary understanding of such subjects as history, geography, natural science, social science, art, and music.	Education: Participation	Education	1						P	0.57144	0.711422	0.602183	-0.904059	0.156488	0.0430663
SE.PRM.NENR	School enrollment, primary (% net)	Net enrollment rate is the ratio of children of official school age who are enrolled in school to the population of the corresponding official school age. Primary education provides children with basic reading, writing, and mathematics skills along with an elementary understanding of such subjects as history, geography, natural science, social science, art, and music.	Education: Participation	Education	1						P	0.0855677	NaN	-0.26805	-0.936967	0.589853	-0.0709458
SE.PRM.NINT.FE.ZS	Net intake rate in grade 1, female (% of official school-age population)	Net intake rate in grade 1 is the number of new entrants in the first grade of primary education who are of official primary school entrance age, expressed as a percentage of the population of the corresponding age.	Education: Efficiency	Education	1						P	-0.549909	-0.953865	-0.294685	NaN	NaN	NaN
SE.PRM.NINT.MA.ZS	Net intake rate in grade 1, male (% of official school-age population)	Net intake rate in grade 1 is the number of new entrants in the first grade of primary education who are of official primary school entrance age, expressed as a percentage of the population of the corresponding age.	Education: Efficiency	Education	1						P	-0.56045	-0.943614	-0.287327	NaN	NaN	NaN
SE.PRM.NINT.ZS	Net intake rate in grade 1 (% of official school-age population)	Net intake rate in grade 1 is the number of new entrants in the first grade of primary education who are of official primary school entrance age, expressed as a percentage of the population of the corresponding age.	Education: Efficiency	Education	1						P	-0.558454	-0.94867	-0.291031	NaN	NaN	NaN
SE.PRM.OENR.FE.ZS	Over-age students, primary, female (% of female enrollment)	Over-age students are the percentage of those enrolled who are older than the official school-age range for primary education.	Education: Efficiency	Education	1						P	-0.733245	NaN	0.474055	-0.178435	0.386687	0.886529
SE.PRM.OENR.ZS	Over-age students, primary (% of enrollment)	Over-age students are the percentage of those enrolled who are older than the official school-age range for primary education.	Education: Efficiency	Education	1						P	-0.745659	NaN	0.465445	0.237834	0.386669	0.922217
SE.PRM.PRIV.ZS	School enrollment, primary, private (% of total primary)	Private enrollment refers to pupils or students enrolled in institutions that are not operated by a public authority but controlled and managed, whether for profit or not, by a private body such as a nongovernmental organization, religious body, special interest group, foundation or business enterprise.	Education: Participation	Education	1						P	-0.607952	-0.756117	-0.619564	-0.995503	-0.780638	-0.674564
SE.PRM.PRS5.FE.ZS	Persistence to grade 5, female (% of cohort)	Persistence to grade 5 (percentage of cohort reaching grade 5) is the share of children enrolled in the first grade of primary school who eventually reach grade 5. The estimate is based on the reconstructed cohort method.	Education: Efficiency	Education	1						P	-0.739255	NaN	-0.502639	0.402092	-0.0647253	-0.887643
SE.PRM.PRS5.MA.ZS	Persistence to grade 5, male (% of cohort)	Persistence to grade 5 (percentage of cohort reaching grade 5) is the share of children enrolled in the first grade of primary school who eventually reach grade 5. The estimate is based on the reconstructed cohort method.	Education: Efficiency	Education	1						P	-0.657522	NaN	-0.522474	0.502532	-0.523619	-0.899591
SE.PRM.PRS5.ZS	Persistence to grade 5, total (% of cohort)	Persistence to grade 5 (percentage of cohort reaching grade 5) is the share of children enrolled in the first grade of primary school who eventually reach grade 5. The estimate is based on the reconstructed cohort method.	Education: Efficiency	Education	1						P	-0.692282	NaN	-0.513439	0.455674	-0.188205	-0.903094
SE.PRM.PRSL.FE.ZS	Persistence to last grade of primary, female (% of cohort)	Persistence to last grade of primary is the percentage of children enrolled in the first grade of primary school who eventually reach the last grade of primary education. The estimate is based on the reconstructed cohort method.	Education: Efficiency	Education	1						P	-0.768046	NaN	-0.502639	0.402092	-0.137213	-0.887643
SE.PRM.PRSL.MA.ZS	Persistence to last grade of primary, male (% of cohort)	Persistence to last grade of primary is the percentage of children enrolled in the first grade of primary school who eventually reach the last grade of primary education. The estimate is based on the reconstructed cohort method.	Education: Efficiency	Education	1						P	-0.655196	NaN	-0.522474	0.502532	-0.614836	-0.899591
SE.PRM.PRSL.ZS	Persistence to last grade of primary, total (% of cohort)	Persistence to last grade of primary is the percentage of children enrolled in the first grade of primary school who eventually reach the last grade of primary education. The estimate is based on the reconstructed cohort method.	Education: Efficiency	Education	1						P	-0.712265	NaN	-0.513439	0.455674	-0.361657	-0.903094
SE.PRM.REPT.FE.ZS	Repeaters, primary, female (% of female enrollment)	Repeaters in primary school are the number of students enrolled in the same grade as in the previous year, as a percentage of all students enrolled in primary school.	Education: Efficiency	Education	1	2					P	0.677851	0.602725	0.33938	0.149055	0.985534	0.988209
SE.PRM.REPT.MA.ZS	Repeaters, primary, male (% of male enrollment)	Repeaters in primary school are the number of students enrolled in the same grade as in the previous year, as a percentage of all students enrolled in primary school.	Education: Efficiency	Education	1	2					P	0.635045	0.602903	0.354941	-0.367153	0.893582	0.982984
SE.PRM.REPT.ZS	Repeaters, primary, total (% of total enrollment)	Repeaters in primary school are the number of students enrolled in the same grade as in the previous year, as a percentage of all students enrolled in primary school.	Education: Efficiency	Education	1	2					P	0.657612	0.602381	0.348528	0.0722138	0.965072	0.980683
SE.PRM.TCAQ.FE.ZS	Trained teachers in primary education, female (% of female teachers)	Trained teachers in primary education are the percentage of primary school teachers who have received the minimum organized teacher training (pre-service or in-service) required for teaching in a given country.	Education: Inputs	Education	1						P	NaN	NaN	-0.315406	-0.289579	NaN	-0.966714
SE.PRM.TCAQ.MA.ZS	Trained teachers in primary education, male (% of male teachers)	Trained teachers in primary education are the percentage of primary school teachers who have received the minimum organized teacher training (pre-service or in-service) required for teaching in a given country.	Education: Inputs	Education	1						P	NaN	NaN	-0.438513	-0.306101	NaN	-0.956275
SE.PRM.TCAQ.ZS	Trained teachers in primary education (% of total teachers)	Trained teachers in primary education are the percentage of primary school teachers who have received the minimum organized teacher training (pre-service or in-service) required for teaching in a given country.	Education: Inputs	Education	1						P	-0.757517	NaN	-0.414608	-0.371893	NaN	-0.961775
SE.PRM.TCHR	Primary education, teachers	Primary education teachers includes full-time and part-time teachers.	Education: Inputs	Education	1						P	0.113175	-0.304391	-0.499616	-0.863391	-0.428247	-0.632002
SE.PRM.TCHR.FE.ZS	Primary education, teachers (% female)	Female teachers as a percentage of total primary education teachers includes full-time and part-time teachers.	Education: Inputs	Education	1						P	-0.846289	-0.717826	-0.640405	-0.304247	-0.618138	0.0404905
SE.PRM.TENR	Adjusted net enrollment rate, primary (% of primary school age children)	Adjusted net enrollment is the number of pupils of the school-age group for primary education, enrolled either in primary or secondary education, expressed as a percentage of the total population in that age group.	Education: Participation	Education	1						P	0.126829	NaN	-0.268079	-0.937158	0.594275	-0.064743
SE.SEC.CMPT.LO.FE.ZS	Lower secondary completion rate, female (% of relevant age group)	Lower secondary education completion rate is measured as the gross intake ratio to the last grade of lower secondary education (general and pre-vocational). It is calculated as the number of new entrants in the last grade of lower secondary education, regardless of age, divided by the population at the entrance age for the last grade of lower secondary education.	Education: Outcomes	Education	1	2	3				P	-0.843664	-0.709441	-0.708847	-0.928536	-0.705984	-0.937865
SE.SEC.CMPT.LO.MA.ZS	Lower secondary completion rate, male (% of relevant age group)	Lower secondary education completion rate is measured as the gross intake ratio to the last grade of lower secondary education (general and pre-vocational). It is calculated as the number of new entrants in the last grade of lower secondary education, regardless of age, divided by the population at the entrance age for the last grade of lower secondary education.	Education: Outcomes	Education	1	2					P	-0.647707	-0.105668	-0.70281	-0.902384	-0.716633	-0.828054
SE.SEC.CMPT.LO.ZS	Lower secondary completion rate, total (% of relevant age group)	Lower secondary education completion rate is measured as the gross intake ratio to the last grade of lower secondary education (general and pre-vocational). It is calculated as the number of new entrants in the last grade of lower secondary education, regardless of age, divided by the population at the entrance age for the last grade of lower secondary education.	Education: Outcomes	Education	1	2					P	-0.794446	-0.452317	-0.709641	-0.922297	-0.714321	-0.88987
SE.SEC.CUAT.LO.FE.ZS	Educational attainment, at least completed lower secondary, population 25+, female (%) (cumulative)	The percentage of population ages 25 and over that attained or completed lower secondary education.	Education: Outcomes	Education	1						P	-0.476159	-0.968394	-0.14467	-0.734659	-0.771196	-0.158159
SE.SEC.CUAT.LO.MA.ZS	Educational attainment, at least completed lower secondary, population 25+, male (%) (cumulative)	The percentage of population ages 25 and over that attained or completed lower secondary education.	Education: Outcomes	Education	1						P	-0.461806	-0.958961	-0.0428683	-0.792058	-0.775101	0.556702
SE.SEC.CUAT.LO.ZS	Educational attainment, at least completed lower secondary, population 25+, total (%) (cumulative)	The percentage of population ages 25 and over that attained or completed lower secondary education.	Education: Outcomes	Education	1						P	-0.463167	-0.964961	-0.0871655	-0.761593	-0.774351	0.14488
SE.SEC.CUAT.PO.FE.ZS	Educational attainment, at least completed post-secondary, population 25+, female (%) (cumulative)	The percentage of population ages 25 and over that attained or completed post-secondary non-tertiary education.	Education: Outcomes	Education	1	2	3				P	-0.567355	-1	-0.98889	-0.613792	-0.151455	-0.894001
SE.SEC.CUAT.PO.MA.ZS	Educational attainment, at least completed post-secondary, population 25+, male (%) (cumulative)	The percentage of population ages 25 and over that attained or completed post-secondary non-tertiary education.	Education: Outcomes	Education	1	2	3				P	-0.508727	-1	-0.995994	-0.57834	-0.877171	-0.638905
SE.SEC.CUAT.PO.ZS	Educational attainment, at least completed post-secondary, population 25+, total (%) (cumulative)	The percentage of population ages 25 and over that attained or completed post-secondary non-tertiary education.	Education: Outcomes	Education	1	2	3				P	-0.551548	-1	-0.992166	-0.59588	-0.862563	-0.765744
SE.SEC.CUAT.UP.FE.ZS	Educational attainment, at least completed upper secondary, population 25+, female (%) (cumulative)	The percentage of population ages 25 and over that attained or completed upper secondary education.	Education: Outcomes	Education	1	2					P	-0.626191	-0.999066	-0.483864	-0.641172	-0.786657	-0.90938
SE.SEC.CUAT.UP.MA.ZS	Educational attainment, at least completed upper secondary, population 25+, male (%) (cumulative)	The percentage of population ages 25 and over that attained or completed upper secondary education.	Education: Outcomes	Education	1	2					P	-0.423365	-0.996178	-0.314484	-0.650782	-0.752231	-0.826374
SE.SEC.CUAT.UP.ZS	Educational attainment, at least completed upper secondary, population 25+, total (%) (cumulative)	The percentage of population ages 25 and over that attained or completed upper secondary education.	Education: Outcomes	Education	1	2					P	-0.52849	-0.997891	-0.39529	-0.646015	-0.772257	-0.879976
SE.SEC.ENRL	Secondary education, pupils	Secondary education pupils is the total number of pupils enrolled at secondary level in public and private schools.	Education: Participation	Education	1	2	3				P	-0.88365	0.468028	-0.61152	-0.907565	-0.473969	-0.84753
SE.SEC.ENRL.GC	Secondary education, general pupils	Secondary general pupils are the number of secondary students enrolled in general education programs, including teacher training.	Education: Participation	Education	1	2					P	-0.73491	0.835499	-0.476672	-0.907449	-0.640201	0.0917367
SE.SEC.ENRL.GC.FE.ZS	Secondary education, general pupils (% female)	Secondary general pupils are the number of secondary students enrolled in general education programs, including teacher training.	Education: Participation	Education	1	2	3				P	-0.814838	-0.929479	-0.421154	-0.70435	0.253708	-0.861763
SE.SEC.ENRL.LO.TC.ZS	Pupil-teacher ratio, lower secondary	Lower secondary school pupil-teacher ratio is the average number of pupils per teacher in lower secondary school.	Education: Inputs	Education	1	2					P	-0.0297306	0.845845	0.14658	0.500321	-0.494664	0.858043
SE.SEC.ENRL.TC.ZS	Pupil-teacher ratio, secondary	Secondary school pupil-teacher ratio is the average number of pupils per teacher in secondary school.	Education: Inputs	Education	1	2					P	-0.628056	0.841811	0.0476963	0.825982	-0.285751	NaN
SE.SEC.ENRL.UP.TC.ZS	Pupil-teacher ratio, upper secondary	Upper secondary school pupil-teacher ratio is the average number of pupils per teacher in upper secondary school.	Education: Inputs	Education	1						P	-0.290153	0.65094	-0.130332	0.820364	-0.462816	NaN
SE.SEC.ENRL.VO	Secondary education, vocational pupils	Secondary vocational pupils are the number of secondary students enrolled in technical and vocational education programs, including teacher training.	Education: Participation	Education	1						P	-0.732323	-0.464914	-0.0812014	-0.857717	-0.0292844	NaN
SE.SEC.ENRL.VO.FE.ZS	Secondary education, vocational pupils (% female)	Secondary vocational pupils are the number of secondary students enrolled in technical and vocational education programs, including teacher training.	Education: Participation	Education	1	2					P	-0.574115	0.841338	-0.0194268	0.962516	0.637846	NaN
SE.SEC.ENRR	School enrollment, secondary (% gross)	Gross enrollment ratio is the ratio of total enrollment, regardless of age, to the population of the age group that officially corresponds to the level of education shown. Secondary education completes the provision of basic education that began at the primary level, and aims at laying the foundations for lifelong learning and human development, by offering more subject- or skill-oriented instruc…	Education: Participation	Education	1	2	3				P	-0.896526	-0.616707	-0.636272	-0.90364	-0.651202	-0.83952
SE.SEC.ENRR.FE	School enrollment, secondary, female (% gross)	Gross enrollment ratio is the ratio of total enrollment, regardless of age, to the population of the age group that officially corresponds to the level of education shown. Secondary education completes the provision of basic education that began at the primary level, and aims at laying the foundations for lifelong learning and human development, by offering more subject- or skill-oriented instruc…	Education: Participation	Education	1	2	3				P	-0.892617	-0.79689	-0.63821	-0.918936	-0.659408	-0.899393
SE.SEC.ENRR.MA	School enrollment, secondary, male (% gross)	Gross enrollment ratio is the ratio of total enrollment, regardless of age, to the population of the age group that officially corresponds to the level of education shown. Secondary education completes the provision of basic education that began at the primary level, and aims at laying the foundations for lifelong learning and human development, by offering more subject- or skill-oriented instruc…	Education: Participation	Education	1	2	3				P	-0.865066	-0.83552	-0.629576	-0.920679	-0.639554	-0.639212
SE.SEC.NENR	School enrollment, secondary (% net)	Net enrollment rate is the ratio of children of official school age who are enrolled in school to the population of the corresponding official school age. Secondary education completes the provision of basic education that began at the primary level, and aims at laying the foundations for lifelong learning and human development, by offering more subject- or skill-oriented instruction using more s…	Education: Participation	Education	1						P	-0.780918	NaN	-0.469251	-0.865268	-0.0676265	NaN
SE.SEC.NENR.FE	School enrollment, secondary, female (% net)	Net enrollment rate is the ratio of children of official school age who are enrolled in school to the population of the corresponding official school age. Secondary education completes the provision of basic education that began at the primary level, and aims at laying the foundations for lifelong learning and human development, by offering more subject- or skill-oriented instruction using more s…	Education: Participation	Education	1						P	-0.771733	NaN	-0.464225	-0.894453	0.0834753	NaN
SE.SEC.NENR.MA	School enrollment, secondary, male (% net)	Net enrollment rate is the ratio of children of official school age who are enrolled in school to the population of the corresponding official school age. Secondary education completes the provision of basic education that began at the primary level, and aims at laying the foundations for lifelong learning and human development, by offering more subject- or skill-oriented instruction using more s…	Education: Participation	Education	1						P	-0.779426	NaN	-0.475337	-0.885215	-0.20359	NaN
SE.SEC.PRIV.ZS	School enrollment, secondary, private (% of total secondary)	Private enrollment refers to pupils or students enrolled in institutions that are not operated by a public authority but controlled and managed, whether for profit or not, by a private body such as a nongovernmental organization, religious body, special interest group, foundation or business enterprise.	Education: Participation	Education	1						P	-0.657563	-0.693719	-0.397871	-0.994629	0.206424	NaN
SE.SEC.TCAQ.FE.ZS	Trained teachers in secondary education, female (% of female teachers)	Trained teachers in secondary education are the percentage of secondary school teachers who have received the minimum organized teacher training (pre-service or in-service) required for teaching in a given country.	Education: Inputs	Education	1						P	-1	NaN	-0.00926518	-0.210683	NaN	NaN
SE.SEC.TCAQ.MA.ZS	Trained teachers in secondary education, male (% of male teachers)	Trained teachers in secondary education are the percentage of secondary school teachers who have received the minimum organized teacher training (pre-service or in-service) required for teaching in a given country.	Education: Inputs	Education	1						P	-1	NaN	-0.159689	-0.130823	NaN	NaN
SE.SEC.TCAQ.UP.MA.ZS	Trained teachers in upper secondary education, male (% of male teachers)	Trained teachers in upper secondary education are the percentage of upper secondary school teachers who have received the minimum organized teacher training (pre-service or in-service) required for teaching in a given country.	Education: Inputs	Education	1						P	-1	NaN	-0.441969	0.483158	NaN	NaN
SE.SEC.TCHR	Secondary education, teachers	Secondary education teachers includes full-time and part-time teachers.	Education: Inputs	Education	1						P	-0.760997	-0.60864	-0.561163	-0.926797	-0.79687	NaN
SE.SEC.TCHR.FE	Secondary education, teachers, female	Secondary education teachers includes full-time and part-time teachers.	Education: Inputs	Education	1	2					P	-0.748238	-0.724478	-0.563087	-0.912498	-0.928302	NaN
SE.SEC.TCHR.FE.ZS	Secondary education, teachers (% female)	Female teachers as a percentage of total secondary education teachers includes full-time and part-time teachers.	Education: Inputs	Education	1	2					P	-0.812395	-0.750631	-0.537937	-0.633459	-0.891926	NaN
SE.SEC.UNER.LO.FE.ZS	Adolescents out of school, female (% of female lower secondary school age)	Adolescents out of school are the percentage of lower secondary school age adolescents who are not enrolled in school.	Education: Participation	Education	1	2	3				P	0.781645	NaN	0.151963	0.88786	-0.802719	0.872628
SE.SEC.UNER.LO.MA.ZS	Adolescents out of school, male (% of male lower secondary school age)	Adolescents out of school are the percentage of lower secondary school age adolescents who are not enrolled in school.	Education: Participation	Education	1	2					P	0.720492	NaN	-0.607281	0.902776	-0.722785	0.87103
SE.SEC.UNER.LO.ZS	Adolescents out of school (% of lower secondary school age)	Adolescents out of school are the percentage of lower secondary school age adolescents who are not enrolled in school.	Education: Participation	Education	1						P	0.752933	NaN	-0.289498	0.864952	-0.773134	0.77608
SE.TER.CUAT.BA.FE.ZS	Educational attainment, at least Bachelor's or equivalent, population 25+, female (%) (cumulative)	The percentage of population ages 25 and over that attained or completed Bachelor's or equivalent.	Education: Outcomes	Education	1	2	3				P	-0.23509	-0.993984	-0.987003	-0.974924	-0.78912	-0.603072
SE.TER.CUAT.BA.MA.ZS	Educational attainment, at least Bachelor's or equivalent, population 25+, male (%) (cumulative)	The percentage of population ages 25 and over that attained or completed Bachelor's or equivalent.	Education: Outcomes	Education	1						P	-0.15287	-0.997949	-0.642435	-0.693994	-0.761155	-0.31769
SE.TER.CUAT.BA.ZS	Educational attainment, at least Bachelor's or equivalent, population 25+, total (%) (cumulative)	The percentage of population ages 25 and over that attained or completed Bachelor's or equivalent.	Education: Outcomes	Education	1	2	3				P	-0.154276	-0.996178	-0.978558	-0.832795	-0.777428	-0.491199
SE.TER.CUAT.DO.FE.ZS	Educational attainment, Doctoral or equivalent, population 25+, female (%) (cumulative)	The percentage of population ages 25 and over that attained or completed Doctoral or equivalent.	Education: Outcomes	Education	1	2					P	0.382245	NaN	1	-0.608312	0.922741	0.611989
SE.TER.CUAT.DO.MA.ZS	Educational attainment, Doctoral or equivalent, population 25+, male (%) (cumulative)	The percentage of population ages 25 and over that attained or completed Doctoral or equivalent.	Education: Outcomes	Education	1	2					P	0.491499	NaN	0.94229	-0.608312	0.579966	0.820016
SE.TER.CUAT.DO.ZS	Educational attainment, Doctoral or equivalent, population 25+, total (%) (cumulative)	The percentage of population ages 25 and over that attained or completed Doctoral or equivalent.	Education: Outcomes	Education	1	2					P	0.356221	NaN	0.951168	-0.608312	0.980224	0.733669
SE.TER.CUAT.MS.FE.ZS	Educational attainment, at least Master's or equivalent, population 25+, female (%) (cumulative)	The percentage of population ages 25 and over that attained or completed Master's or equivalent.	Education: Outcomes	Education	1	2	3	4			P	-0.0383525	-0.992125	0.952479	-0.608312	-0.819591	0.87667
SE.TER.CUAT.MS.MA.ZS	Educational attainment, at least Master's or equivalent, population 25+, male (%) (cumulative)	The percentage of population ages 25 and over that attained or completed Master's or equivalent.	Education: Outcomes	Education	1	2	3				P	0.136591	-0.998346	0.951994	-0.608312	-0.764586	0.849129
SE.TER.CUAT.MS.ZS	Educational attainment, at least Master's or equivalent, population 25+, total (%) (cumulative)	The percentage of population ages 25 and over that attained or completed Master's or equivalent.	Education: Outcomes	Education	1	2	3	4			P	0.0604102	-0.995792	0.952291	-0.608312	-0.823546	0.864144
SE.TER.CUAT.ST.FE.ZS	Educational attainment, at least completed short-cycle tertiary, population 25+, female (%) (cumulative)	The percentage of population ages 25 and over that attained or completed short-cycle tertiary education.	Education: Outcomes	Education	1	2	3				P	-0.66359	-0.997514	-0.734861	-0.573965	-0.810022	-0.992187
SE.TER.CUAT.ST.MA.ZS	Educational attainment, at least completed short-cycle tertiary, population 25+, male (%) (cumulative)	The percentage of population ages 25 and over that attained or completed short-cycle tertiary education.	Education: Outcomes	Education	1	2					P	-0.310635	-0.99896	0.332759	-0.524699	-0.779085	-0.978285
SE.TER.CUAT.ST.ZS	Educational attainment, at least completed short-cycle tertiary, population 25+, total (%) (cumulative)	The percentage of population ages 25 and over that attained or completed short-cycle tertiary education.	Education: Outcomes	Education	1	2					P	-0.52175	-0.998304	-0.276051	-0.548569	-0.796841	-0.987088
SE.TER.ENRR	School enrollment, tertiary (% gross)	Gross enrollment ratio is the ratio of total enrollment, regardless of age, to the population of the age group that officially corresponds to the level of education shown. Tertiary education, whether or not to an advanced research qualification, normally requires, as a minimum condition of admission, the successful completion of education at the secondary level.	Education: Participation	Education	1	2					P	-0.772043	-0.719495	-0.238525	-0.865423	-0.556779	-0.820889
SE.TER.ENRR.FE	School enrollment, tertiary, female (% gross)	Gross enrollment ratio is the ratio of total enrollment, regardless of age, to the population of the age group that officially corresponds to the level of education shown. Tertiary education, whether or not to an advanced research qualification, normally requires, as a minimum condition of admission, the successful completion of education at the secondary level.	Education: Participation	Education	1	2	3				P	-0.800528	-0.745778	-0.328861	-0.894136	-0.652329	-0.813969
SE.TER.ENRR.MA	School enrollment, tertiary, male (% gross)	Gross enrollment ratio is the ratio of total enrollment, regardless of age, to the population of the age group that officially corresponds to the level of education shown. Tertiary education, whether or not to an advanced research qualification, normally requires, as a minimum condition of admission, the successful completion of education at the secondary level.	Education: Participation	Education	1						P	-0.649234	-0.713136	-0.138565	-0.796819	-0.262634	-0.8156
SE.TER.TCHR.FE.ZS	Tertiary education, academic staff (% female)	Tertiary education, academic staff (% female) is the share of female academic staff in tertiary education.	Education: Inputs	Education	1						P	-0.479987	-0.13359	-0.54942	-0.513572	-0.330233	-0.841467
SE.XPD.CPRM.ZS	Current education expenditure, primary (% of total expenditure in primary public institutions)	Current expenditure is expressed as a percentage of direct expenditure in public educational institutions (instructional and non-instructional) of the specified level of education. Financial aid to students and other transfers are excluded from direct expenditure. Current expenditure is consumed within the current year and would have to be renewed if needed in the following year. It includes staf…	Education: Inputs	Education	1						P	-0.245134	NaN	-0.149621	0.989692	-0.236175	0.401633
SE.XPD.CSEC.ZS	Current education expenditure, secondary (% of total expenditure in secondary public institutions)	Current expenditure is expressed as a percentage of direct expenditure in public educational institutions (instructional and non-instructional) of the specified level of education. Financial aid to students and other transfers are excluded from direct expenditure. Current expenditure is consumed within the current year and would have to be renewed if needed in the following year. It includes staf…	Education: Inputs	Education	1						P	0.339205	NaN	0.0626809	0.888278	0.359719	0.537218
SE.XPD.CTER.ZS	Current education expenditure, tertiary (% of total expenditure in tertiary public institutions)	Current expenditure is expressed as a percentage of direct expenditure in public educational institutions (instructional and non-instructional) of the specified level of education. Financial aid to students and other transfers are excluded from direct expenditure. Current expenditure is consumed within the current year and would have to be renewed if needed in the following year. It includes staf…	Education: Inputs	Education	1						P	NaN	NaN	0.23412	0.998454	0.488618	0.638438
SE.XPD.CTOT.ZS	Current education expenditure, total (% of total expenditure in public institutions)	Current expenditure is expressed as a percentage of direct expenditure in public educational institutions (instructional and non-instructional) of the specified level of education. Financial aid to students and other transfers are excluded from direct expenditure. Current expenditure is consumed within the current year and would have to be renewed if needed in the following year. It includes staf…	Education: Inputs	Education	1						P	0.323353	NaN	0.0230149	0.918446	0.0925472	0.563301
SE.XPD.PRIM.PC.ZS	Government expenditure per student, primary (% of GDP per capita)	Government expenditure per student is the average general government expenditure (current, capital, and transfers) per student in the given level of education, expressed as a percentage of GDP per capita.	Education: Inputs	Education	1						P	-0.261983	NaN	0.379258	-1	-0.305796	0.613283
SE.XPD.PRIM.ZS	Expenditure on primary education (% of government expenditure on education)	Expenditure on primary education is expressed as a percentage of total general government expenditure on education. General government usually refers to local, regional and central governments.	Education: Inputs	Education	1						P	0.55974	NaN	-0.224357	0.975729	-0.611811	0.249549
SE.XPD.SECO.PC.ZS	Government expenditure per student, secondary (% of GDP per capita)	Government expenditure per student is the average general government expenditure (current, capital, and transfers) per student in the given level of education, expressed as a percentage of GDP per capita.	Education: Inputs	Education	1						P	NaN	NaN	0.538602	1	0.458107	NaN
SE.XPD.SECO.ZS	Expenditure on secondary education (% of government expenditure on education)	Expenditure on secondary education is expressed as a percentage of total general government expenditure on education. General government usually refers to local, regional and central governments.	Education: Inputs	Education	1						P	-0.556983	NaN	0.244994	-0.98874	0.0748369	0.69226
SE.XPD.TERT.PC.ZS	Government expenditure per student, tertiary (% of GDP per capita)	Government expenditure per student is the average general government expenditure (current, capital, and transfers) per student in the given level of education, expressed as a percentage of GDP per capita.	Education: Inputs	Education	1	2	3				P	0.883933	NaN	0.330135	-1	0.752347	-0.886937
SE.XPD.TERT.ZS	Expenditure on tertiary education (% of government expenditure on education)	Expenditure on tertiary education is expressed as a percentage of total general government expenditure on education. General government usually refers to local, regional and central governments.	Education: Inputs	Education	1	2					P	-0.0852414	NaN	-0.670018	0.854285	0.114599	-0.87693
SE.XPD.TOTL.GD.ZS	Government expenditure on education, total (% of GDP)	General government expenditure on education (current, capital, and transfers) is expressed as a percentage of GDP. It includes expenditure funded by transfers from international sources to government. General government usually refers to local, regional and central governments.	Education: Inputs	Education	1						P	-0.389684	-0.668686	0.177649	-0.819796	0.784401	0.798052
SG.DMK.SRCR.FN.ZS	Women making their own informed decisions regarding sexual relations, contraceptive use and reproductive health care (% of women age 15-49)	Proportion of women ages 15-49 years (married or in union) who make their own decision on all three selected areas i.e. can say no to sexual intercourse with their husband or partner if they do not want; decide on use of contraception; and decide on their own health care. Only women who provide a “yes” answer to all three components are considered as women who “make her own decisions regarding se…	Gender: Public life & decision making	Gender	1						P	-1	NaN	NaN	NaN	NaN	NaN
SG.LAW.INDX	Women Business and the Law Index Score (scale 1-100)	The index measures how laws and regulations affect women’s economic opportunity. Overall scores are calculated by taking the average score of each index (Mobility, Workplace, Pay, Marriage, Parenthood, Entrepreneurship, Assets and Pension), with 100 representing the highest possible score.	Employment and Time Use	Employment and Time Use	1						P	-0.794711	-0.59077	-0.553725	-0.962863	-0.651012	-0.718456
SG.TIM.UWRK.FE	Proportion of time spent on unpaid domestic and care work, female (% of 24 hour day)	The average time women spend on household provision of services for own consumption. Data are expressed as a proportion of time in a day. Domestic and care work includes food preparation, dishwashing, cleaning and upkeep of a dwelling, laundry, ironing, gardening, caring for pets, shopping, installation, servicing and repair of personal and household goods, childcare, and care of the sick, elderl…	Gender: Participation & access	Gender	1	2	3				P	NaN	1	-0.887731	NaN	1	NaN
SG.TIM.UWRK.MA	Proportion of time spent on unpaid domestic and care work, male (% of 24 hour day)	The average time men spend on household provision of services for own consumption. Data are expressed as a proportion of time in a day. Domestic and care work includes food preparation, dishwashing, cleaning and upkeep of a dwelling, laundry, ironing, gardening, caring for pets, shopping, installation, servicing and repair of personal and household goods, childcare, and care of the sick, elderly …	Gender: Participation & access	Gender	1	2	3				P	NaN	1	-0.864904	NaN	1	NaN
SG.VAW.BURN.ZS	Women who believe a husband is justified in beating his wife when she burns the food (%)	Percentage of women ages 15-49 who believe a husband/partner is justified in hitting or beating his wife/partner when she burns the food.	Gender: Health	Gender	1						P	1	NaN	NaN	NaN	NaN	NaN
SH.ALC.PCAP.FE.LI	Total alcohol consumption per capita, female (liters of pure alcohol, projected estimates, female 15+ years of age)	Total alcohol per capita consumption is defined as the total (sum of recorded and unrecorded alcohol) amount of alcohol consumed per person (15 years of age or older) over a calendar year, in litres of pure alcohol, adjusted for tourist consumption.	Health: Risk factors	Health	1	2	3	4			P	-0.911068	-0.801671	-0.518771	-0.908955	0.408752	-0.852425
SH.ALC.PCAP.LI	Total alcohol consumption per capita (liters of pure alcohol, projected estimates, 15+ years of age)	Total alcohol per capita consumption is defined as the total (sum of recorded and unrecorded alcohol) amount of alcohol consumed per person (15 years of age or older) over a calendar year, in litres of pure alcohol, adjusted for tourist consumption.	Health: Risk factors	Health	1	2	3	4			P	-0.912076	-0.807788	-0.517549	-0.908011	0.342508	-0.85404
SH.ALC.PCAP.MA.LI	Total alcohol consumption per capita, male (liters of pure alcohol, projected estimates, male 15+ years of age)	Total alcohol per capita consumption is defined as the total (sum of recorded and unrecorded alcohol) amount of alcohol consumed per person (15 years of age or older) over a calendar year, in litres of pure alcohol, adjusted for tourist consumption.	Health: Risk factors	Health	1	2	3	4			P	-0.91191	-0.809558	-0.516403	-0.907915	0.302167	-0.854174
SH.ANM.ALLW.ZS	Prevalence of anemia among women of reproductive age (% of women ages 15-49)	Prevalence of anemia among women of reproductive age refers to the combined prevalence of both non-pregnant with haemoglobin levels below 12 g/dL and pregnant women with haemoglobin levels below 11 g/dL.	Health: Nutrition	Health	1						P	0.774649	0.677413	0.220421	0.287753	-0.743808	0.856923
SH.ANM.CHLD.ZS	Prevalence of anemia among children (% of children ages 6-59 months)	Prevalence of anemia, children ages 6-59 months, is the percentage of children ages 6-59 months whose hemoglobin level is less than 110 grams per liter, adjusted for altitude.	Health: Nutrition	Health	1	2					P	0.829651	0.651472	0.484138	0.556794	0.633957	0.903755
SH.ANM.NPRG.ZS	Prevalence of anemia among non-pregnant women (% of women ages 15-49)	Prevalence of anemia, non-pregnant women, is the percentage of non-pregnant women whose hemoglobin level is less than 120 grams per liter at sea level.	Health: Nutrition	Health	1						P	0.771603	0.671274	0.185595	0.276701	-0.764802	0.848255
SH.CON.1524.FE.ZS	Condom use, population ages 15-24, female (% of females ages 15-24)	Condom use, female is the percentage of the female population ages 15-24 who used a condom at last intercourse in the last 12 months.	Health: Disease prevention	Health	1						P	-0.976165	NaN	NaN	NaN	NaN	NaN
SH.CON.1524.MA.ZS	Condom use, population ages 15-24, male (% of males ages 15-24)	Condom use, male is the percentage of the male population ages 15-24 who used a condom at last intercourse in the last 12 months.	Health: Disease prevention	Health	1						P	1	NaN	NaN	NaN	NaN	NaN
SH.DTH.0509	Number of deaths ages 5-9 years	Number of deaths of children ages 5-9 years	Health: Mortality	Health	1	2					P	0.854296	0.660254	0.631805	0.680074	0.713358	0.961667
SH.DTH.1014	Number of deaths ages 10-14 years	Number of deaths of adolescents ages 10-14 years	Health: Mortality	Health	1	2					P	0.849273	0.707479	0.625482	0.575129	0.656805	0.883602
SH.DTH.1519	Number of deaths ages 15-19 years	Number of deaths of adolescents ages 15-19 years	Health: Mortality	Health	1	2	3				P	0.80128	0.868791	0.582556	0.785383	0.702769	0.807028
SH.DTH.2024	Number of deaths ages 20-24 years	Number of deaths of youths ages 20-24 years	Health: Mortality	Health	1						P	0.675202	0.578911	0.571632	0.803076	0.708562	0.754146
SH.DTH.COMM.ZS	Cause of death, by communicable diseases and maternal, prenatal and nutrition conditions (% of total)	Cause of death refers to the share of all deaths for all ages by underlying causes. Communicable diseases and maternal, prenatal and nutrition conditions include infectious and parasitic diseases, respiratory infections, and nutritional deficiencies such as underweight and stunting.	Health: Risk factors	Health	1	2	3	4	5	6	P	0.999847	0.927753	0.91749	0.891078	0.987355	0.975099
SH.DTH.IMRT	Number of infant deaths	Number of infants dying before reaching one year of age.	Health: Mortality	Health	1	2	3	4			P	0.875191	0.719853	0.667448	0.817647	0.85519	0.939785
SH.DTH.INJR.ZS	Cause of death, by injury (% of total)	Cause of death refers to the share of all deaths for all ages by underlying causes. Injuries include unintentional and intentional injuries.	Health: Risk factors	Health	1	2	3	4			P	-0.843248	0.969091	-0.920139	-0.752035	0.819633	-0.150033
SH.DTH.MORT	Number of under-five deaths	Number of children dying before reaching age five.	Health: Mortality	Health	1	2	3	4			P	0.869618	0.713739	0.661749	0.81004	0.86016	0.954056
SH.DTH.NCOM.ZS	Cause of death, by non-communicable diseases (% of total)	Cause of death refers to the share of all deaths for all ages by underlying causes. Non-communicable diseases include cancer, diabetes mellitus, cardiovascular diseases, digestive diseases, skin diseases, musculoskeletal diseases, and congenital anomalies.	Health: Risk factors	Health	1	2	3	4	5	6	P	-0.999682	-0.95425	-0.916525	-0.881721	-0.99813	-0.985576
SH.DTH.NMRT	Number of neonatal deaths	Number of neonates dying before reaching 28 days of age.	Health: Mortality	Health	1	2	3				P	0.881318	0.73026	0.666349	0.777838	0.850697	0.945579
SH.DYN.0509	Probability of dying among children ages 5-9 years (per 1,000)	Probability of dying between age 5-9 years of age expressed per 1,000 children aged 5, if subject to age-specific mortality rates of the specified year.	Health: Mortality	Health	1	2					P	0.861735	0.765959	0.636571	0.677863	0.698839	0.913215
SH.DYN.1014	Probability of dying among adolescents ages 10-14 years (per 1,000)	Probability of dying between age 10-14 years of age expressed per 1,000 adolescents age 10, if subject to age-specific mortality rates of the specified year.	Health: Mortality	Health	1	2					P	0.866672	0.757766	0.668334	0.568003	0.474227	0.893625
SH.DYN.1519	Probability of dying among adolescents ages 15-19 years (per 1,000)	Probability of dying between age 15-19 years of age expressed per 1,000 adolescents age 15, if subject to age-specific mortality rates of the specified year.	Health: Mortality	Health	1						P	0.726984	0.763412	0.608921	0.787193	0.450235	0.838543
SH.DYN.2024	Probability of dying among youth ages 20-24 years (per 1,000)	Probability of dying between age 20-24 years of age expressed per 1,000 youths age 20, if subject to age-specific mortality rates of the specified year.	Health: Mortality	Health	1	2	3				P	0.867307	0.798318	0.635169	0.809646	0.75225	0.834866
SH.DYN.AIDS.FE.ZS	Women's share of population ages 15+ living with HIV (%)	Prevalence of HIV is the percentage of people who are infected with HIV. Female rate is as a percentage of the total population ages 15+ who are living with HIV.	Health: Risk factors	Health	1						P	-0.540286	-0.733327	-0.315101	-0.678417	-0.433078	-0.922307
SH.DYN.AIDS.ZS	Prevalence of HIV, total (% of population ages 15-49)	Prevalence of HIV refers to the percentage of people ages 15-49 who are infected with HIV.	Health: Risk factors	Health	1	2					P	0.860252	NaN	-0.643642	-0.56387	0.840433	-0.449885
SH.DYN.MORT	Mortality rate, under-5 (per 1,000 live births)	Under-five mortality rate is the probability per 1,000 that a newborn baby will die before reaching age five, if subject to age-specific mortality rates of the specified year.	Health: Mortality	Health	1	2	3	4			P	0.862541	0.743288	0.656359	0.819667	0.833327	0.956155
SH.DYN.MORT.FE	Mortality rate, under-5, female (per 1,000 live births)	Under-five mortality rate, female is the probability per 1,000 that a newborn female baby will die before reaching age five, if subject to female age-specific mortality rates of the specified year.	Health: Mortality	Health	1	2	3	4			P	0.860904	0.738974	0.656046	0.815604	0.835388	0.958195
SH.DYN.MORT.MA	Mortality rate, under-5, male (per 1,000 live births)	Under-five mortality rate, male is the probability per 1,000 that a newborn male baby will die before reaching age five, if subject to male age-specific mortality rates of the specified year.	Health: Mortality	Health	1	2	3	4			P	0.864275	0.745417	0.656796	0.821778	0.834458	0.954687
SH.DYN.NCOM.FE.ZS	Mortality from CVD, cancer, diabetes or CRD between exact ages 30 and 70, female (%)	Mortality from CVD, cancer, diabetes or CRD is the percent of 30-year-old-people who would die before their 70th birthday from any of cardiovascular disease, cancer, diabetes, or chronic respiratory disease, assuming that s/he would experience current mortality rates at every age and s/he would not die from any other cause of death (e.g., injuries or HIV/AIDS).	Health: Mortality	Health	1	2					P	0.825659	0.841188	0.468049	0.786471	0.745592	0.566933
SH.DYN.NCOM.MA.ZS	Mortality from CVD, cancer, diabetes or CRD between exact ages 30 and 70, male (%)	Mortality from CVD, cancer, diabetes or CRD is the percent of 30-year-old-people who would die before their 70th birthday from any of cardiovascular disease, cancer, diabetes, or chronic respiratory disease, assuming that s/he would experience current mortality rates at every age and s/he would not die from any other cause of death (e.g., injuries or HIV/AIDS).	Health: Mortality	Health	1	2					P	0.849508	0.746877	0.380606	0.806674	0.756228	-0.429571
SH.DYN.NCOM.ZS	Mortality from CVD, cancer, diabetes or CRD between exact ages 30 and 70 (%)	Mortality from CVD, cancer, diabetes or CRD is the percent of 30-year-old-people who would die before their 70th birthday from any of cardiovascular disease, cancer, diabetes, or chronic respiratory disease, assuming that s/he would experience current mortality rates at every age and s/he would not die from any other cause of death (e.g., injuries or HIV/AIDS).	Health: Mortality	Health	1	2	3				P	0.842719	0.800356	0.423175	0.80004	0.765584	-0.271583
SH.DYN.NMRT	Mortality rate, neonatal (per 1,000 live births)	Neonatal mortality rate is the number of neonates dying before reaching 28 days of age, per 1,000 live births in a given year.	Health: Mortality	Health	1	2	3	4			P	0.878625	0.752537	0.663685	0.809497	0.831746	0.964452
SH.FPL.SATM.ZS	Demand for family planning satisfied by modern methods (% of married women with demand for family planning)	Demand for family planning satisfied by modern methods refers to the percentage of married women ages 15-49 years whose need for family planning is satisfied with modern methods.	Health: Reproductive health	Health	1						P	-0.943396	NaN	NaN	NaN	NaN	NaN
SH.H2O.BASW.RU.ZS	People using at least basic drinking water services, rural (% of rural population)	The percentage of people using at least basic water services. This indicator encompasses both people using basic water services as well as those using safely managed water services. Basic drinking water services is defined as drinking water from an improved source, provided collection time is not more than 30 minutes for a round trip. Improved water sources include piped water, boreholes or tubew…	Health: Disease prevention	Health	1	2	3	4			P	-0.882972	-0.784446	-0.675876	-0.840396	-0.82769	-0.835992
SH.H2O.BASW.UR.ZS	People using at least basic drinking water services, urban (% of urban population)	The percentage of people using at least basic water services. This indicator encompasses both people using basic water services as well as those using safely managed water services. Basic drinking water services is defined as drinking water from an improved source, provided collection time is not more than 30 minutes for a round trip. Improved water sources include piped water, boreholes or tubew…	Health: Disease prevention	Health	1	2	3	4			P	-0.883261	-0.790672	-0.694781	-0.840765	-0.834178	-0.812717
SH.H2O.BASW.ZS	People using at least basic drinking water services (% of population)	The percentage of people using at least basic water services. This indicator encompasses both people using basic water services as well as those using safely managed water services. Basic drinking water services is defined as drinking water from an improved source, provided collection time is not more than 30 minutes for a round trip. Improved water sources include piped water, boreholes or tubew…	Health: Disease prevention	Health	1	2	3	4			P	-0.882447	-0.787868	-0.680295	-0.839879	-0.830816	-0.847871
SH.H2O.SMDW.RU.ZS	People using safely managed drinking water services, rural (% of rural population)	The percentage of people using drinking water from an improved source that is accessible on premises, available when needed and free from faecal and priority chemical contamination. Improved water sources include piped water, boreholes or tubewells, protected dug wells, protected springs, and packaged or delivered water.	Health: Disease prevention	Health	1	2	3				P	-0.876794	NaN	-0.709074	-0.848334	NaN	-0.840006
SH.H2O.SMDW.UR.ZS	People using safely managed drinking water services, urban (% of urban population)	The percentage of people using drinking water from an improved source that is accessible on premises, available when needed and free from faecal and priority chemical contamination. Improved water sources include piped water, boreholes or tubewells, protected dug wells, protected springs, and packaged or delivered water.	Health: Disease prevention	Health	1	2					P	-0.876357	-0.696759	-0.678609	-0.707197	NaN	-0.840006
SH.H2O.SMDW.ZS	People using safely managed drinking water services (% of population)	The percentage of people using drinking water from an improved source that is accessible on premises, available when needed and free from faecal and priority chemical contamination. Improved water sources include piped water, boreholes or tubewells, protected dug wells, protected springs, and packaged or delivered water.	Health: Disease prevention	Health	1	2	3				P	-0.871401	NaN	-0.713353	-0.826655	NaN	-0.842844
SH.HIV.0014	Children (0-14) living with HIV	Children living with HIV refers to the number of children ages 0-14 who are infected with HIV.	Health: Risk factors	Health	1						P	0.548739	NaN	-0.681803	-0.730397	0.768426	-0.853824
SH.HIV.1524.FE.ZS	Prevalence of HIV, female (% ages 15-24)	Prevalence of HIV, female is the percentage of females who are infected with HIV. Youth rates are as a percentage of the relevant age group.	Health: Risk factors	Health	1						P	0.505502	NaN	NaN	0.805381	0.767934	NaN
SH.HIV.1524.MA.ZS	Prevalence of HIV, male (% ages 15-24)	Prevalence of HIV, male is the percentage of males who are infected with HIV. Youth rates are as a percentage of the relevant age group.	Health: Risk factors	Health	1						P	0.52728	NaN	-0.722879	0.790966	0.85404	NaN
SH.HIV.ARTC.ZS	Antiretroviral therapy coverage (% of people living with HIV)	Antiretroviral therapy coverage indicates the percentage of all people living with HIV who are receiving antiretroviral therapy.	Health: Risk factors	Health	1	2	3				P	-0.848524	NaN	-0.725808	-0.888586	-0.808139	-0.746614
SH.HIV.INCD	Adults (ages 15-49) newly infected with HIV	Number of adults (ages 15-49) newly infected with HIV.	Health: Risk factors	Health	1	2	3				P	0.827125	NaN	NaN	0.785326	0.845231	0.808307
SH.HIV.INCD.14	Children (ages 0-14) newly infected with HIV	Number of children (ages 0-14) newly infected with HIV.	Health: Risk factors	Health	1	2					P	0.871521	NaN	NaN	0.760253	0.817145	0.57298
SH.HIV.INCD.TL	Adults (ages 15+) and children (ages 0-14) newly infected with HIV	Number of adults (ages 15+) and children (ages 0-14) newly infected with HIV.	Health: Risk factors	Health	1	2	3	4			P	0.83639	NaN	-0.412563	0.805149	0.843815	0.804247
SH.HIV.INCD.TL.P3	Incidence of HIV, all (per 1,000 uninfected population)	Number of new HIV infections among uninfected populations expressed per 1,000 uninfected population in the year before the period.	Health: Risk factors	Health	1	2	3	4			P	0.844888	NaN	0.0410359	0.807514	0.838426	0.826814
SH.HIV.INCD.YG	Young people (ages 15-24) newly infected with HIV	Number of young people (ages 15-24) newly infected with HIV.	Health: Risk factors	Health	1	2					P	0.797575	NaN	NaN	0.798698	0.839123	0.875988
SH.HIV.INCD.YG.P3	Incidence of HIV, ages 15-24 (per 1,000 uninfected population ages 15-24)	Number of new HIV infections among uninfected populations ages 15-24 expressed per 1,000 uninfected population ages 15-24 in the year before the period.	Health: Risk factors	Health	1	2	3	4			P	0.81497	NaN	0.204919	0.801933	0.841896	0.851294
SH.HIV.INCD.ZS	Incidence of HIV, ages 15-49 (per 1,000 uninfected population ages 15-49)	Number of new HIV infections among uninfected populations ages 15-49 expressed per 1,000 uninfected population in the year before the period.	Health: Risk factors	Health	1	2	3				P	0.822747	NaN	0.459328	0.790445	0.842839	0.859171
SH.HIV.PMTC.ZS	Antiretroviral therapy coverage for PMTCT (% of pregnant women living with HIV)	Percentage of pregnant women with HIV who receive antiretroviral medicine for prevention of mother-to-child transmission (PMTCT).	Health: Risk factors	Health	1	2					P	-0.836607	NaN	-0.715623	-0.767316	-0.772331	-0.86035
SH.MED.BEDS.ZS	Hospital beds (per 1,000 people)	Hospital beds include inpatient beds available in public, private, general, and specialized hospitals and rehabilitation centers. In most cases beds for both acute and chronic care are included.	Health: Health systems	Health	1						P	-0.640377	-0.802057	0.613564	-0.677525	0.791347	-0.554867
SH.MED.NUMW.P3	Nurses and midwives (per 1,000 people)	Nurses and midwives include professional nurses, professional midwives, auxiliary nurses, auxiliary midwives, enrolled nurses, enrolled midwives and other associated personnel, such as dental nurses and primary care nurses.	Health: Health systems	Health	1						P	0.185825	-0.784263	-0.332179	-0.718243	-0.875155	-0.680794
SH.MED.SAOP.P5	Specialist surgical workforce (per 100,000 population)	Specialist surgical workforce is the number of specialist surgical, anaesthetic, and obstetric (SAO) providers who are working in each country per 100,000 population.	Health: Health systems	Health	1						P	NaN	NaN	-1	NaN	NaN	NaN
SH.MLR.NETS.ZS	Use of insecticide-treated bed nets (% of under-5 population)	Use of insecticide-treated bed nets refers to the percentage of children under age five who slept under an insecticide-treated bednet to prevent malaria.	Health: Disease prevention	Health	1	2	3				P	1	NaN	-0.851137	-1	NaN	0.689698
SH.MLR.TRET.ZS	Children with fever receiving antimalarial drugs (% of children under age 5 with fever)	Malaria treatment refers to the percentage of children under age five who were ill with fever in the last two weeks and received any appropriate (locally defined) anti-malarial drugs.	Health: Disease prevention	Health	1	2					P	-0.938375	NaN	0.143731	NaN	NaN	0.978231
SH.MMR.DTHS	Number of maternal deaths	A maternal death refers to the death of a woman while pregnant or within 42 days of termination of pregnancy, irrespective of the duration and site of the pregnancy, from any cause related to or aggravated by the pregnancy or its management but not from accidental or incidental causes.	Health: Reproductive health	Health	1	2	3				P	0.836713	0.712511	0.537827	0.799544	0.835313	0.937363
SH.MMR.RISK	Lifetime risk of maternal death (1 in: rate varies by country)	Life time risk of maternal death is the probability that a 15-year-old female will die eventually from a maternal cause assuming that current levels of fertility and mortality (including maternal mortality) do not change in the future, taking into account competing causes of death.	Health: Reproductive health	Health	1	2	3				P	-0.816882	-0.685465	-0.594301	-0.7512	-0.817021	-0.884939
SH.MMR.RISK.ZS	Lifetime risk of maternal death (%)	Life time risk of maternal death is the probability that a 15-year-old female will die eventually from a maternal cause assuming that current levels of fertility and mortality (including maternal mortality) do not change in the future, taking into account competing causes of death.	Health: Reproductive health	Health	1	2	3				P	0.827849	0.715884	0.549034	0.720275	0.843191	0.911379
SH.PRG.ANEM	Prevalence of anemia among pregnant women (%)	Prevalence of anemia, pregnant women, is the percentage of pregnant women whose hemoglobin level is less than 110 grams per liter at sea level.	Health: Nutrition	Health	1	2					P	0.821172	0.750735	0.426356	0.399404	-0.654782	0.9154
SH.PRV.SMOK	Prevalence of current tobacco use (% of adults)	The percentage of the population ages 15 years and over who currently use any tobacco product (smoked and/or smokeless tobacco) on a daily or non-daily basis. Tobacco products include cigarettes, pipes, cigars, cigarillos, waterpipes (hookah, shisha), bidis, kretek, heated tobacco products, and all forms of smokeless (oral and nasal) tobacco. Tobacco products exclude e-cigarettes (which do not co…	Health: Risk factors	Health	1	2	3	4	5	6	P	0.948818	0.814828	0.847944	0.905658	0.943192	0.892038
SH.PRV.SMOK.FE	Prevalence of current tobacco use, females (% of female adults)	The percentage of the female population ages 15 years and over who currently use any tobacco product (smoked and/or smokeless tobacco) on a daily or non-daily basis. Tobacco products include cigarettes, pipes, cigars, cigarillos, waterpipes (hookah, shisha), bidis, kretek, heated tobacco products, and all forms of smokeless (oral and nasal) tobacco. Tobacco products exclude e-cigarettes (which do…	Health: Risk factors	Health	1	2	3	4	5		P	0.964404	0.706968	0.851942	0.898915	0.948473	0.912135
SH.PRV.SMOK.MA	Prevalence of current tobacco use, males (% of male adults)	The percentage of the male population ages 15 years and over who currently use any tobacco product (smoked and/or smokeless tobacco) on a daily or non-daily basis. Tobacco products include cigarettes, pipes, cigars, cigarillos, waterpipes (hookah, shisha), bidis, kretek, heated tobacco products, and all forms of smokeless (oral and nasal) tobacco. Tobacco products exclude e-cigarettes (which do n…	Health: Risk factors	Health	1	2	3	4	5	6	P	0.950977	0.853762	0.838175	0.907224	0.942468	0.886779
SH.SGR.CRSK.ZS	Risk of catastrophic expenditure for surgical care (% of people at risk)	The proportion of population at risk of catastrophic expenditure when surgical care is required. Catastrophic expenditure is defined as direct out of pocket payments for surgical and anaesthesia care exceeding 10% of total income.	Health: Risk factors	Health	1						P	NaN	0.922718	0.548811	NaN	0.471745	NaN
SH.SGR.IRSK.ZS	Risk of impoverishing expenditure for surgical care (% of people at risk)	The proportion of population at risk of impoverishing expenditure when surgical care is required. Impoverishing expenditure is defined as direct out of pocket payments for surgical and anaesthesia care which drive people below a poverty threshold (using a threshold of $2.15 PPP/day).	Health: Risk factors	Health	1						P	NaN	0.882504	0.557561	NaN	0.70215	NaN
SH.STA.ANVC.ZS	Pregnant women receiving prenatal care (%)	Pregnant women receiving prenatal care are the percentage of women attended at least once during pregnancy by skilled health personnel for reasons related to pregnancy.	Health: Reproductive health	Health	1	2	3				P	-0.970875	-0.844054	-0.605206	-0.175982	-0.707297	-0.965108
SH.STA.ARIC.ZS	ARI treatment (% of children under 5 taken to a health provider)	Children with acute respiratory infection (ARI) who are taken to a health provider refers to the percentage of children under age five with ARI in the last two weeks who were taken to an appropriate health provider, including hospital, health center, dispensary, village health worker, clinic, and private physician.	Health: Disease prevention	Health	1	2					P	-0.954438	NaN	0.127352	0.169133	0.827927	-0.728969
SH.STA.BASS.RU.ZS	People using at least basic sanitation services, rural (% of rural population)	The percentage of people using at least basic sanitation services, that is, improved sanitation facilities that are not shared with other households. This indicator encompasses both people using basic sanitation services as well as those using safely managed sanitation services. Improved sanitation facilities include flush/pour flush to piped sewer systems, septic tanks or pit latrines; ventilate…	Health: Disease prevention	Health	1	2	3	4			P	-0.86894	-0.789996	-0.676962	-0.835528	-0.826422	-0.83259
SH.STA.BASS.UR.ZS	People using at least basic sanitation services, urban (% of urban population)	The percentage of people using at least basic sanitation services, that is, improved sanitation facilities that are not shared with other households. This indicator encompasses both people using basic sanitation services as well as those using safely managed sanitation services. Improved sanitation facilities include flush/pour flush to piped sewer systems, septic tanks or pit latrines; ventilate…	Health: Disease prevention	Health	1	2	3				P	-0.87556	-0.780157	-0.667943	0.414233	-0.830219	-0.821498
SH.STA.BASS.ZS	People using at least basic sanitation services (% of population)	The percentage of people using at least basic sanitation services, that is, improved sanitation facilities that are not shared with other households. This indicator encompasses both people using basic sanitation services as well as those using safely managed sanitation services. Improved sanitation facilities include flush/pour flush to piped sewer systems, septic tanks or pit latrines; ventilate…	Health: Disease prevention	Health	1	2	3	4			P	-0.869396	-0.78969	-0.677147	-0.825171	-0.825413	-0.840707
SH.STA.BFED.ZS	Exclusive breastfeeding (% of children under 6 months)	Exclusive breastfeeding refers to the percentage of children less than six months old who are fed breast milk alone (no other liquids) in the past 24 hours.	Health: Nutrition	Health	1	2	3				P	-0.891121	0.928399	-0.723641	-0.946652	-0.485152	0.121155
SH.STA.BRTC.ZS	Births attended by skilled health staff (% of total)	Births attended by skilled health staff are the percentage of deliveries attended by personnel trained to give the necessary supervision, care, and advice to women during pregnancy, labor, and the postpartum period; to conduct deliveries on their own; and to care for newborns.	Health: Reproductive health	Health	1	2					P	-0.807311	-0.781245	-0.558335	0.397508	0.170384	-0.930754
SH.STA.BRTW.ZS	Low-birthweight babies (% of births)	Low-birthweight babies are newborns weighing less than 2,500 grams, with the measurement taken within the first hour of life, before significant postnatal weight loss has occurred.	Health: Nutrition	Health	1	2	3				P	0.849683	0.771466	0.699931	-0.240254	0.816743	0.844677
SH.STA.DIAB.ZS	Diabetes prevalence (% of population ages 20 to 79)	Diabetes prevalence refers to the percentage of people ages 20-79 who have type 1 or type 2 diabetes. It is calculated by adjusting to a standard population age-structure.	Health: Risk factors	Health	1	2	3	4			P	-1	NaN	-1	NaN	-1	-1
SH.STA.HYGN.RU.ZS	People with basic handwashing facilities including soap and water, rural (% of rural population)	The percentage of people living in households that have a handwashing facility with soap and water available on the premises. Handwashing facilities may be fixed or mobile and include a sink with tap water, buckets with taps, tippy-taps, and jugs or basins designated for handwashing. Soap includes bar soap, liquid soap, powder detergent, and soapy water but does not include ash, soil, sand or oth…	Health: Disease prevention	Health	1	2					P	-0.833702	NaN	NaN	NaN	NaN	-0.913369
SH.STA.HYGN.UR.ZS	People with basic handwashing facilities including soap and water, urban (% of urban population)	The percentage of people living in households that have a handwashing facility with soap and water available on the premises. Handwashing facilities may be fixed or mobile and include a sink with tap water, buckets with taps, tippy-taps, and jugs or basins designated for handwashing. Soap includes bar soap, liquid soap, powder detergent, and soapy water but does not include ash, soil, sand or oth…	Health: Disease prevention	Health	1	2					P	-0.833702	NaN	NaN	NaN	NaN	-0.913369
SH.STA.HYGN.ZS	People with basic handwashing facilities including soap and water (% of population)	The percentage of people living in households that have a handwashing facility with soap and water available on the premises. Handwashing facilities may be fixed or mobile and include a sink with tap water, buckets with taps, tippy-taps, and jugs or basins designated for handwashing. Soap includes bar soap, liquid soap, powder detergent, and soapy water but does not include ash, soil, sand or oth…	Health: Disease prevention	Health	1	2	3	4			P	-0.835584	NaN	-0.892423	-0.672317	-0.831359	-0.915634
SH.STA.MALN.FE.ZS	Prevalence of underweight, weight for age, female (% of children under 5)	Prevalence of underweight, female, is the percentage of girls under age 5 whose weight for age is more than two standard deviations below the median for the international reference population ages 0-59 months. The data are based on the WHO's 2006 Child Growth Standards.	Health: Nutrition	Health	1	2	3				P	0.929978	0.501229	0.831613	0.795542	0.876567	0.637386
SH.STA.MALN.MA.ZS	Prevalence of underweight, weight for age, male (% of children under 5)	Prevalence of underweight, male, is the percentage of boys under age 5 whose weight for age is more than two standard deviations below the median for the international reference population ages 0-59 months. The data are based on the WHO's 2006 Child Growth Standards.	Health: Nutrition	Health	1	2					P	0.966913	0.616963	0.908783	0.758459	0.444258	0.614313
SH.STA.MALN.ZS	Prevalence of underweight, weight for age (% of children under 5)	Prevalence of underweight children is the percentage of children under age 5 whose weight for age is more than two standard deviations below the median for the international reference population ages 0-59 months. The data are based on the WHO's 2006 Child Growth Standards.	Health: Nutrition	Health	1	2	3				P	0.95579	0.516921	0.877038	0.83074	0.69529	0.783866
SH.STA.MMRT	Maternal mortality ratio (modeled estimate, per 100,000 live births)	Maternal mortality ratio is the number of women who die from pregnancy-related causes while pregnant or within 42 days of pregnancy termination per 100,000 live births. The data are estimated with a regression model using information on the proportion of maternal deaths among non-AIDS deaths in women ages 15-49, fertility, birth attendants, and GDP measured using purchasing power parities (PPPs).	Health: Reproductive health	Health	1	2	3	4			P	0.829076	0.7626	0.542756	0.825023	0.800532	0.921181
SH.STA.MMRT.NE	Maternal mortality ratio (national estimate, per 100,000 live births)	Maternal mortality ratio is the number of women who die from pregnancy-related causes while pregnant or within 42 days of pregnancy termination per 100,000 live births.	Health: Reproductive health	Health	1	2					P	0.354151	0.660054	-0.992677	0.556624	-0.223587	-1
SH.STA.ODFC.RU.ZS	People practicing open defecation, rural (% of rural population)	People practicing open defecation refers to the percentage of the population defecating in the open, such as in fields, forest, bushes, open bodies of water, on beaches, in other open spaces or disposed of with solid waste.	Health: Risk factors	Health	1	2	3	4			P	0.876794	0.79236	0.678609	0.833456	0.823911	0.840869
SH.STA.ODFC.UR.ZS	People practicing open defecation, urban (% of urban population)	People practicing open defecation refers to the percentage of the population defecating in the open, such as in fields, forest, bushes, open bodies of water, on beaches, in other open spaces or disposed of with solid waste.	Health: Risk factors	Health	1	2	3	4	5		P	0.875326	0.810321	0.665809	0.833456	0.830283	0.849712
SH.STA.ODFC.ZS	People practicing open defecation (% of population)	People practicing open defecation refers to the percentage of the population defecating in the open, such as in fields, forest, bushes, open bodies of water, on beaches, in other open spaces or disposed of with solid waste.	Health: Risk factors	Health	1	2	3	4			P	0.876319	0.790997	0.677396	0.830992	0.827013	0.852889
SH.STA.ORCF.ZS	Diarrhea treatment (% of children under 5 receiving oral rehydration and continued feeding)	Children with diarrhea who received oral rehydration and continued feeding refer to the percentage of children under age five with diarrhea in the two weeks prior to the survey who received either oral rehydration therapy or increased fluids, with continued feeding.	Health: Disease prevention	Health	1	2					P	0.808972	NaN	-0.776329	-0.10051	-0.754463	-0.837878
SH.STA.ORTH	Diarrhea treatment (% of children under 5 who received ORS packet)	Percentage of children under age 5 with diarrhea in the two weeks preceding the survey who received oral rehydration salts (ORS packets or pre-packaged ORS fluids).	Health: Disease prevention	Health	1	2	3	4			P	-0.804849	NaN	-0.988204	-0.557356	-0.880732	-0.840037
SH.STA.POIS.P5	Mortality rate attributed to unintentional poisoning (per 100,000 population)	Mortality rate attributed to unintentional poisonings is the number of deaths from unintentional poisonings in a year per 100,000 population. Unintentional poisoning can be caused by household chemicals, pesticides, kerosene, carbon monoxide and medicines, or can be the result of environmental contamination or occupational chemical exposure.	Health: Mortality	Health	1						P	0.829531	-0.0467567	0.538987	0.652413	0.624774	0.711483
SH.STA.POIS.P5.FE	Mortality rate attributed to unintentional poisoning, female (per 100,000 female population)	Mortality rate attributed to unintentional poisonings is the number of female deaths from unintentional poisonings in a year per 100,000 female population. Unintentional poisoning can be caused by household chemicals, pesticides, kerosene, carbon monoxide and medicines, or can be the result of environmental contamination or occupational chemical exposure.	Health: Mortality	Health	1						P	0.804004	-0.0206096	0.534726	0.610899	0.658041	0.738864
SH.STA.SMSS.RU.ZS	People using safely managed sanitation services, rural (% of rural population)	The percentage of people using improved sanitation facilities that are not shared with other households and where excreta are safely disposed of in situ or transported and treated offsite. Improved sanitation facilities include flush/pour flush to piped sewer systems, septic tanks or pit latrines: ventilated improved pit latrines, compositing toilets or pit latrines with slabs.	Health: Disease prevention	Health	1	2					P	-0.878632	-0.7813	-0.677627	-0.764386	-0.792398	-0.841716
SH.STA.SMSS.UR.ZS	People using safely managed sanitation services, urban (% of urban population)	The percentage of people using improved sanitation facilities that are not shared with other households and where excreta are safely disposed of in situ or transported and treated offsite. Improved sanitation facilities include flush/pour flush to piped sewer systems, septic tanks or pit latrines: ventilated improved pit latrines, compositing toilets or pit latrines with slabs.	Health: Disease prevention	Health	1	2	3	4			P	-0.88718	-0.810619	-0.666017	0.848428	-0.798938	-0.801945
SH.STA.SMSS.ZS	People using safely managed sanitation services (% of population)	The percentage of people using improved sanitation facilities that are not shared with other households and where excreta are safely disposed of in situ or transported and treated offsite. Improved sanitation facilities include flush/pour flush to piped sewer systems, septic tanks or pit latrines: ventilated improved pit latrines, compositing toilets or pit latrines with slabs.	Health: Disease prevention	Health	1	2	3				P	-0.879035	-0.798228	-0.673815	-0.396256	-0.801539	-0.85818
SH.STA.STNT.FE.ZS	Prevalence of stunting, height for age, female (% of children under 5)	Prevalence of stunting, female, is the percentage of girls under age 5 whose height for age is more than two standard deviations below the median for the international reference population ages 0-59 months. For children up to two years old height is measured by recumbent length. For older children height is measured by stature while standing. The data are based on the WHO's 2006 Child Growth Stan…	Health: Nutrition	Health	1	2	3	4			P	0.917019	0.656012	0.549175	0.881771	0.863719	0.871149
SH.STA.STNT.MA.ZS	Prevalence of stunting, height for age, male (% of children under 5)	Prevalence of stunting, male, is the percentage of boys under age 5 whose height for age is more than two standard deviations below the median for the international reference population ages 0-59 months. For children up to two years old height is measured by recumbent length. For older children height is measured by stature while standing. The data are based on the WHO's 2006 Child Growth Standar…	Health: Nutrition	Health	1	2	3				P	0.872509	0.68537	0.60415	0.908685	0.68277	0.813567
SH.STA.STNT.ME.ZS	Prevalence of stunting, height for age (modeled estimate, % of children under 5)	Prevalence of stunting is the percentage of children under age 5 whose height for age is more than two standard deviations below the median for the international reference population ages 0-59 months. For children up to two years old height is measured by recumbent length. For older children height is measured by stature while standing. The data are based on the WHO's 2006 Child Growth Standards.	Health: Nutrition	Health	1	2					P	0.864936	0.743074	0.667907	0.782914	0.698313	0.906396
SH.STA.STNT.ZS	Prevalence of stunting, height for age (% of children under 5)	Prevalence of stunting is the percentage of children under age 5 whose height for age is more than two standard deviations below the median for the international reference population ages 0-59 months. For children up to two years old height is measured by recumbent length. For older children height is measured by stature while standing. The data are based on the WHO's 2006 Child Growth Standards.	Health: Nutrition	Health	1	2	3	4			P	0.900482	0.685722	0.573769	0.900826	0.808962	0.887942
SH.STA.SUIC.FE.P5	Suicide mortality rate, female (per 100,000 female population)	Suicide mortality rate is the number of suicide deaths in a year per 100,000 population. Crude suicide rate (not age-adjusted).	Health: Mortality	Health	1						P	0.766241	0.774297	0.475126	0.734861	0.810375	0.237532
SH.STA.SUIC.MA.P5	Suicide mortality rate, male (per 100,000 male population)	Suicide mortality rate is the number of suicide deaths in a year per 100,000 population. Crude suicide rate (not age-adjusted).	Health: Mortality	Health	1	2					P	-0.533132	0.845834	0.12528	0.693867	0.282368	-0.817065
SH.STA.SUIC.P5	Suicide mortality rate (per 100,000 population)	Suicide mortality rate is the number of suicide deaths in a year per 100,000 population. Crude suicide rate (not age-adjusted).	Health: Mortality	Health	1						P	0.074797	0.808678	0.431676	0.719742	0.580783	-0.779897
SH.STA.WAST.FE.ZS	Prevalence of wasting, weight for height, female (% of children under 5)	Prevalence of wasting, female, is the proportion of girls under age 5 whose weight for height is more than two standard deviations below the median for the international reference population ages 0-59 months.	Health: Nutrition	Health	1	2	3				P	0.872732	0.970166	0.814603	0.68737	-0.428835	-0.30503
SH.STA.WAST.MA.ZS	Prevalence of wasting, weight for height, male (% of children under 5)	Prevalence of wasting, male, is the proportion of boys under age 5 whose weight for height is more than two standard deviations below the median for the international reference population ages 0-59 months.	Health: Nutrition	Health	1	2					P	0.748174	0.948239	0.852894	0.748831	-0.302439	-0.117478
SH.STA.WAST.ZS	Prevalence of wasting, weight for height (% of children under 5)	Prevalence of wasting is the proportion of children under age 5 whose weight for height is more than two standard deviations below the median for the international reference population ages 0-59 months.	Health: Nutrition	Health	1	2	3				P	0.811976	0.950011	0.837141	0.751983	-0.381111	0.285307
SH.SVR.WAST.FE.ZS	Prevalence of severe wasting, weight for height, female (% of children under 5)	Prevalence of severe wasting, female, is the proportion of girls under age 5 whose weight for height is more than three standard deviations below the median for the international reference population ages 0-59 months.	Health: Nutrition	Health	1	2					P	0.832406	0.452326	0.747745	0.839498	-0.582223	-0.570605
SH.SVR.WAST.ZS	Prevalence of severe wasting, weight for height (% of children under 5)	Prevalence of severe wasting is the proportion of children under age 5 whose weight for height is more than three standard deviations below the median for the international reference population ages 0-59 months.	Health: Nutrition	Health	1	2					P	0.816278	0.599657	0.78056	0.855463	-0.328664	0.0565772
SH.TBS.DTEC.ZS	Tuberculosis case detection rate (%, all forms)	Tuberculosis case detection rate (all forms) is the number of new and relapse tuberculosis cases notified to WHO in a given year, divided by WHO's estimate of the number of incident tuberculosis cases for the same year, expressed as a percentage. Estimates for all years are recalculated as new information becomes available and techniques are refined, so they may differ from those published previo…	Health: Disease prevention	Health	1						P	-0.6402	-0.460014	-0.781168	-0.642554	-0.836213	-0.793118
SH.TBS.INCD	Incidence of tuberculosis (per 100,000 people)	Incidence of tuberculosis is the estimated number of new and relapse tuberculosis cases arising in a given year, expressed as the rate per 100,000 population. All forms of TB are included, including cases in people living with HIV. Estimates for all years are recalculated as new information becomes available and techniques are refined, so they may differ from those published previously.	Health: Risk factors	Health	1	2	3				P	0.860312	0.777859	0.675865	0.902941	0.765723	0.842621
SH.UHC.FBP1.ZS	Proportion of population pushed further below the $2.15 ($ 2017 PPP) poverty line by out-of-pocket health care expenditure (%)	This indicator shows the fraction of a country’s population living in households whose non-health expenditures are already below the $2.15 poverty line and who as a result are pushed further into poverty by their out-of-pocket health spending. Out-of-pocket health expenditure is defined as any spending incurred by a household when any member uses a health good or service to receive any type of ca…	Health: Universal Health Coverage	Health	1	2	3				P	NaN	0.945268	0.533904	1	0.763735	0.907278
SH.UHC.FBP2.ZS	Proportion of population pushed further below the $3.65 ($ 2017 PPP) poverty line by out-of-pocket health care expenditure (%)	This indicator shows the fraction of a country’s population living in households whose non-health expenditures are already below the $3.65 poverty line and who as a result are pushed further into poverty by their out-of-pocket health spending. Out-of-pocket health expenditure is defined as any spending incurred by a household when any member uses a health good or service to receive any type of ca…	Health: Universal Health Coverage	Health	1	2	3				P	NaN	0.946253	0.617443	1	0.770242	0.844828
SH.UHC.FBPR.ZS	Proportion of population pushed further below the 60% median consumption poverty line by out-of-pocket health care expenditure (%)	This indicator shows the fraction of a country’s population living in households whose non-health expenditures are already below the 60% median consumption poverty line and who as a result are pushed further into poverty by their out-of-pocket health spending. Out-of-pocket health expenditure is defined as any spending incurred by a household when any member uses a health good or service to recei…	Health: Universal Health Coverage	Health	1	2	3				P	0.715125	-0.950201	0.803904	1	0.630965	-0.7205
SH.UHC.NOP1.ZS	Proportion of population pushed below the $2.15 ($ 2017 PPP) poverty line by out-of-pocket health care expenditure (%)	This indicator shows the fraction of a country’s population experiencing out-of-pocket health impoverishing expenditures, defined as expenditures without which the household they live in would have been above the $ 2.15 poverty line, but because of the expenditures is below the poverty line. Out-of-pocket health expenditure is defined as any spending incurred by a household when any member uses a…	Health: Universal Health Coverage	Health	1	2					P	NaN	0.752752	0.373493	1	0.764486	0.853866
SH.UHC.NOP2.ZS	Proportion of population pushed below the $3.65 ($ 2017 PPP) poverty line by out-of-pocket health care expenditure (%)	This indicator shows the fraction of a country’s population experiencing out-of-pocket health impoverishing expenditures, defined as expenditures without which the household they live in would have been above the $3.65 poverty line, but because of the expenditures is below the poverty line. Out-of-pocket health expenditure is defined as any spending incurred by a household when any member uses a …	Health: Universal Health Coverage	Health	1						P	NaN	-0.56777	0.493856	1	0.794277	0.543584
SH.UHC.NOPR.ZS	Proportion of population pushed below the 60% median consumption poverty line by out-of-pocket health expenditure (%)	This indicator shows the fraction of a country’s population experiencing out-of-pocket health impoverishing expenditures, defined as expenditures without which the household they live in would have been above the 60% median consumption but because of the expenditures is below the poverty line. Out-of-pocket health expenditure is defined as any spending incurred by a household when any member uses…	Health: Universal Health Coverage	Health	1						P	0.148328	-0.614477	0.279614	1	0.711535	0.59205
SH.UHC.OOPC.10.ZS	Proportion of population spending more than 10% of household consumption or income on out-of-pocket health care expenditure (%)	Proportion of population spending more than 10% of household consumption or income on out-of-pocket health care expenditure. Out-of-pocket health expenditure is defined as any spending incurred by a household when any member uses a health good or service to receive any type of care (preventive, curative, rehabilitative, long-term or palliative care); provided by any type of provider; for any type…	Health: Universal Health Coverage	Health	1						P	0.334788	-0.690372	0.317644	1	0.794384	0.509232
SH.UHC.OOPC.25.ZS	Proportion of population spending more than 25% of household consumption or income on out-of-pocket health care expenditure (%)	Proportion of population spending more than 25% of household consumption or income on out-of-pocket health care expenditure. Out-of-pocket health expenditure is defined as any spending incurred by a household when any member uses a health good or service to receive any type of care (preventive, curative, rehabilitative, long-term or palliative care); provided by any type of provider; for any type…	Health: Universal Health Coverage	Health	1						P	0.654315	-0.530263	0.223067	1	0.708895	0.456056
SH.UHC.SRVS.CV.XD	UHC service coverage index	Coverage index for essential health services (based on tracer interventions that include reproductive, maternal, newborn and child health, infectious diseases, noncommunicable diseases and service capacity and access). It is presented on a scale of 0 to 100.	Health: Universal Health Coverage	Health	1	2	3	4	5		P	-0.950082	-0.709965	-0.841564	-0.871112	-0.966238	-0.861089
SH.UHC.TOT1.ZS	Proportion of population pushed or further pushed below the $2.15 ($ 2017 PPP) poverty line by out-of-pocket health care expenditure (%)	This indicator shows the fraction of a country's population who is either (1) living in households whose non-health expenditures are already below the $2.15 poverty line and who as a result are pushed further into poverty by their out-of-pocket health spending or (2) live in households whose total expenditures are above the $2.15 poverty line but fall below the $2.15 poverty line when out-of-pock…	Health: Universal Health Coverage	Health	1	2	3				P	NaN	0.965901	0.702115	1	0.765631	0.900395
SH.UHC.TOT2.ZS	Proportion of population pushed or further pushed below the $3.65 ($ 2017 PPP) poverty line by out-of-pocket health care expenditure (%)	This indicator shows the fraction of a country's population who is either (1) living in households whose non-health expenditures are already below the $3.65 poverty line and who as a result are pushed further into poverty by their out-of-pocket health spending or (2) live in households whose total expenditures are above the $3.65 poverty line but fall below the $3.65 poverty line when out-of-pock…	Health: Universal Health Coverage	Health	1	2	3				P	NaN	0.937849	0.703713	1	0.77313	0.83215
SH.UHC.TOTR.ZS	Proportion of population pushed or further pushed below the 60% median consumption poverty line by out-of-pocket health expenditure (%)	This indicator shows the fraction of a country's population who is either (1) living in households whose non-health expenditures are already below the relative poverty line and who as a result are pushed further into poverty by their out-of-pocket health spending or (2) live in households whose total expenditures are above the relative poverty line but fall below the relative poverty line when ou…	Health: Universal Health Coverage	Health	1	2					P	0.599884	-0.927638	0.572791	1	0.663468	-0.694853
SH.VAC.TTNS.ZS	Newborns protected against tetanus (%)	Newborns protected against tetanus are the percentage of births by women of child-bearing age who are immunized against tetanus.	Health: Reproductive health	Health	1						P	-0.78573	NaN	-0.430541	0.031349	-0.848717	-0.638452
SH.XPD.CHEX.GD.ZS	Current health expenditure (% of GDP)	Level of current health expenditure expressed as a percentage of GDP. Estimates of current health expenditures include healthcare goods and services consumed during each year. This indicator does not include capital health expenditures such as buildings, machinery, IT and stocks of vaccines for emergency or outbreaks.	Health: Health systems	Health	1						P	0.108551	-0.734675	0.424579	-0.93979	-0.702179	-0.459643
SH.XPD.CHEX.PC.CD	Current health expenditure per capita (current US$)	Current expenditures on health per capita in current US dollars. Estimates of current health expenditures include healthcare goods and services consumed during each year.	Health: Health systems	Health	1	2	3				P	-0.816517	-0.809201	-0.616598	-0.904182	-0.775301	-0.773512
SH.XPD.CHEX.PP.CD	Current health expenditure per capita, PPP (current international $)	Current expenditures on health per capita expressed in international dollars at purchasing power parity.	Health: Health systems	Health	1	2					P	-0.820678	-0.79486	-0.684739	-0.947166	-0.797729	-0.765394
SH.XPD.EHEX.CH.ZS	External health expenditure (% of current health expenditure)	Share of current health expenditures funded from external sources. External sources compose of direct foreign transfers and foreign transfers distributed by government encompassing all financial inflows into the national health system from outside the country. External sources either flow through the government scheme or are channeled through non-governmental organizations or other schemes.	Health: Health systems	Health	1						P	-0.292681	0.817008	-0.285335	-0.185092	-0.0863031	0.620639
SH.XPD.EHEX.PC.CD	External health expenditure per capita (current US$)	Current external expenditures on health per capita expressed in current US dollars. External sources are composed of direct foreign transfers and foreign transfers distributed by government encompassing all financial inflows into the national health system from outside the country.	Health: Health systems	Health	1						P	-0.71347	0.237764	-0.570512	-0.871618	-0.317574	-0.474083
SH.XPD.EHEX.PP.CD	External health expenditure per capita, PPP (current international $)	Current external expenditures on health per capita expressed in international dollars at purchasing power parity. External sources are composed of direct foreign transfers and foreign transfers distributed by government encompassing all financial inflows into the national health system from outside the country.	Health: Health systems	Health	1						P	-0.68522	0.503252	-0.559087	-0.895159	-0.308298	-0.317342
SH.XPD.GHED.CH.ZS	Domestic general government health expenditure (% of current health expenditure)	Share of current health expenditures funded from domestic public sources for health. Domestic public sources include domestic revenue as internal transfers and grants, transfers, subsidies to voluntary health insurance beneficiaries, non-profit institutions serving households (NPISH) or enterprise financing schemes as well as compulsory prepayment and social health insurance contributions. They d…	Health: Health systems	Health	1						P	-0.548671	-0.822509	-0.304538	-0.624682	-0.547586	-0.407547
SH.XPD.GHED.GD.ZS	Domestic general government health expenditure (% of GDP)	Public expenditure on health from domestic sources as a share of the economy as measured by GDP.	Health: Health systems	Health	1	2					P	-0.474792	-0.86574	0.188174	-0.852073	-0.766489	-0.638821
SH.XPD.GHED.GE.ZS	Domestic general government health expenditure (% of general government expenditure)	Public expenditure on health from domestic sources as a share of total public expenditure. It indicates the priority of the government to spend on health from own domestic public resources.	Health: Health systems	Health	1						P	0.563395	-0.728133	0.0737812	-0.838869	-0.719814	-0.220164
SH.XPD.GHED.PC.CD	Domestic general government health expenditure per capita (current US$)	Public expenditure on health from domestic sources per capita expressed in current US dollars.	Health: Health systems	Health	1	2					P	-0.781398	-0.825453	-0.603464	-0.871071	-0.766054	-0.766866
SH.XPD.GHED.PP.CD	Domestic general government health expenditure per capita, PPP (current international $)	Public expenditure on health from domestic sources per capita expressed in international dollars at purchasing power parity.	Health: Health systems	Health	1	2					P	-0.780745	-0.826977	-0.626022	-0.898455	-0.796429	-0.764981
SH.XPD.OOPC.CH.ZS	Out-of-pocket expenditure (% of current health expenditure)	Share of out-of-pocket payments of total current health expenditures. Out-of-pocket payments are spending on health directly out-of-pocket by households.	Health: Health systems	Health	1						P	0.22242	0.868382	0.233756	0.632277	0.780953	-0.6782
SH.XPD.OOPC.PC.CD	Out-of-pocket expenditure per capita (current US$)	Health expenditure through out-of-pocket payments per capita in USD. Out of pocket payments are spending on health directly out of pocket by households in each country.	Health: Health systems	Health	1	2					P	-0.785587	-0.804559	-0.506226	-0.899781	-0.61505	-0.745606
SH.XPD.OOPC.PP.CD	Out-of-pocket expenditure per capita, PPP (current international $)	Health expenditure through out-of-pocket payments per capita in international dollars at purchasing power parity.	Health: Health systems	Health	1						P	-0.784939	-0.756286	-0.550046	-0.942866	0.0111559	-0.737872
SH.XPD.PVTD.CH.ZS	Domestic private health expenditure (% of current health expenditure)	Share of current health expenditures funded from domestic private sources. Domestic private sources include funds from households, corporations and non-profit organizations. Such expenditures can be either prepaid to voluntary health insurance or paid directly to healthcare providers.	Health: Health systems	Health	1						P	0.620154	0.821142	0.561783	0.631677	0.545913	0.132052
SH.XPD.PVTD.PC.CD	Domestic private health expenditure per capita (current US$)	Current private expenditures on health per capita expressed in current US dollars. Domestic private sources include funds from households, corporations and non-profit organizations. Such expenditures can be either prepaid to voluntary health insurance or paid directly to healthcare providers.	Health: Health systems	Health	1						P	-0.760255	-0.778784	-0.529649	-0.899781	-0.768246	-0.772455
SH.XPD.PVTD.PP.CD	Domestic private health expenditure per capita, PPP (current international $)	Current private expenditures on health per capita expressed in international dollars at purchasing power parity.	Health: Health systems	Health	1						P	-0.754087	-0.723501	-0.607236	-0.942866	-0.731919	-0.757912
SI.DST.02ND.20	Income share held by second 20%	Percentage share of income or consumption is the share that accrues to subgroups of population indicated by deciles or quintiles. Percentage shares by quintile may not sum to 100 because of rounding.	Poverty: Income distribution	Poverty	1						P	NaN	-0.53785	0.589448	-1	-0.757206	-0.543762
SI.DST.03RD.20	Income share held by third 20%	Percentage share of income or consumption is the share that accrues to subgroups of population indicated by deciles or quintiles. Percentage shares by quintile may not sum to 100 because of rounding.	Poverty: Income distribution	Poverty	1	2					P	NaN	-0.647365	0.720111	-1	-0.812684	-0.736842
SI.DST.04TH.20	Income share held by fourth 20%	Percentage share of income or consumption is the share that accrues to subgroups of population indicated by deciles or quintiles. Percentage shares by quintile may not sum to 100 because of rounding.	Poverty: Income distribution	Poverty	1						P	NaN	0.478319	0.672336	-1	-0.689054	-0.660302
SI.DST.05TH.20	Income share held by highest 20%	Percentage share of income or consumption is the share that accrues to subgroups of population indicated by deciles or quintiles. Percentage shares by quintile may not sum to 100 because of rounding.	Poverty: Income distribution	Poverty	1						P	NaN	0.524166	-0.648803	1	0.769642	0.532428
SI.DST.10TH.10	Income share held by highest 10%	Percentage share of income or consumption is the share that accrues to subgroups of population indicated by deciles or quintiles.	Poverty: Income distribution	Poverty	1						P	NaN	0.493287	-0.680976	1	0.75111	0.465433
SI.DST.50MD	Proportion of people living below 50 percent of median income (%)	The percentage of people in the population who live in households whose per capita income or consumption is below half of the median income or consumption per capita. The median is measured at 2017 Purchasing Power Parity (PPP) using the Poverty and Inequality Platform (http://www.pip.worldbank.org). For some countries, medians are not reported due to grouped and/or confidential data. The referen…	Poverty: Income distribution	Poverty	1	2					P	NaN	0.421549	-0.298305	1	0.510224	-0.881125
SI.DST.FRST.10	Income share held by lowest 10%	Percentage share of income or consumption is the share that accrues to subgroups of population indicated by deciles or quintiles.	Poverty: Income distribution	Poverty	1	2					P	NaN	-0.380733	0.460437	-1	-0.688917	0.814639
SI.DST.FRST.20	Income share held by lowest 20%	Percentage share of income or consumption is the share that accrues to subgroups of population indicated by deciles or quintiles. Percentage shares by quintile may not sum to 100 because of rounding.	Poverty: Income distribution	Poverty	1						P	NaN	-0.422631	0.529037	-1	-0.712398	0.682022
SI.POV.DDAY	Poverty headcount ratio at $2.15 a day (2017 PPP) (% of population)	Poverty headcount ratio at $2.15 a day is the percentage of the population living on less than $2.15 a day at 2017 purchasing power adjusted prices. As a result of revisions in PPP exchange rates, poverty rates for individual countries cannot be compared with poverty rates reported in earlier editions.	Poverty: Poverty rates	Poverty	1	2	3				P	NaN	0.937086	0.357548	1	0.776964	0.882794
SI.POV.GAPS	Poverty gap at $2.15 a day (2017 PPP) (%)	Poverty gap at $2.15 a day (2017 PPP) is the mean shortfall in income or consumption from the poverty line $2.15 a day (counting the nonpoor as having zero shortfall), expressed as a percentage of the poverty line. This measure reflects the depth of poverty as well as its incidence.	Poverty: Poverty rates	Poverty	1	2	3				P	NaN	0.936054	0.353859	1	0.734522	0.882389
SI.POV.GINI	Gini index	Gini index measures the extent to which the distribution of income (or, in some cases, consumption expenditure) among individuals or households within an economy deviates from a perfectly equal distribution. A Lorenz curve plots the cumulative percentages of total income received against the cumulative number of recipients, starting with the poorest individual or household. The Gini index measure…	Poverty: Income distribution	Poverty	1						P	NaN	0.506357	-0.612771	1	0.762725	0.266571
SI.POV.LMIC	Poverty headcount ratio at $3.65 a day (2017 PPP) (% of population)	Poverty headcount ratio at $3.65 a day is the percentage of the population living on less than $3.65 a day at 2017 international prices.	Poverty: Poverty rates	Poverty	1	2	3				P	NaN	0.910209	0.371259	1	0.772651	0.84163
SI.POV.LMIC.GP	Poverty gap at $3.65 a day (2017 PPP) (%)	Poverty gap at $3.65 a day (2017 PPP) is the mean shortfall in income or consumption from the poverty line $3.65 a day (counting the nonpoor as having zero shortfall), expressed as a percentage of the poverty line. This measure reflects the depth of poverty as well as its incidence.	Poverty: Poverty rates	Poverty	1	2	3				P	NaN	0.933209	0.353532	1	0.775095	0.87013
SI.POV.MPWB	Multidimensional poverty headcount ratio (World Bank) (% of population)	The multidimensional poverty headcount ratio (World Bank) is the percentage of a population living in poverty according to the World Bank's Multidimensional Poverty Measure. The Multidimensional Poverty Measure includes three dimensions – monetary poverty, education, and basic infrastructure services – to capture a more complete picture of poverty.	Poverty: Poverty rates	Poverty	1	2	3				P	NaN	NaN	1	1	0.551458	0.912219
SI.POV.NAHC	Poverty headcount ratio at national poverty lines (% of population)	National poverty headcount ratio is the percentage of the population living below the national poverty line(s). National estimates are based on population-weighted subgroup estimates from household surveys. For economies for which the data are from EU-SILC, the reported year is the income reference year, which is the year before the survey year.	Poverty: Poverty rates	Poverty	1	2	3				P	0.612056	0.70848	NaN	0.9437	0.806181	0.906104
SI.POV.SOPO	Poverty headcount ratio at societal poverty line (% of population)	The poverty headcount ratio at societal poverty line is the percentage of a population living in poverty according to the World Bank's Societal Poverty Line. The Societal Poverty Line is expressed in purchasing power adjusted 2017 U.S. dollars and defined as max($2.15, $1.15 + 0.5*Median). This means that when the national median is sufficiently low, the Societal Poverty line is equivalent to the…	Poverty: Poverty rates	Poverty	1	2	3				P	NaN	0.878853	0.306026	1	0.780344	0.877628
SI.POV.UMIC	Poverty headcount ratio at $6.85 a day (2017 PPP) (% of population)	Poverty headcount ratio at $6.85 a day is the percentage of the population living on less than $6.85 a day at 2017 international prices.	Poverty: Poverty rates	Poverty	1	2	3				P	NaN	0.857367	0.496525	1	0.786955	0.808723
SI.POV.UMIC.GP	Poverty gap at $6.85 a day (2017 PPP) (%)	Poverty gap at $6.85 a day (2017 PPP) is the mean shortfall in income or consumption from the poverty line $6.85 a day (counting the nonpoor as having zero shortfall), expressed as a percentage of the poverty line. This measure reflects the depth of poverty as well as its incidence.	Poverty: Poverty rates	Poverty	1	2	3				P	NaN	0.902876	0.412091	1	0.784601	0.838715
SI.RMT.COST.IB.ZS	Average transaction cost of sending remittances to a specific country (%)	Average transaction cost of sending remittance to a specific country is the average of the total transaction cost in percentage of the amount sent for sending USD 200 charged by each single remittance service provider (RSP) included in the Remittance Prices Worldwide (RPW) database to a specific country.	Financial Sector: Access	Financial Sector	1	2	3	4			P	0.447909	0.86121	0.791306	-0.96634	0.926689	0.874461
SI.RMT.COST.OB.ZS	Average transaction cost of sending remittances from a specific country (%)	Average transaction cost of sending remittance from a specific country is the average of the total transaction cost in percentage of the amount sent for sending USD 200 charged by each single remittance service provider (RSP) included in the Remittance Prices Worldwide (RPW) database from a specific country.	Financial Sector: Access	Financial Sector	1						P	NaN	NaN	NaN	NaN	0.835393	NaN
SI.SPR.PC40	Survey mean consumption or income per capita, bottom 40% of population (2017 PPP $ per day)	Mean consumption or income per capita (2017 PPP $ per day) of the bottom 40%, used in calculating the growth rate in the welfare aggregate of the bottom 40% of the population in the income distribution in a country.	Poverty: Shared prosperity	Poverty	1	2	3	4	5		P	NaN	-1	-1	-1	-1	-1
SI.SPR.PCAP	Survey mean consumption or income per capita, total population (2017 PPP $ per day)	Mean consumption or income per capita (2017 PPP $ per day) used in calculating the growth rate in the welfare aggregate of total population.	Poverty: Shared prosperity	Poverty	1	2	3	4	5		P	NaN	-1	-1	-1	-1	-1
SL.AGR.0714.FE.ZS	Child employment in agriculture, female (% of female economically active children ages 7-14)	Employment by economic activity refers to the distribution of economically active children by the major industrial categories of the International Standard Industrial Classification (ISIC). Agriculture corresponds to division 1 (ISIC revision 2), categories A and B (ISIC revision 3), or category A (ISIC revision 4) and includes hunting, forestry, and fishing. Economically active children refer to…	Social Protection & Labor: Economic activity	Social Protection & Labor	1						P	0.923023	NaN	NaN	NaN	NaN	NaN
SL.AGR.0714.MA.ZS	Child employment in agriculture, male (% of male economically active children ages 7-14)	Employment by economic activity refers to the distribution of economically active children by the major industrial categories of the International Standard Industrial Classification (ISIC). Agriculture corresponds to division 1 (ISIC revision 2), categories A and B (ISIC revision 3), or category A (ISIC revision 4) and includes hunting, forestry, and fishing. Economically active children refer to…	Social Protection & Labor: Economic activity	Social Protection & Labor	1						P	0.855777	NaN	NaN	NaN	NaN	NaN
SL.AGR.0714.ZS	Child employment in agriculture (% of economically active children ages 7-14)	Employment by economic activity refers to the distribution of economically active children by the major industrial categories of the International Standard Industrial Classification (ISIC). Agriculture corresponds to division 1 (ISIC revision 2), categories A and B (ISIC revision 3), or category A (ISIC revision 4) and includes hunting, forestry, and fishing. Economically active children refer to…	Social Protection & Labor: Economic activity	Social Protection & Labor	1						P	0.90401	NaN	NaN	NaN	NaN	NaN
SL.AGR.EMPL.FE.ZS	Employment in agriculture, female (% of female employment) (modeled ILO estimate)	Employment is defined as persons of working age who were engaged in any activity to produce goods or provide services for pay or profit, whether at work during the reference period or not at work due to temporary absence from a job, or to working-time arrangement. The agriculture sector consists of activities in agriculture, hunting, forestry and fishing, in accordance with division 1 (ISIC 2) or…	Social Protection & Labor: Economic activity	Social Protection & Labor	1	2	3	4			P	0.893751	0.823376	0.549069	0.765558	0.852505	0.85499
SL.AGR.EMPL.MA.ZS	Employment in agriculture, male (% of male employment) (modeled ILO estimate)	Employment is defined as persons of working age who were engaged in any activity to produce goods or provide services for pay or profit, whether at work during the reference period or not at work due to temporary absence from a job, or to working-time arrangement. The agriculture sector consists of activities in agriculture, hunting, forestry and fishing, in accordance with division 1 (ISIC 2) or…	Social Protection & Labor: Economic activity	Social Protection & Labor	1	2	3	4			P	0.881629	0.812765	0.448817	0.697401	0.868631	0.900845
SL.AGR.EMPL.ZS	Employment in agriculture (% of total employment) (modeled ILO estimate)	Employment is defined as persons of working age who were engaged in any activity to produce goods or provide services for pay or profit, whether at work during the reference period or not at work due to temporary absence from a job, or to working-time arrangement. The agriculture sector consists of activities in agriculture, hunting, forestry and fishing, in accordance with division 1 (ISIC 2) or…	Social Protection & Labor: Economic activity	Social Protection & Labor	1	2	3	4			P	0.888367	0.81764	0.503233	0.748785	0.864566	0.87967
SL.EMP.1524.SP.FE.NE.ZS	Employment to population ratio, ages 15-24, female (%) (national estimate)	Employment to population ratio is the proportion of a country's population that is employed. Employment is defined as persons of working age who, during a short reference period, were engaged in any activity to produce goods or provide services for pay or profit, whether at work during the reference period (i.e. who worked in a job for at least one hour) or not at work due to temporary absence fr…	Social Protection & Labor: Economic activity	Social Protection & Labor	1	2	3				P	0.458345	NaN	0.8662	0.962248	0.878719	0.680775
SL.EMP.1524.SP.FE.ZS	Employment to population ratio, ages 15-24, female (%) (modeled ILO estimate)	Employment to population ratio is the proportion of a country's population that is employed. Employment is defined as persons of working age who, during a short reference period, were engaged in any activity to produce goods or provide services for pay or profit, whether at work during the reference period (i.e. who worked in a job for at least one hour) or not at work due to temporary absence fr…	Social Protection & Labor: Economic activity	Social Protection & Labor	1	2	3				P	0.888047	0.773215	0.673913	0.820365	0.804442	0.665682
SL.EMP.1524.SP.MA.NE.ZS	Employment to population ratio, ages 15-24, male (%) (national estimate)	Employment to population ratio is the proportion of a country's population that is employed. Employment is defined as persons of working age who, during a short reference period, were engaged in any activity to produce goods or provide services for pay or profit, whether at work during the reference period (i.e. who worked in a job for at least one hour) or not at work due to temporary absence fr…	Social Protection & Labor: Economic activity	Social Protection & Labor	1						P	-0.122624	NaN	0.576711	0.960554	0.730571	0.522828
SL.EMP.1524.SP.MA.ZS	Employment to population ratio, ages 15-24, male (%) (modeled ILO estimate)	Employment to population ratio is the proportion of a country's population that is employed. Employment is defined as persons of working age who, during a short reference period, were engaged in any activity to produce goods or provide services for pay or profit, whether at work during the reference period (i.e. who worked in a job for at least one hour) or not at work due to temporary absence fr…	Social Protection & Labor: Economic activity	Social Protection & Labor	1						P	0.86717	0.75863	0.668735	0.799128	0.73697	0.113548
SL.EMP.1524.SP.NE.ZS	Employment to population ratio, ages 15-24, total (%) (national estimate)	Employment to population ratio is the proportion of a country's population that is employed. Employment is defined as persons of working age who, during a short reference period, were engaged in any activity to produce goods or provide services for pay or profit, whether at work during the reference period (i.e. who worked in a job for at least one hour) or not at work due to temporary absence fr…	Social Protection & Labor: Economic activity	Social Protection & Labor	1	2					P	0.169025	NaN	0.772152	0.963728	0.841743	0.610755
SL.EMP.1524.SP.ZS	Employment to population ratio, ages 15-24, total (%) (modeled ILO estimate)	Employment to population ratio is the proportion of a country's population that is employed. Employment is defined as persons of working age who, during a short reference period, were engaged in any activity to produce goods or provide services for pay or profit, whether at work during the reference period (i.e. who worked in a job for at least one hour) or not at work due to temporary absence fr…	Social Protection & Labor: Economic activity	Social Protection & Labor	1	2					P	0.896071	0.766709	0.672233	0.813383	0.794766	0.433279
SL.EMP.SELF.FE.ZS	Self-employed, female (% of female employment) (modeled ILO estimate)	Self-employed workers are those workers who, working on their own account or with one or a few partners or in cooperative, hold the type of jobs defined as a "self-employment jobs." i.e. jobs where the remuneration is directly dependent upon the profits derived from the goods and services produced. Self-employed workers include four sub-categories of employers, own-account workers, members of pro…	Social Protection & Labor: Economic activity	Social Protection & Labor	1	2	3	4			P	0.828127	0.803548	0.710209	0.796816	0.871832	0.855862
SL.EMP.SELF.MA.ZS	Self-employed, male (% of male employment) (modeled ILO estimate)	Self-employed workers are those workers who, working on their own account or with one or a few partners or in cooperative, hold the type of jobs defined as a "self-employment jobs." i.e. jobs where the remuneration is directly dependent upon the profits derived from the goods and services produced. Self-employed workers include four sub-categories of employers, own-account workers, members of pro…	Social Protection & Labor: Economic activity	Social Protection & Labor	1	2	3	4			P	0.844053	0.805428	0.698783	0.791275	0.824654	0.902928
SL.EMP.SELF.ZS	Self-employed, total (% of total employment) (modeled ILO estimate)	Self-employed workers are those workers who, working on their own account or with one or a few partners or in cooperative, hold the type of jobs defined as a "self-employment jobs." i.e. jobs where the remuneration is directly dependent upon the profits derived from the goods and services produced. Self-employed workers include four sub-categories of employers, own-account workers, members of pro…	Social Protection & Labor: Economic activity	Social Protection & Labor	1	2	3	4			P	0.838756	0.805231	0.700453	0.794762	0.864287	0.883452
SL.EMP.SMGT.FE.ZS	Female share of employment in senior and middle management (%)	The proportion of females in total employment in senior and middle management. It corresponds to major group 1 in both ISCO-08 and ISCO-88 minus category 14 in ISCO-08 (hospitality, retail and other services managers) and minus category 13 in ISCO-88 (general managers), since these comprise mainly managers of small enterprises.	Social Protection & Labor: Economic activity	Social Protection & Labor	1	2					P	-0.659032	NaN	-1	-0.712503	-0.871393	-0.690543
SL.EMP.TOTL.SP.FE.NE.ZS	Employment to population ratio, 15+, female (%) (national estimate)	Employment to population ratio is the proportion of a country's population that is employed. Employment is defined as persons of working age who, during a short reference period, were engaged in any activity to produce goods or provide services for pay or profit, whether at work during the reference period (i.e. who worked in a job for at least one hour) or not at work due to temporary absence fr…	Social Protection & Labor: Economic activity	Social Protection & Labor	1	2	3				P	0.241264	NaN	0.832653	0.850103	0.814059	-0.368
SL.EMP.TOTL.SP.MA.NE.ZS	Employment to population ratio, 15+, male (%) (national estimate)	Employment to population ratio is the proportion of a country's population that is employed. Employment is defined as persons of working age who, during a short reference period, were engaged in any activity to produce goods or provide services for pay or profit, whether at work during the reference period (i.e. who worked in a job for at least one hour) or not at work due to temporary absence fr…	Social Protection & Labor: Economic activity	Social Protection & Labor	1						P	-0.353637	NaN	0.709053	0.97591	0.778604	-0.634537
SL.EMP.TOTL.SP.NE.ZS	Employment to population ratio, 15+, total (%) (national estimate)	Employment to population ratio is the proportion of a country's population that is employed. Employment is defined as persons of working age who, during a short reference period, were engaged in any activity to produce goods or provide services for pay or profit, whether at work during the reference period (i.e. who worked in a job for at least one hour) or not at work due to temporary absence fr…	Social Protection & Labor: Economic activity	Social Protection & Labor	1	2	3				P	-0.0157612	0.894343	0.783397	0.921709	0.80886	-0.534658
SL.EMP.VULN.FE.ZS	Vulnerable employment, female (% of female employment) (modeled ILO estimate)	Vulnerable employment is contributing family workers and own-account workers as a percentage of total employment.	Social Protection & Labor: Economic activity	Social Protection & Labor	1	2	3	4			P	0.828731	0.802809	0.709451	0.794886	0.878849	0.878152
SL.EMP.VULN.MA.ZS	Vulnerable employment, male (% of male employment) (modeled ILO estimate)	Vulnerable employment is contributing family workers and own-account workers as a percentage of total employment.	Social Protection & Labor: Economic activity	Social Protection & Labor	1	2	3				P	0.843413	0.802154	0.698785	0.777856	0.795174	0.911262
SL.EMP.VULN.ZS	Vulnerable employment, total (% of total employment) (modeled ILO estimate)	Vulnerable employment is contributing family workers and own-account workers as a percentage of total employment.	Social Protection & Labor: Economic activity	Social Protection & Labor	1	2	3	4			P	0.83863	0.803077	0.700156	0.788442	0.862286	0.899937
SL.EMP.WORK.FE.ZS	Wage and salaried workers, female (% of female employment) (modeled ILO estimate)	Wage and salaried workers (employees) are those workers who hold the type of jobs defined as "paid employment jobs," where the incumbents hold explicit (written or oral) or implicit employment contracts that give them a basic remuneration that is not directly dependent upon the revenue of the unit for which they work.	Social Protection & Labor: Economic activity	Social Protection & Labor	1	2	3	4			P	-0.828127	-0.803548	-0.710207	-0.796816	-0.871832	-0.855862
SL.EMP.WORK.MA.ZS	Wage and salaried workers, male (% of male employment) (modeled ILO estimate)	Wage and salaried workers (employees) are those workers who hold the type of jobs defined as "paid employment jobs," where the incumbents hold explicit (written or oral) or implicit employment contracts that give them a basic remuneration that is not directly dependent upon the revenue of the unit for which they work.	Social Protection & Labor: Economic activity	Social Protection & Labor	1	2	3	4			P	-0.844053	-0.805428	-0.698782	-0.791275	-0.824654	-0.902928
SL.EMP.WORK.ZS	Wage and salaried workers, total (% of total employment) (modeled ILO estimate)	Wage and salaried workers (employees) are those workers who hold the type of jobs defined as "paid employment jobs," where the incumbents hold explicit (written or oral) or implicit employment contracts that give them a basic remuneration that is not directly dependent upon the revenue of the unit for which they work.	Social Protection & Labor: Economic activity	Social Protection & Labor	1	2	3	4			P	-0.838756	-0.805231	-0.700453	-0.794762	-0.864287	-0.883452
SL.FAM.0714.FE.ZS	Children in employment, unpaid family workers, female (% of female children in employment, ages 7-14)	Unpaid family workers are people who work without pay in a market-oriented establishment operated by a related person living in the same household.	Social Protection & Labor: Economic activity	Social Protection & Labor	1	2	3				P	1	NaN	1	NaN	NaN	1
SL.FAM.0714.MA.ZS	Children in employment, unpaid family workers, male (% of male children in employment, ages 7-14)	Unpaid family workers are people who work without pay in a market-oriented establishment operated by a related person living in the same household.	Social Protection & Labor: Economic activity	Social Protection & Labor	1	2	3				P	1	NaN	1	NaN	NaN	-1
SL.FAM.0714.ZS	Children in employment, unpaid family workers (% of children in employment, ages 7-14)	Unpaid family workers are people who work without pay in a market-oriented establishment operated by a related person living in the same household.	Social Protection & Labor: Economic activity	Social Protection & Labor	1	2	3				P	1	NaN	1	NaN	NaN	-1
SL.FAM.WORK.FE.ZS	Contributing family workers, female (% of female employment) (modeled ILO estimate)	Contributing family workers are those workers who hold "self-employment jobs" as own-account workers in a market-oriented establishment operated by a related person living in the same household.	Social Protection & Labor: Economic activity	Social Protection & Labor	1	2					P	0.680783	0.785066	0.665554	0.777951	0.906031	0.894415
SL.FAM.WORK.MA.ZS	Contributing family workers, male (% of male employment) (modeled ILO estimate)	Contributing family workers are those workers who hold "self-employment jobs" as own-account workers in a market-oriented establishment operated by a related person living in the same household.	Social Protection & Labor: Economic activity	Social Protection & Labor	1						P	0.740699	0.79838	0.682974	-0.427259	0.604142	0.879225
SL.FAM.WORK.ZS	Contributing family workers, total (% of total employment) (modeled ILO estimate)	Contributing family workers are those workers who hold "self-employment jobs" as own-account workers in a market-oriented establishment operated by a related person living in the same household.	Social Protection & Labor: Economic activity	Social Protection & Labor	1	2	3				P	0.715809	0.788156	0.705782	0.816818	0.86786	0.896565
SL.GDP.PCAP.EM.KD	GDP per person employed (constant 2021 PPP $)	GDP per person employed is gross domestic product (GDP) divided by total employment in the economy. Purchasing power parity (PPP) GDP is GDP converted to 2021 constant international dollars using PPP rates. An international dollar has the same purchasing power over GDP that a U.S. dollar has in the United States.	Social Protection & Labor: Economic activity	Social Protection & Labor	1	2	3				P	-0.872377	-0.789764	-0.683654	-0.858298	-0.833528	-0.760877
SL.IND.EMPL.FE.ZS	Employment in industry, female (% of female employment) (modeled ILO estimate)	Employment is defined as persons of working age who were engaged in any activity to produce goods or provide services for pay or profit, whether at work during the reference period or not at work due to temporary absence from a job, or to working-time arrangement. The industry sector consists of mining and quarrying, manufacturing, construction, and public utilities (electricity, gas, and water),…	Social Protection & Labor: Economic activity	Social Protection & Labor	1	2					P	-0.833345	-0.789106	-0.353116	-0.663173	-0.377386	-0.807344
SL.IND.EMPL.MA.ZS	Employment in industry, male (% of male employment) (modeled ILO estimate)	Employment is defined as persons of working age who were engaged in any activity to produce goods or provide services for pay or profit, whether at work during the reference period or not at work due to temporary absence from a job, or to working-time arrangement. The industry sector consists of mining and quarrying, manufacturing, construction, and public utilities (electricity, gas, and water),…	Social Protection & Labor: Economic activity	Social Protection & Labor	1	2	3				P	-0.876963	-0.827246	-0.359734	-0.564614	-0.708412	-0.882786
SL.IND.EMPL.ZS	Employment in industry (% of total employment) (modeled ILO estimate)	Employment is defined as persons of working age who were engaged in any activity to produce goods or provide services for pay or profit, whether at work during the reference period or not at work due to temporary absence from a job, or to working-time arrangement. The industry sector consists of mining and quarrying, manufacturing, construction, and public utilities (electricity, gas, and water),…	Social Protection & Labor: Economic activity	Social Protection & Labor	1	2	3				P	-0.864395	-0.830162	-0.355629	-0.636904	-0.650742	-0.851764
SL.MNF.0714.FE.ZS	Child employment in manufacturing, female (% of female economically active children ages 7-14)	Employment by economic activity refers to the distribution of economically active children by the major industrial categories of the International Standard Industrial Classification (ISIC). Manufacturing corresponds to division 3 (ISIC revision 2), category D (ISIC revision 3), or category C (ISIC revision 4). Economically active children refer to children involved in economic activity for at lea…	Social Protection & Labor: Economic activity	Social Protection & Labor	1						P	-0.98309	NaN	NaN	NaN	NaN	NaN
SL.MNF.0714.MA.ZS	Child employment in manufacturing, male (% of male economically active children ages 7-14)	Employment by economic activity refers to the distribution of economically active children by the major industrial categories of the International Standard Industrial Classification (ISIC). Manufacturing corresponds to division 3 (ISIC revision 2), category D (ISIC revision 3), or category C (ISIC revision 4). Economically active children refer to children involved in economic activity for at lea…	Social Protection & Labor: Economic activity	Social Protection & Labor	1						P	-0.929482	NaN	NaN	NaN	NaN	NaN
SL.MNF.0714.ZS	Child employment in manufacturing (% of economically active children ages 7-14)	Employment by economic activity refers to the distribution of economically active children by the major industrial categories of the International Standard Industrial Classification (ISIC). Manufacturing corresponds to division 3 (ISIC revision 2), category D (ISIC revision 3), or category C (ISIC revision 4). Economically active children refer to children involved in economic activity for at lea…	Social Protection & Labor: Economic activity	Social Protection & Labor	1						P	-0.96458	NaN	NaN	NaN	NaN	NaN
SL.SLF.0714.FE.ZS	Children in employment, self-employed, female (% of female children in employment, ages 7-14)	Self-employed workers are people whose remuneration depends directly on the profits derived from the goods and services they produce, with or without other employees, and include employers, own-account workers, and members of producers cooperatives.	Social Protection & Labor: Economic activity	Social Protection & Labor	1						P	1	NaN	NaN	NaN	NaN	NaN
SL.SLF.0714.MA.ZS	Children in employment, self-employed, male (% of male children in employment, ages 7-14)	Self-employed workers are people whose remuneration depends directly on the profits derived from the goods and services they produce, with or without other employees, and include employers, own-account workers, and members of producers cooperatives.	Social Protection & Labor: Economic activity	Social Protection & Labor	1						P	1	NaN	NaN	NaN	NaN	NaN
SL.SLF.0714.ZS	Children in employment, self-employed (% of children in employment, ages 7-14)	Self-employed workers are people whose remuneration depends directly on the profits derived from the goods and services they produce, with or without other employees, and include employers, own-account workers, and members of producers cooperatives.	Social Protection & Labor: Economic activity	Social Protection & Labor	1						P	1	NaN	NaN	NaN	NaN	NaN
SL.SRV.EMPL.FE.ZS	Employment in services, female (% of female employment) (modeled ILO estimate)	Employment is defined as persons of working age who were engaged in any activity to produce goods or provide services for pay or profit, whether at work during the reference period or not at work due to temporary absence from a job, or to working-time arrangement. The services sector consists of wholesale and retail trade and restaurants and hotels; transport, storage, and communications; financi…	Social Protection & Labor: Economic activity	Social Protection & Labor	1	2	3				P	-0.90759	-0.787229	-0.57867	-0.790981	-0.865795	-0.88009
SL.SRV.EMPL.MA.ZS	Employment in services, male (% of male employment) (modeled ILO estimate)	Employment is defined as persons of working age who were engaged in any activity to produce goods or provide services for pay or profit, whether at work during the reference period or not at work due to temporary absence from a job, or to working-time arrangement. The services sector consists of wholesale and retail trade and restaurants and hotels; transport, storage, and communications; financi…	Social Protection & Labor: Economic activity	Social Protection & Labor	1	2	3				P	-0.874867	-0.777846	-0.475612	-0.78747	-0.911751	-0.897202
SL.SRV.EMPL.ZS	Employment in services (% of total employment) (modeled ILO estimate)	Employment is defined as persons of working age who were engaged in any activity to produce goods or provide services for pay or profit, whether at work during the reference period or not at work due to temporary absence from a job, or to working-time arrangement. The services sector consists of wholesale and retail trade and restaurants and hotels; transport, storage, and communications; financi…	Social Protection & Labor: Economic activity	Social Protection & Labor	1	2	3				P	-0.896643	-0.782565	-0.537433	-0.795327	-0.890642	-0.889903
SL.TLF.0714.FE.ZS	Children in employment, female (% of female children ages 7-14)	Children in employment refer to children involved in economic activity for at least one hour in the reference week of the survey.	Social Protection & Labor: Economic activity	Social Protection & Labor	1	2					P	0.935019	NaN	1	NaN	NaN	0.771352
SL.TLF.0714.MA.ZS	Children in employment, male (% of male children ages 7-14)	Children in employment refer to children involved in economic activity for at least one hour in the reference week of the survey.	Social Protection & Labor: Economic activity	Social Protection & Labor	1	2	3				P	0.945502	NaN	1	NaN	NaN	0.888998
SL.TLF.0714.SW.FE.ZS	Children in employment, study and work, female (% of female children in employment, ages 7-14)	Children in employment refer to children involved in economic activity for at least one hour in the reference week of the survey. Study and work refer to children attending school in combination with economic activity.	Social Protection & Labor: Economic activity	Social Protection & Labor	1						P	1	NaN	NaN	NaN	NaN	NaN
SL.TLF.0714.SW.MA.ZS	Children in employment, study and work, male (% of male children in employment, ages 7-14)	Children in employment refer to children involved in economic activity for at least one hour in the reference week of the survey. Study and work refer to children attending school in combination with economic activity.	Social Protection & Labor: Economic activity	Social Protection & Labor	1						P	1	NaN	NaN	NaN	NaN	NaN
SL.TLF.0714.SW.ZS	Children in employment, study and work (% of children in employment, ages 7-14)	Children in employment refer to children involved in economic activity for at least one hour in the reference week of the survey. Study and work refer to children attending school in combination with economic activity.	Social Protection & Labor: Economic activity	Social Protection & Labor	1	2					P	0.841273	NaN	1	NaN	NaN	0.661109
SL.TLF.0714.WK.FE.ZS	Children in employment, work only, female (% of female children in employment, ages 7-14)	Children in employment refer to children involved in economic activity for at least one hour in the reference week of the survey. Work only refers to children involved in economic activity and not attending school.	Social Protection & Labor: Economic activity	Social Protection & Labor	1						P	-1	NaN	NaN	NaN	NaN	NaN
SL.TLF.0714.WK.MA.ZS	Children in employment, work only, male (% of male children in employment, ages 7-14)	Children in employment refer to children involved in economic activity for at least one hour in the reference week of the survey. Work only refers to children involved in economic activity and not attending school.	Social Protection & Labor: Economic activity	Social Protection & Labor	1						P	-1	NaN	NaN	NaN	NaN	NaN
SL.TLF.0714.WK.ZS	Children in employment, work only (% of children in employment, ages 7-14)	Children in employment refer to children involved in economic activity for at least one hour in the reference week of the survey. Work only refers to children involved in economic activity and not attending school.	Social Protection & Labor: Economic activity	Social Protection & Labor	1	2					P	-0.841273	NaN	-1	NaN	NaN	-0.661109
SL.TLF.0714.ZS	Children in employment, total (% of children ages 7-14)	Children in employment refer to children involved in economic activity for at least one hour in the reference week of the survey.	Social Protection & Labor: Economic activity	Social Protection & Labor	1	2	3				P	0.94096	NaN	1	NaN	NaN	0.830904
SL.TLF.ACTI.1524.FE.NE.ZS	Labor force participation rate for ages 15-24, female (%) (national estimate)	Labor force participation rate for ages 15-24 is the proportion of the population ages 15-24 that is economically active: all people who supply labor for the production of goods and services during a specified period.	Social Protection & Labor: Labor force structure	Social Protection & Labor	1	2	3				P	0.575414	1	0.862763	0.978571	0.79269	0.682677
SL.TLF.ACTI.1524.FE.ZS	Labor force participation rate for ages 15-24, female (%) (modeled ILO estimate)	Labor force participation rate for ages 15-24 is the proportion of the population ages 15-24 that is economically active: all people who supply labor for the production of goods and services during a specified period.	Social Protection & Labor: Labor force structure	Social Protection & Labor	1	2					P	0.879686	0.790433	0.663966	0.827076	0.797024	0.655281
SL.TLF.ACTI.1524.MA.NE.ZS	Labor force participation rate for ages 15-24, male (%) (national estimate)	Labor force participation rate for ages 15-24 is the proportion of the population ages 15-24 that is economically active: all people who supply labor for the production of goods and services during a specified period.	Social Protection & Labor: Labor force structure	Social Protection & Labor	1	2					P	0.017494	1	0.745909	0.963415	0.766773	0.0896892
SL.TLF.ACTI.1524.MA.ZS	Labor force participation rate for ages 15-24, male (%) (modeled ILO estimate)	Labor force participation rate for ages 15-24 is the proportion of the population ages 15-24 that is economically active: all people who supply labor for the production of goods and services during a specified period.	Social Protection & Labor: Labor force structure	Social Protection & Labor	1	2					P	0.859247	0.790117	0.661661	0.823867	0.778814	0.0757965
SL.TLF.ACTI.1524.NE.ZS	Labor force participation rate for ages 15-24, total (%) (national estimate)	Labor force participation rate for ages 15-24 is the proportion of the population ages 15-24 that is economically active: all people who supply labor for the production of goods and services during a specified period.	Social Protection & Labor: Labor force structure	Social Protection & Labor	1	2	3				P	0.319122	1	0.809201	0.971959	0.795146	0.42545
SL.TLF.ACTI.1524.ZS	Labor force participation rate for ages 15-24, total (%) (modeled ILO estimate)	Labor force participation rate for ages 15-24 is the proportion of the population ages 15-24 that is economically active: all people who supply labor for the production of goods and services during a specified period.	Social Protection & Labor: Labor force structure	Social Protection & Labor	1	2	3				P	0.88048	0.790348	0.662871	0.82839	0.8032	0.41104
SL.TLF.ADVN.FE.ZS	Labor force with advanced education, female (% of female working-age population with advanced education)	The ratio of the labor force with advanced education to the working-age population with advanced education. Advanced education comprises short-cycle tertiary education, a bachelor’s degree or equivalent education level, a master’s degree or equivalent education level, or doctoral degree or equivalent education level according to the International Standard Classification of Education 2011 (ISCED 2…	Social Protection & Labor: Labor force structure	Social Protection & Labor	1	2	3				P	-0.380783	NaN	0.942158	0.835792	0.867066	-0.00722115
SL.TLF.ADVN.MA.ZS	Labor force with advanced education, male (% of male working-age population with advanced education)	The ratio of the labor force with advanced education to the working-age population with advanced education. Advanced education comprises short-cycle tertiary education, a bachelor’s degree or equivalent education level, a master’s degree or equivalent education level, or doctoral degree or equivalent education level according to the International Standard Classification of Education 2011 (ISCED 2…	Social Protection & Labor: Labor force structure	Social Protection & Labor	1	2					P	-0.303639	NaN	0.988773	-0.597912	0.858007	-0.249154
SL.TLF.ADVN.ZS	Labor force with advanced education (% of total working-age population with advanced education)	The ratio of the labor force with advanced education to the working-age population with advanced education. Advanced education comprises short-cycle tertiary education, a bachelor’s degree or equivalent education level, a master’s degree or equivalent education level, or doctoral degree or equivalent education level according to the International Standard Classification of Education 2011 (ISCED 2…	Social Protection & Labor: Labor force structure	Social Protection & Labor	1	2					P	-0.271176	NaN	0.971695	0.571495	0.871628	-0.122078
SL.TLF.BASC.FE.ZS	Labor force with basic education, female (% of female working-age population with basic education)	The ratio of the labor force with basic education to the working-age population with basic education. Basic education comprises primary education or lower secondary education according to the International Standard Classification of Education 2011 (ISCED 2011).	Social Protection & Labor: Labor force structure	Social Protection & Labor	1	2	3				P	0.494267	NaN	0.918357	0.390158	0.828029	0.806291
SL.TLF.BASC.MA.ZS	Labor force with basic education, male (% of male working-age population with basic education)	The ratio of the labor force with basic education to the working-age population with basic education. Basic education comprises primary education or lower secondary education according to the International Standard Classification of Education 2011 (ISCED 2011).	Social Protection & Labor: Labor force structure	Social Protection & Labor	1	2					P	-0.41371	NaN	0.883521	-0.369439	0.932528	0.585831
SL.TLF.BASC.ZS	Labor force with basic education (% of total working-age population with basic education)	The ratio of the labor force with basic education to the working-age population with basic education. Basic education comprises primary education or lower secondary education according to the International Standard Classification of Education 2011 (ISCED 2011).	Social Protection & Labor: Labor force structure	Social Protection & Labor	1	2					P	0.210579	NaN	0.901118	0.356307	0.883222	0.715115
SL.TLF.CACT.FE.NE.ZS	Labor force participation rate, female (% of female population ages 15+) (national estimate)	Labor force participation rate is the proportion of the population ages 15 and older that is economically active: all people who supply labor for the production of goods and services during a specified period.	Social Protection & Labor: Labor force structure	Social Protection & Labor	1	2	3				P	0.302321	1	0.832674	0.877112	0.683086	-0.301519
SL.TLF.CACT.FM.NE.ZS	Ratio of female to male labor force participation rate (%) (national estimate)	Labor force participation rate is the proportion of the population ages 15 and older that is economically active: all people who supply labor for the production of goods and services during a specified period. Ratio of female to male labor force participation rate is calculated by dividing female labor force participation rate by male labor force participation rate and multiplying by 100.	Social Protection & Labor: Labor force structure	Social Protection & Labor	1	2	3				P	0.587291	1	0.95345	0.720203	0.553548	0.811811
SL.TLF.CACT.MA.NE.ZS	Labor force participation rate, male (% of male population ages 15+) (national estimate)	Labor force participation rate is the proportion of the population ages 15 and older that is economically active: all people who supply labor for the production of goods and services during a specified period.	Social Protection & Labor: Labor force structure	Social Protection & Labor	1	2					P	-0.221135	1	0.69863	0.947601	0.708155	-0.641249
SL.TLF.CACT.NE.ZS	Labor force participation rate, total (% of total population ages 15+) (national estimate)	Labor force participation rate is the proportion of the population ages 15 and older that is economically active: all people who supply labor for the production of goods and services during a specified period.	Social Protection & Labor: Labor force structure	Social Protection & Labor	1	2					P	0.0973193	0.821047	0.780106	0.93706	0.706741	-0.520827
SL.TLF.INTM.FE.ZS	Labor force with intermediate education, female (% of female working-age population with intermediate education)	The ratio of the labor force with intermediate education to the working-age population with intermediate education. Intermediate education comprises upper secondary or post-secondary non tertiary education according to the International Standard Classification of Education 2011 (ISCED 2011).	Social Protection & Labor: Labor force structure	Social Protection & Labor	1						P	-0.544412	NaN	0.929766	0.780551	-0.27157	-0.397634
SL.TLF.INTM.MA.ZS	Labor force with intermediate education, male (% of male working-age population with intermediate education)	The ratio of the labor force with intermediate education to the working-age population with intermediate education. Intermediate education comprises upper secondary or post-secondary non tertiary education according to the International Standard Classification of Education 2011 (ISCED 2011).	Social Protection & Labor: Labor force structure	Social Protection & Labor	1						P	-0.639301	NaN	0.897716	0.0807829	-0.516966	-0.399792
SL.TLF.INTM.ZS	Labor force with intermediate education (% of total working-age population with intermediate education)	The ratio of the labor force with intermediate education to the working-age population with intermediate education. Intermediate education comprises upper secondary or post-secondary non tertiary education according to the International Standard Classification of Education 2011 (ISCED 2011).	Social Protection & Labor: Labor force structure	Social Protection & Labor	1						P	-0.596591	NaN	0.914367	0.497429	-0.418568	-0.395588
SL.TLF.TOTL.FE.ZS	Labor force, female (% of total labor force)	Female labor force as a percentage of the total show the extent to which women are active in the labor force. Labor force comprises people ages 15 and older who supply labor for the production of goods and services during a specified period.	Social Protection & Labor: Labor force structure	Social Protection & Labor	1						P	0.718825	0.258511	0.332378	0.752858	0.188462	0.87508
SL.TLF.TOTL.IN	Labor force, total	Labor force comprises people ages 15 and older who supply labor for the production of goods and services during a specified period. It includes people who are currently employed and people who are unemployed but seeking work as well as first-time job-seekers. Not everyone who works is included, however. Unpaid workers, family workers, and students are often omitted, and some countries do not coun…	Social Protection & Labor: Labor force structure	Social Protection & Labor	1	2					P	-0.856154	-0.443936	-0.688909	-0.567304	-0.72375	-0.860088
SL.UEM.ADVN.FE.ZS	Unemployment with advanced education, female (% of female labor force with advanced education)	The percentage of the labor force with an advanced level of education who are unemployed. Advanced education comprises short-cycle tertiary education, a bachelor’s degree or equivalent education level, a master’s degree or equivalent education level, or doctoral degree or equivalent education level according to the International Standard Classification of Education 2011 (ISCED 2011).	Social Protection & Labor: Unemployment	Social Protection & Labor	1	2					P	1	NaN	-0.299893	0.931157	0.513247	-0.182111
SL.UEM.ADVN.MA.ZS	Unemployment with advanced education, male (% of male labor force with advanced education)	The percentage of the labor force with an advanced level of education who are unemployed. Advanced education comprises short-cycle tertiary education, a bachelor’s degree or equivalent education level, a master’s degree or equivalent education level, or doctoral degree or equivalent education level according to the International Standard Classification of Education 2011 (ISCED 2011).	Social Protection & Labor: Unemployment	Social Protection & Labor	1						P	-0.0866047	NaN	-0.637758	0.920421	0.540549	-0.158941
SL.UEM.ADVN.ZS	Unemployment with advanced education (% of total labor force with advanced education)	The percentage of the labor force with an advanced level of education who are unemployed. Advanced education comprises short-cycle tertiary education, a bachelor’s degree or equivalent education level, a master’s degree or equivalent education level, or doctoral degree or equivalent education level according to the International Standard Classification of Education 2011 (ISCED 2011).	Social Protection & Labor: Unemployment	Social Protection & Labor	1						P	0.523286	NaN	-0.474997	0.997989	0.528053	-0.193044
SL.UEM.INTM.MA.ZS	Unemployment with intermediate education, male (% of male labor force with intermediate education)	The percentage of the labor force with an intermediate level of education who are unemployed. Intermediate education comprises upper secondary or post-secondary non tertiary education according to the International Standard Classification of Education 2011 (ISCED 2011).	Social Protection & Labor: Unemployment	Social Protection & Labor	1						P	0.872959	NaN	-0.634153	0.643527	0.671353	-0.474407
SL.UEM.NEET.FE.ZS	Share of youth not in education, employment or training, female (% of female youth population)	Share of youth not in education, employment or training (NEET) is the proportion of young people who are not in education, employment, or training to the population of the corresponding age group: youth (ages 15 to 24); persons ages 15 to 29; or both age groups.	Social Protection & Labor: Unemployment	Social Protection & Labor	1	2					P	0.339239	NaN	-0.929244	0.802516	-0.501342	-0.654408
SL.UEM.NEET.MA.ZS	Share of youth not in education, employment or training, male (% of male youth population)	Share of youth not in education, employment or training (NEET) is the proportion of young people who are not in education, employment, or training to the population of the corresponding age group: youth (ages 15 to 24); persons ages 15 to 29; or both age groups.	Social Protection & Labor: Unemployment	Social Protection & Labor	1	2					P	0.178987	NaN	-0.922322	0.822033	-0.767831	-0.719321
SL.UEM.NEET.ZS	Share of youth not in education, employment or training, total (% of youth population)	Share of youth not in education, employment or training (NEET) is the proportion of young people who are not in education, employment, or training to the population of the corresponding age group: youth (ages 15 to 24); persons ages 15 to 29; or both age groups.	Social Protection & Labor: Unemployment	Social Protection & Labor	1	2					P	0.277422	NaN	-0.925237	0.816988	-0.743601	-0.702954
SL.WAG.0714.FE.ZS	Children in employment, wage workers, female (% of female children in employment, ages 7-14)	Wage workers (also known as employees) are people who hold explicit (written or oral) or implicit employment contracts that provide basic remuneration that does not depend directly on the revenue of the unit for which they work.	Social Protection & Labor: Economic activity	Social Protection & Labor	1	2	3				P	-1	NaN	-1	NaN	NaN	-1
SL.WAG.0714.MA.ZS	Children in employment, wage workers, male (% of male children in employment, ages 7-14)	Wage workers (also known as employees) are people who hold explicit (written or oral) or implicit employment contracts that provide basic remuneration that does not depend directly on the revenue of the unit for which they work.	Social Protection & Labor: Economic activity	Social Protection & Labor	1	2	3				P	-1	NaN	1	NaN	NaN	-1
SL.WAG.0714.ZS	Children in employment, wage workers (% of children in employment, ages 7-14)	Wage workers (also known as employees) are people who hold explicit (written or oral) or implicit employment contracts that provide basic remuneration that does not depend directly on the revenue of the unit for which they work.	Social Protection & Labor: Economic activity	Social Protection & Labor	1	2	3				P	-1	NaN	1	NaN	NaN	-1
SM.POP.NETM	Net migration	Net migration is the net total of migrants during the period, that is, the number of immigrants minus the number of emigrants, including both citizens and noncitizens.	Social Protection & Labor: Migration	Social Protection & Labor	1						P	0.513697	-0.81402	-0.711914	-0.573134	0.787393	-0.71339
SM.POP.REFG	Refugee population by country or territory of asylum	Refugees are people who are recognized as refugees under the 1951 Convention Relating to the Status of Refugees or its 1967 Protocol, the 1969 Organization of African Unity Convention Governing the Specific Aspects of Refugee Problems in Africa, people recognized as refugees in accordance with the UNHCR statute, people granted refugee-like humanitarian status, and people provided temporary protec…	Social Protection & Labor: Migration	Social Protection & Labor	1						P	0.203946	0.13566	NaN	NaN	0.282649	0.904369
[truncated: 159 more rows]

## Sheet: Distance_top
Indicator Code	Indicator Name	Description	Topic	Topic group	1	2	3	4	5	6	Correlation	Cambodia	China	Lao PDR	Myanmar	Thailand	Vietnam
[truncated: 394 more rows]

## Sheet: Pearson_total
Indicator Code	Indicator Name	Description	Topic	Topic group	Cambodia	China	Lao PDR	Myanmar	Thailand	Vietnam
[truncated: 1,493 more rows]

## Sheet: Distance_total
Indicator Code	Indicator Name	Description	Topic	Topic group	Cambodia	China	Lao PDR	Myanmar	Thailand	Vietnam
[truncated: 1,493 more rows]
