# Supplementary material for: Data-driven nexus between malaria incidence and World Bank indicators in the Mekong River during 2000–2022
Source: PLOS Glob Public Health. 2024 Sep 23;4(9):e0003764. doi: 10.1371/journal.pgph.0003764 (PMC11419363; doi:10.1371/journal.pgph.0003764)
Supplement: S3 Table — (XLSX) [file pgph.0003764.s003.xlsx]

## Sheet: Top 4_Datapoints
Indicator Code	Indicator Name	Description	Topic group	Topic	Cambodia	China	Lao PDR	Myanmar	Thailand	Vietnam
SP.POP.DPND.YG	Age dependency ratio, young (% of working-age population)	Age dependency ratio, young, is the ratio of younger dependents--people younger than 15--to the working-age population--those ages 15-64. Data are shown as the proportion of dependents per 100 working-age population.	Health	Health: Population: Dynamics	23	23	23	23	23	23
SP.DYN.CBRT.IN	Birth rate, crude (per 1,000 people)	Crude birth rate indicates the number of live births occurring during the year, per 1,000 population estimated at midyear. Subtracting the crude death rate from the crude birth rate provides the rate of natural increase, which is equal to the rate of population change in the absence of migration.	Health	Health: Population: Dynamics	23	23	23	23	23	23
SL.AGR.EMPL.ZS	Employment in agriculture (% of total employment) (modeled ILO estimate)	Employment is defined as persons of working age who were engaged in any activity to produce goods or provide services for pay or profit, whether at work during the reference period or not at work due to temporary absence from a job, or to working-time arrangement. The agriculture sector consists of activities in agriculture, hunting, forestry and fishing, in accordance with division 1 (ISIC 2) or…	Social Protection & Labor	Social Protection & Labor: Economic activity	23	23	23	23	23	23
SL.AGR.EMPL.FE.ZS	Employment in agriculture, female (% of female employment) (modeled ILO estimate)	Employment is defined as persons of working age who were engaged in any activity to produce goods or provide services for pay or profit, whether at work during the reference period or not at work due to temporary absence from a job, or to working-time arrangement. The agriculture sector consists of activities in agriculture, hunting, forestry and fishing, in accordance with division 1 (ISIC 2) or…	Social Protection & Labor	Social Protection & Labor: Economic activity	23	23	23	23	23	23
SL.AGR.EMPL.MA.ZS	Employment in agriculture, male (% of male employment) (modeled ILO estimate)	Employment is defined as persons of working age who were engaged in any activity to produce goods or provide services for pay or profit, whether at work during the reference period or not at work due to temporary absence from a job, or to working-time arrangement. The agriculture sector consists of activities in agriculture, hunting, forestry and fishing, in accordance with division 1 (ISIC 2) or…	Social Protection & Labor	Social Protection & Labor: Economic activity	23	23	23	23	23	23
SL.SRV.EMPL.ZS	Employment in services (% of total employment) (modeled ILO estimate)	Employment is defined as persons of working age who were engaged in any activity to produce goods or provide services for pay or profit, whether at work during the reference period or not at work due to temporary absence from a job, or to working-time arrangement. The services sector consists of wholesale and retail trade and restaurants and hotels; transport, storage, and communications; financi…	Social Protection & Labor	Social Protection & Labor: Economic activity	23	23	23	23	23	23
SL.SRV.EMPL.FE.ZS	Employment in services, female (% of female employment) (modeled ILO estimate)	Employment is defined as persons of working age who were engaged in any activity to produce goods or provide services for pay or profit, whether at work during the reference period or not at work due to temporary absence from a job, or to working-time arrangement. The services sector consists of wholesale and retail trade and restaurants and hotels; transport, storage, and communications; financi…	Social Protection & Labor	Social Protection & Labor: Economic activity	23	23	23	23	23	23
SL.SRV.EMPL.MA.ZS	Employment in services, male (% of male employment) (modeled ILO estimate)	Employment is defined as persons of working age who were engaged in any activity to produce goods or provide services for pay or profit, whether at work during the reference period or not at work due to temporary absence from a job, or to working-time arrangement. The services sector consists of wholesale and retail trade and restaurants and hotels; transport, storage, and communications; financi…	Social Protection & Labor	Social Protection & Labor: Economic activity	23	23	23	23	23	23
NY.GDP.MKTP.KD	GDP (constant 2015 US$)	GDP at purchaser's prices is the sum of gross value added by all resident producers in the economy plus any product taxes and minus any subsidies not included in the value of the products. It is calculated without making deductions for depreciation of fabricated assets or for depletion and degradation of natural resources. Data are in constant 2015 prices, expressed in U.S. dollars. Dollar figure…	Economic Policy & Debt	Economic Policy & Debt: National accounts: US$ at constant 2015 prices: Aggregate indicators	23	23	23	23	23	23
NY.GDP.MKTP.KN	GDP (constant LCU)	GDP is the sum of gross value added by all resident producers in the economy plus any product taxes and minus any subsidies not included in the value of the products. It is calculated without making deductions for depreciation of fabricated assets or for depletion and degradation of natural resources. Data are in constant local currency.	Economic Policy & Debt	Economic Policy & Debt: National accounts: Local currency at constant prices: Aggregate indicators	23	23	23	23	23	23
NY.GDP.PCAP.KD	GDP per capita (constant 2015 US$)	GDP per capita is gross domestic product divided by midyear population. GDP is the sum of gross value added by all resident producers in the economy plus any product taxes and minus any subsidies not included in the value of the products. It is calculated without making deductions for depreciation of fabricated assets or for depletion and degradation of natural resources. Data are in constant 201…	Economic Policy & Debt	Economic Policy & Debt: National accounts: US$ at constant 2015 prices: Aggregate indicators	23	23	23	23	23	23
NY.GDP.PCAP.KN	GDP per capita (constant LCU)	GDP per capita is gross domestic product divided by midyear population. GDP at purchaser's prices is the sum of gross value added by all resident producers in the economy plus any product taxes and minus any subsidies not included in the value of the products. It is calculated without making deductions for depreciation of fabricated assets or for depletion and degradation of natural resources. Da…	Economic Policy & Debt	Economic Policy & Debt: National accounts: Local currency at constant prices: Aggregate indicators	23	23	23	23	23	23
NY.GDP.PCAP.PP.KD	GDP per capita, PPP (constant 2021 international $)	GDP per capita based on purchasing power parity (PPP). PPP GDP is gross domestic product converted to international dollars using purchasing power parity rates. An international dollar has the same purchasing power over GDP as the U.S. dollar has in the United States. GDP at purchaser's prices is the sum of gross value added by all resident producers in the country plus any product taxes and minu…	Economic Policy & Debt	Economic Policy & Debt: Purchasing power parity	23	23	23	23	23	23
NY.GDP.PCAP.PP.CD	GDP per capita, PPP (current international $)	This indicator provides per capita values for gross domestic product (GDP) expressed in current international dollars converted by purchasing power parity (PPP) conversion factor. GDP is the sum of gross value added by all resident producers in the country plus any product taxes and minus any subsidies not included in the value of the products. conversion factor is a spatial price deflator and cu…	Economic Policy & Debt	Economic Policy & Debt: Purchasing power parity	23	23	23	23	23	23
SL.GDP.PCAP.EM.KD	GDP per person employed (constant 2021 PPP $)	GDP per person employed is gross domestic product (GDP) divided by total employment in the economy. Purchasing power parity (PPP) GDP is GDP converted to 2021 constant international dollars using PPP rates. An international dollar has the same purchasing power over GDP that a U.S. dollar has in the United States.	Social Protection & Labor	Social Protection & Labor: Economic activity	23	23	23	23	23	23
NY.GDP.MKTP.PP.KD	GDP, PPP (constant 2021 international $)	PPP GDP is gross domestic product converted to international dollars using purchasing power parity rates. An international dollar has the same purchasing power over GDP as the U.S. dollar has in the United States. GDP is the sum of gross value added by all resident producers in the country plus any product taxes and minus any subsidies not included in the value of the products. It is calculated w…	Economic Policy & Debt	Economic Policy & Debt: Purchasing power parity	23	23	23	23	23	23
NY.GDP.MKTP.PP.CD	GDP, PPP (current international $)	This indicator provides values for gross domestic product (GDP) expressed in current international dollars, converted by purchasing power parity (PPP) conversion factor. GDP is the sum of gross value added by all resident producers in the country plus any product taxes and minus any subsidies not included in the value of the products. PPP conversion factor is a spatial price deflator and currency…	Economic Policy & Debt	Economic Policy & Debt: Purchasing power parity	23	23	23	23	23	23
NY.GDP.MKTP.CN.AD	GDP: linked series (current LCU)	GDP is the sum of gross value added by all resident producers in the economy plus any product taxes and minus any subsidies not included in the value of the products. It is calculated without making deductions for depreciation of fabricated assets or for depletion and degradation of natural resources. This series has been linked to produce a consistent time series to counteract breaks in series o…	Economic Policy & Debt	Economic Policy & Debt: National accounts: Local currency at current prices: Aggregate indicators	23	23	23	23	23	23
NY.GNP.PCAP.PP.CD	GNI per capita, PPP (current international $)	This indicator provides per capita values for gross national income (GNI. Formerly GNP) expressed in current international dollars converted by purchasing power parity (PPP) conversion factor. GNI is the sum of value added by all resident producers plus any product taxes (less subsidies) not included in the valuation of output plus net receipts of primary income (compensation of employees and pro…	Economic Policy & Debt	Economic Policy & Debt: Purchasing power parity	23	23	23	23	23	23
NY.GNP.MKTP.PP.CD	GNI, PPP (current international $)	This indicator provides values for gross national income (GNI. Formerly GNP) expressed in current international dollars converted by purchasing power parity (PPP) conversion factor. Gross national income is the sum of value added by all resident producers plus any product taxes (less subsidies) not included in the valuation of output plus net receipts of primary income (compensation of employees …	Economic Policy & Debt	Economic Policy & Debt: Purchasing power parity	23	23	23	23	23	23
NY.GNP.MKTP.CN.AD	GNI: linked series (current LCU)	GNI (formerly GNP) is the sum of value added by all resident producers plus any product taxes (less subsidies) not included in the valuation of output plus net receipts of primary income (compensation of employees and property income) from abroad. This series has been linked to produce a consistent time series to counteract breaks in series over time due to changes in base years, source data and …	Economic Policy & Debt	Economic Policy & Debt: National accounts: Local currency at current prices: Expenditure on GDP	23	23	23	23	23	23
NV.IND.TOTL.KD	Industry (including construction), value added (constant 2015 US$)	Industry (including construction) corresponds to ISIC divisions 05-43 and includes manufacturing (ISIC divisions 10-33). It comprises value added in mining, manufacturing (also reported as a separate subgroup), construction, electricity, water, and gas. Value added is the net output of a sector after adding up all outputs and subtracting intermediate inputs. It is calculated without making deduct…	Economic Policy & Debt	Economic Policy & Debt: National accounts: US$ at constant 2015 prices: Value added	23	23	23	23	23	23
NV.IND.TOTL.KN	Industry (including construction), value added (constant LCU)	Industry (including construction) corresponds to ISIC divisions 05-43 and includes manufacturing (ISIC divisions 10-33). It comprises value added in mining, manufacturing (also reported as a separate subgroup), construction, electricity, water, and gas. Value added is the net output of a sector after adding up all outputs and subtracting intermediate inputs. It is calculated without making deduct…	Economic Policy & Debt	Economic Policy & Debt: National accounts: Local currency at constant prices: Value added	23	23	23	23	23	23
NV.IND.TOTL.CN	Industry (including construction), value added (current LCU)	Industry (including construction) corresponds to ISIC divisions 05-43 and includes manufacturing (ISIC divisions 10-33). It comprises value added in mining, manufacturing (also reported as a separate subgroup), construction, electricity, water, and gas. Value added is the net output of a sector after adding up all outputs and subtracting intermediate inputs. It is calculated without making deduct…	Economic Policy & Debt	Economic Policy & Debt: National accounts: Local currency at current prices: Value added	23	23	23	23	23	23
SP.DYN.LE00.FE.IN	Life expectancy at birth, female (years)	Life expectancy at birth indicates the number of years a newborn infant would live if prevailing patterns of mortality at the time of its birth were to stay the same throughout its life.	Health	Health: Mortality	23	23	23	23	23	23
SP.DYN.LE00.MA.IN	Life expectancy at birth, male (years)	Life expectancy at birth indicates the number of years a newborn infant would live if prevailing patterns of mortality at the time of its birth were to stay the same throughout its life.	Health	Health: Mortality	23	23	23	23	23	23
SP.DYN.LE00.IN	Life expectancy at birth, total (years)	Life expectancy at birth indicates the number of years a newborn infant would live if prevailing patterns of mortality at the time of its birth were to stay the same throughout its life.	Health	Health: Mortality	23	23	23	23	23	23
SP.DYN.AMRT.FE	Mortality rate, adult, female (per 1,000 female adults)	Adult mortality rate, female, is the probability of dying between the ages of 15 and 60--that is, the probability of a 15-year-old female dying before reaching age 60, if subject to age-specific mortality rates of the specified year between those ages.	Health	Health: Mortality	23	23	23	23	23	23
SP.DYN.IMRT.IN	Mortality rate, infant (per 1,000 live births)	Infant mortality rate is the number of infants dying before reaching one year of age, per 1,000 live births in a given year.	Health	Health: Mortality	23	23	23	23	23	23
SP.DYN.IMRT.FE.IN	Mortality rate, infant, female (per 1,000 live births)	Infant mortality rate, female is the number of female infants dying before reaching one year of age, per 1,000 female live births in a given year.	Health	Health: Mortality	23	23	23	23	23	23
SP.DYN.IMRT.MA.IN	Mortality rate, infant, male (per 1,000 live births)	Infant mortality rate, male is the number of male infants dying before reaching one year of age, per 1,000 male live births in a given year.	Health	Health: Mortality	23	23	23	23	23	23
SH.DYN.NMRT	Mortality rate, neonatal (per 1,000 live births)	Neonatal mortality rate is the number of neonates dying before reaching 28 days of age, per 1,000 live births in a given year.	Health	Health: Mortality	23	23	23	23	23	23
SH.DYN.MORT	Mortality rate, under-5 (per 1,000 live births)	Under-five mortality rate is the probability per 1,000 that a newborn baby will die before reaching age five, if subject to age-specific mortality rates of the specified year.	Health	Health: Mortality	23	23	23	23	23	23
SH.DYN.MORT.FE	Mortality rate, under-5, female (per 1,000 live births)	Under-five mortality rate, female is the probability per 1,000 that a newborn female baby will die before reaching age five, if subject to female age-specific mortality rates of the specified year.	Health	Health: Mortality	23	23	23	23	23	23
SH.DYN.MORT.MA	Mortality rate, under-5, male (per 1,000 live births)	Under-five mortality rate, male is the probability per 1,000 that a newborn male baby will die before reaching age five, if subject to male age-specific mortality rates of the specified year.	Health	Health: Mortality	23	23	23	23	23	23
DC.DAC.USAL.CD	Net bilateral aid flows from DAC donors, United States (current US$)	Net bilateral aid flows from DAC donors are the net disbursements of official development assistance (ODA) or official aid from the members of the Development Assistance Committee (DAC). Net disbursements are gross disbursements of grants and loans minus repayments of principal on earlier loans. ODA consists of loans made on concessional terms (with a grant element of at least 25 percent, calcula…	Economic Policy & Debt	Economic Policy & Debt: Official development assistance	23	23	23	23	23	23
SH.DTH.IMRT	Number of infant deaths	Number of infants dying before reaching one year of age.	Health	Health: Mortality	23	23	23	23	23	23
SH.DTH.NMRT	Number of neonatal deaths	Number of neonates dying before reaching 28 days of age.	Health	Health: Mortality	23	23	23	23	23	23
SH.DTH.MORT	Number of under-five deaths	Number of children dying before reaching age five.	Health	Health: Mortality	23	23	23	23	23	23
SH.STA.ODFC.ZS	People practicing open defecation (% of population)	People practicing open defecation refers to the percentage of the population defecating in the open, such as in fields, forest, bushes, open bodies of water, on beaches, in other open spaces or disposed of with solid waste.	Health	Health: Risk factors	23	23	23	23	23	23
SH.STA.ODFC.RU.ZS	People practicing open defecation, rural (% of rural population)	People practicing open defecation refers to the percentage of the population defecating in the open, such as in fields, forest, bushes, open bodies of water, on beaches, in other open spaces or disposed of with solid waste.	Health	Health: Risk factors	23	23	23	23	23	23
SH.STA.ODFC.UR.ZS	People practicing open defecation, urban (% of urban population)	People practicing open defecation refers to the percentage of the population defecating in the open, such as in fields, forest, bushes, open bodies of water, on beaches, in other open spaces or disposed of with solid waste.	Health	Health: Risk factors	23	23	23	23	23	23
SH.H2O.BASW.ZS	People using at least basic drinking water services (% of population)	The percentage of people using at least basic water services. This indicator encompasses both people using basic water services as well as those using safely managed water services. Basic drinking water services is defined as drinking water from an improved source, provided collection time is not more than 30 minutes for a round trip. Improved water sources include piped water, boreholes or tubew…	Health	Health: Disease prevention	23	23	23	23	23	23
SH.H2O.BASW.RU.ZS	People using at least basic drinking water services, rural (% of rural population)	The percentage of people using at least basic water services. This indicator encompasses both people using basic water services as well as those using safely managed water services. Basic drinking water services is defined as drinking water from an improved source, provided collection time is not more than 30 minutes for a round trip. Improved water sources include piped water, boreholes or tubew…	Health	Health: Disease prevention	23	23	23	23	23	23
SH.H2O.BASW.UR.ZS	People using at least basic drinking water services, urban (% of urban population)	The percentage of people using at least basic water services. This indicator encompasses both people using basic water services as well as those using safely managed water services. Basic drinking water services is defined as drinking water from an improved source, provided collection time is not more than 30 minutes for a round trip. Improved water sources include piped water, boreholes or tubew…	Health	Health: Disease prevention	23	23	23	23	23	23
SH.STA.BASS.ZS	People using at least basic sanitation services (% of population)	The percentage of people using at least basic sanitation services, that is, improved sanitation facilities that are not shared with other households. This indicator encompasses both people using basic sanitation services as well as those using safely managed sanitation services. Improved sanitation facilities include flush/pour flush to piped sewer systems, septic tanks or pit latrines; ventilate…	Health	Health: Disease prevention	23	23	23	23	23	23
SH.STA.BASS.RU.ZS	People using at least basic sanitation services, rural (% of rural population)	The percentage of people using at least basic sanitation services, that is, improved sanitation facilities that are not shared with other households. This indicator encompasses both people using basic sanitation services as well as those using safely managed sanitation services. Improved sanitation facilities include flush/pour flush to piped sewer systems, septic tanks or pit latrines; ventilate…	Health	Health: Disease prevention	23	23	23	23	23	23
SH.STA.SMSS.UR.ZS	People using safely managed sanitation services, urban (% of urban population)	The percentage of people using improved sanitation facilities that are not shared with other households and where excreta are safely disposed of in situ or transported and treated offsite. Improved sanitation facilities include flush/pour flush to piped sewer systems, septic tanks or pit latrines: ventilated improved pit latrines, compositing toilets or pit latrines with slabs.	Health	Health: Disease prevention	23	23	23	23	23	23
SP.POP.0004.FE.5Y	Population ages 00-04, female (% of female population)	Female population between the ages 0 to 4 as a percentage of the total female population.	Health	Health: Population: Structure	23	23	23	23	23	23
SP.POP.0004.MA.5Y	Population ages 00-04, male (% of male population)	Male population between the ages 0 to 4 as a percentage of the total male population.	Health	Health: Population: Structure	23	23	23	23	23	23
SP.POP.0014.TO.ZS	Population ages 0-14 (% of total population)	Population between the ages 0 to 14 as a percentage of the total population. Population is based on the de facto definition of population.	Health	Health: Population: Structure	23	23	23	23	23	23
SP.POP.0014.FE.ZS	Population ages 0-14, female (% of female population)	Female population between the ages 0 to 14 as a percentage of the total female population. Population is based on the de facto definition of population.	Health	Health: Population: Structure	23	23	23	23	23	23
SP.POP.0014.MA.ZS	Population ages 0-14, male (% of male population)	Male population between the ages 0 to 14 as a percentage of the total male population. Population is based on the de facto definition of population.	Health	Health: Population: Structure	23	23	23	23	23	23
SP.POP.1014.FE.5Y	Population ages 10-14, female (% of female population)	Female population between the ages 10 to 14 as a percentage of the total female population.	Health	Health: Population: Structure	23	23	23	23	23	23
SP.POP.1014.MA.5Y	Population ages 10-14, male (% of male population)	Male population between the ages 10 to 14 as a percentage of the total male population.	Health	Health: Population: Structure	23	23	23	23	23	23
SP.POP.1519.FE.5Y	Population ages 15-19, female (% of female population)	Female population between the ages 15 to 19 as a percentage of the total female population.	Health	Health: Population: Structure	23	23	23	23	23	23
SP.POP.1519.MA.5Y	Population ages 15-19, male (% of male population)	Male population between the ages 15 to 19 as a percentage of the total male population.	Health	Health: Population: Structure	23	23	23	23	23	23
SP.POP.5559.FE.5Y	Population ages 55-59, female (% of female population)	Female population between the ages 55 to 59 as a percentage of the total female population.	Health	Health: Population: Structure	23	23	23	23	23	23
SP.POP.5559.MA.5Y	Population ages 55-59, male (% of male population)	Male population between the ages 55 to 59 as a percentage of the total male population.	Health	Health: Population: Structure	23	23	23	23	23	23
SP.POP.6064.FE.5Y	Population ages 60-64, female (% of female population)	Female population between the ages 60 to 64 as a percentage of the total female population.	Health	Health: Population: Structure	23	23	23	23	23	23
SP.POP.65UP.FE.IN	Population ages 65 and above, female	Female population 65 years of age or older. Population is based on the de facto definition of population, which counts all residents regardless of legal status or citizenship.	Health	Health: Population: Structure	23	23	23	23	23	23
SP.POP.6569.FE.5Y	Population ages 65-69, female (% of female population)	Female population between the ages 65 to 69 as a percentage of the total female population.	Health	Health: Population: Structure	23	23	23	23	23	23
SP.POP.6569.MA.5Y	Population ages 65-69, male (% of male population)	Male population between the ages 65 to 69 as a percentage of the total male population.	Health	Health: Population: Structure	23	23	23	23	23	23
SP.POP.80UP.FE.5Y	Population ages 80 and above, female (% of female population)	Female population between the ages 80 and above as a percentage of the total female population.	Health	Health: Population: Structure	23	23	23	23	23	23
SP.POP.80UP.MA.5Y	Population ages 80 and above, male (% of male population)	Male population between the ages 80 and above as a percentage of the total male population.	Health	Health: Population: Structure	23	23	23	23	23	23
EN.URB.LCTY	Population in largest city	Population in largest city is the urban population living in the country's largest metropolitan area.	Environment	Environment: Density & urbanization	23	23	23	23	23	23
SP.POP.TOTL.FE.IN	Population, female	Female population is based on the de facto definition of population, which counts all female residents regardless of legal status or citizenship.	Health	Health: Population: Structure	23	23	23	23	23	23
SP.POP.TOTL.FE.ZS	Population, female (% of total population)	Female population is the percentage of the population that is female. Population is based on the de facto definition of population, which counts all residents regardless of legal status or citizenship.	Health	Health: Population: Structure	23	23	23	23	23	23
SP.POP.TOTL.MA.IN	Population, male	Male population is based on the de facto definition of population, which counts all male residents regardless of legal status or citizenship.	Health	Health: Population: Structure	23	23	23	23	23	23
SP.POP.TOTL.MA.ZS	Population, male (% of total population)	Male population is the percentage of the population that is male. Population is based on the de facto definition of population, which counts all residents regardless of legal status or citizenship.	Health	Health: Population: Structure	23	23	23	23	23	23
SP.POP.TOTL	Population, total	Total population is based on the de facto definition of population, which counts all residents regardless of legal status or citizenship. The values shown are midyear estimates.	Health	Health: Population: Structure	23	23	23	23	23	23
SP.RUR.TOTL.ZS	Rural population (% of total population)	Rural population refers to people living in rural areas as defined by national statistical offices. It is calculated as the difference between total population and urban population.	Environment	Environment: Density & urbanization	23	23	23	23	23	23
SL.EMP.SELF.FE.ZS	Self-employed, female (% of female employment) (modeled ILO estimate)	Self-employed workers are those workers who, working on their own account or with one or a few partners or in cooperative, hold the type of jobs defined as a "self-employment jobs." i.e. jobs where the remuneration is directly dependent upon the profits derived from the goods and services produced. Self-employed workers include four sub-categories of employers, own-account workers, members of pro…	Social Protection & Labor	Social Protection & Labor: Economic activity	23	23	23	23	23	23
SL.EMP.SELF.MA.ZS	Self-employed, male (% of male employment) (modeled ILO estimate)	Self-employed workers are those workers who, working on their own account or with one or a few partners or in cooperative, hold the type of jobs defined as a "self-employment jobs." i.e. jobs where the remuneration is directly dependent upon the profits derived from the goods and services produced. Self-employed workers include four sub-categories of employers, own-account workers, members of pro…	Social Protection & Labor	Social Protection & Labor: Economic activity	23	23	23	23	23	23
SL.EMP.SELF.ZS	Self-employed, total (% of total employment) (modeled ILO estimate)	Self-employed workers are those workers who, working on their own account or with one or a few partners or in cooperative, hold the type of jobs defined as a "self-employment jobs." i.e. jobs where the remuneration is directly dependent upon the profits derived from the goods and services produced. Self-employed workers include four sub-categories of employers, own-account workers, members of pro…	Social Protection & Labor	Social Protection & Labor: Economic activity	23	23	23	23	23	23
SP.DYN.TO65.FE.ZS	Survival to age 65, female (% of cohort)	Survival to age 65 refers to the percentage of a cohort of newborn infants that would survive to age 65, if subject to age specific mortality rates of the specified year.	Health	Health: Mortality	23	23	23	23	23	23
SP.DYN.TO65.MA.ZS	Survival to age 65, male (% of cohort)	Survival to age 65 refers to the percentage of a cohort of newborn infants that would survive to age 65, if subject to age specific mortality rates of the specified year.	Health	Health: Mortality	23	23	23	23	23	23
SP.URB.TOTL	Urban population	Urban population refers to people living in urban areas as defined by national statistical offices. It is calculated using World Bank population estimates and urban ratios from the United Nations World Urbanization Prospects. Aggregation of urban and rural population may not add up to total population because of different country coverages.	Environment	Environment: Density & urbanization	23	23	23	23	23	23
SP.URB.TOTL.IN.ZS	Urban population (% of total population)	Urban population refers to people living in urban areas as defined by national statistical offices. The data are collected and smoothed by United Nations Population Division.	Environment	Environment: Density & urbanization	23	23	23	23	23	23
SL.EMP.VULN.FE.ZS	Vulnerable employment, female (% of female employment) (modeled ILO estimate)	Vulnerable employment is contributing family workers and own-account workers as a percentage of total employment.	Social Protection & Labor	Social Protection & Labor: Economic activity	23	23	23	23	23	23
SL.EMP.VULN.MA.ZS	Vulnerable employment, male (% of male employment) (modeled ILO estimate)	Vulnerable employment is contributing family workers and own-account workers as a percentage of total employment.	Social Protection & Labor	Social Protection & Labor: Economic activity	23	23	23	23	23	23
SL.EMP.VULN.ZS	Vulnerable employment, total (% of total employment) (modeled ILO estimate)	Vulnerable employment is contributing family workers and own-account workers as a percentage of total employment.	Social Protection & Labor	Social Protection & Labor: Economic activity	23	23	23	23	23	23
SL.EMP.WORK.FE.ZS	Wage and salaried workers, female (% of female employment) (modeled ILO estimate)	Wage and salaried workers (employees) are those workers who hold the type of jobs defined as "paid employment jobs," where the incumbents hold explicit (written or oral) or implicit employment contracts that give them a basic remuneration that is not directly dependent upon the revenue of the unit for which they work.	Social Protection & Labor	Social Protection & Labor: Economic activity	23	23	23	23	23	23
SL.EMP.WORK.MA.ZS	Wage and salaried workers, male (% of male employment) (modeled ILO estimate)	Wage and salaried workers (employees) are those workers who hold the type of jobs defined as "paid employment jobs," where the incumbents hold explicit (written or oral) or implicit employment contracts that give them a basic remuneration that is not directly dependent upon the revenue of the unit for which they work.	Social Protection & Labor	Social Protection & Labor: Economic activity	23	23	23	23	23	23
SL.EMP.WORK.ZS	Wage and salaried workers, total (% of total employment) (modeled ILO estimate)	Wage and salaried workers (employees) are those workers who hold the type of jobs defined as "paid employment jobs," where the incumbents hold explicit (written or oral) or implicit employment contracts that give them a basic remuneration that is not directly dependent upon the revenue of the unit for which they work.	Social Protection & Labor	Social Protection & Labor: Economic activity	23	23	23	23	23	23
EN.URB.MCTY	Population in urban agglomerations of more than 1 million	Population in urban agglomerations of more than one million is the country's population living in metropolitan areas that in 2018 had a population of more than one million people.	Environment	Environment: Density & urbanization	23	23	0	23	23	23
EN.URB.MCTY.TL.ZS	Population in urban agglomerations of more than 1 million (% of total population)	Population in urban agglomerations of more than one million is the percentage of a country's population living in metropolitan areas that in 2018 had a population of more than one million people.	Environment	Environment: Density & urbanization	23	23	0	23	23	23
FM.LBL.BMNY.GD.ZS	Broad money (% of GDP)	Broad money (IFS line 35L..ZK) is the sum of currency outside banks; demand deposits other than those of the central government; the time, savings, and foreign currency deposits of resident sectors other than the central government; bank and traveler’s checks; and other securities such as certificates of deposit and commercial paper.	Financial Sector	Financial Sector: Monetary holdings (liabilities)	23	23	11	21	23	23
NV.SRV.TOTL.KD	Services, value added (constant 2015 US$)	Services correspond to ISIC divisions 45-99. They include value added in wholesale and retail trade (including hotels and restaurants), transport, and government, financial, professional, and personal services such as education, health care, and real estate services. Also included are imputed bank service charges, import duties, and any statistical discrepancies noted by national compilers as wel…	Economic Policy & Debt	Economic Policy & Debt: National accounts: US$ at constant 2015 prices: Value added	23	23	11	13	23	23
NV.SRV.TOTL.KN	Services, value added (constant LCU)	Services correspond to ISIC divisions 50-99. They include value added in wholesale and retail trade (including hotels and restaurants), transport, and government, financial, professional, and personal services such as education, health care, and real estate services. Also included are imputed bank service charges and import duties. Value added is the net output of a sector after adding up all out…	Economic Policy & Debt	Economic Policy & Debt: National accounts: Local currency at constant prices: Value added	23	23	11	13	23	23
NV.IND.MANF.CN	Manufacturing, value added (current LCU)	Manufacturing refers to industries belonging to ISIC divisions 15-37. Value added is the net output of a sector after adding up all outputs and subtracting intermediate inputs. It is calculated without making deductions for depreciation of fabricated assets or depletion and degradation of natural resources. The origin of value added is determined by the International Standard Industrial Classific…	Economic Policy & Debt	Economic Policy & Debt: National accounts: Local currency at current prices: Value added	23	19	23	13	23	18
SH.HIV.INCD.TL	Adults (ages 15+) and children (ages 0-14) newly infected with HIV	Number of adults (ages 15+) and children (ages 0-14) newly infected with HIV.	Health	Health: Risk factors	23	0	23	23	23	23
SH.HIV.INCD	Adults (ages 15-49) newly infected with HIV	Number of adults (ages 15-49) newly infected with HIV.	Health	Health: Risk factors	23	0	23	23	23	23
SH.HIV.INCD.YG.P3	Incidence of HIV, ages 15-24 (per 1,000 uninfected population ages 15-24)	Number of new HIV infections among uninfected populations ages 15-24 expressed per 1,000 uninfected population ages 15-24 in the year before the period.	Health	Health: Risk factors	23	0	23	23	23	23
SH.HIV.INCD.ZS	Incidence of HIV, ages 15-49 (per 1,000 uninfected population ages 15-49)	Number of new HIV infections among uninfected populations ages 15-49 expressed per 1,000 uninfected population in the year before the period.	Health	Health: Risk factors	23	0	23	23	23	23
SH.HIV.INCD.TL.P3	Incidence of HIV, all (per 1,000 uninfected population)	Number of new HIV infections among uninfected populations expressed per 1,000 uninfected population in the year before the period.	Health	Health: Risk factors	23	0	23	23	23	23
SH.HIV.ARTC.ZS	Antiretroviral therapy coverage (% of people living with HIV)	Antiretroviral therapy coverage indicates the percentage of all people living with HIV who are receiving antiretroviral therapy.	Health	Health: Risk factors	23	0	22	23	23	23
EG.CFT.ACCS.UR.ZS	Access to clean fuels and technologies for cooking, urban (% of urban population)	Access to clean fuels and technologies for cooking, urban is the proportion of urban population primarily using clean cooking fuels and technologies for cooking. Under WHO guidelines, kerosene is excluded from clean cooking fuels.	Environment	Environment: Energy production & use	22	22	22	22	22	22
NY.ADJ.DKAP.GN.ZS	Adjusted savings: consumption of fixed capital (% of GNI)	Consumption of fixed capital represents the replacement value of capital used up in the process of production.	Economic Policy & Debt	Economic Policy & Debt: National accounts: Adjusted savings & income	22	22	22	22	22	22
EN.POP.DNST	Population density (people per sq. km of land area)	Population density is midyear population divided by land area in square kilometers. Population is based on the de facto definition of population, which counts all residents regardless of legal status or citizenship--except for refugees not permanently settled in the country of asylum, who are generally considered part of the population of their country of origin. Land area is a country's total ar…	Environment	Environment: Density & urbanization	22	22	22	22	22	22
IT.NET.USER.ZS	Individuals using the Internet (% of population)	Internet users are individuals who have used the Internet (from any location) in the last 3 months. The Internet can be used via a computer, mobile phone, personal digital assistant, games machine, digital TV etc.	Infrastructure	Infrastructure: Communications	21	23	22	21	23	23
SH.STA.MMRT	Maternal mortality ratio (modeled estimate, per 100,000 live births)	Maternal mortality ratio is the number of women who die from pregnancy-related causes while pregnant or within 42 days of pregnancy termination per 100,000 live births. The data are estimated with a regression model using information on the proportion of maternal deaths among non-AIDS deaths in women ages 15-49, fertility, birth attendants, and GDP measured using purchasing power parities (PPPs).	Health	Health: Reproductive health	21	21	21	21	21	21
TM.VAL.MRCH.R1.ZS	Merchandise imports from low- and middle-income economies in East Asia & Pacific (% of total merchandise imports)	Merchandise imports from low- and middle-income economies in East Asia and Pacific are the sum of merchandise imports by the reporting economy from low- and middle-income economies in the East Asia and Pacific region according to the World Bank classification of economies. Data are expressed as a percentage of total merchandise imports by the economy. Data are computed only if at least half of th…	Private Sector & Trade	Private Sector & Trade: Imports	21	21	21	21	21	21
TM.VAL.MRCH.WR.ZS	Merchandise imports from low- and middle-income economies within region (% of total merchandise imports)	Merchandise imports from low- and middle-income economies within region are the sum of merchandise imports by the reporting economy from other low- and middle-income economies in the same World Bank region according to the World Bank classification of economies. Data are as a percentage of total merchandise imports by the economy. Data are computed only if at least half of the economies in the pa…	Private Sector & Trade	Private Sector & Trade: Imports	21	21	21	21	21	21
IQ.SPI.PIL1	Statistical performance indicators (SPI): Pillar 1 data use score (scale 0-100)	The data use overall score is a composite score measuring the demand side of the statistical system. The data use pillar is segmented by five types of users: (i) the legislature, (ii) the executive branch, (iii) civil society (including sub-national actors), (iv) academia and (v) international bodies. Each dimension would have associated indicators to measure performance. A mature system would sc…	Public Sector	Public Sector: Policy & institutions	19	19	19	19	19	19
SH.STA.HYGN.ZS	People with basic handwashing facilities including soap and water (% of population)	The percentage of people living in households that have a handwashing facility with soap and water available on the premises. Handwashing facilities may be fixed or mobile and include a sink with tap water, buckets with taps, tippy-taps, and jugs or basins designated for handwashing. Soap includes bar soap, liquid soap, powder detergent, and soapy water but does not include ash, soil, sand or oth…	Health	Health: Disease prevention	15	6	9	13	13	18
SE.TER.CUAT.MS.FE.ZS	Educational attainment, at least Master's or equivalent, population 25+, female (%) (cumulative)	The percentage of population ages 25 and over that attained or completed Master's or equivalent.	Education	Education: Outcomes	8	3	3	4	5	4
SE.TER.CUAT.MS.ZS	Educational attainment, at least Master's or equivalent, population 25+, total (%) (cumulative)	The percentage of population ages 25 and over that attained or completed Master's or equivalent.	Education	Education: Outcomes	8	3	3	4	5	4
SI.RMT.COST.IB.ZS	Average transaction cost of sending remittances to a specific country (%)	Average transaction cost of sending remittance to a specific country is the average of the total transaction cost in percentage of the amount sent for sending USD 200 charged by each single remittance service provider (RSP) included in the Remittance Prices Worldwide (RPW) database to a specific country.	Financial Sector	Financial Sector: Access	7	7	7	7	7	7
IC.CRD.INFO.XQ	Depth of credit information index (0=low to 8=high)	Depth of credit information index measures rules affecting the scope, accessibility, and quality of credit information available through public or private credit registries. The index ranges from 0 to 8, with higher values indicating the availability of more credit information, from either a public registry or a private bureau, to facilitate lending decisions.	Private Sector & Trade	Private Sector & Trade: Business environment	7	7	7	7	7	7
SH.PRV.SMOK	Prevalence of current tobacco use (% of adults)	The percentage of the population ages 15 years and over who currently use any tobacco product (smoked and/or smokeless tobacco) on a daily or non-daily basis. Tobacco products include cigarettes, pipes, cigars, cigarillos, waterpipes (hookah, shisha), bidis, kretek, heated tobacco products, and all forms of smokeless (oral and nasal) tobacco. Tobacco products exclude e-cigarettes (which do not co…	Health	Health: Risk factors	7	7	7	7	7	7
SH.PRV.SMOK.FE	Prevalence of current tobacco use, females (% of female adults)	The percentage of the female population ages 15 years and over who currently use any tobacco product (smoked and/or smokeless tobacco) on a daily or non-daily basis. Tobacco products include cigarettes, pipes, cigars, cigarillos, waterpipes (hookah, shisha), bidis, kretek, heated tobacco products, and all forms of smokeless (oral and nasal) tobacco. Tobacco products exclude e-cigarettes (which do…	Health	Health: Risk factors	7	7	7	7	7	7
SH.PRV.SMOK.MA	Prevalence of current tobacco use, males (% of male adults)	The percentage of the male population ages 15 years and over who currently use any tobacco product (smoked and/or smokeless tobacco) on a daily or non-daily basis. Tobacco products include cigarettes, pipes, cigars, cigarillos, waterpipes (hookah, shisha), bidis, kretek, heated tobacco products, and all forms of smokeless (oral and nasal) tobacco. Tobacco products exclude e-cigarettes (which do n…	Health	Health: Risk factors	7	7	7	7	7	7
SH.UHC.SRVS.CV.XD	UHC service coverage index	Coverage index for essential health services (based on tracer interventions that include reproductive, maternal, newborn and child health, infectious diseases, noncommunicable diseases and service capacity and access). It is presented on a scale of 0 to 100.	Health	Health: Universal Health Coverage	7	7	7	7	7	7
SH.STA.STNT.ZS	Prevalence of stunting, height for age (% of children under 5)	Prevalence of stunting is the percentage of children under age 5 whose height for age is more than two standard deviations below the median for the international reference population ages 0-59 months. For children up to two years old height is measured by recumbent length. For older children height is measured by stature while standing. The data are based on the WHO's 2006 Child Growth Standards.	Health	Health: Nutrition	6	8	5	5	5	20
SH.STA.STNT.FE.ZS	Prevalence of stunting, height for age, female (% of children under 5)	Prevalence of stunting, female, is the percentage of girls under age 5 whose height for age is more than two standard deviations below the median for the international reference population ages 0-59 months. For children up to two years old height is measured by recumbent length. For older children height is measured by stature while standing. The data are based on the WHO's 2006 Child Growth Stan…	Health	Health: Nutrition	6	5	5	5	5	10
SH.STA.ORTH	Diarrhea treatment (% of children under 5 who received ORS packet)	Percentage of children under age 5 with diarrhea in the two weeks preceding the survey who received oral rehydration salts (ORS packets or pre-packaged ORS fluids).	Health	Health: Disease prevention	6	0	4	4	4	6
SH.ALC.PCAP.LI	Total alcohol consumption per capita (liters of pure alcohol, projected estimates, 15+ years of age)	Total alcohol per capita consumption is defined as the total (sum of recorded and unrecorded alcohol) amount of alcohol consumed per person (15 years of age or older) over a calendar year, in litres of pure alcohol, adjusted for tourist consumption.	Health	Health: Risk factors	5	5	5	5	5	5
SH.ALC.PCAP.FE.LI	Total alcohol consumption per capita, female (liters of pure alcohol, projected estimates, female 15+ years of age)	Total alcohol per capita consumption is defined as the total (sum of recorded and unrecorded alcohol) amount of alcohol consumed per person (15 years of age or older) over a calendar year, in litres of pure alcohol, adjusted for tourist consumption.	Health	Health: Risk factors	5	5	5	5	5	5
SH.ALC.PCAP.MA.LI	Total alcohol consumption per capita, male (liters of pure alcohol, projected estimates, male 15+ years of age)	Total alcohol per capita consumption is defined as the total (sum of recorded and unrecorded alcohol) amount of alcohol consumed per person (15 years of age or older) over a calendar year, in litres of pure alcohol, adjusted for tourist consumption.	Health	Health: Risk factors	5	5	5	5	5	5
SH.DTH.COMM.ZS	Cause of death, by communicable diseases and maternal, prenatal and nutrition conditions (% of total)	Cause of death refers to the share of all deaths for all ages by underlying causes. Communicable diseases and maternal, prenatal and nutrition conditions include infectious and parasitic diseases, respiratory infections, and nutritional deficiencies such as underweight and stunting.	Health	Health: Risk factors	4	4	4	4	4	4
SH.DTH.INJR.ZS	Cause of death, by injury (% of total)	Cause of death refers to the share of all deaths for all ages by underlying causes. Injuries include unintentional and intentional injuries.	Health	Health: Risk factors	4	4	4	4	4	4
SH.DTH.NCOM.ZS	Cause of death, by non-communicable diseases (% of total)	Cause of death refers to the share of all deaths for all ages by underlying causes. Non-communicable diseases include cancer, diabetes mellitus, cardiovascular diseases, digestive diseases, skin diseases, musculoskeletal diseases, and congenital anomalies.	Health	Health: Risk factors	4	4	4	4	4	4
FX.OWN.TOTL.ZS	Account ownership at a financial institution or with a mobile-money-service provider (% of population ages 15+)	Account denotes the percentage of respondents who report having an account (by themselves or together with someone else) at a bank or another type of financial institution or report personally using a mobile money service in the past 12 months (% age 15+).	Financial Sector	Financial Sector: Access	4	4	3	3	4	4
FX.OWN.TOTL.FE.ZS	Account ownership at a financial institution or with a mobile-money-service provider, female (% of population ages 15+)	Account denotes the percentage of respondents who report having an account (by themselves or together with someone else) at a bank or another type of financial institution or report personally using a mobile money service in the past 12 months (female, % age 15+).	Financial Sector	Financial Sector: Access	4	4	3	3	4	4
FX.OWN.TOTL.OL.ZS	Account ownership at a financial institution or with a mobile-money-service provider, older adults (% of population ages 25+)	Account denotes the percentage of respondents who report having an account (by themselves or together with someone else) at a bank or another type of financial institution or report personally using a mobile money service in the past 12 months (older adults, % of population ages 25+).	Financial Sector	Financial Sector: Access	4	4	3	3	4	4
FX.OWN.TOTL.SO.ZS	Account ownership at a financial institution or with a mobile-money-service provider, secondary education or more (% of population ages 15+)	Account denotes the percentage of respondents who report having an account (by themselves or together with someone else) at a bank or another type of financial institution or report personally using a mobile money service in the past 12 months (secondary education or more, % of population ages 15+).	Financial Sector	Financial Sector: Access	4	4	3	3	4	4
IC.CUS.DURS.EX	Average time to clear exports through customs (days)	Average time to clear exports through customs is the average number of days to clear direct exports through customs.	Private Sector & Trade	Private Sector & Trade: Business environment	3	1	4	2	2	2
IC.FRM.BNKS.ZS	Firms using banks to finance investment (% of firms)	Firms using banks to finance investment are the percentage of firms using banks to finance investments.	Private Sector & Trade	Private Sector & Trade: Business environment	3	1	4	2	2	2
IC.GOV.DURS.ZS	Time spent dealing with the requirements of government regulations (% of senior management time)	Time spent dealing with the requirements of government regulations is the proportion of senior management's time, in a typical week, that is spent dealing with the requirements imposed by government regulations (e.g., taxes, customs, labor regulations, licensing and registration, including dealings with officials, and completing forms).	Private Sector & Trade	Private Sector & Trade: Business environment	3	1	4	2	2	2
SP.POP.SCIE.RD.P6	Researchers in R&D (per million people)	The number of researchers engaged in Research &Development (R&D), expressed as per million. Researchers are professionals who conduct research and improve or develop concepts, theories, models techniques instrumentation, software of operational methods. R&D covers basic research, applied research, and experimental development.	Infrastructure	Infrastructure: Technology	2	22	1	7	15	6
SH.STA.DIAB.ZS	Diabetes prevalence (% of population ages 20 to 79)	Diabetes prevalence refers to the percentage of people ages 20-79 who have type 1 or type 2 diabetes. It is calculated by adjusting to a standard population age-structure.	Health	Health: Risk factors	2	2	2	2	2	2
AG.LND.EL5M.ZS	Land area where elevation is below 5 meters (% of total land area)	Land area below 5m is the percentage of total land where the elevation is 5 meters or less.	Environment	Environment: Land use	2	2	2	2	2	2
EN.POP.EL5M.ZS	Population living in areas where elevation is below 5 meters (% of total population)	Population below 5m is the percentage of the total population living in areas where the elevation is 5 meters or less.	Environment	Environment: Land use	2	2	2	2	2	2
AG.LND.TOTL.RU.K2	Rural land area (sq. km)	Rural land area in square kilometers, derived from urban extent grids which distinguish urban and rural areas based on a combination of population counts (persons), settlement points, and the presence of Nighttime Lights. Areas are defined as urban where contiguous lighted cells from the Nighttime Lights or approximated urban extents based on buffered settlement points for which the total populat…	Environment	Environment: Land use	2	2	2	2	2	2
AG.LND.EL5M.RU.ZS	Rural land area where elevation is below 5 meters (% of total land area)	Rural land area below 5m is the percentage of total land where the rural land elevation is 5 meters or less.	Environment	Environment: Land use	2	2	2	2	2	2
AG.LND.EL5M.RU.K2	Rural land area where elevation is below 5 meters (sq. km)	Rural land area below 5m is the total rural land area in square kilometers where the elevation is 5 meters or less.	Environment	Environment: Land use	2	2	2	2	2	2
EN.POP.EL5M.RU.ZS	Rural population living in areas where elevation is below 5 meters (% of total population)	Rural population below 5m is the percentage of the total population, living in areas where the elevation is 5 meters or less.	Environment	Environment: Land use	2	2	2	2	2	2
AG.LND.TOTL.UR.K2	Urban land area (sq. km)	Urban land area in square kilometers, based on a combination of population counts (persons), settlement points, and the presence of Nighttime Lights. Areas are defined as urban where contiguous lighted cells from the Nighttime Lights or approximated urban extents based on buffered settlement points for which the total population is greater than 5,000 persons.	Environment	Environment: Land use	2	2	2	2	2	2
AG.LND.EL5M.UR.ZS	Urban land area where elevation is below 5 meters (% of total land area)	Urban land area below 5m is the percentage of total land where the urban land elevation is 5 meters or less.	Environment	Environment: Land use	2	2	2	2	2	2
AG.LND.EL5M.UR.K2	Urban land area where elevation is below 5 meters (sq. km)	Urban land area below 5m is the total urban land area in square kilometers where the elevation is 5 meters or less.	Environment	Environment: Land use	2	2	2	2	2	2
EN.POP.EL5M.UR.ZS	Urban population living in areas where elevation is below 5 meters (% of total population)	Urban population below 5m is the percentage of the total population, living in areas where the elevation is 5 meters or less.	Environment	Environment: Land use	2	2	2	2	2	2
DT.NFL.UNWN.CD	Net official flows from UN agencies, UNWOMEN (current US$)	Net official flows from UN agencies are the net disbursements of total official flows from the UN agencies. Total official flows are the sum of Official Development Assistance (ODA) or official aid and Other Official Flows (OOF) and represent the total disbursements by the official sector at large to the recipient country. Net disbursements are gross disbursements of grants and loans minus repaym…	Economic Policy & Debt	Economic Policy & Debt: Official development assistance	2	2	0	2	2	2
IC.ELC.OUTG	Power outages in firms in a typical month (number)	Power outages are the average number of power outages that establishments experience in a typical month.	Private Sector & Trade	Private Sector & Trade: Business environment	2	1	4	2	2	2
per_allsp.cov_pop_tot	Coverage of social protection and labor programs (% of population)	Coverage of social protection and labor programs (SPL) shows the percentage of population participating in social insurance, social safety net, and unemployment benefits and active labor market programs. Estimates include both direct and indirect beneficiaries.	Social Protection & Labor	Social Protection & Labor: Performance	2	1	2	2	7	4
DT.NFL.SDGF.CD	Net official flows from UN agencies, SDGFUND (current US$)	Net official flows from UN agencies are the net disbursements of total official flows from the UN agencies. Total official flows are the sum of Official Development Assistance (ODA) or official aid and Other Official Flows (OOF) and represent the total disbursements by the official sector at large to the recipient country. Net disbursements are gross disbursements of grants and loans minus repaym…	Economic Policy & Debt	Economic Policy & Debt: Official development assistance	2	0	2	0	2	2
DT.NFL.SPRP.CD	Net official flows from UN agencies, SPRP (current US$)	Net official flows from UN agencies are the net disbursements of total official flows from the UN agencies. Total official flows are the sum of Official Development Assistance (ODA) or official aid and Other Official Flows (OOF) and represent the total disbursements by the official sector at large to the recipient country. Net disbursements are gross disbursements of grants and loans minus repaym…	Economic Policy & Debt	Economic Policy & Debt: Official development assistance	1	0	2	2	2	2
SI.SPR.PC40	Survey mean consumption or income per capita, bottom 40% of population (2017 PPP $ per day)	Mean consumption or income per capita (2017 PPP $ per day) of the bottom 40%, used in calculating the growth rate in the welfare aggregate of the bottom 40% of the population in the income distribution in a country.	Poverty	Poverty: Shared prosperity	0	2	2	2	2	2
SI.SPR.PCAP	Survey mean consumption or income per capita, total population (2017 PPP $ per day)	Mean consumption or income per capita (2017 PPP $ per day) used in calculating the growth rate in the welfare aggregate of total population.	Poverty	Poverty: Shared prosperity	0	2	2	2	2	2

## Sheet: Top 4_Gender_Urbanization
Indicator Code	Indicator Name	Topic	Topic group	Datapoints	Gender	Urbanization
SE.TER.CUAT.MS.FE.ZS	Educational attainment, at least Master's or equivalent, population 25+, female (%) (cumulative)	Education: Outcomes	Education	Bl	F	N
DT.NFL.SDGF.CD	Net official flows from UN agencies, SDGFUND (current US$)	Economic Policy & Debt: Official development assistance	Economic Policy & Debt	Bl	N	N
SL.SRV.EMPL.FE.ZS	Employment in services, female (% of female employment) (modeled ILO estimate)	Social Protection & Labor: Economic activity	Social Protection & Labor	Bl	F	N
FM.LBL.BMNY.GD.ZS	Broad money (% of GDP)	Financial Sector: Monetary holdings (liabilities)	Financial Sector	Bl	N	N
NY.GNP.MKTP.CN.AD	GNI: linked series (current LCU)	Economic Policy & Debt: National accounts: Local currency at current prices: Expenditure on GDP	Economic Policy & Debt	Bl	N	N
SH.STA.BASS.RU.ZS	People using at least basic sanitation services, rural (% of rural population)	Health: Disease prevention	Health	Bl	N	R
EN.POP.EL5M.RU.ZS	Rural population living in areas where elevation is below 5 meters (% of total population)	Environment: Land use	Environment	Bl	N	R
SP.POP.0004.FE.5Y	Population ages 00-04, female (% of female population)	Health: Population: Structure	Health	Bl	F	N
SH.STA.STNT.FE.ZS	Prevalence of stunting, height for age, female (% of children under 5)	Health: Nutrition	Health	Bl	F	N
IC.GOV.DURS.ZS	Time spent dealing with the requirements of government regulations (% of senior management time)	Private Sector & Trade: Business environment	Private Sector & Trade	Bl	N	N
SH.ALC.PCAP.LI	Total alcohol consumption per capita (liters of pure alcohol, projected estimates, 15+ years of age)	Health: Risk factors	Health	Bl	N	N
SI.SPR.PCAP	Survey mean consumption or income per capita, total population (2017 PPP $ per day)	Poverty: Shared prosperity	Poverty	Bl	N	N
SP.DYN.IMRT.IN	Mortality rate, infant (per 1,000 live births)	Health: Mortality	Health	Bl	N	N
AG.LND.EL5M.RU.ZS	Rural land area where elevation is below 5 meters (% of total land area)	Environment: Land use	Environment	Bl	N	R
SP.URB.TOTL.IN.ZS	Urban population (% of total population)	Environment: Density & urbanization	Environment	Bl	N	U
SH.STA.ODFC.ZS	People practicing open defecation (% of population)	Health: Risk factors	Health	Bl	N	N
NY.GDP.MKTP.CN.AD	GDP: linked series (current LCU)	Economic Policy & Debt: National accounts: Local currency at current prices: Aggregate indicators	Economic Policy & Debt	Bl	N	N
SH.STA.ORTH	Diarrhea treatment (% of children under 5 who received ORS packet)	Health: Disease prevention	Health	Bl	N	N
IC.ELC.OUTG	Power outages in firms in a typical month (number)	Private Sector & Trade: Business environment	Private Sector & Trade	Bl	N	N
SH.PRV.SMOK	Prevalence of current tobacco use (% of adults)	Health: Risk factors	Health	Bl	N	N
SH.DYN.MORT	Mortality rate, under-5 (per 1,000 live births)	Health: Mortality	Health	Bl	N	N
SP.POP.TOTL.MA.ZS	Population, male (% of total population)	Health: Population: Structure	Health	Bl	M	N
EN.POP.EL5M.UR.ZS	Urban population living in areas where elevation is below 5 meters (% of total population)	Environment: Land use	Environment	Bl	N	U
SL.EMP.VULN.ZS	Vulnerable employment, total (% of total employment) (modeled ILO estimate)	Social Protection & Labor: Economic activity	Social Protection & Labor	Bl	N	N
SH.STA.HYGN.ZS	People with basic handwashing facilities including soap and water (% of population)	Health: Disease prevention	Health	Bl	N	N
NY.ADJ.DKAP.GN.ZS	Adjusted savings: consumption of fixed capital (% of GNI)	Economic Policy & Debt: National accounts: Adjusted savings & income	Economic Policy & Debt	Bl	N	N
SP.POP.SCIE.RD.P6	Researchers in R&D (per million people)	Infrastructure: Technology	Infrastructure	Bl	N	N
SH.HIV.INCD	Adults (ages 15-49) newly infected with HIV	Health: Risk factors	Health	Bl	N	N
SH.STA.ODFC.RU.ZS	People practicing open defecation, rural (% of rural population)	Health: Risk factors	Health	Bl	N	R
SH.STA.BASS.ZS	People using at least basic sanitation services (% of population)	Health: Disease prevention	Health	Bl	N	N
SP.URB.TOTL	Urban population	Environment: Density & urbanization	Environment	Bl	N	U
EN.URB.MCTY.TL.ZS	Population in urban agglomerations of more than 1 million (% of total population)	Environment: Density & urbanization	Environment	Bl	N	U
EN.URB.LCTY	Population in largest city	Environment: Density & urbanization	Environment	Bl	N	U
SH.DYN.MORT.MA	Mortality rate, under-5, male (per 1,000 live births)	Health: Mortality	Health	Bl	M	N
DC.DAC.USAL.CD	Net bilateral aid flows from DAC donors, United States (current US$)	Economic Policy & Debt: Official development assistance	Economic Policy & Debt	Bl	N	N
AG.LND.EL5M.ZS	Land area where elevation is below 5 meters (% of total land area)	Environment: Land use	Environment	Bl	N	N
SP.DYN.LE00.IN	Life expectancy at birth, total (years)	Health: Mortality	Health	Bl	N	N
SL.AGR.EMPL.MA.ZS	Employment in agriculture, male (% of male employment) (modeled ILO estimate)	Social Protection & Labor: Economic activity	Social Protection & Labor	Bl	M	N
NY.GDP.MKTP.KN	GDP (constant LCU)	Economic Policy & Debt: National accounts: Local currency at constant prices: Aggregate indicators	Economic Policy & Debt	Bl	N	N
SP.POP.1014.MA.5Y	Population ages 10-14, male (% of male population)	Health: Population: Structure	Health	Bl	M	N
SL.GDP.PCAP.EM.KD	GDP per person employed (constant 2021 PPP $)	Social Protection & Labor: Economic activity	Social Protection & Labor	Bl	N	N
SH.DYN.NMRT	Mortality rate, neonatal (per 1,000 live births)	Health: Mortality	Health	Bl	N	N
NY.GNP.PCAP.PP.CD	GNI per capita, PPP (current international $)	Economic Policy & Debt: Purchasing power parity	Economic Policy & Debt	Bl	N	N
SH.STA.MMRT	Maternal mortality ratio (modeled estimate, per 100,000 live births)	Health: Reproductive health	Health	Bl	N	N
SE.TER.CUAT.MS.ZS	Educational attainment, at least Master's or equivalent, population 25+, total (%) (cumulative)	Education: Outcomes	Education	Bl	N	N
SH.STA.SMSS.UR.ZS	People using safely managed sanitation services, urban (% of urban population)	Health: Disease prevention	Health	Bl	N	U
SP.POP.TOTL	Population, total	Health: Population: Structure	Health	Bl	N	N
SP.POP.5559.MA.5Y	Population ages 55-59, male (% of male population)	Health: Population: Structure	Health	Bl	M	N
SP.POP.TOTL.FE.ZS	Population, female (% of total population)	Health: Population: Structure	Health	Bl	F	N
FX.OWN.TOTL.OL.ZS	Account ownership at a financial institution or with a mobile-money-service provider, older adults (% of population ages 25+)	Financial Sector: Access	Financial Sector	Bl	N	N
SP.DYN.CBRT.IN	Birth rate, crude (per 1,000 people)	Health: Population: Dynamics	Health	Bl	N	N
SH.HIV.INCD.TL	Adults (ages 15+) and children (ages 0-14) newly infected with HIV	Health: Risk factors	Health	Bl	N	N
SP.DYN.TO65.MA.ZS	Survival to age 65, male (% of cohort)	Health: Mortality	Health	Bl	M	N
SH.STA.ODFC.UR.ZS	People practicing open defecation, urban (% of urban population)	Health: Risk factors	Health	Bl	N	U
SP.POP.1014.FE.5Y	Population ages 10-14, female (% of female population)	Health: Population: Structure	Health	Bl	F	N
NY.GDP.PCAP.KN	GDP per capita (constant LCU)	Economic Policy & Debt: National accounts: Local currency at constant prices: Aggregate indicators	Economic Policy & Debt	Bl	N	N
SP.POP.6569.FE.5Y	Population ages 65-69, female (% of female population)	Health: Population: Structure	Health	Bl	F	N
SP.POP.TOTL.MA.IN	Population, male	Health: Population: Structure	Health	Bl	M	N
TM.VAL.MRCH.WR.ZS	Merchandise imports from low- and middle-income economies within region (% of total merchandise imports)	Private Sector & Trade: Imports	Private Sector & Trade	Bl	N	N
SP.POP.0014.FE.ZS	Population ages 0-14, female (% of female population)	Health: Population: Structure	Health	Bl	F	N
SP.POP.TOTL.FE.IN	Population, female	Health: Population: Structure	Health	Bl	F	N
IT.NET.USER.ZS	Individuals using the Internet (% of population)	Infrastructure: Communications	Infrastructure	Bl	N	N
SL.SRV.EMPL.MA.ZS	Employment in services, male (% of male employment) (modeled ILO estimate)	Social Protection & Labor: Economic activity	Social Protection & Labor	Bl	M	N
SH.DTH.COMM.ZS	Cause of death, by communicable diseases and maternal, prenatal and nutrition conditions (% of total)	Health: Risk factors	Health	Bl	N	N
SP.DYN.LE00.MA.IN	Life expectancy at birth, male (years)	Health: Mortality	Health	Bl	M	N
SP.POP.0014.MA.ZS	Population ages 0-14, male (% of male population)	Health: Population: Structure	Health	Bl	M	N
SH.STA.DIAB.ZS	Diabetes prevalence (% of population ages 20 to 79)	Health: Risk factors	Health	Bl	N	N
NV.IND.TOTL.KN	Industry (including construction), value added (constant LCU)	Economic Policy & Debt: National accounts: Local currency at constant prices: Value added	Economic Policy & Debt	Bl	N	N
SP.POP.6064.FE.5Y	Population ages 60-64, female (% of female population)	Health: Population: Structure	Health	Bl	F	N
SP.POP.0014.TO.ZS	Population ages 0-14 (% of total population)	Health: Population: Structure	Health	Bl	N	N
SH.HIV.INCD.ZS	Incidence of HIV, ages 15-49 (per 1,000 uninfected population ages 15-49)	Health: Risk factors	Health	Bl	N	N
SL.AGR.EMPL.ZS	Employment in agriculture (% of total employment) (modeled ILO estimate)	Social Protection & Labor: Economic activity	Social Protection & Labor	Bl	N	N
NY.GDP.PCAP.KD	GDP per capita (constant 2015 US$)	Economic Policy & Debt: National accounts: US$ at constant 2015 prices: Aggregate indicators	Economic Policy & Debt	Bl	N	N
SL.EMP.WORK.ZS	Wage and salaried workers, total (% of total employment) (modeled ILO estimate)	Social Protection & Labor: Economic activity	Social Protection & Labor	Bl	N	N
NV.IND.MANF.CN	Manufacturing, value added (current LCU)	Economic Policy & Debt: National accounts: Local currency at current prices: Value added	Economic Policy & Debt	Bl	N	N
SH.HIV.ARTC.ZS	Antiretroviral therapy coverage (% of people living with HIV)	Health: Risk factors	Health	Bl	N	N
IC.CUS.DURS.EX	Average time to clear exports through customs (days)	Private Sector & Trade: Business environment	Private Sector & Trade	Bl	N	N
SP.POP.6569.MA.5Y	Population ages 65-69, male (% of male population)	Health: Population: Structure	Health	Bl	M	N
SP.POP.80UP.MA.5Y	Population ages 80 and above, male (% of male population)	Health: Population: Structure	Health	Bl	M	N
IQ.SPI.PIL1	Statistical performance indicators (SPI): Pillar 1 data use score (scale 0-100)	Public Sector: Policy & institutions	Public Sector	Bl	N	N
SI.SPR.PC40	Survey mean consumption or income per capita, bottom 40% of population (2017 PPP $ per day)	Poverty: Shared prosperity	Poverty	Bl	N	N
SH.ALC.PCAP.MA.LI	Total alcohol consumption per capita, male (liters of pure alcohol, projected estimates, male 15+ years of age)	Health: Risk factors	Health	Bl	M	N
SP.POP.0004.MA.5Y	Population ages 00-04, male (% of male population)	Health: Population: Structure	Health	Bl	M	N
SL.EMP.SELF.FE.ZS	Self-employed, female (% of female employment) (modeled ILO estimate)	Social Protection & Labor: Economic activity	Social Protection & Labor	Bl	F	N
NY.GNP.MKTP.PP.CD	GNI, PPP (current international $)	Economic Policy & Debt: Purchasing power parity	Economic Policy & Debt	Bl	N	N
SL.AGR.EMPL.FE.ZS	Employment in agriculture, female (% of female employment) (modeled ILO estimate)	Social Protection & Labor: Economic activity	Social Protection & Labor	Bl	F	N
FX.OWN.TOTL.ZS	Account ownership at a financial institution or with a mobile-money-service provider (% of population ages 15+)	Financial Sector: Access	Financial Sector	Bl	N	N
IC.FRM.BNKS.ZS	Firms using banks to finance investment (% of firms)	Private Sector & Trade: Business environment	Private Sector & Trade	Bl	N	N
NV.SRV.TOTL.KN	Services, value added (constant LCU)	Economic Policy & Debt: National accounts: Local currency at constant prices: Value added	Economic Policy & Debt	Bl	N	N
SH.H2O.BASW.ZS	People using at least basic drinking water services (% of population)	Health: Disease prevention	Health	Bl	N	N
NY.GDP.PCAP.PP.CD	GDP per capita, PPP (current international $)	Economic Policy & Debt: Purchasing power parity	Economic Policy & Debt	Bl	N	N
SP.DYN.TO65.FE.ZS	Survival to age 65, female (% of cohort)	Health: Mortality	Health	Bl	F	N
SP.DYN.IMRT.MA.IN	Mortality rate, infant, male (per 1,000 live births)	Health: Mortality	Health	Bl	M	N
SP.POP.DPND.YG	Age dependency ratio, young (% of working-age population)	Health: Population: Dynamics	Health	Bl	N	N
per_allsp.cov_pop_tot	Coverage of social protection and labor programs (% of population)	Social Protection & Labor: Performance	Social Protection & Labor	Bl	N	N
AG.LND.TOTL.UR.K2	Urban land area (sq. km)	Environment: Land use	Environment	Bl	N	U
AG.LND.EL5M.UR.K2	Urban land area where elevation is below 5 meters (sq. km)	Environment: Land use	Environment	Bl	N	U
DT.NFL.SPRP.CD	Net official flows from UN agencies, SPRP (current US$)	Economic Policy & Debt: Official development assistance	Economic Policy & Debt	Bl	N	N
NV.SRV.TOTL.KD	Services, value added (constant 2015 US$)	Economic Policy & Debt: National accounts: US$ at constant 2015 prices: Value added	Economic Policy & Debt	Bl	N	N
SH.DTH.INJR.ZS	Cause of death, by injury (% of total)	Health: Risk factors	Health	Bl	N	N
AG.LND.EL5M.RU.K2	Rural land area where elevation is below 5 meters (sq. km)	Environment: Land use	Environment	Bl	N	R
SP.POP.65UP.FE.IN	Population ages 65 and above, female	Health: Population: Structure	Health	Bl	F	N
SL.EMP.SELF.ZS	Self-employed, total (% of total employment) (modeled ILO estimate)	Social Protection & Labor: Economic activity	Social Protection & Labor	Bl	N	N
SP.DYN.LE00.FE.IN	Life expectancy at birth, female (years)	Health: Mortality	Health	Bl	F	N
SH.DYN.MORT.FE	Mortality rate, under-5, female (per 1,000 live births)	Health: Mortality	Health	Bl	F	N
NV.IND.TOTL.CN	Industry (including construction), value added (current LCU)	Economic Policy & Debt: National accounts: Local currency at current prices: Value added	Economic Policy & Debt	Bl	N	N
SH.DTH.IMRT	Number of infant deaths	Health: Mortality	Health	Bl	N	N
SH.H2O.BASW.RU.ZS	People using at least basic drinking water services, rural (% of rural population)	Health: Disease prevention	Health	Bl	N	R
SH.H2O.BASW.UR.ZS	People using at least basic drinking water services, urban (% of urban population)	Health: Disease prevention	Health	Bl	N	U
TM.VAL.MRCH.R1.ZS	Merchandise imports from low- and middle-income economies in East Asia & Pacific (% of total merchandise imports)	Private Sector & Trade: Imports	Private Sector & Trade	Bl	N	N
NY.GDP.MKTP.PP.KD	GDP, PPP (constant 2021 international $)	Economic Policy & Debt: Purchasing power parity	Economic Policy & Debt	Bl	N	N
AG.LND.TOTL.RU.K2	Rural land area (sq. km)	Environment: Land use	Environment	Bl	N	R
SH.HIV.INCD.YG.P3	Incidence of HIV, ages 15-24 (per 1,000 uninfected population ages 15-24)	Health: Risk factors	Health	Bl	N	N
SH.UHC.SRVS.CV.XD	UHC service coverage index	Health: Universal Health Coverage	Health	Bl	N	N
SP.RUR.TOTL.ZS	Rural population (% of total population)	Environment: Density & urbanization	Environment	Bl	N	R
EN.POP.EL5M.ZS	Population living in areas where elevation is below 5 meters (% of total population)	Environment: Land use	Environment	Bl	N	N
SP.POP.80UP.FE.5Y	Population ages 80 and above, female (% of female population)	Health: Population: Structure	Health	Bl	F	N
SL.EMP.SELF.MA.ZS	Self-employed, male (% of male employment) (modeled ILO estimate)	Social Protection & Labor: Economic activity	Social Protection & Labor	Bl	M	N
NV.IND.TOTL.KD	Industry (including construction), value added (constant 2015 US$)	Economic Policy & Debt: National accounts: US$ at constant 2015 prices: Value added	Economic Policy & Debt	Bl	N	N
SP.DYN.AMRT.FE	Mortality rate, adult, female (per 1,000 female adults)	Health: Mortality	Health	Bl	F	N
SI.RMT.COST.IB.ZS	Average transaction cost of sending remittances to a specific country (%)	Financial Sector: Access	Financial Sector	Bl	N	N
SP.POP.1519.MA.5Y	Population ages 15-19, male (% of male population)	Health: Population: Structure	Health	Bl	M	N
EN.POP.DNST	Population density (people per sq. km of land area)	Environment: Density & urbanization	Environment	Bl	N	N
EN.URB.MCTY	Population in urban agglomerations of more than 1 million	Environment: Density & urbanization	Environment	Bl	N	U
SP.DYN.IMRT.FE.IN	Mortality rate, infant, female (per 1,000 live births)	Health: Mortality	Health	Bl	F	N
SH.DTH.NCOM.ZS	Cause of death, by non-communicable diseases (% of total)	Health: Risk factors	Health	Bl	N	N
SP.POP.1519.FE.5Y	Population ages 15-19, female (% of female population)	Health: Population: Structure	Health	Bl	F	N
SL.EMP.VULN.MA.ZS	Vulnerable employment, male (% of male employment) (modeled ILO estimate)	Social Protection & Labor: Economic activity	Social Protection & Labor	Bl	M	N
SL.EMP.WORK.MA.ZS	Wage and salaried workers, male (% of male employment) (modeled ILO estimate)	Social Protection & Labor: Economic activity	Social Protection & Labor	Bl	M	N
EG.CFT.ACCS.UR.ZS	Access to clean fuels and technologies for cooking, urban (% of urban population)	Environment: Energy production & use	Environment	Bl	N	U
FX.OWN.TOTL.FE.ZS	Account ownership at a financial institution or with a mobile-money-service provider, female (% of population ages 15+)	Financial Sector: Access	Financial Sector	Bl	F	N
SL.EMP.WORK.FE.ZS	Wage and salaried workers, female (% of female employment) (modeled ILO estimate)	Social Protection & Labor: Economic activity	Social Protection & Labor	Bl	F	N
SH.PRV.SMOK.MA	Prevalence of current tobacco use, males (% of male adults)	Health: Risk factors	Health	Bl	M	N
SH.HIV.INCD.TL.P3	Incidence of HIV, all (per 1,000 uninfected population)	Health: Risk factors	Health	Bl	N	N
FX.OWN.TOTL.SO.ZS	Account ownership at a financial institution or with a mobile-money-service provider, secondary education or more (% of population ages 15+)	Financial Sector: Access	Financial Sector	Bl	N	N
SH.DTH.MORT	Number of under-five deaths	Health: Mortality	Health	Bl	N	N
SP.POP.5559.FE.5Y	Population ages 55-59, female (% of female population)	Health: Population: Structure	Health	Bl	F	N
DT.NFL.UNWN.CD	Net official flows from UN agencies, UNWOMEN (current US$)	Economic Policy & Debt: Official development assistance	Economic Policy & Debt	Bl	N	N
SH.DTH.NMRT	Number of neonatal deaths	Health: Mortality	Health	Bl	N	N
AG.LND.EL5M.UR.ZS	Urban land area where elevation is below 5 meters (% of total land area)	Environment: Land use	Environment	Bl	N	U
NY.GDP.MKTP.KD	GDP (constant 2015 US$)	Economic Policy & Debt: National accounts: US$ at constant 2015 prices: Aggregate indicators	Economic Policy & Debt	Bl	N	N
SL.SRV.EMPL.ZS	Employment in services (% of total employment) (modeled ILO estimate)	Social Protection & Labor: Economic activity	Social Protection & Labor	Bl	N	N
SH.PRV.SMOK.FE	Prevalence of current tobacco use, females (% of female adults)	Health: Risk factors	Health	Bl	F	N
SH.STA.STNT.ZS	Prevalence of stunting, height for age (% of children under 5)	Health: Nutrition	Health	Bl	N	N
NY.GDP.PCAP.PP.KD	GDP per capita, PPP (constant 2021 international $)	Economic Policy & Debt: Purchasing power parity	Economic Policy & Debt	Bl	N	N
IC.CRD.INFO.XQ	Depth of credit information index (0=low to 8=high)	Private Sector & Trade: Business environment	Private Sector & Trade	Bl	N	N
NY.GDP.MKTP.PP.CD	GDP, PPP (current international $)	Economic Policy & Debt: Purchasing power parity	Economic Policy & Debt	Bl	N	N
SH.ALC.PCAP.FE.LI	Total alcohol consumption per capita, female (liters of pure alcohol, projected estimates, female 15+ years of age)	Health: Risk factors	Health	Bl	F	N
SL.EMP.VULN.FE.ZS	Vulnerable employment, female (% of female employment) (modeled ILO estimate)	Social Protection & Labor: Economic activity	Social Protection & Labor	Bl	F	N
SP.POP.DPND.YG	Age dependency ratio, young (% of working-age population)	Health: Population: Dynamics	Health	Ab	N	N
SP.DYN.CBRT.IN	Birth rate, crude (per 1,000 people)	Health: Population: Dynamics	Health	Ab	N	N
SL.AGR.EMPL.ZS	Employment in agriculture (% of total employment) (modeled ILO estimate)	Social Protection & Labor: Economic activity	Social Protection & Labor	Ab	N	N
SL.AGR.EMPL.FE.ZS	Employment in agriculture, female (% of female employment) (modeled ILO estimate)	Social Protection & Labor: Economic activity	Social Protection & Labor	Ab	F	N
SL.AGR.EMPL.MA.ZS	Employment in agriculture, male (% of male employment) (modeled ILO estimate)	Social Protection & Labor: Economic activity	Social Protection & Labor	Ab	M	N
SL.SRV.EMPL.ZS	Employment in services (% of total employment) (modeled ILO estimate)	Social Protection & Labor: Economic activity	Social Protection & Labor	Ab	N	N
SL.SRV.EMPL.FE.ZS	Employment in services, female (% of female employment) (modeled ILO estimate)	Social Protection & Labor: Economic activity	Social Protection & Labor	Ab	F	N
SL.SRV.EMPL.MA.ZS	Employment in services, male (% of male employment) (modeled ILO estimate)	Social Protection & Labor: Economic activity	Social Protection & Labor	Ab	M	N
NY.GDP.MKTP.KD	GDP (constant 2015 US$)	Economic Policy & Debt: National accounts: US$ at constant 2015 prices: Aggregate indicators	Economic Policy & Debt	Ab	N	N
NY.GDP.MKTP.KN	GDP (constant LCU)	Economic Policy & Debt: National accounts: Local currency at constant prices: Aggregate indicators	Economic Policy & Debt	Ab	N	N
NY.GDP.PCAP.KD	GDP per capita (constant 2015 US$)	Economic Policy & Debt: National accounts: US$ at constant 2015 prices: Aggregate indicators	Economic Policy & Debt	Ab	N	N
NY.GDP.PCAP.KN	GDP per capita (constant LCU)	Economic Policy & Debt: National accounts: Local currency at constant prices: Aggregate indicators	Economic Policy & Debt	Ab	N	N
NY.GDP.PCAP.PP.KD	GDP per capita, PPP (constant 2021 international $)	Economic Policy & Debt: Purchasing power parity	Economic Policy & Debt	Ab	N	N
NY.GDP.PCAP.PP.CD	GDP per capita, PPP (current international $)	Economic Policy & Debt: Purchasing power parity	Economic Policy & Debt	Ab	N	N
SL.GDP.PCAP.EM.KD	GDP per person employed (constant 2021 PPP $)	Social Protection & Labor: Economic activity	Social Protection & Labor	Ab	N	N
NY.GDP.MKTP.PP.KD	GDP, PPP (constant 2021 international $)	Economic Policy & Debt: Purchasing power parity	Economic Policy & Debt	Ab	N	N
NY.GDP.MKTP.PP.CD	GDP, PPP (current international $)	Economic Policy & Debt: Purchasing power parity	Economic Policy & Debt	Ab	N	N
NY.GDP.MKTP.CN.AD	GDP: linked series (current LCU)	Economic Policy & Debt: National accounts: Local currency at current prices: Aggregate indicators	Economic Policy & Debt	Ab	N	N
NY.GNP.PCAP.PP.CD	GNI per capita, PPP (current international $)	Economic Policy & Debt: Purchasing power parity	Economic Policy & Debt	Ab	N	N
NY.GNP.MKTP.PP.CD	GNI, PPP (current international $)	Economic Policy & Debt: Purchasing power parity	Economic Policy & Debt	Ab	N	N
NY.GNP.MKTP.CN.AD	GNI: linked series (current LCU)	Economic Policy & Debt: National accounts: Local currency at current prices: Expenditure on GDP	Economic Policy & Debt	Ab	N	N
NV.IND.TOTL.KD	Industry (including construction), value added (constant 2015 US$)	Economic Policy & Debt: National accounts: US$ at constant 2015 prices: Value added	Economic Policy & Debt	Ab	N	N
NV.IND.TOTL.KN	Industry (including construction), value added (constant LCU)	Economic Policy & Debt: National accounts: Local currency at constant prices: Value added	Economic Policy & Debt	Ab	N	N
NV.IND.TOTL.CN	Industry (including construction), value added (current LCU)	Economic Policy & Debt: National accounts: Local currency at current prices: Value added	Economic Policy & Debt	Ab	N	N
SP.DYN.LE00.FE.IN	Life expectancy at birth, female (years)	Health: Mortality	Health	Ab	F	N
SP.DYN.LE00.MA.IN	Life expectancy at birth, male (years)	Health: Mortality	Health	Ab	M	N
SP.DYN.LE00.IN	Life expectancy at birth, total (years)	Health: Mortality	Health	Ab	N	N
SP.DYN.AMRT.FE	Mortality rate, adult, female (per 1,000 female adults)	Health: Mortality	Health	Ab	F	N
SP.DYN.IMRT.IN	Mortality rate, infant (per 1,000 live births)	Health: Mortality	Health	Ab	N	N
SP.DYN.IMRT.FE.IN	Mortality rate, infant, female (per 1,000 live births)	Health: Mortality	Health	Ab	F	N
SP.DYN.IMRT.MA.IN	Mortality rate, infant, male (per 1,000 live births)	Health: Mortality	Health	Ab	M	N
SH.DYN.NMRT	Mortality rate, neonatal (per 1,000 live births)	Health: Mortality	Health	Ab	N	N
SH.DYN.MORT	Mortality rate, under-5 (per 1,000 live births)	Health: Mortality	Health	Ab	N	N
SH.DYN.MORT.FE	Mortality rate, under-5, female (per 1,000 live births)	Health: Mortality	Health	Ab	F	N
SH.DYN.MORT.MA	Mortality rate, under-5, male (per 1,000 live births)	Health: Mortality	Health	Ab	M	N
DC.DAC.USAL.CD	Net bilateral aid flows from DAC donors, United States (current US$)	Economic Policy & Debt: Official development assistance	Economic Policy & Debt	Ab	N	N
SH.DTH.IMRT	Number of infant deaths	Health: Mortality	Health	Ab	N	N
SH.DTH.NMRT	Number of neonatal deaths	Health: Mortality	Health	Ab	N	N
SH.DTH.MORT	Number of under-five deaths	Health: Mortality	Health	Ab	N	N
SH.STA.ODFC.ZS	People practicing open defecation (% of population)	Health: Risk factors	Health	Ab	N	N
SH.STA.ODFC.RU.ZS	People practicing open defecation, rural (% of rural population)	Health: Risk factors	Health	Ab	N	R
SH.STA.ODFC.UR.ZS	People practicing open defecation, urban (% of urban population)	Health: Risk factors	Health	Ab	N	U
SH.H2O.BASW.ZS	People using at least basic drinking water services (% of population)	Health: Disease prevention	Health	Ab	N	N
SH.H2O.BASW.RU.ZS	People using at least basic drinking water services, rural (% of rural population)	Health: Disease prevention	Health	Ab	N	R
SH.H2O.BASW.UR.ZS	People using at least basic drinking water services, urban (% of urban population)	Health: Disease prevention	Health	Ab	N	U
SH.STA.BASS.ZS	People using at least basic sanitation services (% of population)	Health: Disease prevention	Health	Ab	N	N
SH.STA.BASS.RU.ZS	People using at least basic sanitation services, rural (% of rural population)	Health: Disease prevention	Health	Ab	N	R
SH.STA.SMSS.UR.ZS	People using safely managed sanitation services, urban (% of urban population)	Health: Disease prevention	Health	Ab	N	U
SP.POP.0004.FE.5Y	Population ages 00-04, female (% of female population)	Health: Population: Structure	Health	Ab	F	N
SP.POP.0004.MA.5Y	Population ages 00-04, male (% of male population)	Health: Population: Structure	Health	Ab	M	N
SP.POP.0014.TO.ZS	Population ages 0-14 (% of total population)	Health: Population: Structure	Health	Ab	N	N
SP.POP.0014.FE.ZS	Population ages 0-14, female (% of female population)	Health: Population: Structure	Health	Ab	F	N
SP.POP.0014.MA.ZS	Population ages 0-14, male (% of male population)	Health: Population: Structure	Health	Ab	M	N
SP.POP.1014.FE.5Y	Population ages 10-14, female (% of female population)	Health: Population: Structure	Health	Ab	F	N
SP.POP.1014.MA.5Y	Population ages 10-14, male (% of male population)	Health: Population: Structure	Health	Ab	M	N
SP.POP.1519.FE.5Y	Population ages 15-19, female (% of female population)	Health: Population: Structure	Health	Ab	F	N
SP.POP.1519.MA.5Y	Population ages 15-19, male (% of male population)	Health: Population: Structure	Health	Ab	M	N
SP.POP.5559.FE.5Y	Population ages 55-59, female (% of female population)	Health: Population: Structure	Health	Ab	F	N
SP.POP.5559.MA.5Y	Population ages 55-59, male (% of male population)	Health: Population: Structure	Health	Ab	M	N
SP.POP.6064.FE.5Y	Population ages 60-64, female (% of female population)	Health: Population: Structure	Health	Ab	F	N
SP.POP.65UP.FE.IN	Population ages 65 and above, female	Health: Population: Structure	Health	Ab	F	N
SP.POP.6569.FE.5Y	Population ages 65-69, female (% of female population)	Health: Population: Structure	Health	Ab	F	N
SP.POP.6569.MA.5Y	Population ages 65-69, male (% of male population)	Health: Population: Structure	Health	Ab	M	N
SP.POP.80UP.FE.5Y	Population ages 80 and above, female (% of female population)	Health: Population: Structure	Health	Ab	F	N
SP.POP.80UP.MA.5Y	Population ages 80 and above, male (% of male population)	Health: Population: Structure	Health	Ab	M	N
EN.URB.LCTY	Population in largest city	Environment: Density & urbanization	Environment	Ab	N	U
SP.POP.TOTL.FE.IN	Population, female	Health: Population: Structure	Health	Ab	F	N
SP.POP.TOTL.FE.ZS	Population, female (% of total population)	Health: Population: Structure	Health	Ab	F	N
SP.POP.TOTL.MA.IN	Population, male	Health: Population: Structure	Health	Ab	M	N
SP.POP.TOTL.MA.ZS	Population, male (% of total population)	Health: Population: Structure	Health	Ab	M	N
SP.POP.TOTL	Population, total	Health: Population: Structure	Health	Ab	N	N
SP.RUR.TOTL.ZS	Rural population (% of total population)	Environment: Density & urbanization	Environment	Ab	N	R
SL.EMP.SELF.FE.ZS	Self-employed, female (% of female employment) (modeled ILO estimate)	Social Protection & Labor: Economic activity	Social Protection & Labor	Ab	F	N
SL.EMP.SELF.MA.ZS	Self-employed, male (% of male employment) (modeled ILO estimate)	Social Protection & Labor: Economic activity	Social Protection & Labor	Ab	M	N
SL.EMP.SELF.ZS	Self-employed, total (% of total employment) (modeled ILO estimate)	Social Protection & Labor: Economic activity	Social Protection & Labor	Ab	N	N
SP.DYN.TO65.FE.ZS	Survival to age 65, female (% of cohort)	Health: Mortality	Health	Ab	F	N
SP.DYN.TO65.MA.ZS	Survival to age 65, male (% of cohort)	Health: Mortality	Health	Ab	M	N
SP.URB.TOTL	Urban population	Environment: Density & urbanization	Environment	Ab	N	U
SP.URB.TOTL.IN.ZS	Urban population (% of total population)	Environment: Density & urbanization	Environment	Ab	N	U
SL.EMP.VULN.FE.ZS	Vulnerable employment, female (% of female employment) (modeled ILO estimate)	Social Protection & Labor: Economic activity	Social Protection & Labor	Ab	F	N
SL.EMP.VULN.MA.ZS	Vulnerable employment, male (% of male employment) (modeled ILO estimate)	Social Protection & Labor: Economic activity	Social Protection & Labor	Ab	M	N
SL.EMP.VULN.ZS	Vulnerable employment, total (% of total employment) (modeled ILO estimate)	Social Protection & Labor: Economic activity	Social Protection & Labor	Ab	N	N
SL.EMP.WORK.FE.ZS	Wage and salaried workers, female (% of female employment) (modeled ILO estimate)	Social Protection & Labor: Economic activity	Social Protection & Labor	Ab	F	N
SL.EMP.WORK.MA.ZS	Wage and salaried workers, male (% of male employment) (modeled ILO estimate)	Social Protection & Labor: Economic activity	Social Protection & Labor	Ab	M	N
SL.EMP.WORK.ZS	Wage and salaried workers, total (% of total employment) (modeled ILO estimate)	Social Protection & Labor: Economic activity	Social Protection & Labor	Ab	N	N
EG.CFT.ACCS.UR.ZS	Access to clean fuels and technologies for cooking, urban (% of urban population)	Environment: Energy production & use	Environment	Ab	N	U
NY.ADJ.DKAP.GN.ZS	Adjusted savings: consumption of fixed capital (% of GNI)	Economic Policy & Debt: National accounts: Adjusted savings & income	Economic Policy & Debt	Ab	N	N
EN.POP.DNST	Population density (people per sq. km of land area)	Environment: Density & urbanization	Environment	Ab	N	N
IT.NET.USER.ZS	Individuals using the Internet (% of population)	Infrastructure: Communications	Infrastructure	Ab	N	N
SH.STA.MMRT	Maternal mortality ratio (modeled estimate, per 100,000 live births)	Health: Reproductive health	Health	Ab	N	N
TM.VAL.MRCH.R1.ZS	Merchandise imports from low- and middle-income economies in East Asia & Pacific (% of total merchandise imports)	Private Sector & Trade: Imports	Private Sector & Trade	Ab	N	N
TM.VAL.MRCH.WR.ZS	Merchandise imports from low- and middle-income economies within region (% of total merchandise imports)	Private Sector & Trade: Imports	Private Sector & Trade	Ab	N	N

## Sheet: Top 5_Datapoints
Indicator Code	Indicator Name	Description	Topic group	Topic	Cambodia	China	Lao PDR	Myanmar	Thailand	Vietnam
SH.STA.ODFC.UR.ZS	People practicing open defecation, urban (% of urban population)	People practicing open defecation refers to the percentage of the population defecating in the open, such as in fields, forest, bushes, open bodies of water, on beaches, in other open spaces or disposed of with solid waste.	Health	Health: Risk factors	23	23	23	23	23	23
SH.PRV.SMOK	Prevalence of current tobacco use (% of adults)	The percentage of the population ages 15 years and over who currently use any tobacco product (smoked and/or smokeless tobacco) on a daily or non-daily basis. Tobacco products include cigarettes, pipes, cigars, cigarillos, waterpipes (hookah, shisha), bidis, kretek, heated tobacco products, and all forms of smokeless (oral and nasal) tobacco. Tobacco products exclude e-cigarettes (which do not co…	Health	Health: Risk factors	7	7	7	7	7	7
SH.PRV.SMOK.FE	Prevalence of current tobacco use, females (% of female adults)	The percentage of the female population ages 15 years and over who currently use any tobacco product (smoked and/or smokeless tobacco) on a daily or non-daily basis. Tobacco products include cigarettes, pipes, cigars, cigarillos, waterpipes (hookah, shisha), bidis, kretek, heated tobacco products, and all forms of smokeless (oral and nasal) tobacco. Tobacco products exclude e-cigarettes (which do…	Health	Health: Risk factors	7	7	7	7	7	7
SH.PRV.SMOK.MA	Prevalence of current tobacco use, males (% of male adults)	The percentage of the male population ages 15 years and over who currently use any tobacco product (smoked and/or smokeless tobacco) on a daily or non-daily basis. Tobacco products include cigarettes, pipes, cigars, cigarillos, waterpipes (hookah, shisha), bidis, kretek, heated tobacco products, and all forms of smokeless (oral and nasal) tobacco. Tobacco products exclude e-cigarettes (which do n…	Health	Health: Risk factors	7	7	7	7	7	7
SH.UHC.SRVS.CV.XD	UHC service coverage index	Coverage index for essential health services (based on tracer interventions that include reproductive, maternal, newborn and child health, infectious diseases, noncommunicable diseases and service capacity and access). It is presented on a scale of 0 to 100.	Health	Health: Universal Health Coverage	7	7	7	7	7	7
SH.DTH.COMM.ZS	Cause of death, by communicable diseases and maternal, prenatal and nutrition conditions (% of total)	Cause of death refers to the share of all deaths for all ages by underlying causes. Communicable diseases and maternal, prenatal and nutrition conditions include infectious and parasitic diseases, respiratory infections, and nutritional deficiencies such as underweight and stunting.	Health	Health: Risk factors	4	4	4	4	4	4
SH.DTH.NCOM.ZS	Cause of death, by non-communicable diseases (% of total)	Cause of death refers to the share of all deaths for all ages by underlying causes. Non-communicable diseases include cancer, diabetes mellitus, cardiovascular diseases, digestive diseases, skin diseases, musculoskeletal diseases, and congenital anomalies.	Health	Health: Risk factors	4	4	4	4	4	4
AG.LND.EL5M.ZS	Land area where elevation is below 5 meters (% of total land area)	Land area below 5m is the percentage of total land where the elevation is 5 meters or less.	Environment	Environment: Land use	2	2	2	2	2	2
EN.POP.EL5M.ZS	Population living in areas where elevation is below 5 meters (% of total population)	Population below 5m is the percentage of the total population living in areas where the elevation is 5 meters or less.	Environment	Environment: Land use	2	2	2	2	2	2
AG.LND.TOTL.RU.K2	Rural land area (sq. km)	Rural land area in square kilometers, derived from urban extent grids which distinguish urban and rural areas based on a combination of population counts (persons), settlement points, and the presence of Nighttime Lights. Areas are defined as urban where contiguous lighted cells from the Nighttime Lights or approximated urban extents based on buffered settlement points for which the total populat…	Environment	Environment: Land use	2	2	2	2	2	2
AG.LND.EL5M.RU.ZS	Rural land area where elevation is below 5 meters (% of total land area)	Rural land area below 5m is the percentage of total land where the rural land elevation is 5 meters or less.	Environment	Environment: Land use	2	2	2	2	2	2
AG.LND.EL5M.RU.K2	Rural land area where elevation is below 5 meters (sq. km)	Rural land area below 5m is the total rural land area in square kilometers where the elevation is 5 meters or less.	Environment	Environment: Land use	2	2	2	2	2	2
EN.POP.EL5M.RU.ZS	Rural population living in areas where elevation is below 5 meters (% of total population)	Rural population below 5m is the percentage of the total population, living in areas where the elevation is 5 meters or less.	Environment	Environment: Land use	2	2	2	2	2	2
AG.LND.TOTL.UR.K2	Urban land area (sq. km)	Urban land area in square kilometers, based on a combination of population counts (persons), settlement points, and the presence of Nighttime Lights. Areas are defined as urban where contiguous lighted cells from the Nighttime Lights or approximated urban extents based on buffered settlement points for which the total population is greater than 5,000 persons.	Environment	Environment: Land use	2	2	2	2	2	2
AG.LND.EL5M.UR.ZS	Urban land area where elevation is below 5 meters (% of total land area)	Urban land area below 5m is the percentage of total land where the urban land elevation is 5 meters or less.	Environment	Environment: Land use	2	2	2	2	2	2
AG.LND.EL5M.UR.K2	Urban land area where elevation is below 5 meters (sq. km)	Urban land area below 5m is the total urban land area in square kilometers where the elevation is 5 meters or less.	Environment	Environment: Land use	2	2	2	2	2	2
EN.POP.EL5M.UR.ZS	Urban population living in areas where elevation is below 5 meters (% of total population)	Urban population below 5m is the percentage of the total population, living in areas where the elevation is 5 meters or less.	Environment	Environment: Land use	2	2	2	2	2	2
SI.SPR.PC40	Survey mean consumption or income per capita, bottom 40% of population (2017 PPP $ per day)	Mean consumption or income per capita (2017 PPP $ per day) of the bottom 40%, used in calculating the growth rate in the welfare aggregate of the bottom 40% of the population in the income distribution in a country.	Poverty	Poverty: Shared prosperity	0	2	2	2	2	2
SI.SPR.PCAP	Survey mean consumption or income per capita, total population (2017 PPP $ per day)	Mean consumption or income per capita (2017 PPP $ per day) used in calculating the growth rate in the welfare aggregate of total population.	Poverty	Poverty: Shared prosperity	0	2	2	2	2	2

## Sheet: Top 5_Gender_Urbanization
Indicator Code	Indicator Name	Topic	Topic group	Datapoints	Gender	Urbanization
AG.LND.TOTL.RU.K2	Rural land area (sq. km)	Environment: Land use	Environment	Bl	N	R
SH.UHC.SRVS.CV.XD	UHC service coverage index	Health: Universal Health Coverage	Health	Bl	N	N
EN.POP.EL5M.RU.ZS	Rural population living in areas where elevation is below 5 meters (% of total population)	Environment: Land use	Environment	Bl	N	R
EN.POP.EL5M.ZS	Population living in areas where elevation is below 5 meters (% of total population)	Environment: Land use	Environment	Bl	N	N
AG.LND.EL5M.ZS	Land area where elevation is below 5 meters (% of total land area)	Environment: Land use	Environment	Bl	N	N
SI.SPR.PCAP	Survey mean consumption or income per capita, total population (2017 PPP $ per day)	Poverty: Shared prosperity	Poverty	Bl	N	N
AG.LND.EL5M.RU.ZS	Rural land area where elevation is below 5 meters (% of total land area)	Environment: Land use	Environment	Bl	N	R
SH.DTH.NCOM.ZS	Cause of death, by non-communicable diseases (% of total)	Health: Risk factors	Health	Bl	N	N
SI.SPR.PC40	Survey mean consumption or income per capita, bottom 40% of population (2017 PPP $ per day)	Poverty: Shared prosperity	Poverty	Bl	N	N
SH.PRV.SMOK	Prevalence of current tobacco use (% of adults)	Health: Risk factors	Health	Bl	N	N
SH.STA.ODFC.UR.ZS	People practicing open defecation, urban (% of urban population)	Health: Risk factors	Health	Bl	N	U
SH.PRV.SMOK.MA	Prevalence of current tobacco use, males (% of male adults)	Health: Risk factors	Health	Bl	M	N
EN.POP.EL5M.UR.ZS	Urban population living in areas where elevation is below 5 meters (% of total population)	Environment: Land use	Environment	Bl	N	U
AG.LND.EL5M.UR.ZS	Urban land area where elevation is below 5 meters (% of total land area)	Environment: Land use	Environment	Bl	N	U
AG.LND.TOTL.UR.K2	Urban land area (sq. km)	Environment: Land use	Environment	Bl	N	U
SH.PRV.SMOK.FE	Prevalence of current tobacco use, females (% of female adults)	Health: Risk factors	Health	Bl	F	N
AG.LND.EL5M.UR.K2	Urban land area where elevation is below 5 meters (sq. km)	Environment: Land use	Environment	Bl	N	U
SH.DTH.COMM.ZS	Cause of death, by communicable diseases and maternal, prenatal and nutrition conditions (% of total)	Health: Risk factors	Health	Bl	N	N
AG.LND.EL5M.RU.K2	Rural land area where elevation is below 5 meters (sq. km)	Environment: Land use	Environment	Bl	N	R
SH.STA.ODFC.UR.ZS	People practicing open defecation, urban (% of urban population)	Health: Risk factors	Health	Ab	N	U
