# Supplementary material for: Data-driven nexus between malaria incidence and World Bank indicators in the Mekong River during 2000–2022
Source: PLOS Glob Public Health. 2024 Sep 23;4(9):e0003764. doi: 10.1371/journal.pgph.0003764 (PMC11419363; doi:10.1371/journal.pgph.0003764)
Supplement: S4 Table — (XLSX) [file pgph.0003764.s004.xlsx]

## Sheet: Myanmar
	Indicator Name	Description	Topic	Topic group	DC.DAC.USAL.CD	EG.CFT.ACCS.UR.ZS	EN.POP.DNST	EN.URB.LCTY	IT.NET.USER.ZS	NV.IND.TOTL.CN	NV.IND.TOTL.KD	NV.IND.TOTL.KN	NY.ADJ.DKAP.GN.ZS	NY.GDP.MKTP.CN.AD	NY.GDP.MKTP.KD	NY.GDP.MKTP.KN	NY.GDP.MKTP.PP.CD	NY.GDP.MKTP.PP.KD	NY.GDP.PCAP.KD	NY.GDP.PCAP.KN	NY.GDP.PCAP.PP.CD	NY.GDP.PCAP.PP.KD	NY.GNP.MKTP.CN.AD	NY.GNP.MKTP.PP.CD	NY.GNP.PCAP.PP.CD	SH.DTH.IMRT	SH.DTH.MORT	SH.DTH.NMRT	SH.DYN.MORT	SH.DYN.MORT.FE	SH.DYN.MORT.MA	SH.DYN.NMRT	SH.H2O.BASW.RU.ZS	SH.H2O.BASW.UR.ZS	SH.H2O.BASW.ZS	SH.STA.BASS.RU.ZS	SH.STA.BASS.ZS	SH.STA.MMRT	SH.STA.ODFC.RU.ZS	SH.STA.ODFC.UR.ZS	SH.STA.ODFC.ZS	SH.STA.SMSS.UR.ZS	SL.AGR.EMPL.FE.ZS	SL.AGR.EMPL.MA.ZS	SL.AGR.EMPL.ZS	SL.EMP.SELF.FE.ZS	SL.EMP.SELF.MA.ZS	SL.EMP.SELF.ZS	SL.EMP.VULN.FE.ZS
DC.DAC.USAL.CD	Net bilateral aid flows from DAC donors, United States (current US$)	Net bilateral aid flows from DAC donors are the net disbursements of official development assistance (ODA) or official aid from the members of the Development Assistance Committee (DAC). Net disbursements are gross disbursements of grants and loans minus repayments of principal on earlier loans. ODA consists of loans made on concessional terms (with a grant element of at least 25 percent, calcula…	Economic Policy & Debt: Official development assistance	Economic Policy & Debt	1	0.965403	0.938814	0.943452	0.90766	0.956882	0.935367	0.935367	0.954457	0.957296	0.935188	0.935188	0.92753	0.935188	0.925492	0.925492	0.91804	0.925492	0.95739	0.92671	0.916969	-0.842335	-0.777939	-0.8671	-0.770683	-0.759056	-0.77897	-0.902141	0.941996	0.936906	0.940223	0.934843	0.925563	-0.965	-0.933048	-0.933048	-0.932165	-0.941312	-0.919996	-0.801786	-0.884769	-0.897824	-0.877875	-0.88672	-0.889299
EG.CFT.ACCS.UR.ZS	Access to clean fuels and technologies for cooking, urban (% of urban population)	Access to clean fuels and technologies for cooking, urban is the proportion of urban population primarily using clean cooking fuels and technologies for cooking. Under WHO guidelines, kerosene is excluded from clean cooking fuels.	Environment: Energy production & use	Environment	0.965403	1	0.98263	0.98734	0.902076	0.995817	0.987096	0.987096	0.983498	0.996344	0.982067	0.982067	0.980021	0.982067	0.974736	0.974736	0.973327	0.974736	0.995785	0.978222	0.971054	-0.938487	-0.900397	-0.929297	-0.895498	-0.887084	-0.901583	-0.958604	0.986181	0.982493	0.984906	0.981077	0.973051	-0.973071	-0.979505	-0.979505	-0.978776	-0.987244	-0.955328	-0.861576	-0.933809	-0.953337	-0.93589	-0.943767	-0.945641
EN.POP.DNST	Population density (people per sq. km of land area)	Population density is midyear population divided by land area in square kilometers. Population is based on the de facto definition of population, which counts all residents regardless of legal status or citizenship--except for refugees not permanently settled in the country of asylum, who are generally considered part of the population of their country of origin. Land area is a country's total ar…	Environment: Density & urbanization	Environment	0.938814	0.98263	1	0.999198	0.835255	0.971921	0.987258	0.987258	0.938792	0.986979	0.994148	0.994148	0.990998	0.994148	0.992874	0.992874	0.990483	0.992874	0.987206	0.990627	0.989833	-0.966268	-0.917332	-0.979636	-0.900976	-0.891792	-0.908072	-0.993691	0.999272	0.999487	0.999404	0.99944	0.998307	-0.948499	-0.999321	-0.999321	-0.99926	-0.999069	-0.964189	-0.931649	-0.974147	-0.990383	-0.979889	-0.985114	-0.986729
EN.URB.LCTY	Population in largest city	Population in largest city is the urban population living in the country's largest metropolitan area.	Environment: Density & urbanization	Environment	0.943452	0.98734	0.999198	1	0.845079	0.978138	0.990474	0.990474	0.946895	0.991503	0.995257	0.995257	0.99329	0.995257	0.993267	0.993267	0.992106	0.993267	0.991766	0.992918	0.991442	-0.965378	-0.917625	-0.975398	-0.902212	-0.89311	-0.909219	-0.991122	0.999927	0.999589	0.999862	0.999335	0.997267	-0.957002	-0.999022	-0.999022	-0.998868	-0.999867	-0.965962	-0.925209	-0.971786	-0.988581	-0.977289	-0.982809	-0.984304
IT.NET.USER.ZS	Individuals using the Internet (% of population)	Internet users are individuals who have used the Internet (from any location) in the last 3 months. The Internet can be used via a computer, mobile phone, personal digital assistant, games machine, digital TV etc.	Infrastructure: Communications	Infrastructure	0.90766	0.902076	0.835255	0.845079	1	0.91245	0.831273	0.831273	0.92344	0.887793	0.82075	0.82075	0.838199	0.82075	0.799871	0.799871	0.818388	0.799871	0.889442	0.839842	0.819963	-0.740408	-0.713577	-0.719393	-0.731917	-0.724257	-0.736396	-0.774417	0.843651	0.831899	0.839606	0.82757	0.808817	-0.910019	-0.823785	-0.823785	-0.822757	-0.841411	-0.89844	-0.640852	-0.79114	-0.764574	-0.715977	-0.73586	-0.742629
NV.IND.TOTL.CN	Industry (including construction), value added (current LCU)	Industry (including construction) corresponds to ISIC divisions 05-43 and includes manufacturing (ISIC divisions 10-33). It comprises value added in mining, manufacturing (also reported as a separate subgroup), construction, electricity, water, and gas. Value added is the net output of a sector after adding up all outputs and subtracting intermediate inputs. It is calculated without making deduct…	Economic Policy & Debt: National accounts: Local currency at current prices: Value added	Economic Policy & Debt	0.956882	0.995817	0.971921	0.978138	0.91245	1	0.982849	0.982849	0.979748	0.996083	0.97594	0.97594	0.97854	0.97594	0.967332	0.967332	0.970763	0.967332	0.995377	0.976673	0.96846	-0.923425	-0.886454	-0.912323	-0.883702	-0.875473	-0.889754	-0.944396	0.976778	0.972261	0.97521	0.970417	0.961104	-0.9686	-0.968578	-0.968578	-0.967807	-0.977594	-0.951764	-0.834416	-0.918342	-0.941079	-0.918741	-0.928487	-0.930858
NV.IND.TOTL.KD	Industry (including construction), value added (constant 2015 US$)	Industry (including construction) corresponds to ISIC divisions 05-43 and includes manufacturing (ISIC divisions 10-33). It comprises value added in mining, manufacturing (also reported as a separate subgroup), construction, electricity, water, and gas. Value added is the net output of a sector after adding up all outputs and subtracting intermediate inputs. It is calculated without making deduct…	Economic Policy & Debt: National accounts: US$ at constant 2015 prices: Value added	Economic Policy & Debt	0.935367	0.987096	0.987258	0.990474	0.831273	0.982849	1	1	0.951939	0.991353	0.996327	0.996327	0.98658	0.996327	0.994077	0.994077	0.984736	0.994077	0.990328	0.984279	0.981949	-0.961599	-0.921856	-0.957314	-0.909772	-0.901643	-0.916148	-0.977258	0.989133	0.988418	0.988875	0.98793	0.984025	-0.943627	-0.987208	-0.987208	-0.98665	-0.990985	-0.934241	-0.887383	-0.936637	-0.97413	-0.967222	-0.970999	-0.971236
NV.IND.TOTL.KN	Industry (including construction), value added (constant LCU)	Industry (including construction) corresponds to ISIC divisions 05-43 and includes manufacturing (ISIC divisions 10-33). It comprises value added in mining, manufacturing (also reported as a separate subgroup), construction, electricity, water, and gas. Value added is the net output of a sector after adding up all outputs and subtracting intermediate inputs. It is calculated without making deduct…	Economic Policy & Debt: National accounts: Local currency at constant prices: Value added	Economic Policy & Debt	0.935367	0.987096	0.987258	0.990474	0.831273	0.982849	1	1	0.951939	0.991353	0.996327	0.996327	0.98658	0.996327	0.994077	0.994077	0.984736	0.994077	0.990328	0.984279	0.981949	-0.961599	-0.921856	-0.957314	-0.909772	-0.901643	-0.916148	-0.977258	0.989133	0.988418	0.988875	0.98793	0.984025	-0.943627	-0.987208	-0.987208	-0.98665	-0.990985	-0.934241	-0.887383	-0.936637	-0.97413	-0.967222	-0.970999	-0.971236
NY.ADJ.DKAP.GN.ZS	Adjusted savings: consumption of fixed capital (% of GNI)	Consumption of fixed capital represents the replacement value of capital used up in the process of production.	Economic Policy & Debt: National accounts: Adjusted savings & income	Economic Policy & Debt	0.954457	0.983498	0.938792	0.946895	0.92344	0.979748	0.951939	0.951939	1	0.967792	0.93624	0.93624	0.936162	0.93624	0.923985	0.923985	0.924462	0.923985	0.966222	0.932478	0.91998	-0.895429	-0.87164	-0.861736	-0.87688	-0.869839	-0.881528	-0.901192	0.945244	0.938415	0.942841	0.936128	0.922414	-0.961543	-0.933342	-0.933342	-0.93205	-0.948002	-0.913053	-0.787397	-0.873582	-0.893252	-0.871088	-0.880718	-0.882638
NY.GDP.MKTP.CN.AD	GDP: linked series (current LCU)	GDP is the sum of gross value added by all resident producers in the economy plus any product taxes and minus any subsidies not included in the value of the products. It is calculated without making deductions for depreciation of fabricated assets or for depletion and degradation of natural resources. This series has been linked to produce a consistent time series to counteract breaks in series o…	Economic Policy & Debt: National accounts: Local currency at current prices: Aggregate indicators	Economic Policy & Debt	0.957296	0.996344	0.986979	0.991503	0.887793	0.996083	0.991353	0.991353	0.967792	1	0.989735	0.989735	0.990737	0.989735	0.98399	0.98399	0.985831	0.98399	0.999846	0.989752	0.984513	-0.942615	-0.899263	-0.942284	-0.890517	-0.881721	-0.897156	-0.96767	0.990623	0.98785	0.989682	0.986607	0.980405	-0.969921	-0.985429	-0.985429	-0.984921	-0.990847	-0.962379	-0.874714	-0.944396	-0.965657	-0.947682	-0.955758	-0.957748
NY.GDP.MKTP.KD	GDP (constant 2015 US$)	GDP at purchaser's prices is the sum of gross value added by all resident producers in the economy plus any product taxes and minus any subsidies not included in the value of the products. It is calculated without making deductions for depreciation of fabricated assets or for depletion and degradation of natural resources. Data are in constant 2015 prices, expressed in U.S. dollars. Dollar figure…	Economic Policy & Debt: National accounts: US$ at constant 2015 prices: Aggregate indicators	Economic Policy & Debt	0.935188	0.982067	0.994148	0.995257	0.82075	0.97594	0.996327	0.996327	0.93624	0.989735	1	1	0.991705	1	0.999297	0.999297	0.991511	0.999297	0.989237	0.990348	0.989821	-0.96456	-0.917519	-0.973047	-0.901297	-0.892444	-0.90829	-0.988379	0.994461	0.994805	0.994598	0.994629	0.99306	-0.94167	-0.994412	-0.994412	-0.994144	-0.99508	-0.945215	-0.910898	-0.954292	-0.986135	-0.979041	-0.982912	-0.983637
NY.GDP.MKTP.KN	GDP (constant LCU)	GDP is the sum of gross value added by all resident producers in the economy plus any product taxes and minus any subsidies not included in the value of the products. It is calculated without making deductions for depreciation of fabricated assets or for depletion and degradation of natural resources. Data are in constant local currency.	Economic Policy & Debt: National accounts: Local currency at constant prices: Aggregate indicators	Economic Policy & Debt	0.935188	0.982067	0.994148	0.995257	0.82075	0.97594	0.996327	0.996327	0.93624	0.989735	1	1	0.991705	1	0.999297	0.999297	0.991511	0.999297	0.989237	0.990348	0.989821	-0.96456	-0.917519	-0.973047	-0.901297	-0.892444	-0.90829	-0.988379	0.994461	0.994805	0.994598	0.994629	0.99306	-0.94167	-0.994412	-0.994412	-0.994144	-0.99508	-0.945215	-0.910898	-0.954292	-0.986135	-0.979041	-0.982912	-0.983637
NY.GDP.MKTP.PP.CD	GDP, PPP (current international $)	This indicator provides values for gross domestic product (GDP) expressed in current international dollars, converted by purchasing power parity (PPP) conversion factor. GDP is the sum of gross value added by all resident producers in the country plus any product taxes and minus any subsidies not included in the value of the products. PPP conversion factor is a spatial price deflator and currency…	Economic Policy & Debt: Purchasing power parity	Economic Policy & Debt	0.92753	0.980021	0.990998	0.99329	0.838199	0.97854	0.98658	0.98658	0.936162	0.990737	0.991705	0.991705	1	0.991705	0.989697	0.989697	0.999302	0.989697	0.990885	0.999634	0.998718	-0.958501	-0.910125	-0.969283	-0.893738	-0.884743	-0.900864	-0.983596	0.993393	0.9929	0.993283	0.992469	0.990351	-0.953476	-0.992152	-0.992152	-0.99208	-0.992893	-0.964355	-0.919651	-0.968386	-0.98521	-0.96999	-0.976964	-0.978864
NY.GDP.MKTP.PP.KD	GDP, PPP (constant 2021 international $)	PPP GDP is gross domestic product converted to international dollars using purchasing power parity rates. An international dollar has the same purchasing power over GDP as the U.S. dollar has in the United States. GDP is the sum of gross value added by all resident producers in the country plus any product taxes and minus any subsidies not included in the value of the products. It is calculated w…	Economic Policy & Debt: Purchasing power parity	Economic Policy & Debt	0.935188	0.982067	0.994148	0.995257	0.82075	0.97594	0.996327	0.996327	0.93624	0.989735	1	1	0.991705	1	0.999297	0.999297	0.991511	0.999297	0.989237	0.990348	0.989821	-0.96456	-0.917519	-0.973047	-0.901297	-0.892444	-0.90829	-0.988379	0.994461	0.994805	0.994598	0.994629	0.99306	-0.94167	-0.994412	-0.994412	-0.994144	-0.99508	-0.945215	-0.910898	-0.954292	-0.986135	-0.979041	-0.982912	-0.983637
NY.GDP.PCAP.KD	GDP per capita (constant 2015 US$)	GDP per capita is gross domestic product divided by midyear population. GDP is the sum of gross value added by all resident producers in the economy plus any product taxes and minus any subsidies not included in the value of the products. It is calculated without making deductions for depreciation of fabricated assets or for depletion and degradation of natural resources. Data are in constant 201…	Economic Policy & Debt: National accounts: US$ at constant 2015 prices: Aggregate indicators	Economic Policy & Debt	0.925492	0.974736	0.992874	0.993267	0.799871	0.967332	0.994077	0.994077	0.923985	0.98399	0.999297	0.999297	0.989697	0.999297	1	1	0.990883	1	0.983516	0.988409	0.989278	-0.967276	-0.918791	-0.978924	-0.900186	-0.891284	-0.907313	-0.991104	0.992593	0.993781	0.993027	0.993896	0.993674	-0.932558	-0.993961	-0.993961	-0.993782	-0.993202	-0.939233	-0.919782	-0.955781	-0.989414	-0.984932	-0.987788	-0.988188
NY.GDP.PCAP.KN	GDP per capita (constant LCU)	GDP per capita is gross domestic product divided by midyear population. GDP at purchaser's prices is the sum of gross value added by all resident producers in the economy plus any product taxes and minus any subsidies not included in the value of the products. It is calculated without making deductions for depreciation of fabricated assets or for depletion and degradation of natural resources. Da…	Economic Policy & Debt: National accounts: Local currency at constant prices: Aggregate indicators	Economic Policy & Debt	0.925492	0.974736	0.992874	0.993267	0.799871	0.967332	0.994077	0.994077	0.923985	0.98399	0.999297	0.999297	0.989697	0.999297	1	1	0.990883	1	0.983516	0.988409	0.989278	-0.967276	-0.918791	-0.978924	-0.900186	-0.891284	-0.907313	-0.991104	0.992593	0.993781	0.993027	0.993896	0.993674	-0.932558	-0.993961	-0.993961	-0.993782	-0.993202	-0.939233	-0.919782	-0.955781	-0.989414	-0.984932	-0.987788	-0.988188
NY.GDP.PCAP.PP.CD	GDP per capita, PPP (current international $)	This indicator provides per capita values for gross domestic product (GDP) expressed in current international dollars converted by purchasing power parity (PPP) conversion factor. GDP is the sum of gross value added by all resident producers in the country plus any product taxes and minus any subsidies not included in the value of the products. conversion factor is a spatial price deflator and cu…	Economic Policy & Debt: Purchasing power parity	Economic Policy & Debt	0.91804	0.973327	0.990483	0.992106	0.818388	0.970763	0.984736	0.984736	0.924462	0.985831	0.991511	0.991511	0.999302	0.991511	0.990883	0.990883	1	0.990883	0.986035	0.999054	0.999554	-0.961911	-0.911916	-0.976084	-0.89304	-0.883977	-0.900321	-0.987106	0.992378	0.992711	0.992561	0.992567	0.991804	-0.945583	-0.992534	-0.992534	-0.992563	-0.991814	-0.960114	-0.930108	-0.971567	-0.989491	-0.976561	-0.982643	-0.984264
NY.GDP.PCAP.PP.KD	GDP per capita, PPP (constant 2021 international $)	GDP per capita based on purchasing power parity (PPP). PPP GDP is gross domestic product converted to international dollars using purchasing power parity rates. An international dollar has the same purchasing power over GDP as the U.S. dollar has in the United States. GDP at purchaser's prices is the sum of gross value added by all resident producers in the country plus any product taxes and minu…	Economic Policy & Debt: Purchasing power parity	Economic Policy & Debt	0.925492	0.974736	0.992874	0.993267	0.799871	0.967332	0.994077	0.994077	0.923985	0.98399	0.999297	0.999297	0.989697	0.999297	1	1	0.990883	1	0.983516	0.988409	0.989278	-0.967276	-0.918791	-0.978924	-0.900186	-0.891284	-0.907313	-0.991104	0.992593	0.993781	0.993027	0.993896	0.993674	-0.932558	-0.993961	-0.993961	-0.993782	-0.993202	-0.939233	-0.919782	-0.955781	-0.989414	-0.984932	-0.987788	-0.988188
NY.GNP.MKTP.CN.AD	GNI: linked series (current LCU)	GNI (formerly GNP) is the sum of value added by all resident producers plus any product taxes (less subsidies) not included in the valuation of output plus net receipts of primary income (compensation of employees and property income) from abroad. This series has been linked to produce a consistent time series to counteract breaks in series over time due to changes in base years, source data and …	Economic Policy & Debt: National accounts: Local currency at current prices: Expenditure on GDP	Economic Policy & Debt	0.95739	0.995785	0.987206	0.991766	0.889442	0.995377	0.990328	0.990328	0.966222	0.999846	0.989237	0.989237	0.990885	0.989237	0.983516	0.983516	0.986035	0.983516	1	0.990371	0.985233	-0.942227	-0.898239	-0.943121	-0.889204	-0.880339	-0.895886	-0.968216	0.990986	0.988225	0.990056	0.986983	0.980945	-0.971437	-0.985843	-0.985843	-0.985377	-0.99098	-0.965824	-0.877175	-0.947407	-0.966421	-0.947979	-0.956239	-0.958332
NY.GNP.MKTP.PP.CD	GNI, PPP (current international $)	This indicator provides values for gross national income (GNI. Formerly GNP) expressed in current international dollars converted by purchasing power parity (PPP) conversion factor. Gross national income is the sum of value added by all resident producers plus any product taxes (less subsidies) not included in the valuation of output plus net receipts of primary income (compensation of employees …	Economic Policy & Debt: Purchasing power parity	Economic Policy & Debt	0.92671	0.978222	0.990627	0.992918	0.839842	0.976673	0.984279	0.984279	0.932478	0.989752	0.990348	0.990348	0.999634	0.990348	0.988409	0.988409	0.999054	0.988409	0.990371	1	0.999277	-0.957143	-0.907751	-0.969994	-0.890895	-0.881801	-0.898089	-0.983791	0.993174	0.992722	0.993088	0.992296	0.990471	-0.954629	-0.992045	-0.992045	-0.992043	-0.992295	-0.968921	-0.922672	-0.972261	-0.985746	-0.969765	-0.97704	-0.979117
NY.GNP.PCAP.PP.CD	GNI per capita, PPP (current international $)	This indicator provides per capita values for gross national income (GNI. Formerly GNP) expressed in current international dollars converted by purchasing power parity (PPP) conversion factor. GNI is the sum of value added by all resident producers plus any product taxes (less subsidies) not included in the valuation of output plus net receipts of primary income (compensation of employees and pro…	Economic Policy & Debt: Purchasing power parity	Economic Policy & Debt	0.916969	0.971054	0.989833	0.991442	0.819963	0.96846	0.981949	0.981949	0.91998	0.984513	0.989821	0.989821	0.998718	0.989821	0.989278	0.989278	0.999554	0.989278	0.985233	0.999277	1	-0.960042	-0.90886	-0.976626	-0.889457	-0.880277	-0.896819	-0.987085	0.991877	0.992262	0.992089	0.992123	0.991695	-0.946638	-0.992166	-0.992166	-0.992274	-0.990887	-0.96492	-0.933209	-0.97561	-0.989846	-0.976074	-0.982487	-0.98431
SH.DTH.IMRT	Number of infant deaths	Number of infants dying before reaching one year of age.	Health: Mortality	Health	-0.842335	-0.938487	-0.966268	-0.965378	-0.740408	-0.923425	-0.961599	-0.961599	-0.895429	-0.942615	-0.96456	-0.96456	-0.958501	-0.96456	-0.967276	-0.967276	-0.961911	-0.967276	-0.942227	-0.957143	-0.960042	1	0.984829	0.97176	0.970753	0.965925	0.974626	0.977212	-0.965663	-0.968028	-0.966532	-0.968999	-0.970138	0.884842	0.969306	0.969306	0.969284	0.967912	0.907394	0.92997	0.94393	0.971103	0.971199	0.972231	0.971888
SH.DTH.MORT	Number of under-five deaths	Number of children dying before reaching age five.	Health: Mortality	Health	-0.777939	-0.900397	-0.917332	-0.917625	-0.713577	-0.886454	-0.921856	-0.921856	-0.87164	-0.899263	-0.917519	-0.917519	-0.910125	-0.917519	-0.918791	-0.918791	-0.911916	-0.918791	-0.898239	-0.907751	-0.90886	0.984829	1	0.917605	0.996566	0.995273	0.997465	0.927856	-0.917445	-0.918855	-0.917954	-0.919663	-0.918375	0.835964	0.91942	0.91942	0.919145	0.921523	0.855039	0.868999	0.885744	0.916406	0.916683	0.917582	0.916936
SH.DTH.NMRT	Number of neonatal deaths	Number of neonates dying before reaching 28 days of age.	Health: Mortality	Health	-0.8671	-0.929297	-0.979636	-0.975398	-0.719393	-0.912323	-0.957314	-0.957314	-0.861736	-0.942284	-0.973047	-0.973047	-0.969283	-0.973047	-0.978924	-0.978924	-0.976084	-0.978924	-0.943121	-0.969994	-0.976626	0.97176	0.917605	1	0.888706	0.879639	0.89625	0.99536	-0.976651	-0.981121	-0.978304	-0.982609	-0.988651	0.890331	0.983992	0.983992	0.984526	0.975953	0.930014	0.974471	0.978341	0.996119	0.99669	0.997584	0.997861
SH.DYN.MORT	Mortality rate, under-5 (per 1,000 live births)	Under-five mortality rate is the probability per 1,000 that a newborn baby will die before reaching age five, if subject to age-specific mortality rates of the specified year.	Health: Mortality	Health	-0.770683	-0.895498	-0.900976	-0.902212	-0.731917	-0.883702	-0.909772	-0.909772	-0.87688	-0.890517	-0.901297	-0.901297	-0.893738	-0.901297	-0.900186	-0.900186	-0.89304	-0.900186	-0.889204	-0.890895	-0.889457	0.970753	0.996566	0.888706	1	0.999776	0.999848	0.905399	-0.901599	-0.901599	-0.9016	-0.901949	-0.898094	0.82918	0.901156	0.901156	0.900672	0.906252	0.843013	0.8325	0.860905	0.890953	0.887946	0.890109	0.889864
SH.DYN.MORT.FE	Mortality rate, under-5, female (per 1,000 live births)	Under-five mortality rate, female is the probability per 1,000 that a newborn female baby will die before reaching age five, if subject to female age-specific mortality rates of the specified year.	Health: Mortality	Health	-0.759056	-0.887084	-0.891792	-0.89311	-0.724257	-0.875473	-0.901643	-0.901643	-0.869839	-0.881721	-0.892444	-0.892444	-0.884743	-0.892444	-0.891284	-0.891284	-0.883977	-0.891284	-0.880339	-0.881801	-0.880277	0.965925	0.995273	0.879639	0.999776	1	0.999274	0.896535	-0.892466	-0.892422	-0.892449	-0.892774	-0.888757	0.819364	0.891942	0.891942	0.89144	0.897316	0.833292	0.822854	0.850957	0.881592	0.878719	0.880819	0.880523
SH.DYN.MORT.MA	Mortality rate, under-5, male (per 1,000 live births)	Under-five mortality rate, male is the probability per 1,000 that a newborn male baby will die before reaching age five, if subject to male age-specific mortality rates of the specified year.	Health: Mortality	Health	-0.77897	-0.901583	-0.908072	-0.909219	-0.736396	-0.889754	-0.916148	-0.916148	-0.881528	-0.897156	-0.90829	-0.90829	-0.900864	-0.90829	-0.907313	-0.907313	-0.900321	-0.907313	-0.895886	-0.898089	-0.896819	0.974626	0.997465	0.89625	0.999848	0.999274	1	0.912524	-0.908649	-0.908738	-0.908683	-0.909102	-0.905463	0.836016	0.908358	0.908358	0.907897	0.913142	0.850234	0.840326	0.868633	0.898622	0.895566	0.897757	0.897534
SH.DYN.NMRT	Mortality rate, neonatal (per 1,000 live births)	Neonatal mortality rate is the number of neonates dying before reaching 28 days of age, per 1,000 live births in a given year.	Health: Mortality	Health	-0.902141	-0.958604	-0.993691	-0.991122	-0.774417	-0.944396	-0.977258	-0.977258	-0.901192	-0.96767	-0.988379	-0.988379	-0.983596	-0.988379	-0.991104	-0.991104	-0.987106	-0.991104	-0.968216	-0.983791	-0.987085	0.977212	0.927856	0.99536	0.905399	0.896535	0.912524	1	-0.991744	-0.994334	-0.992719	-0.995143	-0.997877	0.921123	0.995831	0.995831	0.996072	0.991472	0.948371	0.958266	0.979605	0.998287	0.994415	0.997058	0.997831
SH.H2O.BASW.RU.ZS	People using at least basic drinking water services, rural (% of rural population)	The percentage of people using at least basic water services. This indicator encompasses both people using basic water services as well as those using safely managed water services. Basic drinking water services is defined as drinking water from an improved source, provided collection time is not more than 30 minutes for a round trip. Improved water sources include piped water, boreholes or tubew…	Health: Disease prevention	Health	0.941996	0.986181	0.999272	0.999927	0.843651	0.976778	0.989133	0.989133	0.945244	0.990623	0.994461	0.994461	0.993393	0.994461	0.992593	0.992593	0.992378	0.992593	0.990986	0.993174	0.991877	-0.965663	-0.917445	-0.976651	-0.901599	-0.892466	-0.908649	-0.991744	1	0.999739	0.999968	0.999524	0.997674	-0.956796	-0.999258	-0.999258	-0.999143	-0.999808	-0.967161	-0.928198	-0.973873	-0.989527	-0.97788	-0.983538	-0.985101
SH.H2O.BASW.UR.ZS	People using at least basic drinking water services, urban (% of urban population)	The percentage of people using at least basic water services. This indicator encompasses both people using basic water services as well as those using safely managed water services. Basic drinking water services is defined as drinking water from an improved source, provided collection time is not more than 30 minutes for a round trip. Improved water sources include piped water, boreholes or tubew…	Health: Disease prevention	Health	0.936906	0.982493	0.999487	0.999589	0.831899	0.972261	0.988418	0.988418	0.938415	0.98785	0.994805	0.994805	0.9929	0.994805	0.993781	0.993781	0.992711	0.993781	0.988225	0.992722	0.992262	-0.968028	-0.918855	-0.981121	-0.901599	-0.892422	-0.908738	-0.994334	0.999739	1	0.99989	0.999965	0.99895	-0.951726	-0.999874	-0.999874	-0.999817	-0.999529	-0.964561	-0.934481	-0.975764	-0.992337	-0.982202	-0.987274	-0.988673
SH.H2O.BASW.ZS	People using at least basic drinking water services (% of population)	The percentage of people using at least basic water services. This indicator encompasses both people using basic water services as well as those using safely managed water services. Basic drinking water services is defined as drinking water from an improved source, provided collection time is not more than 30 minutes for a round trip. Improved water sources include piped water, boreholes or tubew…	Health: Disease prevention	Health	0.940223	0.984906	0.999404	0.999862	0.839606	0.97521	0.988875	0.988875	0.942841	0.989682	0.994598	0.994598	0.993283	0.994598	0.993027	0.993027	0.992561	0.993027	0.990056	0.993088	0.992089	-0.966532	-0.917954	-0.978304	-0.9016	-0.892449	-0.908683	-0.992719	0.999968	0.99989	1	0.999739	0.998188	-0.955091	-0.999536	-0.999536	-0.999443	-0.999761	-0.966409	-0.930553	-0.974694	-0.990592	-0.97945	-0.984912	-0.986423
SH.STA.BASS.RU.ZS	People using at least basic sanitation services, rural (% of rural population)	The percentage of people using at least basic sanitation services, that is, improved sanitation facilities that are not shared with other households. This indicator encompasses both people using basic sanitation services as well as those using safely managed sanitation services. Improved sanitation facilities include flush/pour flush to piped sewer systems, septic tanks or pit latrines; ventilate…	Health: Disease prevention	Health	0.934843	0.981077	0.99944	0.999335	0.82757	0.970417	0.98793	0.98793	0.936128	0.986607	0.994629	0.994629	0.992469	0.994629	0.993896	0.993896	0.992567	0.993896	0.986983	0.992296	0.992123	-0.968999	-0.919663	-0.982609	-0.901949	-0.892774	-0.909102	-0.995143	0.999524	0.999965	0.999739	1	0.999268	-0.949875	-0.999967	-0.999967	-0.999931	-0.999327	-0.963472	-0.936885	-0.976426	-0.993181	-0.983608	-0.988462	-0.989797
SH.STA.BASS.ZS	People using at least basic sanitation services (% of population)	The percentage of people using at least basic sanitation services, that is, improved sanitation facilities that are not shared with other households. This indicator encompasses both people using basic sanitation services as well as those using safely managed sanitation services. Improved sanitation facilities include flush/pour flush to piped sewer systems, septic tanks or pit latrines; ventilate…	Health: Disease prevention	Health	0.925563	0.973051	0.998307	0.997267	0.808817	0.961104	0.984025	0.984025	0.922414	0.980405	0.99306	0.99306	0.990351	0.99306	0.993674	0.993674	0.991804	0.993674	0.980945	0.990471	0.991695	-0.970138	-0.918375	-0.988651	-0.898094	-0.888757	-0.905463	-0.997877	0.997674	0.99895	0.998188	0.999268	1	-0.941034	-0.999544	-0.999544	-0.999636	-0.997233	-0.960167	-0.947018	-0.979906	-0.996553	-0.988864	-0.992989	-0.994172
SH.STA.MMRT	Maternal mortality ratio (modeled estimate, per 100,000 live births)	Maternal mortality ratio is the number of women who die from pregnancy-related causes while pregnant or within 42 days of pregnancy termination per 100,000 live births. The data are estimated with a regression model using information on the proportion of maternal deaths among non-AIDS deaths in women ages 15-49, fertility, birth attendants, and GDP measured using purchasing power parities (PPPs).	Health: Reproductive health	Health	-0.965	-0.973071	-0.948499	-0.957002	-0.910019	-0.9686	-0.943627	-0.943627	-0.961543	-0.969921	-0.94167	-0.94167	-0.953476	-0.94167	-0.932558	-0.932558	-0.945583	-0.932558	-0.971437	-0.954629	-0.946638	0.884842	0.835964	0.890331	0.82918	0.819364	0.836016	0.921123	-0.956796	-0.951726	-0.955091	-0.949875	-0.941034	1	0.94817	0.94817	0.947566	0.956037	0.952652	0.849001	0.925439	0.921099	0.897192	0.907498	0.910206
SH.STA.ODFC.RU.ZS	People practicing open defecation, rural (% of rural population)	People practicing open defecation refers to the percentage of the population defecating in the open, such as in fields, forest, bushes, open bodies of water, on beaches, in other open spaces or disposed of with solid waste.	Health: Risk factors	Health	-0.933048	-0.979505	-0.999321	-0.999022	-0.823785	-0.968578	-0.987208	-0.987208	-0.933342	-0.985429	-0.994412	-0.994412	-0.992152	-0.994412	-0.993961	-0.993961	-0.992534	-0.993961	-0.985843	-0.992045	-0.992166	0.969306	0.91942	0.983992	0.901156	0.891942	0.908358	0.995831	-0.999258	-0.999874	-0.999536	-0.999967	-0.999544	0.94817	1	1	0.999991	0.999005	0.962945	0.939135	0.977305	0.994012	0.98482	0.989527	0.990833
SH.STA.ODFC.UR.ZS	People practicing open defecation, urban (% of urban population)	People practicing open defecation refers to the percentage of the population defecating in the open, such as in fields, forest, bushes, open bodies of water, on beaches, in other open spaces or disposed of with solid waste.	Health: Risk factors	Health	-0.933048	-0.979505	-0.999321	-0.999022	-0.823785	-0.968578	-0.987208	-0.987208	-0.933342	-0.985429	-0.994412	-0.994412	-0.992152	-0.994412	-0.993961	-0.993961	-0.992534	-0.993961	-0.985843	-0.992045	-0.992166	0.969306	0.91942	0.983992	0.901156	0.891942	0.908358	0.995831	-0.999258	-0.999874	-0.999536	-0.999967	-0.999544	0.94817	1	1	0.999991	0.999005	0.962945	0.939135	0.977305	0.994012	0.98482	0.989527	0.990833
SH.STA.ODFC.ZS	People practicing open defecation (% of population)	People practicing open defecation refers to the percentage of the population defecating in the open, such as in fields, forest, bushes, open bodies of water, on beaches, in other open spaces or disposed of with solid waste.	Health: Risk factors	Health	-0.932165	-0.978776	-0.99926	-0.998868	-0.822757	-0.967807	-0.98665	-0.98665	-0.93205	-0.984921	-0.994144	-0.994144	-0.99208	-0.994144	-0.993782	-0.993782	-0.992563	-0.993782	-0.985377	-0.992043	-0.992274	0.969284	0.919145	0.984526	0.900672	0.89144	0.907897	0.996072	-0.999143	-0.999817	-0.999443	-0.999931	-0.999636	0.947566	0.999991	0.999991	1	0.99883	0.963292	0.94019	0.978019	0.994338	0.985114	0.989834	0.991162
SH.STA.SMSS.UR.ZS	People using safely managed sanitation services, urban (% of urban population)	The percentage of people using improved sanitation facilities that are not shared with other households and where excreta are safely disposed of in situ or transported and treated offsite. Improved sanitation facilities include flush/pour flush to piped sewer systems, septic tanks or pit latrines: ventilated improved pit latrines, compositing toilets or pit latrines with slabs.	Health: Disease prevention	Health	-0.941312	-0.987244	-0.999069	-0.999867	-0.841411	-0.977594	-0.990985	-0.990985	-0.948002	-0.990847	-0.99508	-0.99508	-0.992893	-0.99508	-0.993202	-0.993202	-0.991814	-0.993202	-0.99098	-0.992295	-0.990887	0.967912	0.921523	0.975953	0.906252	0.897316	0.913142	0.991472	-0.999808	-0.999529	-0.999761	-0.999327	-0.997233	0.956037	0.999005	0.999005	0.99883	1	0.963279	0.926209	0.970874	0.98881	0.97811	0.983396	0.984751
SL.AGR.EMPL.FE.ZS	Employment in agriculture, female (% of female employment) (modeled ILO estimate)	Employment is defined as persons of working age who were engaged in any activity to produce goods or provide services for pay or profit, whether at work during the reference period or not at work due to temporary absence from a job, or to working-time arrangement. The agriculture sector consists of activities in agriculture, hunting, forestry and fishing, in accordance with division 1 (ISIC 2) or…	Social Protection & Labor: Economic activity	Social Protection & Labor	-0.919996	-0.955328	-0.964189	-0.965962	-0.89844	-0.951764	-0.934241	-0.934241	-0.913053	-0.962379	-0.945215	-0.945215	-0.964355	-0.945215	-0.939233	-0.939233	-0.960114	-0.939233	-0.965824	-0.968921	-0.96492	0.907394	0.855039	0.930014	0.843013	0.833292	0.850234	0.948371	-0.967161	-0.964561	-0.966409	-0.963472	-0.960167	0.952652	0.962945	0.962945	0.963292	0.963279	1	0.896048	0.974089	0.947614	0.918964	0.931229	0.935908
SL.AGR.EMPL.MA.ZS	Employment in agriculture, male (% of male employment) (modeled ILO estimate)	Employment is defined as persons of working age who were engaged in any activity to produce goods or provide services for pay or profit, whether at work during the reference period or not at work due to temporary absence from a job, or to working-time arrangement. The agriculture sector consists of activities in agriculture, hunting, forestry and fishing, in accordance with division 1 (ISIC 2) or…	Social Protection & Labor: Economic activity	Social Protection & Labor	-0.801786	-0.861576	-0.931649	-0.925209	-0.640852	-0.834416	-0.887383	-0.887383	-0.787397	-0.874714	-0.910898	-0.910898	-0.919651	-0.910898	-0.919782	-0.919782	-0.930108	-0.919782	-0.877175	-0.922672	-0.933209	0.92997	0.868999	0.974471	0.8325	0.822854	0.840326	0.958266	-0.928198	-0.934481	-0.930553	-0.936885	-0.947018	0.849001	0.939135	0.939135	0.94019	0.926209	0.896048	1	0.973189	0.962063	0.965645	0.965271	0.965798
SL.AGR.EMPL.ZS	Employment in agriculture (% of total employment) (modeled ILO estimate)	Employment is defined as persons of working age who were engaged in any activity to produce goods or provide services for pay or profit, whether at work during the reference period or not at work due to temporary absence from a job, or to working-time arrangement. The agriculture sector consists of activities in agriculture, hunting, forestry and fishing, in accordance with division 1 (ISIC 2) or…	Social Protection & Labor: Economic activity	Social Protection & Labor	-0.884769	-0.933809	-0.974147	-0.971786	-0.79114	-0.918342	-0.936637	-0.936637	-0.873582	-0.944396	-0.954292	-0.954292	-0.968386	-0.954292	-0.955781	-0.955781	-0.971567	-0.955781	-0.947407	-0.972261	-0.97561	0.94393	0.885744	0.978341	0.860905	0.850957	0.868633	0.979605	-0.973873	-0.975764	-0.974694	-0.976426	-0.979906	0.925439	0.977305	0.977305	0.978019	0.970874	0.974089	0.973189	1	0.981101	0.968315	0.974388	0.977055
SL.EMP.SELF.FE.ZS	Self-employed, female (% of female employment) (modeled ILO estimate)	Self-employed workers are those workers who, working on their own account or with one or a few partners or in cooperative, hold the type of jobs defined as a "self-employment jobs." i.e. jobs where the remuneration is directly dependent upon the profits derived from the goods and services produced. Self-employed workers include four sub-categories of employers, own-account workers, members of pro…	Social Protection & Labor: Economic activity	Social Protection & Labor	-0.897824	-0.953337	-0.990383	-0.988581	-0.764574	-0.941079	-0.97413	-0.97413	-0.893252	-0.965657	-0.986135	-0.986135	-0.98521	-0.986135	-0.989414	-0.989414	-0.989491	-0.989414	-0.966421	-0.985746	-0.989846	0.971103	0.916406	0.996119	0.890953	0.881592	0.898622	0.998287	-0.989527	-0.992337	-0.990592	-0.993181	-0.996553	0.921099	0.994012	0.994012	0.994338	0.98881	0.947614	0.962063	0.981101	1	0.99534	0.998263	0.998971
SL.EMP.SELF.MA.ZS	Self-employed, male (% of male employment) (modeled ILO estimate)	Self-employed workers are those workers who, working on their own account or with one or a few partners or in cooperative, hold the type of jobs defined as a "self-employment jobs." i.e. jobs where the remuneration is directly dependent upon the profits derived from the goods and services produced. Self-employed workers include four sub-categories of employers, own-account workers, members of pro…	Social Protection & Labor: Economic activity	Social Protection & Labor	-0.877875	-0.93589	-0.979889	-0.977289	-0.715977	-0.918741	-0.967222	-0.967222	-0.871088	-0.947682	-0.979041	-0.979041	-0.96999	-0.979041	-0.984932	-0.984932	-0.976561	-0.984932	-0.947979	-0.969765	-0.976074	0.971199	0.916683	0.99669	0.887946	0.878719	0.895566	0.994415	-0.97788	-0.982202	-0.97945	-0.983608	-0.988864	0.897192	0.98482	0.98482	0.985114	0.97811	0.918964	0.965645	0.968315	0.99534	1	0.999292	0.998617
SL.EMP.SELF.ZS	Self-employed, total (% of total employment) (modeled ILO estimate)	Self-employed workers are those workers who, working on their own account or with one or a few partners or in cooperative, hold the type of jobs defined as a "self-employment jobs." i.e. jobs where the remuneration is directly dependent upon the profits derived from the goods and services produced. Self-employed workers include four sub-categories of employers, own-account workers, members of pro…	Social Protection & Labor: Economic activity	Social Protection & Labor	-0.88672	-0.943767	-0.985114	-0.982809	-0.73586	-0.928487	-0.970999	-0.970999	-0.880718	-0.955758	-0.982912	-0.982912	-0.976964	-0.982912	-0.987788	-0.987788	-0.982643	-0.987788	-0.956239	-0.97704	-0.982487	0.972231	0.917582	0.997584	0.890109	0.880819	0.897757	0.997058	-0.983538	-0.987274	-0.984912	-0.988462	-0.992989	0.907498	0.989527	0.989527	0.989834	0.983396	0.931229	0.965271	0.974388	0.998263	0.999292	1	0.999867
SL.EMP.VULN.FE.ZS	Vulnerable employment, female (% of female employment) (modeled ILO estimate)	Vulnerable employment is contributing family workers and own-account workers as a percentage of total employment.	Social Protection & Labor: Economic activity	Social Protection & Labor	-0.889299	-0.945641	-0.986729	-0.984304	-0.742629	-0.930858	-0.971236	-0.971236	-0.882638	-0.957748	-0.983637	-0.983637	-0.978864	-0.983637	-0.988188	-0.988188	-0.984264	-0.988188	-0.958332	-0.979117	-0.98431	0.971888	0.916936	0.997861	0.889864	0.880523	0.897534	0.997831	-0.985101	-0.988673	-0.986423	-0.989797	-0.994172	0.910206	0.990833	0.990833	0.991162	0.984751	0.935908	0.965798	0.977055	0.998971	0.998617	0.999867	1
SL.EMP.VULN.MA.ZS	Vulnerable employment, male (% of male employment) (modeled ILO estimate)	Vulnerable employment is contributing family workers and own-account workers as a percentage of total employment.	Social Protection & Labor: Economic activity	Social Protection & Labor	-0.853053	-0.910844	-0.95977	-0.956221	-0.668703	-0.889133	-0.952265	-0.952265	-0.839725	-0.921475	-0.963681	-0.963681	-0.94359	-0.963681	-0.971802	-0.971802	-0.951913	-0.971802	-0.921324	-0.942687	-0.950719	0.958274	0.904723	0.98406	0.874322	0.865242	0.881762	0.979169	-0.955932	-0.961598	-0.957938	-0.963446	-0.970231	0.862906	0.964963	0.964963	0.965176	0.957111	0.883742	0.952362	0.94382	0.97728	0.992281	0.987555	0.985551
SL.EMP.VULN.ZS	Vulnerable employment, total (% of total employment) (modeled ILO estimate)	Vulnerable employment is contributing family workers and own-account workers as a percentage of total employment.	Social Protection & Labor: Economic activity	Social Protection & Labor	-0.871359	-0.928616	-0.97475	-0.971582	-0.702638	-0.909723	-0.96334	-0.96334	-0.86044	-0.939978	-0.975425	-0.975425	-0.96186	-0.975425	-0.982073	-0.982073	-0.968989	-0.982073	-0.940175	-0.961503	-0.968383	0.967374	0.91287	0.993711	0.883711	0.874473	0.891289	0.990768	-0.971785	-0.976599	-0.973515	-0.978152	-0.983995	0.885895	0.979482	0.979482	0.979757	0.972265	0.909635	0.961937	0.961832	0.990165	0.998551	0.996405	0.995338
SL.EMP.WORK.FE.ZS	Wage and salaried workers, female (% of female employment) (modeled ILO estimate)	Wage and salaried workers (employees) are those workers who hold the type of jobs defined as "paid employment jobs," where the incumbents hold explicit (written or oral) or implicit employment contracts that give them a basic remuneration that is not directly dependent upon the revenue of the unit for which they work.	Social Protection & Labor: Economic activity	Social Protection & Labor	0.897825	0.953337	0.990383	0.988581	0.764574	0.941079	0.97413	0.97413	0.893253	0.965658	0.986135	0.986135	0.98521	0.986135	0.989414	0.989414	0.989491	0.989414	0.966421	0.985746	0.989846	-0.971103	-0.916406	-0.996119	-0.890953	-0.881592	-0.898622	-0.998287	0.989527	0.992337	0.990592	0.993181	0.996553	-0.921099	-0.994012	-0.994012	-0.994338	-0.98881	-0.947614	-0.962063	-0.981101	-1	-0.99534	-0.998263	-0.998971
SL.EMP.WORK.MA.ZS	Wage and salaried workers, male (% of male employment) (modeled ILO estimate)	Wage and salaried workers (employees) are those workers who hold the type of jobs defined as "paid employment jobs," where the incumbents hold explicit (written or oral) or implicit employment contracts that give them a basic remuneration that is not directly dependent upon the revenue of the unit for which they work.	Social Protection & Labor: Economic activity	Social Protection & Labor	0.877875	0.93589	0.979889	0.977289	0.715977	0.918741	0.967222	0.967222	0.871088	0.947682	0.979041	0.979041	0.96999	0.979041	0.984932	0.984932	0.976561	0.984932	0.947979	0.969765	0.976074	-0.971199	-0.916683	-0.99669	-0.887946	-0.878719	-0.895566	-0.994415	0.97788	0.982202	0.97945	0.983608	0.988864	-0.897192	-0.98482	-0.98482	-0.985114	-0.97811	-0.918964	-0.965645	-0.968315	-0.99534	-1	-0.999292	-0.998617
SL.EMP.WORK.ZS	Wage and salaried workers, total (% of total employment) (modeled ILO estimate)	Wage and salaried workers (employees) are those workers who hold the type of jobs defined as "paid employment jobs," where the incumbents hold explicit (written or oral) or implicit employment contracts that give them a basic remuneration that is not directly dependent upon the revenue of the unit for which they work.	Social Protection & Labor: Economic activity	Social Protection & Labor	0.88672	0.943767	0.985114	0.982809	0.73586	0.928487	0.970999	0.970999	0.880718	0.955758	0.982912	0.982912	0.976964	0.982912	0.987788	0.987788	0.982643	0.987788	0.956239	0.97704	0.982487	-0.972231	-0.917582	-0.997584	-0.890109	-0.880819	-0.897757	-0.997058	0.983538	0.987274	0.984912	0.988462	0.992989	-0.907498	-0.989527	-0.989527	-0.989834	-0.983396	-0.931229	-0.965271	-0.974388	-0.998263	-0.999292	-1	-0.999867
SL.GDP.PCAP.EM.KD	GDP per person employed (constant 2021 PPP $)	GDP per person employed is gross domestic product (GDP) divided by total employment in the economy. Purchasing power parity (PPP) GDP is GDP converted to 2021 constant international dollars using PPP rates. An international dollar has the same purchasing power over GDP that a U.S. dollar has in the United States.	Social Protection & Labor: Economic activity	Social Protection & Labor	0.93474	0.981267	0.994717	0.995726	0.82342	0.975588	0.995074	0.995074	0.933787	0.989847	0.999651	0.999651	0.992041	0.999651	0.998963	0.998963	0.9919	0.998963	0.989631	0.991136	0.990702	-0.963799	-0.91568	-0.974409	-0.899051	-0.890113	-0.906159	-0.989288	0.995101	0.995465	0.995255	0.995281	0.993958	-0.941732	-0.995121	-0.995121	-0.99492	-0.995349	-0.949861	-0.911839	-0.957111	-0.987491	-0.979265	-0.983588	-0.984489
SL.SRV.EMPL.FE.ZS	Employment in services, female (% of female employment) (modeled ILO estimate)	Employment is defined as persons of working age who were engaged in any activity to produce goods or provide services for pay or profit, whether at work during the reference period or not at work due to temporary absence from a job, or to working-time arrangement. The services sector consists of wholesale and retail trade and restaurants and hotels; transport, storage, and communications; financi…	Social Protection & Labor: Economic activity	Social Protection & Labor	0.933797	0.9724	0.981589	0.983271	0.888413	0.966072	0.958781	0.958781	0.931134	0.977529	0.966896	0.966896	0.977359	0.966896	0.962123	0.962123	0.973957	0.962123	0.980085	0.980472	0.97712	-0.932491	-0.881838	-0.950307	-0.868852	-0.859304	-0.876017	-0.968159	0.983986	0.982067	0.983439	0.981251	0.978232	-0.959955	-0.980769	-0.980769	-0.980935	-0.981432	-0.996053	-0.909303	-0.978904	-0.966322	-0.944063	-0.953867	-0.957337
SL.SRV.EMPL.MA.ZS	Employment in services, male (% of male employment) (modeled ILO estimate)	Employment is defined as persons of working age who were engaged in any activity to produce goods or provide services for pay or profit, whether at work during the reference period or not at work due to temporary absence from a job, or to working-time arrangement. The services sector consists of wholesale and retail trade and restaurants and hotels; transport, storage, and communications; financi…	Social Protection & Labor: Economic activity	Social Protection & Labor	0.896964	0.950186	0.987457	0.98513	0.78161	0.934981	0.964875	0.964875	0.887868	0.959929	0.978059	0.978059	0.977613	0.978059	0.980585	0.980585	0.981164	0.980585	0.9617	0.979627	0.983168	-0.962763	-0.908049	-0.990145	-0.884282	-0.874698	-0.891798	-0.993631	0.985856	0.988371	0.986834	0.989146	0.992376	-0.923299	-0.989949	-0.989949	-0.99036	-0.984606	-0.961875	-0.965428	-0.990362	-0.992145	-0.987466	-0.990424	-0.991705
SL.SRV.EMPL.ZS	Employment in services (% of total employment) (modeled ILO estimate)	Employment is defined as persons of working age who were engaged in any activity to produce goods or provide services for pay or profit, whether at work during the reference period or not at work due to temporary absence from a job, or to working-time arrangement. The services sector consists of wholesale and retail trade and restaurants and hotels; transport, storage, and communications; financi…	Social Protection & Labor: Economic activity	Social Protection & Labor	0.922719	0.96839	0.990031	0.989966	0.845894	0.9585	0.967922	0.967922	0.916887	0.975952	0.978309	0.978309	0.983737	0.978309	0.976787	0.976787	0.98343	0.976787	0.97814	0.986345	0.986067	-0.951384	-0.898627	-0.97357	-0.880812	-0.871194	-0.888177	-0.985236	0.990618	0.990681	0.990751	0.990557	0.990301	-0.94871	-0.990644	-0.990644	-0.990914	-0.988646	-0.986464	-0.938602	-0.989176	-0.98351	-0.969076	-0.975839	-0.978344
SP.DYN.AMRT.FE	Mortality rate, adult, female (per 1,000 female adults)	Adult mortality rate, female, is the probability of dying between the ages of 15 and 60--that is, the probability of a 15-year-old female dying before reaching age 60, if subject to age-specific mortality rates of the specified year between those ages.	Health: Mortality	Health	-0.614254	-0.759092	-0.722557	-0.728672	-0.665464	-0.754503	-0.753899	-0.753899	-0.786006	-0.739763	-0.727801	-0.727801	-0.722122	-0.727801	-0.719936	-0.719936	-0.714367	-0.719936	-0.736876	-0.716757	-0.707946	0.830068	0.908964	0.678626	0.937483	0.943348	0.931834	0.712199	-0.726557	-0.722198	-0.724962	-0.72128	-0.708935	0.691471	0.718634	0.718634	0.717323	0.734559	0.669939	0.607972	0.656832	0.688664	0.680496	0.684415	0.684249
SP.DYN.CBRT.IN	Birth rate, crude (per 1,000 people)	Crude birth rate indicates the number of live births occurring during the year, per 1,000 population estimated at midyear. Subtracting the crude death rate from the crude birth rate provides the rate of natural increase, which is equal to the rate of population change in the absence of migration.	Health: Population: Dynamics	Health	-0.850028	-0.913285	-0.969758	-0.965019	-0.694493	-0.895573	-0.944091	-0.944091	-0.842719	-0.928047	-0.961884	-0.961884	-0.960833	-0.961884	-0.968954	-0.968954	-0.969003	-0.968954	-0.928999	-0.961738	-0.969749	0.963178	0.904815	0.998366	0.872383	0.863009	0.880314	0.988946	-0.966667	-0.971824	-0.968573	-0.973569	-0.980955	0.875433	0.975237	0.975237	0.975911	0.96565	0.920548	0.979585	0.975973	0.991766	0.993466	0.993898	0.994035
SP.DYN.IMRT.FE.IN	Mortality rate, infant, female (per 1,000 live births)	Infant mortality rate, female is the number of female infants dying before reaching one year of age, per 1,000 female live births in a given year.	Health: Mortality	Health	-0.840779	-0.942674	-0.953464	-0.954254	-0.773621	-0.930565	-0.956427	-0.956427	-0.914305	-0.941223	-0.952682	-0.952682	-0.94604	-0.952682	-0.95204	-0.95204	-0.945938	-0.95204	-0.94036	-0.943886	-0.943168	0.992665	0.993692	0.941025	0.989528	0.986305	0.991845	0.956016	-0.953874	-0.954226	-0.954015	-0.954554	-0.951904	0.88606	0.954048	0.954048	0.953698	0.957156	0.898769	0.887505	0.917815	0.945606	0.941478	0.944142	0.944219
SP.DYN.IMRT.IN	Mortality rate, infant (per 1,000 live births)	Infant mortality rate is the number of infants dying before reaching one year of age, per 1,000 live births in a given year.	Health: Mortality	Health	-0.850792	-0.948337	-0.960751	-0.961313	-0.77707	-0.93594	-0.962386	-0.962386	-0.917888	-0.947561	-0.959742	-0.959742	-0.953039	-0.959742	-0.959336	-0.959336	-0.953185	-0.959336	-0.946748	-0.950965	-0.950516	0.994738	0.991138	0.949017	0.985375	0.981605	0.988143	0.963328	-0.960985	-0.961495	-0.961184	-0.961854	-0.959571	0.893175	0.96143	0.96143	0.961111	0.964024	0.905834	0.896423	0.926022	0.953652	0.949668	0.952286	0.952385
SP.DYN.IMRT.MA.IN	Mortality rate, infant, male (per 1,000 live births)	Infant mortality rate, male is the number of male infants dying before reaching one year of age, per 1,000 male live births in a given year.	Health: Mortality	Health	-0.85748	-0.952149	-0.96602	-0.966475	-0.77869	-0.939719	-0.966858	-0.966858	-0.919719	-0.952172	-0.965004	-0.965004	-0.958317	-0.965004	-0.964848	-0.964848	-0.95873	-0.964848	-0.951422	-0.956346	-0.956183	0.996037	0.988638	0.95524	0.98145	0.977248	0.984597	0.968859	-0.966202	-0.966866	-0.966458	-0.967257	-0.96532	0.898214	0.966911	0.966911	0.966623	0.969037	0.911138	0.903348	0.932302	0.959953	0.956115	0.958683	0.958778
SP.DYN.LE00.FE.IN	Life expectancy at birth, female (years)	Life expectancy at birth indicates the number of years a newborn infant would live if prevailing patterns of mortality at the time of its birth were to stay the same throughout its life.	Health: Mortality	Health	0.664687	0.807679	0.785329	0.789803	0.687861	0.800914	0.81037	0.81037	0.819246	0.793221	0.789635	0.789635	0.782864	0.789635	0.784146	0.784146	0.777568	0.784146	0.790769	0.778213	0.771949	-0.884913	-0.949065	-0.752675	-0.969873	-0.974058	-0.965797	-0.780655	0.788134	0.785303	0.787094	0.78484	0.775314	-0.737527	-0.782806	-0.782806	-0.781761	-0.795226	-0.729271	-0.685269	-0.727001	-0.75964	-0.753561	-0.756755	-0.756487
SP.DYN.LE00.IN	Life expectancy at birth, total (years)	Life expectancy at birth indicates the number of years a newborn infant would live if prevailing patterns of mortality at the time of its birth were to stay the same throughout its life.	Health: Mortality	Health	0.727111	0.859867	0.849641	0.852746	0.720997	0.851039	0.866855	0.866855	0.85725	0.850004	0.852178	0.852178	0.845901	0.852178	0.848456	0.848456	0.842517	0.848456	0.848118	0.842154	0.837926	-0.933386	-0.978768	-0.824791	-0.991545	-0.993503	-0.989392	-0.848261	0.851546	0.849875	0.850936	0.849717	0.842618	-0.792484	-0.84822	-0.84822	-0.847425	-0.857387	-0.793602	-0.76243	-0.799644	-0.830385	-0.824956	-0.827979	-0.827866
SP.DYN.LE00.MA.IN	Life expectancy at birth, male (years)	Life expectancy at birth indicates the number of years a newborn infant would live if prevailing patterns of mortality at the time of its birth were to stay the same throughout its life.	Health: Mortality	Health	0.781927	0.90179	0.903995	0.905698	0.745536	0.891	0.912967	0.912967	0.884715	0.896786	0.904697	0.904697	0.899061	0.904697	0.902815	0.902815	0.897664	0.902815	0.895512	0.896297	0.894194	-0.969691	-0.994777	-0.887326	-0.999052	-0.99865	-0.998942	-0.905882	0.904995	0.904518	0.904828	0.904667	0.900136	-0.838571	-0.903738	-0.903738	-0.90321	-0.909456	-0.848878	-0.831035	-0.863232	-0.89157	-0.886838	-0.889662	-0.889709
SP.DYN.TO65.FE.ZS	Survival to age 65, female (% of cohort)	Survival to age 65 refers to the percentage of a cohort of newborn infants that would survive to age 65, if subject to age specific mortality rates of the specified year.	Health: Mortality	Health	0.652946	0.795754	0.768064	0.773167	0.684	0.790009	0.796058	0.796058	0.812337	0.779762	0.773372	0.773372	0.766542	0.773372	0.76703	0.76703	0.760346	0.76703	0.777093	0.76155	0.754351	-0.869077	-0.937519	-0.73083	-0.960887	-0.96554	-0.956357	-0.761062	0.771265	0.767888	0.770024	0.767245	0.75667	-0.726129	-0.764984	-0.764984	-0.763829	-0.778707	-0.712124	-0.661083	-0.705822	-0.739209	-0.732512	-0.73592	-0.735666
SP.DYN.TO65.MA.ZS	Survival to age 65, male (% of cohort)	Survival to age 65 refers to the percentage of a cohort of newborn infants that would survive to age 65, if subject to age specific mortality rates of the specified year.	Health: Mortality	Health	0.816476	0.924999	0.929822	0.931322	0.764018	0.914272	0.936766	0.936766	0.90257	0.922117	0.931008	0.931008	0.925562	0.931008	0.929474	0.929474	0.92456	0.929474	0.921	0.923064	0.921423	-0.981571	-0.994992	-0.913216	-0.995568	-0.993746	-0.996609	-0.931002	0.930655	0.930412	0.930574	0.930553	0.926659	-0.86596	-0.929774	-0.929774	-0.929297	-0.934493	-0.874584	-0.857857	-0.890285	-0.918618	-0.913725	-0.916638	-0.916803
SP.POP.0004.FE.5Y	Population ages 00-04, female (% of female population)	Female population between the ages 0 to 4 as a percentage of the total female population.	Health: Population: Structure	Health	-0.89584	-0.9506	-0.983494	-0.982998	-0.738505	-0.934134	-0.976492	-0.976492	-0.896347	-0.959112	-0.983942	-0.983942	-0.975536	-0.983942	-0.988131	-0.988131	-0.98039	-0.988131	-0.959032	-0.974576	-0.979055	0.973281	0.921734	0.990977	0.895803	0.886739	0.903183	0.993163	-0.983355	-0.986514	-0.984505	-0.987565	-0.990665	0.917303	0.988322	0.988322	0.988373	0.984244	0.920931	0.956372	0.964443	0.994201	0.997409	0.997247	0.996391
SP.POP.0004.MA.5Y	Population ages 00-04, male (% of male population)	Male population between the ages 0 to 4 as a percentage of the total male population.	Health: Population: Structure	Health	-0.89218	-0.947726	-0.981054	-0.980716	-0.731584	-0.930958	-0.974904	-0.974904	-0.893388	-0.956365	-0.982092	-0.982092	-0.973379	-0.982092	-0.98658	-0.98658	-0.978526	-0.98658	-0.956238	-0.972331	-0.977089	0.972638	0.92122	0.99008	0.894795	0.885773	0.902166	0.991621	-0.981073	-0.984377	-0.982272	-0.985487	-0.988764	0.914713	0.98628	0.98628	0.986325	0.982088	0.916568	0.956198	0.962099	0.992981	0.997123	0.996591	0.99554
SP.POP.0014.FE.ZS	Population ages 0-14, female (% of female population)	Female population between the ages 0 to 14 as a percentage of the total female population. Population is based on the de facto definition of population.	Health: Population: Structure	Health	-0.927129	-0.975895	-0.998269	-0.997785	-0.80843	-0.964026	-0.987454	-0.987454	-0.928011	-0.982249	-0.994577	-0.994577	-0.990813	-0.994577	-0.995017	-0.995017	-0.992041	-0.995017	-0.982472	-0.990403	-0.991339	0.97226	0.922407	0.987036	0.902879	0.893726	0.910094	0.997217	-0.997989	-0.999114	-0.998439	-0.999397	-0.999619	0.942782	0.99956	0.99956	0.999554	0.998039	0.955841	0.943308	0.975809	0.995662	0.988995	0.992714	0.993602
SP.POP.0014.MA.ZS	Population ages 0-14, male (% of male population)	Male population between the ages 0 to 14 as a percentage of the total male population. Population is based on the de facto definition of population.	Health: Population: Structure	Health	-0.927628	-0.976478	-0.998098	-0.997835	-0.808735	-0.964689	-0.988058	-0.988058	-0.929189	-0.982704	-0.99478	-0.99478	-0.990952	-0.99478	-0.995168	-0.995168	-0.992122	-0.995168	-0.982895	-0.990482	-0.991352	0.972407	0.922829	0.986533	0.903409	0.894281	0.910603	0.996913	-0.998006	-0.99908	-0.998437	-0.999347	-0.999449	0.943781	0.999485	0.999485	0.999459	0.998132	0.955259	0.942482	0.975088	0.995429	0.988888	0.992556	0.993383
SP.POP.0014.TO.ZS	Population ages 0-14 (% of total population)	Population between the ages 0 to 14 as a percentage of the total population. Population is based on the de facto definition of population.	Health: Population: Structure	Health	-0.927405	-0.976206	-0.998196	-0.997821	-0.80864	-0.964379	-0.987762	-0.987762	-0.928624	-0.982493	-0.994686	-0.994686	-0.990892	-0.994686	-0.995096	-0.995096	-0.992089	-0.995096	-0.9827	-0.990453	-0.991353	0.97233	0.922615	0.986781	0.903146	0.894006	0.910351	0.997068	-0.998009	-0.999107	-0.998448	-0.999381	-0.999541	0.943297	0.999531	0.999531	0.999515	0.998096	0.955578	0.942885	0.975458	0.995546	0.988933	0.99263	0.993489
SP.POP.1014.FE.5Y	Population ages 10-14, female (% of female population)	Female population between the ages 10 to 14 as a percentage of the total female population.	Health: Population: Structure	Health	-0.926927	-0.9761	-0.995367	-0.996187	-0.837432	-0.969027	-0.981006	-0.981006	-0.926844	-0.98545	-0.989138	-0.989138	-0.993707	-0.989138	-0.988005	-0.988005	-0.993739	-0.988005	-0.986799	-0.995073	-0.995001	0.961606	0.910347	0.979402	0.892129	0.882799	0.899475	0.991359	-0.996793	-0.996949	-0.996939	-0.996827	-0.996282	0.953007	0.996847	0.996847	0.996994	0.995518	0.977317	0.936945	0.983587	0.991657	0.977687	0.984244	0.986234
SP.POP.1014.MA.5Y	Population ages 10-14, male (% of male population)	Male population between the ages 10 to 14 as a percentage of the total male population.	Health: Population: Structure	Health	-0.926715	-0.975504	-0.99433	-0.99532	-0.840808	-0.969015	-0.979477	-0.979477	-0.926069	-0.985223	-0.987812	-0.987812	-0.993366	-0.987812	-0.986474	-0.986474	-0.993235	-0.986474	-0.986718	-0.994966	-0.994758	0.959376	0.907864	0.977695	0.88982	0.880459	0.897186	0.989911	-0.995973	-0.996001	-0.996079	-0.995823	-0.995181	0.953953	0.995826	0.995826	0.995991	0.994516	0.979434	0.935389	0.983879	0.990426	0.975524	0.982443	0.984578
SP.POP.1519.FE.5Y	Population ages 15-19, female (% of female population)	Female population between the ages 15 to 19 as a percentage of the total female population.	Health: Population: Structure	Health	-0.897646	-0.943993	-0.987952	-0.982228	-0.758135	-0.926543	-0.963017	-0.963017	-0.88098	-0.952807	-0.97937	-0.97937	-0.970496	-0.97937	-0.983072	-0.983072	-0.974781	-0.983072	-0.953327	-0.970797	-0.974911	0.963682	0.907697	0.993369	0.882877	0.873336	0.890515	0.995221	-0.982964	-0.986378	-0.98423	-0.987438	-0.991759	0.899066	0.988464	0.988464	0.988846	0.982045	0.93879	0.95855	0.974814	0.991995	0.989449	0.991605	0.992743
SP.POP.1519.MA.5Y	Population ages 15-19, male (% of male population)	Male population between the ages 15 to 19 as a percentage of the total male population.	Health: Population: Structure	Health	-0.890234	-0.937864	-0.985037	-0.978918	-0.744836	-0.91953	-0.959362	-0.959362	-0.872768	-0.947281	-0.976473	-0.976473	-0.96703	-0.976473	-0.980924	-0.980924	-0.972055	-0.980924	-0.947804	-0.967345	-0.972201	0.963292	0.906757	0.994446	0.880683	0.871147	0.888366	0.994486	-0.979745	-0.983606	-0.981168	-0.984832	-0.989866	0.89221	0.986005	0.986005	0.986435	0.978847	0.933289	0.961818	0.973637	0.991557	0.990459	0.992049	0.992999
SP.POP.5559.FE.5Y	Population ages 55-59, female (% of female population)	Female population between the ages 55 to 59 as a percentage of the total female population.	Health: Population: Structure	Health	0.895973	0.947892	0.98552	0.984479	0.749016	0.932952	0.97113	0.97113	0.887479	0.959768	0.983105	0.983105	0.979341	0.983105	0.987269	0.987269	0.984406	0.987269	0.960551	0.979822	0.984678	-0.968894	-0.912152	-0.995253	-0.884402	-0.874818	-0.892237	-0.995531	0.985307	0.988505	0.986502	0.989487	0.993436	-0.918066	-0.990443	-0.990443	-0.990722	-0.984761	-0.937723	-0.963846	-0.976891	-0.998047	-0.997371	-0.998732	-0.99871
SP.POP.5559.MA.5Y	Population ages 55-59, male (% of male population)	Male population between the ages 55 to 59 as a percentage of the total male population.	Health: Population: Structure	Health	0.911768	0.962963	0.990159	0.990777	0.775475	0.949725	0.981268	0.981268	0.911153	0.972083	0.989079	0.989079	0.985757	0.989079	0.99143	0.99143	0.988987	0.99143	0.972546	0.98565	0.988591	-0.971588	-0.918691	-0.989927	-0.894506	-0.885185	-0.902021	-0.995022	0.991249	0.99329	0.992026	0.993892	0.995687	-0.934973	-0.994391	-0.994391	-0.994457	-0.991278	-0.943292	-0.952643	-0.974032	-0.9968	-0.994155	-0.996275	-0.996278
SP.POP.6064.FE.5Y	Population ages 60-64, female (% of female population)	Female population between the ages 60 to 64 as a percentage of the total female population.	Health: Population: Structure	Health	0.949375	0.993705	0.974971	0.980566	0.864369	0.987171	0.988696	0.988696	0.983213	0.98772	0.978599	0.978599	0.973115	0.978599	0.972594	0.972594	0.967634	0.972594	0.986039	0.969423	0.963214	-0.946914	-0.914575	-0.927564	-0.908795	-0.90112	-0.914419	-0.954678	0.979122	0.976051	0.978032	0.974978	0.967008	-0.960585	-0.973394	-0.973394	-0.972456	-0.982015	-0.925948	-0.860169	-0.917893	-0.94988	-0.939358	-0.944496	-0.944848
SP.POP.6569.FE.5Y	Population ages 65-69, female (% of female population)	Female population between the ages 65 to 69 as a percentage of the total female population.	Health: Population: Structure	Health	0.925072	0.928504	0.856723	0.867327	0.98857	0.941153	0.870349	0.870349	0.95255	0.914514	0.854135	0.854135	0.863257	0.854135	0.834175	0.834175	0.843982	0.834175	0.914406	0.862221	0.842601	-0.772547	-0.750984	-0.739939	-0.770142	-0.763139	-0.774299	-0.796743	0.864876	0.853572	0.860924	0.849338	0.82984	-0.920198	-0.845369	-0.845369	-0.843989	-0.864843	-0.887732	-0.644668	-0.78808	-0.786454	-0.74383	-0.761375	-0.766787
SP.POP.6569.MA.5Y	Population ages 65-69, male (% of male population)	Male population between the ages 65 to 69 as a percentage of the total male population.	Health: Population: Structure	Health	0.917321	0.9233	0.849525	0.861113	0.989606	0.93763	0.863088	0.863088	0.94934	0.910072	0.846155	0.846155	0.859771	0.846155	0.825724	0.825724	0.840241	0.825724	0.910218	0.859083	0.839222	-0.765873	-0.74494	-0.73234	-0.764307	-0.757406	-0.768416	-0.789092	0.858905	0.847242	0.85484	0.842901	0.823025	-0.920174	-0.838855	-0.838855	-0.837505	-0.858668	-0.88748	-0.639686	-0.785297	-0.780337	-0.735516	-0.753891	-0.759476
SP.POP.65UP.FE.IN	Population ages 65 and above, female	Female population 65 years of age or older. Population is based on the de facto definition of population, which counts all residents regardless of legal status or citizenship.	Health: Population: Structure	Health	0.961787	0.985	0.959989	0.964654	0.953858	0.986816	0.952489	0.952489	0.972633	0.981656	0.950699	0.950699	0.960127	0.950699	0.939302	0.939302	0.949775	0.939302	0.982493	0.960622	0.950071	-0.894481	-0.855295	-0.889992	-0.856073	-0.847425	-0.862118	-0.92555	0.964074	0.958145	0.962063	0.95587	0.945582	-0.969825	-0.95385	-0.95385	-0.953305	-0.962841	-0.971998	-0.822588	-0.922257	-0.919811	-0.887737	-0.901306	-0.905796
SP.POP.80UP.FE.5Y	Population ages 80 and above, female (% of female population)	Female population between the ages 80 and above as a percentage of the total female population.	Health: Population: Structure	Health	0.911638	0.964283	0.992012	0.991446	0.770572	0.949884	0.984236	0.984236	0.913342	0.971552	0.991169	0.991169	0.984055	0.991169	0.993665	0.993665	0.987239	0.993665	0.971449	0.983099	0.985914	-0.975223	-0.924778	-0.990653	-0.90185	-0.892773	-0.909132	-0.996568	0.991632	0.993878	0.992463	0.99458	0.996291	-0.928327	-0.995049	-0.995049	-0.995043	-0.992285	-0.936287	-0.950363	-0.969348	-0.996197	-0.99545	-0.996846	-0.996692
SP.POP.80UP.MA.5Y	Population ages 80 and above, male (% of male population)	Male population between the ages 80 and above as a percentage of the total male population.	Health: Population: Structure	Health	0.922745	0.973845	0.990875	0.991614	0.784985	0.960269	0.990874	0.990874	0.932604	0.977339	0.992989	0.992989	0.983121	0.992989	0.993987	0.993987	0.984625	0.993987	0.976469	0.980902	0.981892	-0.974056	-0.9285	-0.979771	-0.909299	-0.900622	-0.916148	-0.990486	0.991197	0.992482	0.991663	0.992874	0.99245	-0.935287	-0.992883	-0.992883	-0.992587	-0.99289	-0.928105	-0.931262	-0.955429	-0.988553	-0.988072	-0.989352	-0.988885
SP.POP.DPND.YG	Age dependency ratio, young (% of working-age population)	Age dependency ratio, young, is the ratio of younger dependents--people younger than 15--to the working-age population--those ages 15-64. Data are shown as the proportion of dependents per 100 working-age population.	Health: Population: Dynamics	Health	-0.912908	-0.964762	-0.994836	-0.993413	-0.779652	-0.950973	-0.982563	-0.982563	-0.911202	-0.972794	-0.991502	-0.991502	-0.986177	-0.991502	-0.993739	-0.993739	-0.989173	-0.993739	-0.973017	-0.985793	-0.988506	0.974322	0.922871	0.992852	0.900339	0.891151	0.907699	0.998936	-0.993794	-0.995998	-0.994623	-0.99667	-0.998596	0.929661	0.997188	0.997188	0.997292	0.993892	0.946067	0.953707	0.976095	0.998053	0.994873	0.997233	0.997675
SP.POP.TOTL	Population, total	Total population is based on the de facto definition of population, which counts all residents regardless of legal status or citizenship. The values shown are midyear estimates.	Health: Population: Structure	Health	0.938149	0.982205	0.999995	0.999133	0.83413	0.971429	0.987062	0.987062	0.938079	0.986662	0.994075	0.994075	0.990984	0.994075	0.99288	0.99288	0.990552	0.99288	0.986894	0.990623	0.989913	-0.966568	-0.917594	-0.980073	-0.901105	-0.891923	-0.908204	-0.993929	0.999228	0.999491	0.999377	0.999462	0.998415	-0.948023	-0.999362	-0.999362	-0.999308	-0.999014	-0.963983	-0.932482	-0.974462	-0.990667	-0.980263	-0.985452	-0.987061
SP.POP.TOTL.FE.IN	Population, female	Female population is based on the de facto definition of population, which counts all female residents regardless of legal status or citizenship.	Health: Population: Structure	Health	0.939049	0.982674	0.999984	0.999097	0.836761	0.972065	0.98681	0.98681	0.93892	0.986984	0.993826	0.993826	0.99092	0.993826	0.992455	0.992455	0.990317	0.992455	0.987224	0.990574	0.989696	-0.965782	-0.916878	-0.979179	-0.900689	-0.891503	-0.907778	-0.993394	0.999187	0.999356	0.999303	0.999292	0.998113	-0.948415	-0.999164	-0.999164	-0.999107	-0.998933	-0.964821	-0.931238	-0.974256	-0.990001	-0.979157	-0.984519	-0.986209
SP.POP.TOTL.FE.ZS	Population, female (% of total population)	Female population is the percentage of the population that is female. Population is based on the de facto definition of population, which counts all residents regardless of legal status or citizenship.	Health: Population: Structure	Health	0.937992	0.962714	0.964741	0.96146	0.907406	0.958423	0.938597	0.938597	0.932104	0.961427	0.947479	0.947479	0.951519	0.947479	0.939588	0.939588	0.944491	0.939588	0.961977	0.951898	0.944722	-0.899789	-0.854375	-0.911446	-0.850227	-0.841118	-0.856741	-0.938393	0.961425	0.958212	0.960376	0.956887	0.951219	-0.922599	-0.95583	-0.95583	-0.955736	-0.959334	-0.9645	-0.852457	-0.933738	-0.9291	-0.901091	-0.913148	-0.918262
SP.POP.TOTL.MA.IN	Population, male	Male population is based on the de facto definition of population, which counts all male residents regardless of legal status or citizenship.	Health: Population: Structure	Health	0.93717	0.981676	0.999968	0.999131	0.831344	0.970725	0.987286	0.987286	0.937162	0.986286	0.994298	0.994298	0.991012	0.994298	0.993285	0.993285	0.99076	0.993285	0.986511	0.990635	0.990103	-0.967353	-0.918307	-0.98097	-0.901505	-0.892327	-0.908614	-0.99445	0.999232	0.999594	0.999415	0.999601	0.998691	-0.947576	-0.999529	-0.999529	-0.999478	-0.99906	-0.963069	-0.933748	-0.974639	-0.991325	-0.981381	-0.986391	-0.987915
SP.POP.TOTL.MA.ZS	Population, male (% of total population)	Male population is the percentage of the population that is male. Population is based on the de facto definition of population, which counts all residents regardless of legal status or citizenship.	Health: Population: Structure	Health	-0.937991	-0.962714	-0.964741	-0.96146	-0.907406	-0.958424	-0.938598	-0.938598	-0.932104	-0.961428	-0.947479	-0.947479	-0.95152	-0.947479	-0.939588	-0.939588	-0.944492	-0.939588	-0.961977	-0.951899	-0.944723	0.899789	0.854375	0.911446	0.850227	0.841119	0.856742	0.938393	-0.961425	-0.958213	-0.960377	-0.956887	-0.951219	0.922599	0.95583	0.95583	0.955736	0.959334	0.9645	0.852456	0.933737	0.9291	0.90109	0.913148	0.918262
SP.RUR.TOTL.ZS	Rural population (% of total population)	Rural population refers to people living in rural areas as defined by national statistical offices. It is calculated as the difference between total population and urban population.	Environment: Density & urbanization	Environment	-0.943379	-0.986485	-0.998344	-0.999187	-0.855474	-0.978311	-0.985815	-0.985815	-0.946201	-0.991276	-0.991719	-0.991719	-0.993743	-0.991719	-0.98913	-0.98913	-0.992138	-0.98913	-0.99196	-0.994028	-0.992194	0.961273	0.912601	0.973254	0.897487	0.888281	0.904569	0.989193	-0.99944	-0.998766	-0.999275	-0.998399	-0.996169	0.960392	0.998059	0.998059	0.997992	0.998785	0.974478	0.925737	0.976322	0.987317	0.972733	0.979533	0.981577
SP.URB.TOTL	Urban population	Urban population refers to people living in urban areas as defined by national statistical offices. It is calculated using World Bank population estimates and urban ratios from the United Nations World Urbanization Prospects. Aggregation of urban and rural population may not add up to total population because of different country coverages.	Environment: Density & urbanization	Environment	0.945003	0.987443	0.999118	0.999541	0.854264	0.978679	0.987242	0.987242	0.947696	0.991359	0.992847	0.992847	0.992884	0.992847	0.99028	0.99028	0.991201	0.99028	0.991795	0.992797	0.990852	-0.962097	-0.914038	-0.973144	-0.899385	-0.890225	-0.906404	-0.989582	0.99964	0.99902	0.999486	0.998675	0.996364	-0.958212	-0.998315	-0.998315	-0.998205	-0.999228	-0.971252	-0.92391	-0.973768	-0.986812	-0.973132	-0.979586	-0.981542
SP.URB.TOTL.IN.ZS	Urban population (% of total population)	Urban population refers to people living in urban areas as defined by national statistical offices. The data are collected and smoothed by United Nations Population Division.	Environment: Density & urbanization	Environment	0.943379	0.986485	0.998344	0.999187	0.855474	0.978311	0.985815	0.985815	0.946201	0.991276	0.991719	0.991719	0.993743	0.991719	0.98913	0.98913	0.992138	0.98913	0.99196	0.994028	0.992194	-0.961273	-0.912601	-0.973254	-0.897487	-0.888281	-0.904569	-0.989193	0.99944	0.998766	0.999275	0.998399	0.996169	-0.960392	-0.998059	-0.998059	-0.997992	-0.998785	-0.974478	-0.925737	-0.976322	-0.987317	-0.972733	-0.979533	-0.981577
TM.VAL.MRCH.R1.ZS	Merchandise imports from low- and middle-income economies in East Asia & Pacific (% of total merchandise imports)	Merchandise imports from low- and middle-income economies in East Asia and Pacific are the sum of merchandise imports by the reporting economy from low- and middle-income economies in the East Asia and Pacific region according to the World Bank classification of economies. Data are expressed as a percentage of total merchandise imports by the economy. Data are computed only if at least half of th…	Private Sector & Trade: Imports	Private Sector & Trade	0.916769	0.929101	0.891127	0.893215	0.900646	0.923653	0.884192	0.884192	0.946683	0.910079	0.88108	0.88108	0.877052	0.88108	0.867977	0.867977	0.864191	0.867977	0.907787	0.872686	0.859063	-0.832094	-0.803145	-0.809085	-0.809454	-0.801851	-0.814109	-0.847552	0.891549	0.884776	0.88916	0.882377	0.869441	-0.894361	-0.879765	-0.879765	-0.878609	-0.892698	-0.864974	-0.736791	-0.822975	-0.834509	-0.808829	-0.819808	-0.823711
TM.VAL.MRCH.WR.ZS	Merchandise imports from low- and middle-income economies within region (% of total merchandise imports)	Merchandise imports from low- and middle-income economies within region are the sum of merchandise imports by the reporting economy from other low- and middle-income economies in the same World Bank region according to the World Bank classification of economies. Data are as a percentage of total merchandise imports by the economy. Data are computed only if at least half of the economies in the pa…	Private Sector & Trade: Imports	Private Sector & Trade	0.916769	0.929101	0.891127	0.893215	0.900646	0.923653	0.884192	0.884192	0.946683	0.910079	0.88108	0.88108	0.877052	0.88108	0.867977	0.867977	0.864191	0.867977	0.907787	0.872686	0.859063	-0.832094	-0.803145	-0.809085	-0.809454	-0.801851	-0.814109	-0.847552	0.891549	0.884776	0.88916	0.882377	0.869441	-0.894361	-0.879765	-0.879765	-0.878609	-0.892698	-0.864974	-0.736791	-0.822975	-0.834509	-0.808829	-0.819808	-0.823711
SH.MLR.INCD.P3	Incidence of malaria (per 1,000 population at risk)	Incidence of malaria is the number of new cases of malaria in a year per 1,000 population at risk.	Health: Risk factors	Health	-0.892917	-0.879808	-0.827079	-0.830817	-0.895273	-0.879137	-0.83927	-0.83927	-0.887909	-0.862598	-0.830145	-0.830145	-0.808243	-0.830145	-0.815423	-0.815423	-0.79268	-0.815423	-0.860306	-0.804149	-0.788056	0.73927	0.707689	0.72321	0.720494	0.712256	0.725151	0.775047	-0.827298	-0.819418	-0.824461	-0.816245	-0.801508	0.841023	0.813269	0.813269	0.811774	0.827936	0.80275	0.63009	0.737118	0.758653	0.735273	0.745369	0.74891
[truncated: 48 more columns]

## Sheet: Cambodia
	Indicator Name	Description	Topic	Topic group	DC.DAC.USAL.CD	EG.CFT.ACCS.UR.ZS	EN.POP.DNST	EN.URB.LCTY	IT.NET.USER.ZS	NV.IND.TOTL.CN	NV.IND.TOTL.KD	NV.IND.TOTL.KN	NY.ADJ.DKAP.GN.ZS	NY.GDP.MKTP.CN.AD	NY.GDP.MKTP.KD	NY.GDP.MKTP.KN	NY.GDP.MKTP.PP.CD	NY.GDP.MKTP.PP.KD	NY.GDP.PCAP.KD	NY.GDP.PCAP.KN	NY.GDP.PCAP.PP.CD	NY.GDP.PCAP.PP.KD	NY.GNP.MKTP.CN.AD	NY.GNP.MKTP.PP.CD	NY.GNP.PCAP.PP.CD	SH.DTH.IMRT	SH.DTH.MORT	SH.DTH.NMRT	SH.DYN.MORT	SH.DYN.MORT.FE	SH.DYN.MORT.MA	SH.DYN.NMRT	SH.H2O.BASW.RU.ZS	SH.H2O.BASW.UR.ZS	SH.H2O.BASW.ZS	SH.STA.BASS.RU.ZS	SH.STA.BASS.ZS	SH.STA.MMRT	SH.STA.ODFC.RU.ZS	SH.STA.ODFC.UR.ZS	SH.STA.ODFC.ZS	SH.STA.SMSS.UR.ZS	SL.AGR.EMPL.FE.ZS	SL.AGR.EMPL.MA.ZS	SL.AGR.EMPL.ZS	SL.EMP.SELF.FE.ZS	SL.EMP.SELF.MA.ZS	SL.EMP.SELF.ZS	SL.EMP.VULN.FE.ZS
DC.DAC.USAL.CD	Net bilateral aid flows from DAC donors, United States (current US$)	Net bilateral aid flows from DAC donors are the net disbursements of official development assistance (ODA) or official aid from the members of the Development Assistance Committee (DAC). Net disbursements are gross disbursements of grants and loans minus repayments of principal on earlier loans. ODA consists of loans made on concessional terms (with a grant element of at least 25 percent, calcula…	Economic Policy & Debt: Official development assistance	Economic Policy & Debt	1	0.884478	0.896391	0.861899	0.646594	0.772753	0.82528	0.82528	0.841626	0.831732	0.858097	0.858097	0.848149	0.858097	0.870447	0.870447	0.862237	0.870447	0.835033	0.851669	0.866752	-0.928541	-0.933296	-0.914228	-0.929867	-0.930452	-0.929529	-0.914989	0.913421	0.909373	0.91022	0.881074	0.881127	-0.919141	-0.891339	-0.891339	-0.890775	0.903219	-0.871772	-0.872651	-0.873558	-0.798512	-0.813038	-0.808306	-0.799893
EG.CFT.ACCS.UR.ZS	Access to clean fuels and technologies for cooking, urban (% of urban population)	Access to clean fuels and technologies for cooking, urban is the proportion of urban population primarily using clean cooking fuels and technologies for cooking. Under WHO guidelines, kerosene is excluded from clean cooking fuels.	Environment: Energy production & use	Environment	0.884478	1	0.999312	0.991604	0.815582	0.922445	0.960858	0.960858	0.984015	0.979299	0.988179	0.988179	0.980902	0.988179	0.990764	0.990764	0.986163	0.990764	0.97941	0.980739	0.986059	-0.969815	-0.947816	-0.992145	-0.950361	-0.945667	-0.954255	-0.989654	0.994532	0.996456	0.99597	0.998212	0.998447	-0.9223	-0.999186	-0.999186	-0.999316	0.995295	-0.978613	-0.974899	-0.978064	-0.966906	-0.971205	-0.970449	-0.968064
EN.POP.DNST	Population density (people per sq. km of land area)	Population density is midyear population divided by land area in square kilometers. Population is based on the de facto definition of population, which counts all residents regardless of legal status or citizenship--except for refugees not permanently settled in the country of asylum, who are generally considered part of the population of their country of origin. Land area is a country's total ar…	Environment: Density & urbanization	Environment	0.896391	0.999312	1	0.990363	0.812846	0.921632	0.960602	0.960602	0.982127	0.977639	0.987784	0.987784	0.9804	0.987784	0.991226	0.991226	0.986397	0.991226	0.977925	0.980444	0.986536	-0.975341	-0.955597	-0.995096	-0.957368	-0.953083	-0.960918	-0.992457	0.997076	0.998656	0.99814	0.997755	0.997953	-0.929748	-0.99956	-0.99956	-0.999595	0.997395	-0.979699	-0.974588	-0.978367	-0.960335	-0.965015	-0.964121	-0.961554
EN.URB.LCTY	Population in largest city	Population in largest city is the urban population living in the country's largest metropolitan area.	Environment: Density & urbanization	Environment	0.861899	0.991604	0.990363	1	0.881388	0.962671	0.986045	0.986045	0.988121	0.994788	0.996423	0.996423	0.995668	0.996423	0.993558	0.993558	0.995559	0.993558	0.995094	0.995767	0.995637	-0.93783	-0.909605	-0.974695	-0.910396	-0.904522	-0.915358	-0.966858	0.978125	0.984677	0.981468	0.997093	0.996914	-0.871448	-0.993975	-0.993975	-0.99383	0.991661	-0.974432	-0.972716	-0.974933	-0.956598	-0.961935	-0.96035	-0.957759
IT.NET.USER.ZS	Individuals using the Internet (% of population)	Internet users are individuals who have used the Internet (from any location) in the last 3 months. The Internet can be used via a computer, mobile phone, personal digital assistant, games machine, digital TV etc.	Infrastructure: Communications	Infrastructure	0.646594	0.815582	0.812846	0.881388	1	0.970863	0.936069	0.936069	0.859136	0.908259	0.885342	0.885342	0.904914	0.885342	0.865156	0.865156	0.886684	0.865156	0.908478	0.905146	0.886558	-0.685628	-0.639798	-0.769457	-0.634568	-0.625436	-0.642567	-0.744106	0.775893	0.797614	0.78536	0.845793	0.844157	-0.567306	-0.828676	-0.828676	-0.827568	0.831328	-0.829847	-0.835635	-0.834094	-0.784382	-0.796046	-0.790216	-0.785046
NV.IND.TOTL.CN	Industry (including construction), value added (current LCU)	Industry (including construction) corresponds to ISIC divisions 05-43 and includes manufacturing (ISIC divisions 10-33). It comprises value added in mining, manufacturing (also reported as a separate subgroup), construction, electricity, water, and gas. Value added is the net output of a sector after adding up all outputs and subtracting intermediate inputs. It is calculated without making deduct…	Economic Policy & Debt: National accounts: Local currency at current prices: Value added	Economic Policy & Debt	0.772753	0.922445	0.921632	0.962671	0.970863	1	0.991215	0.991215	0.941624	0.978949	0.967657	0.967657	0.978303	0.967657	0.956445	0.956445	0.969222	0.956445	0.97902	0.978291	0.969002	-0.828745	-0.791434	-0.890862	-0.78869	-0.781058	-0.795302	-0.873236	0.89633	0.911121	0.90282	0.94242	0.94131	-0.733157	-0.931807	-0.931807	-0.930998	0.933061	-0.920342	-0.919249	-0.920957	-0.881944	-0.890118	-0.886489	-0.882918
NV.IND.TOTL.KD	Industry (including construction), value added (constant 2015 US$)	Industry (including construction) corresponds to ISIC divisions 05-43 and includes manufacturing (ISIC divisions 10-33). It comprises value added in mining, manufacturing (also reported as a separate subgroup), construction, electricity, water, and gas. Value added is the net output of a sector after adding up all outputs and subtracting intermediate inputs. It is calculated without making deduct…	Economic Policy & Debt: National accounts: US$ at constant 2015 prices: Value added	Economic Policy & Debt	0.82528	0.960858	0.960602	0.986045	0.936069	0.991215	1	1	0.963854	0.993151	0.99041	0.99041	0.994766	0.99041	0.984301	0.984301	0.990734	0.984301	0.993038	0.994501	0.990316	-0.88877	-0.856785	-0.938225	-0.855256	-0.848637	-0.860987	-0.925294	0.942396	0.95318	0.947253	0.974294	0.973611	-0.80782	-0.967545	-0.967545	-0.96701	0.967799	-0.956626	-0.956103	-0.957668	-0.926921	-0.933499	-0.930907	-0.927743
NV.IND.TOTL.KN	Industry (including construction), value added (constant LCU)	Industry (including construction) corresponds to ISIC divisions 05-43 and includes manufacturing (ISIC divisions 10-33). It comprises value added in mining, manufacturing (also reported as a separate subgroup), construction, electricity, water, and gas. Value added is the net output of a sector after adding up all outputs and subtracting intermediate inputs. It is calculated without making deduct…	Economic Policy & Debt: National accounts: Local currency at constant prices: Value added	Economic Policy & Debt	0.82528	0.960858	0.960602	0.986045	0.936069	0.991215	1	1	0.963854	0.993151	0.99041	0.99041	0.994766	0.99041	0.984301	0.984301	0.990734	0.984301	0.993038	0.994501	0.990316	-0.88877	-0.856785	-0.938225	-0.855256	-0.848637	-0.860987	-0.925294	0.942396	0.95318	0.947253	0.974294	0.973611	-0.80782	-0.967545	-0.967545	-0.96701	0.967799	-0.956626	-0.956103	-0.957668	-0.926921	-0.933499	-0.930907	-0.927743
NY.ADJ.DKAP.GN.ZS	Adjusted savings: consumption of fixed capital (% of GNI)	Consumption of fixed capital represents the replacement value of capital used up in the process of production.	Economic Policy & Debt: National accounts: Adjusted savings & income	Economic Policy & Debt	0.841626	0.984015	0.982127	0.988121	0.859136	0.941624	0.963854	0.963854	1	0.980165	0.980783	0.980783	0.977409	0.980783	0.977603	0.977603	0.977139	0.977603	0.980324	0.977321	0.976922	-0.935882	-0.909033	-0.970155	-0.909632	-0.904105	-0.914225	-0.96258	0.971923	0.977632	0.974995	0.986789	0.986895	-0.871582	-0.985007	-0.985007	-0.985057	0.983108	-0.965254	-0.960702	-0.964211	-0.947855	-0.953476	-0.951857	-0.949213
NY.GDP.MKTP.CN.AD	GDP: linked series (current LCU)	GDP is the sum of gross value added by all resident producers in the economy plus any product taxes and minus any subsidies not included in the value of the products. It is calculated without making deductions for depreciation of fabricated assets or for depletion and degradation of natural resources. This series has been linked to produce a consistent time series to counteract breaks in series o…	Economic Policy & Debt: National accounts: Local currency at current prices: Aggregate indicators	Economic Policy & Debt	0.831732	0.979299	0.977639	0.994788	0.908259	0.978949	0.993151	0.993151	0.980165	1	0.997011	0.997011	0.998814	0.997011	0.992611	0.992611	0.996928	0.992611	0.999906	0.998512	0.996554	-0.911739	-0.879893	-0.955915	-0.880952	-0.874338	-0.886569	-0.946372	0.960821	0.96921	0.964962	0.988118	0.98765	-0.838987	-0.982631	-0.982631	-0.982327	0.979345	-0.964183	-0.959668	-0.963061	-0.942228	-0.9479	-0.945979	-0.943353
NY.GDP.MKTP.KD	GDP (constant 2015 US$)	GDP at purchaser's prices is the sum of gross value added by all resident producers in the economy plus any product taxes and minus any subsidies not included in the value of the products. It is calculated without making deductions for depreciation of fabricated assets or for depletion and degradation of natural resources. Data are in constant 2015 prices, expressed in U.S. dollars. Dollar figure…	Economic Policy & Debt: National accounts: US$ at constant 2015 prices: Aggregate indicators	Economic Policy & Debt	0.858097	0.988179	0.987784	0.996423	0.885342	0.967657	0.99041	0.99041	0.980783	0.997011	1	1	0.998041	1	0.998812	0.998812	0.999053	0.998812	0.99677	0.997569	0.998525	-0.935374	-0.907934	-0.971931	-0.908901	-0.903116	-0.913826	-0.964504	0.975723	0.982008	0.978841	0.994121	0.993839	-0.872013	-0.991031	-0.991031	-0.990795	0.988478	-0.977021	-0.973435	-0.97645	-0.954261	-0.959707	-0.958018	-0.955238
NY.GDP.MKTP.KN	GDP (constant LCU)	GDP is the sum of gross value added by all resident producers in the economy plus any product taxes and minus any subsidies not included in the value of the products. It is calculated without making deductions for depreciation of fabricated assets or for depletion and degradation of natural resources. Data are in constant local currency.	Economic Policy & Debt: National accounts: Local currency at constant prices: Aggregate indicators	Economic Policy & Debt	0.858097	0.988179	0.987784	0.996423	0.885342	0.967657	0.99041	0.99041	0.980783	0.997011	1	1	0.998041	1	0.998812	0.998812	0.999053	0.998812	0.99677	0.997569	0.998525	-0.935374	-0.907934	-0.971931	-0.908901	-0.903116	-0.913826	-0.964504	0.975723	0.982008	0.978841	0.994121	0.993839	-0.872013	-0.991031	-0.991031	-0.990795	0.988478	-0.977021	-0.973435	-0.97645	-0.954261	-0.959707	-0.958018	-0.955238
NY.GDP.MKTP.PP.CD	GDP, PPP (current international $)	This indicator provides values for gross domestic product (GDP) expressed in current international dollars, converted by purchasing power parity (PPP) conversion factor. GDP is the sum of gross value added by all resident producers in the country plus any product taxes and minus any subsidies not included in the value of the products. PPP conversion factor is a spatial price deflator and currency…	Economic Policy & Debt: Purchasing power parity	Economic Policy & Debt	0.848149	0.980902	0.9804	0.995668	0.904914	0.978303	0.994766	0.994766	0.977409	0.998814	0.998041	0.998041	1	0.998041	0.994542	0.994542	0.998957	0.994542	0.998875	0.999882	0.998808	-0.919549	-0.889787	-0.960898	-0.890151	-0.883926	-0.895455	-0.951463	0.965491	0.973486	0.96929	0.989832	0.989349	-0.84848	-0.98513	-0.98513	-0.984759	0.983316	-0.966033	-0.962472	-0.965439	-0.940618	-0.946815	-0.944701	-0.941749
NY.GDP.MKTP.PP.KD	GDP, PPP (constant 2021 international $)	PPP GDP is gross domestic product converted to international dollars using purchasing power parity rates. An international dollar has the same purchasing power over GDP as the U.S. dollar has in the United States. GDP is the sum of gross value added by all resident producers in the country plus any product taxes and minus any subsidies not included in the value of the products. It is calculated w…	Economic Policy & Debt: Purchasing power parity	Economic Policy & Debt	0.858097	0.988179	0.987784	0.996423	0.885342	0.967657	0.99041	0.99041	0.980783	0.997011	1	1	0.998041	1	0.998812	0.998812	0.999053	0.998812	0.99677	0.997569	0.998525	-0.935374	-0.907934	-0.971931	-0.908901	-0.903116	-0.913826	-0.964504	0.975723	0.982008	0.978841	0.994121	0.993839	-0.872013	-0.991031	-0.991031	-0.990795	0.988478	-0.977021	-0.973435	-0.97645	-0.954261	-0.959707	-0.958018	-0.955238
NY.GDP.PCAP.KD	GDP per capita (constant 2015 US$)	GDP per capita is gross domestic product divided by midyear population. GDP is the sum of gross value added by all resident producers in the economy plus any product taxes and minus any subsidies not included in the value of the products. It is calculated without making deductions for depreciation of fabricated assets or for depletion and degradation of natural resources. Data are in constant 201…	Economic Policy & Debt: National accounts: US$ at constant 2015 prices: Aggregate indicators	Economic Policy & Debt	0.870447	0.990764	0.991226	0.993558	0.865156	0.956445	0.984301	0.984301	0.977603	0.992611	0.998812	0.998812	0.994542	0.998812	1	1	0.997747	1	0.992284	0.993973	0.997155	-0.947854	-0.923342	-0.978843	-0.9246	-0.919351	-0.92906	-0.973128	0.982235	0.98689	0.984577	0.994634	0.994446	-0.891632	-0.993129	-0.993129	-0.992925	0.990651	-0.980165	-0.975496	-0.979003	-0.955796	-0.961072	-0.959573	-0.956746
NY.GDP.PCAP.KN	GDP per capita (constant LCU)	GDP per capita is gross domestic product divided by midyear population. GDP at purchaser's prices is the sum of gross value added by all resident producers in the economy plus any product taxes and minus any subsidies not included in the value of the products. It is calculated without making deductions for depreciation of fabricated assets or for depletion and degradation of natural resources. Da…	Economic Policy & Debt: National accounts: Local currency at constant prices: Aggregate indicators	Economic Policy & Debt	0.870447	0.990764	0.991226	0.993558	0.865156	0.956445	0.984301	0.984301	0.977603	0.992611	0.998812	0.998812	0.994542	0.998812	1	1	0.997747	1	0.992284	0.993973	0.997155	-0.947854	-0.923342	-0.978843	-0.9246	-0.919351	-0.92906	-0.973128	0.982235	0.98689	0.984577	0.994634	0.994446	-0.891632	-0.993129	-0.993129	-0.992925	0.990651	-0.980165	-0.975496	-0.979003	-0.955796	-0.961072	-0.959573	-0.956746
NY.GDP.PCAP.PP.CD	GDP per capita, PPP (current international $)	This indicator provides per capita values for gross domestic product (GDP) expressed in current international dollars converted by purchasing power parity (PPP) conversion factor. GDP is the sum of gross value added by all resident producers in the country plus any product taxes and minus any subsidies not included in the value of the products. conversion factor is a spatial price deflator and cu…	Economic Policy & Debt: Purchasing power parity	Economic Policy & Debt	0.862237	0.986163	0.986397	0.995559	0.886684	0.969222	0.990734	0.990734	0.977139	0.996928	0.999053	0.999053	0.998957	0.999053	0.997747	0.997747	1	0.997747	0.996947	0.998788	0.99984	-0.93415	-0.907054	-0.970129	-0.907755	-0.90202	-0.912629	-0.962368	0.97439	0.980807	0.977453	0.993022	0.992635	-0.869676	-0.989839	-0.989839	-0.989506	0.988024	-0.9707	-0.966057	-0.96952	-0.94426	-0.950344	-0.948404	-0.945394
NY.GDP.PCAP.PP.KD	GDP per capita, PPP (constant 2021 international $)	GDP per capita based on purchasing power parity (PPP). PPP GDP is gross domestic product converted to international dollars using purchasing power parity rates. An international dollar has the same purchasing power over GDP as the U.S. dollar has in the United States. GDP at purchaser's prices is the sum of gross value added by all resident producers in the country plus any product taxes and minu…	Economic Policy & Debt: Purchasing power parity	Economic Policy & Debt	0.870447	0.990764	0.991226	0.993558	0.865156	0.956445	0.984301	0.984301	0.977603	0.992611	0.998812	0.998812	0.994542	0.998812	1	1	0.997747	1	0.992284	0.993973	0.997155	-0.947854	-0.923342	-0.978843	-0.9246	-0.919351	-0.92906	-0.973128	0.982235	0.98689	0.984577	0.994634	0.994446	-0.891632	-0.993129	-0.993129	-0.992925	0.990651	-0.980165	-0.975496	-0.979003	-0.955796	-0.961072	-0.959573	-0.956746
NY.GNP.MKTP.CN.AD	GNI: linked series (current LCU)	GNI (formerly GNP) is the sum of value added by all resident producers plus any product taxes (less subsidies) not included in the valuation of output plus net receipts of primary income (compensation of employees and property income) from abroad. This series has been linked to produce a consistent time series to counteract breaks in series over time due to changes in base years, source data and …	Economic Policy & Debt: National accounts: Local currency at current prices: Expenditure on GDP	Economic Policy & Debt	0.835033	0.97941	0.977925	0.995094	0.908478	0.97902	0.993038	0.993038	0.980324	0.999906	0.99677	0.99677	0.998875	0.99677	0.992284	0.992284	0.996947	0.992284	1	0.998782	0.996815	-0.912125	-0.880402	-0.956145	-0.881408	-0.874818	-0.887002	-0.94652	0.961147	0.96955	0.965262	0.988422	0.987926	-0.839261	-0.982933	-0.982933	-0.982603	0.979807	-0.963739	-0.959434	-0.962731	-0.939892	-0.945984	-0.943892	-0.941058
NY.GNP.MKTP.PP.CD	GNI, PPP (current international $)	This indicator provides values for gross national income (GNI. Formerly GNP) expressed in current international dollars converted by purchasing power parity (PPP) conversion factor. Gross national income is the sum of value added by all resident producers plus any product taxes (less subsidies) not included in the valuation of output plus net receipts of primary income (compensation of employees …	Economic Policy & Debt: Purchasing power parity	Economic Policy & Debt	0.851669	0.980739	0.980444	0.995767	0.905146	0.978291	0.994501	0.994501	0.977321	0.998512	0.997569	0.997569	0.999882	0.997569	0.993973	0.993973	0.998788	0.993973	0.998782	1	0.998911	-0.91968	-0.890062	-0.96087	-0.890357	-0.88416	-0.895635	-0.95133	0.965574	0.973593	0.969345	0.989911	0.989394	-0.848458	-0.985199	-0.985199	-0.984797	0.983576	-0.965281	-0.961967	-0.96482	-0.93768	-0.944362	-0.942048	-0.938856
NY.GNP.PCAP.PP.CD	GNI per capita, PPP (current international $)	This indicator provides per capita values for gross national income (GNI. Formerly GNP) expressed in current international dollars converted by purchasing power parity (PPP) conversion factor. GNI is the sum of value added by all resident producers plus any product taxes (less subsidies) not included in the valuation of output plus net receipts of primary income (compensation of employees and pro…	Economic Policy & Debt: Purchasing power parity	Economic Policy & Debt	0.866752	0.986059	0.986536	0.995637	0.886558	0.969002	0.990316	0.990316	0.976922	0.996554	0.998525	0.998525	0.998808	0.998525	0.997155	0.997155	0.99984	0.997155	0.996815	0.998911	1	-0.934509	-0.90761	-0.970195	-0.908254	-0.902556	-0.913092	-0.962366	0.974607	0.981018	0.977624	0.993143	0.99272	-0.870034	-0.989978	-0.989978	-0.989611	0.988358	-0.969785	-0.965413	-0.968752	-0.940912	-0.947534	-0.945377	-0.942098
SH.DTH.IMRT	Number of infant deaths	Number of infants dying before reaching one year of age.	Health: Mortality	Health	-0.928541	-0.969815	-0.975341	-0.93783	-0.685628	-0.828745	-0.88877	-0.88877	-0.935882	-0.911739	-0.935374	-0.935374	-0.919549	-0.935374	-0.947854	-0.947854	-0.93415	-0.947854	-0.912125	-0.91968	-0.934509	1	0.996855	0.991408	0.997271	0.996161	0.998048	0.994538	-0.989247	-0.983883	-0.986731	-0.959111	-0.959902	0.984246	0.969383	0.969383	0.969575	-0.972259	0.95035	0.938889	0.945524	0.920795	0.9247	0.924678	0.922099
SH.DTH.MORT	Number of under-five deaths	Number of children dying before reaching age five.	Health: Mortality	Health	-0.933296	-0.947816	-0.955597	-0.909605	-0.639798	-0.791434	-0.856785	-0.856785	-0.909033	-0.879893	-0.907934	-0.907934	-0.889787	-0.907934	-0.923342	-0.923342	-0.907054	-0.923342	-0.880402	-0.890062	-0.90761	0.996855	1	0.978847	0.999411	0.999497	0.999167	0.983409	-0.975255	-0.967856	-0.97153	-0.934862	-0.935787	0.991044	0.947981	0.947981	0.948144	-0.953606	0.931319	0.917053	0.924924	0.893321	0.897089	0.897263	0.894663
SH.DTH.NMRT	Number of neonatal deaths	Number of neonates dying before reaching 28 days of age.	Health: Mortality	Health	-0.914228	-0.992145	-0.995096	-0.974695	-0.769457	-0.890862	-0.938225	-0.938225	-0.970155	-0.955915	-0.971931	-0.971931	-0.960898	-0.971931	-0.978843	-0.978843	-0.970129	-0.978843	-0.956145	-0.96087	-0.970195	0.991408	0.978847	1	0.979307	0.976408	0.981652	0.998953	-0.999525	-0.998578	-0.999198	-0.987152	-0.987632	0.956578	0.992629	0.992629	0.992727	-0.993631	0.975476	0.967602	0.97264	0.950517	0.954945	0.954352	0.95172
SH.DYN.MORT	Mortality rate, under-5 (per 1,000 live births)	Under-five mortality rate is the probability per 1,000 that a newborn baby will die before reaching age five, if subject to age-specific mortality rates of the specified year.	Health: Mortality	Health	-0.929867	-0.950361	-0.957368	-0.910396	-0.634568	-0.78869	-0.855256	-0.855256	-0.909632	-0.880952	-0.908901	-0.908901	-0.890151	-0.908901	-0.9246	-0.9246	-0.907755	-0.9246	-0.881408	-0.890357	-0.908254	0.997271	0.999411	0.979307	1	0.999884	0.999915	0.984894	-0.976362	-0.96852	-0.972606	-0.93665	-0.937574	0.993175	0.949411	0.949411	0.949636	-0.953031	0.930999	0.917825	0.925203	0.897821	0.90148	0.901734	0.899153
SH.DYN.MORT.FE	Mortality rate, under-5, female (per 1,000 live births)	Under-five mortality rate, female is the probability per 1,000 that a newborn female baby will die before reaching age five, if subject to female age-specific mortality rates of the specified year.	Health: Mortality	Health	-0.930452	-0.945667	-0.953083	-0.904522	-0.625436	-0.781058	-0.848637	-0.848637	-0.904105	-0.874338	-0.903116	-0.903116	-0.883926	-0.903116	-0.919351	-0.919351	-0.90202	-0.919351	-0.874818	-0.88416	-0.902556	0.996161	0.999497	0.976408	0.999884	1	0.999603	0.982261	-0.973171	-0.964949	-0.969191	-0.931515	-0.932468	0.993985	0.944817	0.944817	0.94504	-0.948982	0.926838	0.913215	0.92079	0.892188	0.895873	0.896141	0.893523
SH.DYN.MORT.MA	Mortality rate, under-5, male (per 1,000 live births)	Under-five mortality rate, male is the probability per 1,000 that a newborn male baby will die before reaching age five, if subject to male age-specific mortality rates of the specified year.	Health: Mortality	Health	-0.929529	-0.954255	-0.960918	-0.915358	-0.642567	-0.795302	-0.860987	-0.860987	-0.914225	-0.886569	-0.913826	-0.913826	-0.895455	-0.913826	-0.92906	-0.92906	-0.912629	-0.92906	-0.887002	-0.895635	-0.913092	0.998048	0.999167	0.981652	0.999915	0.999603	1	0.987005	-0.978961	-0.971464	-0.975403	-0.940949	-0.941847	0.992312	0.953236	0.953236	0.953462	-0.956431	0.934563	0.9218	0.928996	0.902628	0.906236	0.906487	0.903953
SH.DYN.NMRT	Mortality rate, neonatal (per 1,000 live births)	Neonatal mortality rate is the number of neonates dying before reaching 28 days of age, per 1,000 live births in a given year.	Health: Mortality	Health	-0.914989	-0.989654	-0.992457	-0.966858	-0.744106	-0.873236	-0.925294	-0.925294	-0.96258	-0.946372	-0.964504	-0.964504	-0.951463	-0.964504	-0.973128	-0.973128	-0.962368	-0.973128	-0.94652	-0.95133	-0.962366	0.994538	0.983409	0.998953	0.984894	0.982261	0.987005	1	-0.998625	-0.996189	-0.997741	-0.982341	-0.982926	0.966058	0.988792	0.988792	0.988983	-0.98851	0.971138	0.963238	0.968293	0.950118	0.953851	0.953667	0.9513
SH.H2O.BASW.RU.ZS	People using at least basic drinking water services, rural (% of rural population)	The percentage of people using at least basic water services. This indicator encompasses both people using basic water services as well as those using safely managed water services. Basic drinking water services is defined as drinking water from an improved source, provided collection time is not more than 30 minutes for a round trip. Improved water sources include piped water, boreholes or tubew…	Health: Disease prevention	Health	0.913421	0.994532	0.997076	0.978125	0.775893	0.89633	0.942396	0.942396	0.971923	0.960821	0.975723	0.975723	0.965491	0.975723	0.982235	0.982235	0.97439	0.982235	0.961147	0.965574	0.974607	-0.989247	-0.975255	-0.999525	-0.976362	-0.973171	-0.978961	-0.998625	1	0.999321	0.999853	0.990111	0.990499	-0.953191	-0.994823	-0.994823	-0.994892	0.99471	-0.975775	-0.968457	-0.973235	-0.951604	-0.956102	-0.955463	-0.952853
SH.H2O.BASW.UR.ZS	People using at least basic drinking water services, urban (% of urban population)	The percentage of people using at least basic water services. This indicator encompasses both people using basic water services as well as those using safely managed water services. Basic drinking water services is defined as drinking water from an improved source, provided collection time is not more than 30 minutes for a round trip. Improved water sources include piped water, boreholes or tubew…	Health: Disease prevention	Health	0.909373	0.996456	0.998656	0.984677	0.797614	0.911121	0.95318	0.95318	0.977632	0.96921	0.982008	0.982008	0.973486	0.982008	0.98689	0.98689	0.980807	0.98689	0.96955	0.973593	0.981018	-0.983883	-0.967856	-0.998578	-0.96852	-0.964949	-0.971464	-0.996189	0.999321	1	0.999759	0.993925	0.994219	-0.942246	-0.997472	-0.997472	-0.997484	0.997699	-0.97901	-0.972217	-0.976757	-0.954155	-0.958814	-0.958002	-0.955397
SH.H2O.BASW.ZS	People using at least basic drinking water services (% of population)	The percentage of people using at least basic water services. This indicator encompasses both people using basic water services as well as those using safely managed water services. Basic drinking water services is defined as drinking water from an improved source, provided collection time is not more than 30 minutes for a round trip. Improved water sources include piped water, boreholes or tubew…	Health: Disease prevention	Health	0.91022	0.99597	0.99814	0.981468	0.78536	0.90282	0.947253	0.947253	0.974995	0.964962	0.978841	0.978841	0.96929	0.978841	0.984577	0.984577	0.977453	0.984577	0.965262	0.969345	0.977624	-0.986731	-0.97153	-0.999198	-0.972606	-0.969191	-0.975403	-0.997741	0.999853	0.999759	1	0.992256	0.992613	-0.948112	-0.99636	-0.99636	-0.996423	0.996051	-0.977346	-0.970532	-0.975085	-0.954287	-0.958802	-0.958111	-0.955521
SH.STA.BASS.RU.ZS	People using at least basic sanitation services, rural (% of rural population)	The percentage of people using at least basic sanitation services, that is, improved sanitation facilities that are not shared with other households. This indicator encompasses both people using basic sanitation services as well as those using safely managed sanitation services. Improved sanitation facilities include flush/pour flush to piped sewer systems, septic tanks or pit latrines; ventilate…	Health: Disease prevention	Health	0.881074	0.998212	0.997755	0.997093	0.845793	0.94242	0.974294	0.974294	0.986789	0.988118	0.994121	0.994121	0.989832	0.994121	0.994634	0.994634	0.993022	0.994634	0.988422	0.989911	0.993143	-0.959111	-0.934862	-0.987152	-0.93665	-0.931515	-0.940949	-0.982341	0.990111	0.993925	0.992256	1	0.999988	-0.904081	-0.999161	-0.999161	-0.999122	0.996105	-0.97765	-0.975112	-0.977709	-0.960851	-0.966065	-0.964757	-0.962046
SH.STA.BASS.ZS	People using at least basic sanitation services (% of population)	The percentage of people using at least basic sanitation services, that is, improved sanitation facilities that are not shared with other households. This indicator encompasses both people using basic sanitation services as well as those using safely managed sanitation services. Improved sanitation facilities include flush/pour flush to piped sewer systems, septic tanks or pit latrines; ventilate…	Health: Disease prevention	Health	0.881127	0.998447	0.997953	0.996914	0.844157	0.94131	0.973611	0.973611	0.986895	0.98765	0.993839	0.993839	0.989349	0.993839	0.994446	0.994446	0.992635	0.994446	0.987926	0.989394	0.99272	-0.959902	-0.935787	-0.987632	-0.937574	-0.932468	-0.941847	-0.982926	0.990499	0.994219	0.992613	0.999988	1	-0.905195	-0.999283	-0.999283	-0.999259	0.996235	-0.977996	-0.975358	-0.978005	-0.961728	-0.966841	-0.965585	-0.962914
SH.STA.MMRT	Maternal mortality ratio (modeled estimate, per 100,000 live births)	Maternal mortality ratio is the number of women who die from pregnancy-related causes while pregnant or within 42 days of pregnancy termination per 100,000 live births. The data are estimated with a regression model using information on the proportion of maternal deaths among non-AIDS deaths in women ages 15-49, fertility, birth attendants, and GDP measured using purchasing power parities (PPPs).	Health: Reproductive health	Health	-0.919141	-0.9223	-0.929748	-0.871448	-0.567306	-0.733157	-0.80782	-0.80782	-0.871582	-0.838987	-0.872013	-0.872013	-0.84848	-0.872013	-0.891632	-0.891632	-0.869676	-0.891632	-0.839261	-0.848458	-0.870034	0.984246	0.991044	0.956578	0.993175	0.993985	0.992312	0.966058	-0.953191	-0.942246	-0.948112	-0.904081	-0.905195	1	0.919162	0.919162	0.919532	-0.921525	0.903126	0.890741	0.897739	0.872764	0.87663	0.876983	0.874007
SH.STA.ODFC.RU.ZS	People practicing open defecation, rural (% of rural population)	People practicing open defecation refers to the percentage of the population defecating in the open, such as in fields, forest, bushes, open bodies of water, on beaches, in other open spaces or disposed of with solid waste.	Health: Risk factors	Health	-0.891339	-0.999186	-0.99956	-0.993975	-0.828676	-0.931807	-0.967545	-0.967545	-0.985007	-0.982631	-0.991031	-0.991031	-0.98513	-0.991031	-0.993129	-0.993129	-0.989839	-0.993129	-0.982933	-0.985199	-0.989978	0.969383	0.947981	0.992629	0.949411	0.944817	0.953236	0.988792	-0.994823	-0.997472	-0.99636	-0.999161	-0.999283	0.919162	1	1	0.999993	-0.99804	0.979932	0.975432	0.978932	0.960565	0.965386	0.964348	0.961781
SH.STA.ODFC.UR.ZS	People practicing open defecation, urban (% of urban population)	People practicing open defecation refers to the percentage of the population defecating in the open, such as in fields, forest, bushes, open bodies of water, on beaches, in other open spaces or disposed of with solid waste.	Health: Risk factors	Health	-0.891339	-0.999186	-0.99956	-0.993975	-0.828676	-0.931807	-0.967545	-0.967545	-0.985007	-0.982631	-0.991031	-0.991031	-0.98513	-0.991031	-0.993129	-0.993129	-0.989839	-0.993129	-0.982933	-0.985199	-0.989978	0.969383	0.947981	0.992629	0.949411	0.944817	0.953236	0.988792	-0.994823	-0.997472	-0.99636	-0.999161	-0.999283	0.919162	1	1	0.999993	-0.99804	0.979932	0.975432	0.978932	0.960565	0.965386	0.964348	0.961781
SH.STA.ODFC.ZS	People practicing open defecation (% of population)	People practicing open defecation refers to the percentage of the population defecating in the open, such as in fields, forest, bushes, open bodies of water, on beaches, in other open spaces or disposed of with solid waste.	Health: Risk factors	Health	-0.890775	-0.999316	-0.999595	-0.99383	-0.827568	-0.930998	-0.96701	-0.96701	-0.985057	-0.982327	-0.990795	-0.990795	-0.984759	-0.990795	-0.992925	-0.992925	-0.989506	-0.992925	-0.982603	-0.984797	-0.989611	0.969575	0.948144	0.992727	0.949636	0.94504	0.953462	0.988983	-0.994892	-0.997484	-0.996423	-0.999122	-0.999259	0.919532	0.999993	0.999993	1	-0.997913	0.979932	0.975504	0.978974	0.961365	0.966122	0.965116	0.962572
SH.STA.SMSS.UR.ZS	People using safely managed sanitation services, urban (% of urban population)	The percentage of people using improved sanitation facilities that are not shared with other households and where excreta are safely disposed of in situ or transported and treated offsite. Improved sanitation facilities include flush/pour flush to piped sewer systems, septic tanks or pit latrines: ventilated improved pit latrines, compositing toilets or pit latrines with slabs.	Health: Disease prevention	Health	0.903219	0.995295	0.997395	0.991661	0.831328	0.933061	0.967799	0.967799	0.983108	0.979345	0.988478	0.988478	0.983316	0.988478	0.990651	0.990651	0.988024	0.990651	0.979807	0.983576	0.988358	-0.972259	-0.953606	-0.993631	-0.953031	-0.948982	-0.956431	-0.98851	0.99471	0.997699	0.996051	0.996105	0.996235	-0.921525	-0.99804	-0.99804	-0.997913	1	-0.980439	-0.973078	-0.977864	-0.95089	-0.955735	-0.954674	-0.952182
SL.AGR.EMPL.FE.ZS	Employment in agriculture, female (% of female employment) (modeled ILO estimate)	Employment is defined as persons of working age who were engaged in any activity to produce goods or provide services for pay or profit, whether at work during the reference period or not at work due to temporary absence from a job, or to working-time arrangement. The agriculture sector consists of activities in agriculture, hunting, forestry and fishing, in accordance with division 1 (ISIC 2) or…	Social Protection & Labor: Economic activity	Social Protection & Labor	-0.871772	-0.978613	-0.979699	-0.974432	-0.829847	-0.920342	-0.956626	-0.956626	-0.965254	-0.964183	-0.977021	-0.977021	-0.966033	-0.977021	-0.980165	-0.980165	-0.9707	-0.980165	-0.963739	-0.965281	-0.969785	0.95035	0.931319	0.975476	0.930999	0.926838	0.934563	0.971138	-0.975775	-0.97901	-0.977346	-0.97765	-0.977996	0.903126	0.979932	0.979932	0.979932	-0.980439	1	0.993608	0.99806	0.965051	0.970049	0.968734	0.96558
SL.AGR.EMPL.MA.ZS	Employment in agriculture, male (% of male employment) (modeled ILO estimate)	Employment is defined as persons of working age who were engaged in any activity to produce goods or provide services for pay or profit, whether at work during the reference period or not at work due to temporary absence from a job, or to working-time arrangement. The agriculture sector consists of activities in agriculture, hunting, forestry and fishing, in accordance with division 1 (ISIC 2) or…	Social Protection & Labor: Economic activity	Social Protection & Labor	-0.872651	-0.974899	-0.974588	-0.972716	-0.835635	-0.919249	-0.956103	-0.956103	-0.960702	-0.959668	-0.973435	-0.973435	-0.962472	-0.973435	-0.975496	-0.975496	-0.966057	-0.975496	-0.959434	-0.961967	-0.965413	0.938889	0.917053	0.967602	0.917825	0.913215	0.9218	0.963238	-0.968457	-0.972217	-0.970532	-0.975112	-0.975358	0.890741	0.975432	0.975432	0.975504	-0.973078	0.993608	1	0.998707	0.969142	0.978122	0.975003	0.969359
SL.AGR.EMPL.ZS	Employment in agriculture (% of total employment) (modeled ILO estimate)	Employment is defined as persons of working age who were engaged in any activity to produce goods or provide services for pay or profit, whether at work during the reference period or not at work due to temporary absence from a job, or to working-time arrangement. The agriculture sector consists of activities in agriculture, hunting, forestry and fishing, in accordance with division 1 (ISIC 2) or…	Social Protection & Labor: Economic activity	Social Protection & Labor	-0.873558	-0.978064	-0.978367	-0.974933	-0.834094	-0.920957	-0.957668	-0.957668	-0.964211	-0.963061	-0.97645	-0.97645	-0.965439	-0.97645	-0.979003	-0.979003	-0.96952	-0.979003	-0.962731	-0.96482	-0.968752	0.945524	0.924924	0.97264	0.925203	0.92079	0.928996	0.968293	-0.973235	-0.976757	-0.975085	-0.977709	-0.978005	0.897739	0.978932	0.978932	0.978974	-0.977864	0.99806	0.998707	1	0.968921	0.976114	0.973807	0.969277
SL.EMP.SELF.FE.ZS	Self-employed, female (% of female employment) (modeled ILO estimate)	Self-employed workers are those workers who, working on their own account or with one or a few partners or in cooperative, hold the type of jobs defined as a "self-employment jobs." i.e. jobs where the remuneration is directly dependent upon the profits derived from the goods and services produced. Self-employed workers include four sub-categories of employers, own-account workers, members of pro…	Social Protection & Labor: Economic activity	Social Protection & Labor	-0.798512	-0.966906	-0.960335	-0.956598	-0.784382	-0.881944	-0.926921	-0.926921	-0.947855	-0.942228	-0.954261	-0.954261	-0.940618	-0.954261	-0.955796	-0.955796	-0.94426	-0.955796	-0.939892	-0.93768	-0.940912	0.920795	0.893321	0.950517	0.897821	0.892188	0.902628	0.950118	-0.951604	-0.954155	-0.954287	-0.960851	-0.961728	0.872764	0.960565	0.960565	0.961365	-0.95089	0.965051	0.969142	0.968921	1	0.996571	0.998865	0.999981
SL.EMP.SELF.MA.ZS	Self-employed, male (% of male employment) (modeled ILO estimate)	Self-employed workers are those workers who, working on their own account or with one or a few partners or in cooperative, hold the type of jobs defined as a "self-employment jobs." i.e. jobs where the remuneration is directly dependent upon the profits derived from the goods and services produced. Self-employed workers include four sub-categories of employers, own-account workers, members of pro…	Social Protection & Labor: Economic activity	Social Protection & Labor	-0.813038	-0.971205	-0.965015	-0.961935	-0.796046	-0.890118	-0.933499	-0.933499	-0.953476	-0.9479	-0.959707	-0.959707	-0.946815	-0.959707	-0.961072	-0.961072	-0.950344	-0.961072	-0.945984	-0.944362	-0.947534	0.9247	0.897089	0.954945	0.90148	0.895873	0.906236	0.953851	-0.956102	-0.958814	-0.958802	-0.966065	-0.966841	0.87663	0.965386	0.965386	0.966122	-0.955735	0.970049	0.978122	0.976114	0.996571	1	0.999372	0.99652
SL.EMP.SELF.ZS	Self-employed, total (% of total employment) (modeled ILO estimate)	Self-employed workers are those workers who, working on their own account or with one or a few partners or in cooperative, hold the type of jobs defined as a "self-employment jobs." i.e. jobs where the remuneration is directly dependent upon the profits derived from the goods and services produced. Self-employed workers include four sub-categories of employers, own-account workers, members of pro…	Social Protection & Labor: Economic activity	Social Protection & Labor	-0.808306	-0.970449	-0.964121	-0.96035	-0.790216	-0.886489	-0.930907	-0.930907	-0.951857	-0.945979	-0.958018	-0.958018	-0.944701	-0.958018	-0.959573	-0.959573	-0.948404	-0.959573	-0.943892	-0.942048	-0.945377	0.924678	0.897263	0.954352	0.901734	0.896141	0.906487	0.953667	-0.955463	-0.958002	-0.958111	-0.964757	-0.965585	0.876983	0.964348	0.964348	0.965116	-0.954674	0.968734	0.975003	0.973807	0.998865	0.999372	1	0.998835
SL.EMP.VULN.FE.ZS	Vulnerable employment, female (% of female employment) (modeled ILO estimate)	Vulnerable employment is contributing family workers and own-account workers as a percentage of total employment.	Social Protection & Labor: Economic activity	Social Protection & Labor	-0.799893	-0.968064	-0.961554	-0.957759	-0.785046	-0.882918	-0.927743	-0.927743	-0.949213	-0.943353	-0.955238	-0.955238	-0.941749	-0.955238	-0.956746	-0.956746	-0.945394	-0.956746	-0.941058	-0.938856	-0.942098	0.922099	0.894663	0.95172	0.899153	0.893523	0.903953	0.9513	-0.952853	-0.955397	-0.955521	-0.962046	-0.962914	0.874007	0.961781	0.961781	0.962572	-0.952182	0.96558	0.969359	0.969277	0.999981	0.99652	0.998835	1
SL.EMP.VULN.MA.ZS	Vulnerable employment, male (% of male employment) (modeled ILO estimate)	Vulnerable employment is contributing family workers and own-account workers as a percentage of total employment.	Social Protection & Labor: Economic activity	Social Protection & Labor	-0.8131	-0.972212	-0.965979	-0.96352	-0.798992	-0.892514	-0.935244	-0.935244	-0.954994	-0.949725	-0.961072	-0.961072	-0.948578	-0.961072	-0.96219	-0.96219	-0.951901	-0.96219	-0.947852	-0.946172	-0.949142	0.924631	0.896687	0.955408	0.901101	0.895426	0.905912	0.954158	-0.956714	-0.959582	-0.959482	-0.96736	-0.96811	0.875794	0.966484	0.966484	0.967207	-0.956795	0.970234	0.978222	0.976248	0.996591	0.999967	0.999355	0.996577
SL.EMP.VULN.ZS	Vulnerable employment, total (% of total employment) (modeled ILO estimate)	Vulnerable employment is contributing family workers and own-account workers as a percentage of total employment.	Social Protection & Labor: Economic activity	Social Protection & Labor	-0.808963	-0.971524	-0.9652	-0.96175	-0.792161	-0.888263	-0.932251	-0.932251	-0.953304	-0.947496	-0.959215	-0.959215	-0.946188	-0.959215	-0.96062	-0.96062	-0.949778	-0.96062	-0.945451	-0.943581	-0.946802	0.925221	0.897639	0.955146	0.902117	0.896488	0.906898	0.954364	-0.956361	-0.958983	-0.95904	-0.966009	-0.966819	0.877071	0.965501	0.965501	0.966258	-0.955842	0.969077	0.975159	0.974044	0.998868	0.99933	0.999977	0.998875
SL.EMP.WORK.FE.ZS	Wage and salaried workers, female (% of female employment) (modeled ILO estimate)	Wage and salaried workers (employees) are those workers who hold the type of jobs defined as "paid employment jobs," where the incumbents hold explicit (written or oral) or implicit employment contracts that give them a basic remuneration that is not directly dependent upon the revenue of the unit for which they work.	Social Protection & Labor: Economic activity	Social Protection & Labor	0.798512	0.966906	0.960335	0.956598	0.784381	0.881944	0.926921	0.926921	0.947855	0.942228	0.954261	0.954261	0.940618	0.954261	0.955796	0.955796	0.944259	0.955796	0.939892	0.93768	0.940912	-0.920795	-0.893321	-0.950517	-0.897821	-0.892188	-0.902628	-0.950118	0.951604	0.954155	0.954287	0.960851	0.961728	-0.872764	-0.960565	-0.960565	-0.961365	0.95089	-0.965051	-0.969142	-0.968921	-1	-0.996571	-0.998865	-0.999981
SL.EMP.WORK.MA.ZS	Wage and salaried workers, male (% of male employment) (modeled ILO estimate)	Wage and salaried workers (employees) are those workers who hold the type of jobs defined as "paid employment jobs," where the incumbents hold explicit (written or oral) or implicit employment contracts that give them a basic remuneration that is not directly dependent upon the revenue of the unit for which they work.	Social Protection & Labor: Economic activity	Social Protection & Labor	0.813038	0.971205	0.965015	0.961935	0.796046	0.890118	0.933499	0.933499	0.953476	0.9479	0.959707	0.959707	0.946815	0.959707	0.961072	0.961072	0.950344	0.961072	0.945984	0.944362	0.947534	-0.9247	-0.897089	-0.954945	-0.90148	-0.895872	-0.906236	-0.953851	0.956102	0.958814	0.958802	0.966065	0.966841	-0.87663	-0.965386	-0.965386	-0.966122	0.955735	-0.970049	-0.978122	-0.976114	-0.996571	-1	-0.999372	-0.99652
SL.EMP.WORK.ZS	Wage and salaried workers, total (% of total employment) (modeled ILO estimate)	Wage and salaried workers (employees) are those workers who hold the type of jobs defined as "paid employment jobs," where the incumbents hold explicit (written or oral) or implicit employment contracts that give them a basic remuneration that is not directly dependent upon the revenue of the unit for which they work.	Social Protection & Labor: Economic activity	Social Protection & Labor	0.808306	0.970449	0.964121	0.96035	0.790216	0.886489	0.930907	0.930907	0.951857	0.945979	0.958018	0.958018	0.944701	0.958018	0.959573	0.959573	0.948404	0.959573	0.943892	0.942048	0.945377	-0.924678	-0.897263	-0.954352	-0.901734	-0.896141	-0.906487	-0.953667	0.955463	0.958002	0.958111	0.964757	0.965585	-0.876983	-0.964348	-0.964348	-0.965116	0.954674	-0.968734	-0.975003	-0.973807	-0.998865	-0.999372	-1	-0.998835
SL.GDP.PCAP.EM.KD	GDP per person employed (constant 2021 PPP $)	GDP per person employed is gross domestic product (GDP) divided by total employment in the economy. Purchasing power parity (PPP) GDP is GDP converted to 2021 constant international dollars using PPP rates. An international dollar has the same purchasing power over GDP that a U.S. dollar has in the United States.	Social Protection & Labor: Economic activity	Social Protection & Labor	0.888485	0.995445	0.995928	0.983047	0.799976	0.914512	0.957021	0.957021	0.968627	0.97421	0.986649	0.986649	0.977336	0.986649	0.992384	0.992384	0.98522	0.992384	0.973826	0.976655	0.984619	-0.972789	-0.953318	-0.990604	-0.956392	-0.952114	-0.959967	-0.989954	0.993322	0.993815	0.994038	0.992594	0.992802	-0.93248	-0.994588	-0.994588	-0.994672	0.990211	-0.977133	-0.971892	-0.975706	-0.963254	-0.967226	-0.966655	-0.964212
SL.SRV.EMPL.FE.ZS	Employment in services, female (% of female employment) (modeled ILO estimate)	Employment is defined as persons of working age who were engaged in any activity to produce goods or provide services for pay or profit, whether at work during the reference period or not at work due to temporary absence from a job, or to working-time arrangement. The services sector consists of wholesale and retail trade and restaurants and hotels; transport, storage, and communications; financi…	Social Protection & Labor: Economic activity	Social Protection & Labor	0.90775	0.963204	0.969009	0.958764	0.814947	0.911772	0.945963	0.945963	0.941228	0.951154	0.964985	0.964985	0.95759	0.964985	0.970613	0.970613	0.964728	0.970613	0.952048	0.958397	0.965632	-0.951727	-0.938967	-0.968703	-0.937138	-0.934121	-0.939663	-0.963777	0.969531	0.971645	0.969849	0.964651	0.964573	-0.910339	-0.96842	-0.96842	-0.967948	0.973301	-0.980678	-0.97146	-0.977067	-0.911023	-0.925811	-0.920467	-0.91197
SL.SRV.EMPL.MA.ZS	Employment in services, male (% of male employment) (modeled ILO estimate)	Employment is defined as persons of working age who were engaged in any activity to produce goods or provide services for pay or profit, whether at work during the reference period or not at work due to temporary absence from a job, or to working-time arrangement. The services sector consists of wholesale and retail trade and restaurants and hotels; transport, storage, and communications; financi…	Social Protection & Labor: Economic activity	Social Protection & Labor	0.889759	0.96514	0.966631	0.963827	0.830441	0.912272	0.94848	0.94848	0.947273	0.949386	0.96361	0.96361	0.954404	0.96361	0.965978	0.965978	0.95842	0.965978	0.950116	0.954994	0.959019	-0.935385	-0.91588	-0.961521	-0.915697	-0.911567	-0.919214	-0.956249	0.962173	0.965768	0.96388	0.966689	0.966774	-0.889118	-0.967388	-0.967388	-0.967284	0.967026	-0.984202	-0.993493	-0.990875	-0.944159	-0.960572	-0.954328	-0.944437
SL.SRV.EMPL.ZS	Employment in services (% of total employment) (modeled ILO estimate)	Employment is defined as persons of working age who were engaged in any activity to produce goods or provide services for pay or profit, whether at work during the reference period or not at work due to temporary absence from a job, or to working-time arrangement. The services sector consists of wholesale and retail trade and restaurants and hotels; transport, storage, and communications; financi…	Social Protection & Labor: Economic activity	Social Protection & Labor	0.904107	0.969264	0.972979	0.965981	0.825248	0.915679	0.951424	0.951424	0.948972	0.954678	0.968963	0.968963	0.960486	0.968963	0.973115	0.973115	0.966224	0.973115	0.955494	0.961185	0.966981	-0.9493	-0.933302	-0.970545	-0.932284	-0.928733	-0.935283	-0.965526	0.971237	0.973997	0.972203	0.970592	0.970608	-0.905668	-0.972976	-0.972976	-0.972692	0.975301	-0.98754	-0.987398	-0.988982	-0.93241	-0.947993	-0.942222	-0.933031
SP.DYN.AMRT.FE	Mortality rate, adult, female (per 1,000 female adults)	Adult mortality rate, female, is the probability of dying between the ages of 15 and 60--that is, the probability of a 15-year-old female dying before reaching age 60, if subject to age-specific mortality rates of the specified year between those ages.	Health: Mortality	Health	-0.902553	-0.964558	-0.967996	-0.925915	-0.653977	-0.802474	-0.866567	-0.866567	-0.930342	-0.898096	-0.921746	-0.921746	-0.903337	-0.921746	-0.934916	-0.934916	-0.91886	-0.934916	-0.898085	-0.90298	-0.918708	0.994953	0.991077	0.984129	0.993495	0.992291	0.99431	0.989741	-0.982095	-0.975355	-0.979351	-0.950014	-0.951067	0.986115	0.960828	0.960828	0.961304	-0.960482	0.94082	0.928742	0.935683	0.925036	0.927931	0.928476	0.926343
SP.DYN.CBRT.IN	Birth rate, crude (per 1,000 people)	Crude birth rate indicates the number of live births occurring during the year, per 1,000 population estimated at midyear. Subtracting the crude death rate from the crude birth rate provides the rate of natural increase, which is equal to the rate of population change in the absence of migration.	Health: Population: Dynamics	Health	-0.897867	-0.987037	-0.990406	-0.990149	-0.85402	-0.946267	-0.973698	-0.973698	-0.98195	-0.980907	-0.98714	-0.98714	-0.985099	-0.98714	-0.987632	-0.987632	-0.988115	-0.987632	-0.981791	-0.98586	-0.988951	0.961057	0.942036	0.985853	0.939907	0.935763	0.943339	0.977744	-0.98663	-0.991136	-0.988368	-0.9915	-0.991381	0.903491	0.992385	0.992385	0.992034	-0.996431	0.97175	0.96378	0.968779	0.929985	0.937275	0.935046	0.931422
SP.DYN.IMRT.FE.IN	Mortality rate, infant, female (per 1,000 live births)	Infant mortality rate, female is the number of female infants dying before reaching one year of age, per 1,000 female live births in a given year.	Health: Mortality	Health	-0.92675	-0.96456	-0.970059	-0.928494	-0.663548	-0.812253	-0.87558	-0.87558	-0.92694	-0.901203	-0.926387	-0.926387	-0.909037	-0.926387	-0.940193	-0.940193	-0.92492	-0.940193	-0.901558	-0.909125	-0.925263	0.999374	0.997482	0.98745	0.998693	0.997816	0.999263	0.992149	-0.985373	-0.978846	-0.982403	-0.952173	-0.953028	0.989021	0.96316	0.96316	0.963414	-0.965079	0.943627	0.932203	0.938814	0.916321	0.919929	0.920117	0.917618
SP.DYN.IMRT.IN	Mortality rate, infant (per 1,000 live births)	Infant mortality rate is the number of infants dying before reaching one year of age, per 1,000 live births in a given year.	Health: Mortality	Health	-0.925541	-0.967356	-0.972559	-0.932232	-0.670095	-0.817539	-0.880053	-0.880053	-0.930431	-0.905575	-0.930127	-0.930127	-0.913107	-0.930127	-0.943526	-0.943526	-0.928611	-0.943526	-0.905902	-0.913164	-0.928912	0.9995	0.996731	0.988936	0.998071	0.997025	0.998786	0.993416	-0.987062	-0.980833	-0.984264	-0.955327	-0.95616	0.987596	0.965901	0.965901	0.966156	-0.967437	0.946183	0.935053	0.941534	0.919966	0.923536	0.923718	0.921255
SP.DYN.IMRT.MA.IN	Mortality rate, infant, male (per 1,000 live births)	Infant mortality rate, male is the number of male infants dying before reaching one year of age, per 1,000 male live births in a given year.	Health: Mortality	Health	-0.924802	-0.969285	-0.974273	-0.934819	-0.674621	-0.821101	-0.883032	-0.883032	-0.932782	-0.908518	-0.932638	-0.932638	-0.915873	-0.932638	-0.945744	-0.945744	-0.931107	-0.945744	-0.908838	-0.915922	-0.931395	0.999498	0.996097	0.989888	0.997549	0.996379	0.998368	0.994226	-0.988182	-0.982157	-0.985504	-0.957509	-0.958323	0.986645	0.967783	0.967783	0.968038	-0.969021	0.947844	0.937032	0.943371	0.922364	0.925943	0.926106	0.923654
SP.DYN.LE00.FE.IN	Life expectancy at birth, female (years)	Life expectancy at birth indicates the number of years a newborn infant would live if prevailing patterns of mortality at the time of its birth were to stay the same throughout its life.	Health: Mortality	Health	0.912508	0.96153	0.966114	0.922337	0.649069	0.799744	0.86476	0.86476	0.924945	0.894352	0.919539	0.919539	0.900827	0.919539	0.933659	0.933659	0.917117	0.933659	0.894429	0.900584	0.917098	-0.9972	-0.995233	-0.984108	-0.99711	-0.996247	-0.997645	-0.989775	0.981787	0.974655	0.978708	0.94721	0.948224	-0.989994	-0.958656	-0.958656	-0.959054	0.959484	-0.939706	-0.927232	-0.934334	-0.91838	-0.921536	-0.921979	-0.919671
SP.DYN.LE00.IN	Life expectancy at birth, total (years)	Life expectancy at birth indicates the number of years a newborn infant would live if prevailing patterns of mortality at the time of its birth were to stay the same throughout its life.	Health: Mortality	Health	0.915097	0.959503	0.964573	0.919798	0.645159	0.797689	0.863124	0.863124	0.92191	0.892152	0.918133	0.918133	0.899026	0.918133	0.932841	0.932841	0.915776	0.932841	0.892198	0.898756	0.915725	-0.997488	-0.996331	-0.983284	-0.99813	-0.99739	-0.998558	-0.989158	0.980939	0.973515	0.977683	0.945209	0.9462	-0.990941	-0.956904	-0.956904	-0.957271	0.957905	-0.938366	-0.925451	-0.932735	-0.915335	-0.918087	-0.918703	-0.916615
SP.DYN.LE00.MA.IN	Life expectancy at birth, male (years)	Life expectancy at birth indicates the number of years a newborn infant would live if prevailing patterns of mortality at the time of its birth were to stay the same throughout its life.	Health: Mortality	Health	0.917138	0.957443	0.962973	0.917592	0.642867	0.796721	0.862239	0.862239	0.919082	0.890507	0.91712	0.91712	0.897749	0.91712	0.932305	0.932305	0.914845	0.932305	0.89052	0.897452	0.914761	-0.997119	-0.996598	-0.98216	-0.998305	-0.997653	-0.998657	-0.988137	0.979835	0.972217	0.976445	0.943337	0.944295	-0.990789	-0.955173	-0.955173	-0.955503	0.95633	-0.937075	-0.923785	-0.931221	-0.912272	-0.914647	-0.915415	-0.913539
SP.DYN.TO65.FE.ZS	Survival to age 65, female (% of cohort)	Survival to age 65 refers to the percentage of a cohort of newborn infants that would survive to age 65, if subject to age specific mortality rates of the specified year.	Health: Mortality	Health	0.908255	0.96383	0.967843	0.925069	0.653045	0.802621	0.867092	0.867092	0.928243	0.897442	0.921873	0.921873	0.903319	0.921873	0.935536	0.935536	0.919222	0.935536	0.897456	0.903	0.919115	-0.996517	-0.993487	-0.984749	-0.995664	-0.994606	-0.996361	-0.990371	0.982621	0.975713	0.979726	0.949502	0.950525	-0.988282	-0.960558	-0.960558	-0.96099	0.960714	-0.941161	-0.92901	-0.935974	-0.922597	-0.925651	-0.926126	-0.923884
SP.DYN.TO65.MA.ZS	Survival to age 65, male (% of cohort)	Survival to age 65 refers to the percentage of a cohort of newborn infants that would survive to age 65, if subject to age specific mortality rates of the specified year.	Health: Mortality	Health	0.913201	0.957882	0.963079	0.917736	0.642359	0.796579	0.862077	0.862077	0.91984	0.891136	0.91756	0.91756	0.897922	0.91756	0.932737	0.932737	0.915005	0.932737	0.891037	0.897499	0.914776	-0.996339	-0.995333	-0.981772	-0.997356	-0.996603	-0.997788	-0.98796	0.979587	0.97192	0.976242	0.943562	0.944532	-0.989905	-0.955239	-0.955239	-0.955598	0.955748	-0.937097	-0.923752	-0.931211	-0.914472	-0.916492	-0.91741	-0.915723
SP.POP.0004.FE.5Y	Population ages 00-04, female (% of female population)	Female population between the ages 0 to 4 as a percentage of the total female population.	Health: Population: Structure	Health	-0.920556	-0.98414	-0.989362	-0.980692	-0.821255	-0.925531	-0.960477	-0.960477	-0.967716	-0.967532	-0.979174	-0.979174	-0.974999	-0.979174	-0.982987	-0.982987	-0.981097	-0.982987	-0.968543	-0.975906	-0.98219	0.97356	0.959614	0.989614	0.957274	0.95404	0.959957	0.983954	-0.990242	-0.992594	-0.990824	-0.986109	-0.986092	0.925032	0.989624	0.989624	0.989231	-0.995124	0.971331	0.961472	0.967337	0.924228	0.929746	0.928429	0.92571
SP.POP.0004.MA.5Y	Population ages 00-04, male (% of male population)	Male population between the ages 0 to 4 as a percentage of the total male population.	Health: Population: Structure	Health	-0.924448	-0.982134	-0.987896	-0.977311	-0.813724	-0.920404	-0.956459	-0.956459	-0.963851	-0.96377	-0.976345	-0.976345	-0.971738	-0.976345	-0.98091	-0.98091	-0.978524	-0.98091	-0.964865	-0.972743	-0.979743	0.975116	0.96237	0.98922	0.960012	0.95699	0.96251	0.984003	-0.98982	-0.991682	-0.990118	-0.983724	-0.983701	0.928932	0.987754	0.987754	0.987334	-0.993556	0.969621	0.959193	0.965306	0.919759	0.925373	0.924049	0.921271
SP.POP.0014.FE.ZS	Population ages 0-14, female (% of female population)	Female population between the ages 0 to 14 as a percentage of the total female population. Population is based on the de facto definition of population.	Health: Population: Structure	Health	-0.926454	-0.963421	-0.968965	-0.926668	-0.658828	-0.809946	-0.871582	-0.871582	-0.925344	-0.90143	-0.924675	-0.924675	-0.908452	-0.924675	-0.938603	-0.938603	-0.924638	-0.938603	-0.902284	-0.9091	-0.92568	0.996314	0.993761	0.983973	0.996096	0.995053	0.996765	0.989382	-0.983338	-0.976424	-0.980208	-0.951248	-0.951943	0.98742	0.96179	0.96179	0.961961	-0.962263	0.935474	0.922683	0.929869	0.903742	0.90811	0.908038	0.9053
SP.POP.0014.MA.ZS	Population ages 0-14, male (% of male population)	Male population between the ages 0 to 14 as a percentage of the total male population. Population is based on the de facto definition of population.	Health: Population: Structure	Health	-0.928876	-0.951717	-0.958421	-0.911384	-0.633243	-0.789467	-0.853969	-0.853969	-0.910576	-0.884434	-0.909913	-0.909913	-0.892501	-0.909913	-0.925488	-0.925488	-0.910208	-0.925488	-0.885404	-0.893281	-0.911427	0.99439	0.995056	0.976926	0.997098	0.996659	0.997243	0.983281	-0.97574	-0.967634	-0.971935	-0.938326	-0.939071	0.991183	0.950291	0.950291	0.950442	-0.951845	0.924207	0.9101	0.917858	0.888028	0.892481	0.892456	0.889627
SP.POP.0014.TO.ZS	Population ages 0-14 (% of total population)	Population between the ages 0 to 14 as a percentage of the total population. Population is based on the de facto definition of population.	Health: Population: Structure	Health	-0.927871	-0.957776	-0.963902	-0.919226	-0.646179	-0.799883	-0.862964	-0.862964	-0.918159	-0.893126	-0.917493	-0.917493	-0.900673	-0.917493	-0.932248	-0.932248	-0.917623	-0.932248	-0.894039	-0.901388	-0.918754	0.995567	0.994624	0.980662	0.996813	0.996072	0.99722	0.986545	-0.979751	-0.97224	-0.976283	-0.944993	-0.945712	0.989514	0.956248	0.956248	0.956409	-0.957262	0.930038	0.916587	0.92406	0.896072	0.900485	0.900436	0.897652
SP.POP.1014.FE.5Y	Population ages 10-14, female (% of female population)	Female population between the ages 10 to 14 as a percentage of the total female population.	Health: Population: Structure	Health	-0.867845	-0.95588	-0.955318	-0.914085	-0.629184	-0.783212	-0.845236	-0.845236	-0.918611	-0.89178	-0.908806	-0.908806	-0.891858	-0.908806	-0.921008	-0.921008	-0.907053	-0.921008	-0.892365	-0.892139	-0.907791	0.966737	0.955618	0.959941	0.963693	0.961065	0.965631	0.969233	-0.962728	-0.955167	-0.960362	-0.939868	-0.940703	0.959212	0.947677	0.947677	0.948288	-0.937948	0.911273	0.900421	0.906747	0.910762	0.913143	0.914035	0.912363
SP.POP.1014.MA.5Y	Population ages 10-14, male (% of male population)	Male population between the ages 10 to 14 as a percentage of the total male population.	Health: Population: Structure	Health	-0.872237	-0.944056	-0.94478	-0.897112	-0.596696	-0.758197	-0.824437	-0.824437	-0.902581	-0.872442	-0.892401	-0.892401	-0.87368	-0.892401	-0.906791	-0.906791	-0.890924	-0.906791	-0.87314	-0.874087	-0.891842	0.967212	0.96001	0.953796	0.967927	0.966036	0.969221	0.964519	-0.955921	-0.946715	-0.952683	-0.92619	-0.927107	0.96725	0.935823	0.935823	0.936433	-0.92709	0.8994	0.887032	0.894022	0.894628	0.897042	0.898039	0.896274
SP.POP.1519.FE.5Y	Population ages 15-19, female (% of female population)	Female population between the ages 15 to 19 as a percentage of the total female population.	Health: Population: Structure	Health	-0.696818	-0.928392	-0.915564	-0.942721	-0.857038	-0.910958	-0.929669	-0.929669	-0.930831	-0.942434	-0.936499	-0.936499	-0.934466	-0.936499	-0.927113	-0.927113	-0.928034	-0.927113	-0.940445	-0.93194	-0.92502	0.823173	0.777568	0.881897	0.784489	0.775469	0.792183	0.8757	-0.888015	-0.897649	-0.894561	-0.932161	-0.932338	0.744794	0.921852	0.921852	0.922537	-0.904996	0.913163	0.926362	0.921913	0.965089	0.964833	0.96521	0.965155
SP.POP.1519.MA.5Y	Population ages 15-19, male (% of male population)	Male population between the ages 15 to 19 as a percentage of the total male population.	Health: Population: Structure	Health	-0.722047	-0.943655	-0.931504	-0.94945	-0.831661	-0.900643	-0.926922	-0.926922	-0.940005	-0.945321	-0.942694	-0.942694	-0.937975	-0.942694	-0.93608	-0.93608	-0.934402	-0.93608	-0.943432	-0.935537	-0.931557	0.851643	0.80945	0.902431	0.817078	0.808697	0.824181	0.89875	-0.908086	-0.915337	-0.913586	-0.943944	-0.944302	0.78214	0.935888	0.935888	0.936673	-0.918764	0.923424	0.934605	0.931093	0.975672	0.975193	0.975901	0.975862
SP.POP.5559.FE.5Y	Population ages 55-59, female (% of female population)	Female population between the ages 55 to 59 as a percentage of the total female population.	Health: Population: Structure	Health	0.848783	0.993312	0.98895	0.97935	0.785646	0.896605	0.939921	0.939921	0.974002	0.965712	0.974401	0.974401	0.964392	0.974401	0.977057	0.977057	0.969915	0.977057	0.965157	0.963438	0.968946	-0.955477	-0.929937	-0.978819	-0.935537	-0.930212	-0.939942	-0.979286	0.982018	0.98292	0.98369	0.987766	0.988275	-0.911513	-0.988066	-0.988066	-0.988579	0.978401	-0.967288	-0.966731	-0.968518	-0.980742	-0.982709	-0.983016	-0.981654
SP.POP.5559.MA.5Y	Population ages 55-59, male (% of male population)	Male population between the ages 55 to 59 as a percentage of the total male population.	Health: Population: Structure	Health	0.805142	0.979654	0.973627	0.990437	0.88418	0.955119	0.976554	0.976554	0.980045	0.987594	0.985966	0.985966	0.98431	0.985966	0.980387	0.980387	0.981578	0.980387	0.986924	0.983289	0.98034	-0.904151	-0.868486	-0.950581	-0.871697	-0.864476	-0.877827	-0.943221	0.95498	0.962905	0.959684	0.984303	0.984296	-0.832193	-0.978339	-0.978339	-0.978543	0.97022	-0.964495	-0.968078	-0.967955	-0.973918	-0.977206	-0.976331	-0.974633
SP.POP.6064.FE.5Y	Population ages 60-64, female (% of female population)	Female population between the ages 60 to 64 as a percentage of the total female population.	Health: Population: Structure	Health	0.776328	0.954169	0.948696	0.982208	0.937239	0.981593	0.986998	0.986998	0.968157	0.986477	0.977996	0.977996	0.983332	0.977996	0.967263	0.967263	0.975436	0.967263	0.986084	0.982683	0.974492	-0.860502	-0.820708	-0.919415	-0.821115	-0.813126	-0.827964	-0.906102	0.924171	0.936648	0.93055	0.966554	0.966119	-0.770452	-0.957126	-0.957126	-0.956985	0.952561	-0.944006	-0.948236	-0.947737	-0.941661	-0.946692	-0.944679	-0.942412
SP.POP.6569.FE.5Y	Population ages 65-69, female (% of female population)	Female population between the ages 65 to 69 as a percentage of the total female population.	Health: Population: Structure	Health	0.767932	0.913354	0.912018	0.957935	0.975423	0.996209	0.984025	0.984025	0.937035	0.970719	0.956889	0.956889	0.970075	0.956889	0.943106	0.943106	0.958826	0.943106	0.971602	0.97095	0.959559	-0.813208	-0.77411	-0.878819	-0.770991	-0.763048	-0.777856	-0.859792	0.88465	0.900684	0.891688	0.935012	0.93381	-0.712227	-0.923283	-0.923283	-0.922422	0.92491	-0.909401	-0.911329	-0.911686	-0.869687	-0.878395	-0.874479	-0.870828
SP.POP.6569.MA.5Y	Population ages 65-69, male (% of male population)	Male population between the ages 65 to 69 as a percentage of the total male population.	Health: Population: Structure	Health	0.716639	0.859304	0.858201	0.917581	0.985345	0.982986	0.956722	0.956722	0.892568	0.935831	0.915182	0.915182	0.935353	0.915182	0.896949	0.896949	0.919801	0.896949	0.937318	0.936953	0.921288	-0.744093	-0.701802	-0.818645	-0.697083	-0.688547	-0.704493	-0.795518	0.825642	0.845071	0.833934	0.887236	0.885608	-0.630375	-0.872385	-0.872385	-0.871215	0.87607	-0.854138	-0.856787	-0.85669	-0.806017	-0.815553	-0.810983	-0.80733
SP.POP.65UP.FE.IN	Population ages 65 and above, female	Female population 65 years of age or older. Population is based on the de facto definition of population, which counts all residents regardless of legal status or citizenship.	Health: Population: Structure	Health	0.835183	0.969032	0.968033	0.992619	0.928384	0.986028	0.994795	0.994795	0.976252	0.994519	0.989634	0.989634	0.995174	0.989634	0.98223	0.98223	0.99052	0.98223	0.995232	0.995781	0.991089	-0.89641	-0.863714	-0.945017	-0.862811	-0.856074	-0.868563	-0.932435	0.949621	0.960125	0.95446	0.981508	0.980867	-0.814959	-0.97485	-0.97485	-0.974369	0.974448	-0.955532	-0.955029	-0.956616	-0.926698	-0.93353	-0.93096	-0.927936
SP.POP.80UP.FE.5Y	Population ages 80 and above, female (% of female population)	Female population between the ages 80 and above as a percentage of the total female population.	Health: Population: Structure	Health	0.859682	0.992175	0.990585	0.999932	0.878981	0.960995	0.984847	0.984847	0.988427	0.994591	0.996129	0.996129	0.99514	0.996129	0.99328	0.99328	0.995083	0.99328	0.994861	0.995195	0.995117	-0.937675	-0.909081	-0.97458	-0.910222	-0.904281	-0.915237	-0.967061	0.978138	0.984559	0.98149	0.997293	0.997134	-0.871661	-0.994101	-0.994101	-0.99399	0.991161	-0.97405	-0.972583	-0.974691	-0.958448	-0.963619	-0.962118	-0.959602
SP.POP.80UP.MA.5Y	Population ages 80 and above, male (% of male population)	Male population between the ages 80 and above as a percentage of the total male population.	Health: Population: Structure	Health	0.868113	0.998102	0.996328	0.997047	0.845717	0.940836	0.972605	0.972605	0.988543	0.988009	0.992967	0.992967	0.988468	0.992967	0.992708	0.992708	0.991006	0.992708	0.988057	0.988245	0.99078	-0.95442	-0.928451	-0.984406	-0.930662	-0.925229	-0.935207	-0.9797	0.987369	0.991464	0.989842	0.999169	0.999268	-0.897554	-0.997974	-0.997974	-0.998054	0.993807	-0.977279	-0.974844	-0.977423	-0.968014	-0.972317	-0.971385	-0.969138
SP.POP.DPND.YG	Age dependency ratio, young (% of working-age population)	Age dependency ratio, young, is the ratio of younger dependents--people younger than 15--to the working-age population--those ages 15-64. Data are shown as the proportion of dependents per 100 working-age population.	Health: Population: Dynamics	Health	-0.926908	-0.936419	-0.944087	-0.891062	-0.598451	-0.761079	-0.829897	-0.829897	-0.891597	-0.861514	-0.889949	-0.889949	-0.87055	-0.889949	-0.907516	-0.907516	-0.890098	-0.907516	-0.862456	-0.871295	-0.891303	0.990661	0.995007	0.967028	0.99683	0.997098	0.996364	0.974759	-0.96497	-0.955334	-0.960388	-0.920967	-0.921843	0.994601	0.934731	0.934731	0.934921	-0.93723	0.910011	0.894621	0.902945	0.872066	0.876217	0.876423	0.873649
SP.POP.TOTL	Population, total	Total population is based on the de facto definition of population, which counts all residents regardless of legal status or citizenship. The values shown are midyear estimates.	Health: Population: Structure	Health	0.896391	0.999312	1	0.990363	0.812846	0.921632	0.960602	0.960602	0.982127	0.977639	0.987784	0.987784	0.9804	0.987784	0.991226	0.991226	0.986397	0.991226	0.977925	0.980444	0.986536	-0.975341	-0.955597	-0.995096	-0.957368	-0.953083	-0.960918	-0.992457	0.997076	0.998656	0.99814	0.997755	0.997953	-0.929748	-0.99956	-0.99956	-0.999595	0.997395	-0.979699	-0.974588	-0.978367	-0.960335	-0.965015	-0.964121	-0.961554
SP.POP.TOTL.FE.IN	Population, female	Female population is based on the de facto definition of population, which counts all female residents regardless of legal status or citizenship.	Health: Population: Structure	Health	0.894587	0.999423	0.999965	0.991456	0.817253	0.924453	0.962618	0.962618	0.983016	0.979123	0.988827	0.988827	0.981765	0.988827	0.991905	0.991905	0.987405	0.991905	0.979391	0.98179	0.987514	-0.973658	-0.953387	-0.994456	-0.955102	-0.950719	-0.95874	-0.991519	0.996494	0.998366	0.997698	0.998242	0.998424	-0.926814	-0.999762	-0.999762	-0.999792	0.997563	-0.9801	-0.975267	-0.978921	-0.961144	-0.965841	-0.964915	-0.96235
SP.POP.TOTL.FE.ZS	Population, female (% of total population)	Female population is the percentage of the population that is female. Population is based on the de facto definition of population, which counts all residents regardless of legal status or citizenship.	Health: Population: Structure	Health	-0.909591	-0.901963	-0.910615	-0.846357	-0.525153	-0.700966	-0.776128	-0.776128	-0.848331	-0.814935	-0.846842	-0.846842	-0.824248	-0.846842	-0.868144	-0.868144	-0.847359	-0.868144	-0.816065	-0.825193	-0.848891	0.971707	0.981018	0.937666	0.984391	0.985556	0.983116	0.949291	-0.935947	-0.923129	-0.929917	-0.882534	-0.883501	0.991401	0.898662	0.898662	0.898898	-0.89997	0.873193	0.854714	0.864367	0.832016	0.835567	0.836253	0.833744
SP.POP.TOTL.MA.IN	Population, male	Male population is based on the de facto definition of population, which counts all male residents regardless of legal status or citizenship.	Health: Population: Structure	Health	0.8981	0.999133	0.999966	0.989223	0.808467	0.9188	0.958558	0.958558	0.981187	0.976116	0.986691	0.986691	0.978992	0.986691	0.990493	0.990493	0.985341	0.990493	0.97642	0.979055	0.985508	-0.976924	-0.9577	-0.995655	-0.959525	-0.955336	-0.96299	-0.993309	0.997579	0.998872	0.998504	0.997209	0.997422	-0.932562	-0.999293	-0.999293	-0.999333	0.997161	-0.979238	-0.973854	-0.977756	-0.959475	-0.964137	-0.963275	-0.960708
SP.POP.TOTL.MA.ZS	Population, male (% of total population)	Male population is the percentage of the population that is male. Population is based on the de facto definition of population, which counts all residents regardless of legal status or citizenship.	Health: Population: Structure	Health	0.909593	0.901961	0.910614	0.846356	0.525151	0.700964	0.776125	0.776125	0.848328	0.814933	0.846839	0.846839	0.824246	0.846839	0.868141	0.868141	0.847357	0.868141	0.816063	0.825192	0.84889	-0.971705	-0.981016	-0.937664	-0.984389	-0.985554	-0.983114	-0.949288	0.935945	0.923127	0.929915	0.882532	0.883499	-0.991398	-0.89866	-0.89866	-0.898896	0.899968	-0.873187	-0.854708	-0.864361	-0.83201	-0.83556	-0.836246	-0.833737
SP.RUR.TOTL.ZS	Rural population (% of total population)	Rural population refers to people living in rural areas as defined by national statistical offices. It is calculated as the difference between total population and urban population.	Environment: Density & urbanization	Environment	-0.809935	-0.971713	-0.967449	-0.992462	-0.91791	-0.976165	-0.98853	-0.98853	-0.979986	-0.992047	-0.986939	-0.986939	-0.990344	-0.986939	-0.978722	-0.978722	-0.985079	-0.978722	-0.991971	-0.990026	-0.984575	0.89207	0.856082	0.943077	0.856682	0.849403	0.862883	0.931726	-0.947286	-0.957631	-0.952629	-0.981387	-0.981079	0.809739	0.974215	0.974215	0.974109	-0.9703	0.956324	0.959006	0.959232	0.951064	0.9561	0.954308	0.952001
SP.URB.TOTL	Urban population	Urban population refers to people living in urban areas as defined by national statistical offices. It is calculated using World Bank population estimates and urban ratios from the United Nations World Urbanization Prospects. Aggregation of urban and rural population may not add up to total population because of different country coverages.	Environment: Density & urbanization	Environment	0.851443	0.989276	0.987225	0.99962	0.888001	0.96523	0.987041	0.987041	0.987995	0.99503	0.995566	0.995566	0.995262	0.995566	0.991704	0.991704	0.994193	0.991704	0.995181	0.995187	0.994052	-0.930342	-0.900467	-0.969966	-0.901326	-0.895158	-0.906546	-0.961593	0.973457	0.980676	0.977201	0.995257	0.995088	-0.861058	-0.991392	-0.991392	-0.991287	0.988517	-0.972681	-0.97212	-0.973824	-0.959085	-0.96425	-0.962677	-0.960167
SP.URB.TOTL.IN.ZS	Urban population (% of total population)	Urban population refers to people living in urban areas as defined by national statistical offices. The data are collected and smoothed by United Nations Population Division.	Environment: Density & urbanization	Environment	0.809935	0.971713	0.967449	0.992462	0.91791	0.976165	0.98853	0.98853	0.979986	0.992047	0.986939	0.986939	0.990344	0.986939	0.978722	0.978722	0.985079	0.978722	0.991971	0.990026	0.984575	-0.89207	-0.856082	-0.943077	-0.856682	-0.849403	-0.862883	-0.931726	0.947286	0.957631	0.952629	0.981387	0.981079	-0.809739	-0.974215	-0.974215	-0.974109	0.9703	-0.956324	-0.959006	-0.959232	-0.951064	-0.9561	-0.954308	-0.952001
TM.VAL.MRCH.R1.ZS	Merchandise imports from low- and middle-income economies in East Asia & Pacific (% of total merchandise imports)	Merchandise imports from low- and middle-income economies in East Asia and Pacific are the sum of merchandise imports by the reporting economy from low- and middle-income economies in the East Asia and Pacific region according to the World Bank classification of economies. Data are expressed as a percentage of total merchandise imports by the economy. Data are computed only if at least half of th…	Private Sector & Trade: Imports	Private Sector & Trade	0.786655	0.958533	0.954334	0.961346	0.826819	0.910639	0.933217	0.933217	0.956066	0.958579	0.9535	0.9535	0.954244	0.9535	0.949939	0.949939	0.954397	0.949939	0.959607	0.955112	0.955587	-0.898477	-0.86733	-0.933834	-0.870483	-0.863976	-0.875663	-0.928358	0.939358	0.944614	0.942667	0.959106	0.959256	-0.831215	-0.957042	-0.957042	-0.95714	0.949702	-0.930085	-0.917762	-0.92481	-0.918264	-0.922666	-0.921762	-0.919827
TM.VAL.MRCH.WR.ZS	Merchandise imports from low- and middle-income economies within region (% of total merchandise imports)	Merchandise imports from low- and middle-income economies within region are the sum of merchandise imports by the reporting economy from other low- and middle-income economies in the same World Bank region according to the World Bank classification of economies. Data are as a percentage of total merchandise imports by the economy. Data are computed only if at least half of the economies in the pa…	Private Sector & Trade: Imports	Private Sector & Trade	0.786655	0.958533	0.954334	0.961346	0.826819	0.910639	0.933217	0.933217	0.956066	0.958579	0.9535	0.9535	0.954244	0.9535	0.949939	0.949939	0.954397	0.949939	0.959607	0.955112	0.955587	-0.898477	-0.86733	-0.933834	-0.870483	-0.863976	-0.875663	-0.928358	0.939358	0.944614	0.942667	0.959106	0.959256	-0.831215	-0.957042	-0.957042	-0.95714	0.949702	-0.930085	-0.917762	-0.92481	-0.918264	-0.922666	-0.921762	-0.919827
SH.MLR.INCD.P3	Incidence of malaria (per 1,000 population at risk)	Incidence of malaria is the number of new cases of malaria in a year per 1,000 population at risk.	Health: Risk factors	Health	-0.839114	-0.809263	-0.815991	-0.781496	-0.571917	-0.686755	-0.749895	-0.749895	-0.747449	-0.754406	-0.784255	-0.784255	-0.768216	-0.784255	-0.797744	-0.797744	-0.78271	-0.797744	-0.754978	-0.768632	-0.783712	0.843033	0.846831	0.831429	0.842949	0.843351	0.842899	0.836503	-0.830119	-0.826019	-0.827578	-0.795715	-0.796977	0.832214	0.81021	0.81021	0.810248	-0.82195	0.857107	0.838761	0.848661	0.801784	0.803343	0.80406	0.801957
[truncated: 48 more columns]

## Sheet: Lao PDR
	Indicator Name	Description	Topic	Topic group	DC.DAC.USAL.CD	EG.CFT.ACCS.UR.ZS	EN.POP.DNST	EN.URB.LCTY	IT.NET.USER.ZS	NV.IND.TOTL.CN	NV.IND.TOTL.KD	NV.IND.TOTL.KN	NY.ADJ.DKAP.GN.ZS	NY.GDP.MKTP.CN.AD	NY.GDP.MKTP.KD	NY.GDP.MKTP.KN	NY.GDP.MKTP.PP.CD	NY.GDP.MKTP.PP.KD	NY.GDP.PCAP.KD	NY.GDP.PCAP.KN	NY.GDP.PCAP.PP.CD	NY.GDP.PCAP.PP.KD	NY.GNP.MKTP.CN.AD	NY.GNP.MKTP.PP.CD	NY.GNP.PCAP.PP.CD	SH.DTH.IMRT	SH.DTH.MORT	SH.DTH.NMRT	SH.DYN.MORT	SH.DYN.MORT.FE	SH.DYN.MORT.MA	SH.DYN.NMRT	SH.H2O.BASW.RU.ZS	SH.H2O.BASW.UR.ZS	SH.H2O.BASW.ZS	SH.STA.BASS.RU.ZS	SH.STA.BASS.ZS	SH.STA.MMRT	SH.STA.ODFC.RU.ZS	SH.STA.ODFC.UR.ZS	SH.STA.ODFC.ZS	SH.STA.SMSS.UR.ZS	SL.AGR.EMPL.FE.ZS	SL.AGR.EMPL.MA.ZS	SL.AGR.EMPL.ZS	SL.EMP.SELF.FE.ZS	SL.EMP.SELF.MA.ZS	SL.EMP.SELF.ZS	SL.EMP.VULN.FE.ZS
DC.DAC.USAL.CD	Net bilateral aid flows from DAC donors, United States (current US$)	Net bilateral aid flows from DAC donors are the net disbursements of official development assistance (ODA) or official aid from the members of the Development Assistance Committee (DAC). Net disbursements are gross disbursements of grants and loans minus repayments of principal on earlier loans. ODA consists of loans made on concessional terms (with a grant element of at least 25 percent, calcula…	Economic Policy & Debt: Official development assistance	Economic Policy & Debt	1	0.885789	0.858825	0.70911	0.968113	0.923598	0.913417	0.913417	0.798838	0.918441	0.90487	0.90487	0.919032	0.90487	0.886505	0.886505	0.902512	0.886505	0.917754	0.918239	0.901608	-0.776601	-0.76326	-0.798058	-0.772982	-0.769663	-0.774681	-0.801022	0.826549	0.851863	0.819127	0.828334	0.819799	-0.746111	-0.834313	-0.822135	-0.818885	0.826451	-0.766846	-0.733356	-0.751311	-0.915841	-0.894221	-0.898385	-0.914499
EG.CFT.ACCS.UR.ZS	Access to clean fuels and technologies for cooking, urban (% of urban population)	Access to clean fuels and technologies for cooking, urban is the proportion of urban population primarily using clean cooking fuels and technologies for cooking. Under WHO guidelines, kerosene is excluded from clean cooking fuels.	Environment: Energy production & use	Environment	0.885789	1	0.997507	0.925605	0.920144	0.991097	0.995017	0.995017	0.673662	0.993196	0.997169	0.997169	0.992333	0.997169	0.997374	0.997374	0.993975	0.997374	0.992851	0.991534	0.992786	-0.974191	-0.969377	-0.982448	-0.974847	-0.97342	-0.975579	-0.985005	0.990886	0.995309	0.988398	0.991296	0.988763	-0.965481	-0.992738	-0.989106	-0.988463	0.989758	-0.96332	-0.934206	-0.950808	-0.99537	-0.998217	-0.997923	-0.995807
EN.POP.DNST	Population density (people per sq. km of land area)	Population density is midyear population divided by land area in square kilometers. Population is based on the de facto definition of population, which counts all residents regardless of legal status or citizenship--except for refugees not permanently settled in the country of asylum, who are generally considered part of the population of their country of origin. Land area is a country's total ar…	Environment: Density & urbanization	Environment	0.858825	0.997507	1	0.947487	0.897424	0.981035	0.98691	0.98691	0.646905	0.983199	0.990867	0.990867	0.98239	0.990867	0.99346	0.99346	0.986207	0.99346	0.982893	0.981591	0.984989	-0.986795	-0.983555	-0.991875	-0.987496	-0.986519	-0.987977	-0.993979	0.997415	0.998858	0.996228	0.997611	0.996349	-0.97926	-0.998226	-0.995854	-0.996195	0.995897	-0.972006	-0.942082	-0.959213	-0.987946	-0.994297	-0.993326	-0.988612
EN.URB.LCTY	Population in largest city	Population in largest city is the urban population living in the country's largest metropolitan area.	Environment: Density & urbanization	Environment	0.70911	0.925605	0.947487	1	0.759156	0.877453	0.889381	0.889381	0.481169	0.882031	0.901536	0.901536	0.881339	0.901536	0.911643	0.911643	0.892112	0.911643	0.882222	0.881075	0.891583	-0.978526	-0.981581	-0.968312	-0.974981	-0.976143	-0.974187	-0.965412	0.960693	0.951417	0.966413	0.960167	0.964993	-0.969301	-0.957229	-0.958854	-0.96563	0.955552	-0.933032	-0.900806	-0.919413	-0.896048	-0.915056	-0.911345	-0.897529
IT.NET.USER.ZS	Individuals using the Internet (% of population)	Internet users are individuals who have used the Internet (from any location) in the last 3 months. The Internet can be used via a computer, mobile phone, personal digital assistant, games machine, digital TV etc.	Infrastructure: Communications	Infrastructure	0.968113	0.920144	0.897424	0.759156	1	0.950816	0.938025	0.938025	0.80298	0.941036	0.929478	0.929478	0.938131	0.929478	0.912267	0.912267	0.922767	0.912267	0.938817	0.935531	0.919794	-0.820243	-0.808985	-0.839491	-0.819749	-0.816553	-0.821237	-0.844917	0.865488	0.885177	0.858671	0.867042	0.858754	-0.795609	-0.872249	-0.856514	-0.857972	0.858637	-0.787692	-0.737627	-0.764358	-0.941242	-0.921741	-0.92583	-0.940355
NV.IND.TOTL.CN	Industry (including construction), value added (current LCU)	Industry (including construction) corresponds to ISIC divisions 05-43 and includes manufacturing (ISIC divisions 10-33). It comprises value added in mining, manufacturing (also reported as a separate subgroup), construction, electricity, water, and gas. Value added is the net output of a sector after adding up all outputs and subtracting intermediate inputs. It is calculated without making deduct…	Economic Policy & Debt: National accounts: Local currency at current prices: Value added	Economic Policy & Debt	0.923598	0.991097	0.981035	0.877453	0.950816	1	0.998296	0.998296	0.710185	0.996993	0.995143	0.995143	0.996001	0.995143	0.990941	0.990941	0.993523	0.990941	0.996017	0.994495	0.991526	-0.940173	-0.932732	-0.953713	-0.940693	-0.93852	-0.941808	-0.956726	0.967281	0.976864	0.962679	0.968051	0.963391	-0.927479	-0.970889	-0.964966	-0.962849	0.966701	-0.932819	-0.903309	-0.919908	-0.997167	-0.993377	-0.9944	-0.997128
NV.IND.TOTL.KD	Industry (including construction), value added (constant 2015 US$)	Industry (including construction) corresponds to ISIC divisions 05-43 and includes manufacturing (ISIC divisions 10-33). It comprises value added in mining, manufacturing (also reported as a separate subgroup), construction, electricity, water, and gas. Value added is the net output of a sector after adding up all outputs and subtracting intermediate inputs. It is calculated without making deduct…	Economic Policy & Debt: National accounts: US$ at constant 2015 prices: Value added	Economic Policy & Debt	0.913417	0.995017	0.98691	0.889381	0.938025	0.998296	1	1	0.697242	0.998048	0.998543	0.998543	0.997617	0.998543	0.996304	0.996304	0.99695	0.996304	0.997468	0.996549	0.995437	-0.95188	-0.944989	-0.964416	-0.952363	-0.950417	-0.953365	-0.966974	0.976256	0.98441	0.972025	0.976913	0.97279	-0.940448	-0.979386	-0.97486	-0.972289	0.976543	-0.94891	-0.92258	-0.937597	-0.998861	-0.99741	-0.997975	-0.998925
NV.IND.TOTL.KN	Industry (including construction), value added (constant LCU)	Industry (including construction) corresponds to ISIC divisions 05-43 and includes manufacturing (ISIC divisions 10-33). It comprises value added in mining, manufacturing (also reported as a separate subgroup), construction, electricity, water, and gas. Value added is the net output of a sector after adding up all outputs and subtracting intermediate inputs. It is calculated without making deduct…	Economic Policy & Debt: National accounts: Local currency at constant prices: Value added	Economic Policy & Debt	0.913417	0.995017	0.98691	0.889381	0.938025	0.998296	1	1	0.697242	0.998048	0.998543	0.998543	0.997617	0.998543	0.996304	0.996304	0.99695	0.996304	0.997468	0.996549	0.995437	-0.95188	-0.944989	-0.964416	-0.952363	-0.950417	-0.953365	-0.966974	0.976256	0.98441	0.972025	0.976913	0.97279	-0.940448	-0.979386	-0.97486	-0.972289	0.976543	-0.94891	-0.92258	-0.937597	-0.998861	-0.99741	-0.997975	-0.998925
NY.ADJ.DKAP.GN.ZS	Adjusted savings: consumption of fixed capital (% of GNI)	Consumption of fixed capital represents the replacement value of capital used up in the process of production.	Economic Policy & Debt: National accounts: Adjusted savings & income	Economic Policy & Debt	0.798838	0.673662	0.646905	0.481169	0.80298	0.710185	0.697242	0.697242	1	0.693162	0.686768	0.686768	0.689026	0.686768	0.66722	0.66722	0.668992	0.66722	0.68989	0.685161	0.664476	-0.544325	-0.538403	-0.564307	-0.563637	-0.55929	-0.566168	-0.590089	0.610398	0.634714	0.60158	0.611998	0.601789	-0.544897	-0.61798	-0.602354	-0.600641	0.602143	-0.551115	-0.494798	-0.524348	-0.699249	-0.675112	-0.680537	-0.698098
NY.GDP.MKTP.CN.AD	GDP: linked series (current LCU)	GDP is the sum of gross value added by all resident producers in the economy plus any product taxes and minus any subsidies not included in the value of the products. It is calculated without making deductions for depreciation of fabricated assets or for depletion and degradation of natural resources. This series has been linked to produce a consistent time series to counteract breaks in series o…	Economic Policy & Debt: National accounts: Local currency at current prices: Aggregate indicators	Economic Policy & Debt	0.918441	0.993196	0.983199	0.882031	0.941036	0.996993	0.998048	0.998048	0.693162	1	0.998097	0.998097	0.999583	0.998097	0.995086	0.995086	0.998391	0.995086	0.999886	0.999107	0.997595	-0.945637	-0.938243	-0.958825	-0.94556	-0.943504	-0.946662	-0.961399	0.971494	0.980472	0.966942	0.972232	0.967819	-0.933754	-0.974956	-0.970102	-0.96729	0.971985	-0.944372	-0.920216	-0.934067	-0.997793	-0.995451	-0.996126	-0.997804
NY.GDP.MKTP.KD	GDP (constant 2015 US$)	GDP at purchaser's prices is the sum of gross value added by all resident producers in the economy plus any product taxes and minus any subsidies not included in the value of the products. It is calculated without making deductions for depreciation of fabricated assets or for depletion and degradation of natural resources. Data are in constant 2015 prices, expressed in U.S. dollars. Dollar figure…	Economic Policy & Debt: National accounts: US$ at constant 2015 prices: Aggregate indicators	Economic Policy & Debt	0.90487	0.997169	0.990867	0.901536	0.929478	0.995143	0.998543	0.998543	0.686768	0.998097	1	1	0.997981	1	0.998959	0.998959	0.99846	0.998959	0.998015	0.997507	0.997639	-0.960061	-0.953903	-0.971125	-0.960643	-0.958903	-0.961578	-0.9739	0.982523	0.989538	0.978779	0.983104	0.97949	-0.94947	-0.985261	-0.981414	-0.979047	0.982887	-0.958246	-0.933362	-0.947681	-0.999014	-0.999228	-0.999446	-0.999149
NY.GDP.MKTP.KN	GDP (constant LCU)	GDP is the sum of gross value added by all resident producers in the economy plus any product taxes and minus any subsidies not included in the value of the products. It is calculated without making deductions for depreciation of fabricated assets or for depletion and degradation of natural resources. Data are in constant local currency.	Economic Policy & Debt: National accounts: Local currency at constant prices: Aggregate indicators	Economic Policy & Debt	0.90487	0.997169	0.990867	0.901536	0.929478	0.995143	0.998543	0.998543	0.686768	0.998097	1	1	0.997981	1	0.998959	0.998959	0.99846	0.998959	0.998015	0.997507	0.997639	-0.960061	-0.953903	-0.971125	-0.960643	-0.958903	-0.961578	-0.9739	0.982523	0.989538	0.978779	0.983104	0.97949	-0.94947	-0.985261	-0.981414	-0.979047	0.982887	-0.958246	-0.933362	-0.947681	-0.999014	-0.999228	-0.999446	-0.999149
NY.GDP.MKTP.PP.CD	GDP, PPP (current international $)	This indicator provides values for gross domestic product (GDP) expressed in current international dollars, converted by purchasing power parity (PPP) conversion factor. GDP is the sum of gross value added by all resident producers in the country plus any product taxes and minus any subsidies not included in the value of the products. PPP conversion factor is a spatial price deflator and currency…	Economic Policy & Debt: Purchasing power parity	Economic Policy & Debt	0.919032	0.992333	0.98239	0.881339	0.938131	0.996001	0.997617	0.997617	0.689026	0.999583	0.997981	0.997981	1	0.997981	0.995146	0.995146	0.999032	0.995146	0.999716	0.999829	0.99858	-0.945059	-0.937673	-0.958207	-0.944916	-0.942875	-0.946014	-0.960737	0.971145	0.980541	0.966635	0.971886	0.967516	-0.932938	-0.974617	-0.97015	-0.966984	0.972162	-0.946025	-0.923513	-0.93651	-0.997529	-0.995309	-0.995938	-0.997508
NY.GDP.MKTP.PP.KD	GDP, PPP (constant 2021 international $)	PPP GDP is gross domestic product converted to international dollars using purchasing power parity rates. An international dollar has the same purchasing power over GDP as the U.S. dollar has in the United States. GDP is the sum of gross value added by all resident producers in the country plus any product taxes and minus any subsidies not included in the value of the products. It is calculated w…	Economic Policy & Debt: Purchasing power parity	Economic Policy & Debt	0.90487	0.997169	0.990867	0.901536	0.929478	0.995143	0.998543	0.998543	0.686768	0.998097	1	1	0.997981	1	0.998959	0.998959	0.99846	0.998959	0.998015	0.997507	0.997639	-0.960061	-0.953903	-0.971125	-0.960643	-0.958903	-0.961578	-0.9739	0.982523	0.989538	0.978779	0.983104	0.97949	-0.94947	-0.985261	-0.981414	-0.979047	0.982887	-0.958246	-0.933362	-0.947681	-0.999014	-0.999228	-0.999446	-0.999149
NY.GDP.PCAP.KD	GDP per capita (constant 2015 US$)	GDP per capita is gross domestic product divided by midyear population. GDP is the sum of gross value added by all resident producers in the economy plus any product taxes and minus any subsidies not included in the value of the products. It is calculated without making deductions for depreciation of fabricated assets or for depletion and degradation of natural resources. Data are in constant 201…	Economic Policy & Debt: National accounts: US$ at constant 2015 prices: Aggregate indicators	Economic Policy & Debt	0.886505	0.997374	0.99346	0.911643	0.912267	0.990941	0.996304	0.996304	0.66722	0.995086	0.998959	0.998959	0.995146	0.998959	1	1	0.997609	1	0.995195	0.994849	0.996959	-0.968967	-0.963613	-0.978795	-0.969862	-0.968333	-0.970702	-0.981325	0.988189	0.993284	0.984891	0.988629	0.985646	-0.960461	-0.990347	-0.987873	-0.985256	0.989162	-0.969924	-0.947414	-0.960575	-0.996493	-0.99924	-0.99898	-0.99677
NY.GDP.PCAP.KN	GDP per capita (constant LCU)	GDP per capita is gross domestic product divided by midyear population. GDP at purchaser's prices is the sum of gross value added by all resident producers in the economy plus any product taxes and minus any subsidies not included in the value of the products. It is calculated without making deductions for depreciation of fabricated assets or for depletion and degradation of natural resources. Da…	Economic Policy & Debt: National accounts: Local currency at constant prices: Aggregate indicators	Economic Policy & Debt	0.886505	0.997374	0.99346	0.911643	0.912267	0.990941	0.996304	0.996304	0.66722	0.995086	0.998959	0.998959	0.995146	0.998959	1	1	0.997609	1	0.995195	0.994849	0.996959	-0.968967	-0.963613	-0.978795	-0.969862	-0.968333	-0.970702	-0.981325	0.988189	0.993284	0.984891	0.988629	0.985646	-0.960461	-0.990347	-0.987873	-0.985256	0.989162	-0.969924	-0.947414	-0.960575	-0.996493	-0.99924	-0.99898	-0.99677
NY.GDP.PCAP.PP.CD	GDP per capita, PPP (current international $)	This indicator provides per capita values for gross domestic product (GDP) expressed in current international dollars converted by purchasing power parity (PPP) conversion factor. GDP is the sum of gross value added by all resident producers in the country plus any product taxes and minus any subsidies not included in the value of the products. conversion factor is a spatial price deflator and cu…	Economic Policy & Debt: Purchasing power parity	Economic Policy & Debt	0.902512	0.993975	0.986207	0.892112	0.922767	0.993523	0.99695	0.99695	0.668992	0.998391	0.99846	0.99846	0.999032	0.99846	0.997609	0.997609	1	0.997609	0.998741	0.999072	0.999759	-0.954903	-0.948236	-0.966938	-0.954965	-0.953117	-0.955977	-0.969143	0.977853	0.985444	0.973757	0.978463	0.974692	-0.94476	-0.980783	-0.977654	-0.974209	0.979511	-0.958616	-0.93866	-0.950403	-0.996513	-0.996724	-0.996888	-0.996632
NY.GDP.PCAP.PP.KD	GDP per capita, PPP (constant 2021 international $)	GDP per capita based on purchasing power parity (PPP). PPP GDP is gross domestic product converted to international dollars using purchasing power parity rates. An international dollar has the same purchasing power over GDP as the U.S. dollar has in the United States. GDP at purchaser's prices is the sum of gross value added by all resident producers in the country plus any product taxes and minu…	Economic Policy & Debt: Purchasing power parity	Economic Policy & Debt	0.886505	0.997374	0.99346	0.911643	0.912267	0.990941	0.996304	0.996304	0.66722	0.995086	0.998959	0.998959	0.995146	0.998959	1	1	0.997609	1	0.995195	0.994849	0.996959	-0.968967	-0.963613	-0.978795	-0.969862	-0.968333	-0.970702	-0.981325	0.988189	0.993284	0.984891	0.988629	0.985646	-0.960461	-0.990347	-0.987873	-0.985256	0.989162	-0.969924	-0.947414	-0.960575	-0.996493	-0.99924	-0.99898	-0.99677
NY.GNP.MKTP.CN.AD	GNI: linked series (current LCU)	GNI (formerly GNP) is the sum of value added by all resident producers plus any product taxes (less subsidies) not included in the valuation of output plus net receipts of primary income (compensation of employees and property income) from abroad. This series has been linked to produce a consistent time series to counteract breaks in series over time due to changes in base years, source data and …	Economic Policy & Debt: National accounts: Local currency at current prices: Expenditure on GDP	Economic Policy & Debt	0.917754	0.992851	0.982893	0.882222	0.938817	0.996017	0.997468	0.997468	0.68989	0.999886	0.998015	0.998015	0.999716	0.998015	0.995195	0.995195	0.998741	0.995195	1	0.999517	0.998269	-0.945785	-0.938428	-0.958898	-0.945666	-0.943627	-0.946766	-0.961433	0.971554	0.980516	0.967022	0.972288	0.967939	-0.933961	-0.974996	-0.970446	-0.967411	0.972382	-0.945733	-0.922599	-0.935923	-0.99737	-0.995248	-0.995866	-0.997382
NY.GNP.MKTP.PP.CD	GNI, PPP (current international $)	This indicator provides values for gross national income (GNI. Formerly GNP) expressed in current international dollars converted by purchasing power parity (PPP) conversion factor. Gross national income is the sum of value added by all resident producers plus any product taxes (less subsidies) not included in the valuation of output plus net receipts of primary income (compensation of employees …	Economic Policy & Debt: Purchasing power parity	Economic Policy & Debt	0.918239	0.991534	0.981591	0.881075	0.935531	0.994495	0.996549	0.996549	0.685161	0.999107	0.997507	0.997507	0.999829	0.997507	0.994849	0.994849	0.999072	0.994849	0.999517	1	0.999024	-0.944669	-0.93732	-0.957752	-0.944478	-0.942453	-0.945575	-0.960243	0.970718	0.980135	0.966228	0.971457	0.967152	-0.932593	-0.974177	-0.970033	-0.96662	0.97211	-0.947006	-0.925666	-0.938057	-0.996677	-0.994663	-0.995234	-0.996655
NY.GNP.PCAP.PP.CD	GNI per capita, PPP (current international $)	This indicator provides per capita values for gross national income (GNI. Formerly GNP) expressed in current international dollars converted by purchasing power parity (PPP) conversion factor. GNI is the sum of value added by all resident producers plus any product taxes (less subsidies) not included in the valuation of output plus net receipts of primary income (compensation of employees and pro…	Economic Policy & Debt: Purchasing power parity	Economic Policy & Debt	0.901608	0.992786	0.984989	0.891583	0.919794	0.991526	0.995437	0.995437	0.664476	0.997595	0.997639	0.997639	0.99858	0.997639	0.996959	0.996959	0.999759	0.996959	0.998269	0.999024	1	-0.954109	-0.947475	-0.966081	-0.954093	-0.952263	-0.955103	-0.968218	0.977028	0.98466	0.972958	0.977638	0.973941	-0.94398	-0.979949	-0.977167	-0.973458	0.979093	-0.959277	-0.940633	-0.951696	-0.995276	-0.99569	-0.995793	-0.995392
SH.DTH.IMRT	Number of infant deaths	Number of infants dying before reaching one year of age.	Health: Mortality	Health	-0.776601	-0.974191	-0.986795	-0.978526	-0.820243	-0.940173	-0.95188	-0.95188	-0.544325	-0.945637	-0.960061	-0.960061	-0.945059	-0.960061	-0.968967	-0.968967	-0.954903	-0.968967	-0.945785	-0.944669	-0.954109	1	0.999628	0.998685	0.998865	0.998973	0.998737	0.997362	-0.994704	-0.988969	-0.996317	-0.99441	-0.996139	0.995039	0.993141	0.994674	0.996318	-0.993658	0.980899	0.955846	0.970666	0.953208	0.968266	0.965535	0.954411
SH.DTH.MORT	Number of under-five deaths	Number of children dying before reaching age five.	Health: Mortality	Health	-0.76326	-0.969377	-0.983555	-0.981581	-0.808985	-0.932732	-0.944989	-0.944989	-0.538403	-0.938243	-0.953903	-0.953903	-0.937673	-0.953903	-0.963613	-0.963613	-0.948236	-0.963613	-0.938428	-0.93732	-0.947475	0.999628	1	0.997145	0.999102	0.999326	0.998923	0.996338	-0.992783	-0.98611	-0.994812	-0.992416	-0.994549	0.995993	0.990873	0.992833	0.994771	-0.991508	0.98001	0.954592	0.969635	0.94663	0.962852	0.959906	0.947914
SH.DTH.NMRT	Number of neonatal deaths	Number of neonates dying before reaching 28 days of age.	Health: Mortality	Health	-0.798058	-0.982448	-0.991875	-0.968312	-0.839491	-0.953713	-0.964416	-0.964416	-0.564307	-0.958825	-0.971125	-0.971125	-0.958207	-0.971125	-0.978795	-0.978795	-0.966938	-0.978795	-0.958898	-0.957752	-0.966081	0.998685	0.997145	1	0.997622	0.997418	0.997667	0.998693	-0.997368	-0.993255	-0.997935	-0.997198	-0.998004	0.993354	0.996484	0.997336	0.99807	-0.996824	0.98366	0.959493	0.9738	0.964778	0.977754	0.975458	0.965846
SH.DYN.MORT	Mortality rate, under-5 (per 1,000 live births)	Under-five mortality rate is the probability per 1,000 that a newborn baby will die before reaching age five, if subject to age-specific mortality rates of the specified year.	Health: Mortality	Health	-0.772982	-0.974847	-0.987496	-0.974981	-0.819749	-0.940693	-0.952363	-0.952363	-0.563637	-0.94556	-0.960643	-0.960643	-0.944916	-0.960643	-0.969862	-0.969862	-0.954965	-0.969862	-0.945666	-0.944478	-0.954093	0.998865	0.999102	0.997622	1	0.999972	0.999988	0.998526	-0.995352	-0.989487	-0.99669	-0.995029	-0.99657	0.997235	0.993784	0.995417	0.996707	-0.994227	0.983473	0.957446	0.97279	0.953473	0.968737	0.966041	0.954708
SH.DYN.MORT.FE	Mortality rate, under-5, female (per 1,000 live births)	Under-five mortality rate, female is the probability per 1,000 that a newborn female baby will die before reaching age five, if subject to female age-specific mortality rates of the specified year.	Health: Mortality	Health	-0.769663	-0.97342	-0.986519	-0.976143	-0.816553	-0.93852	-0.950417	-0.950417	-0.55929	-0.943504	-0.958903	-0.958903	-0.942875	-0.958903	-0.968333	-0.968333	-0.953117	-0.968333	-0.943627	-0.942453	-0.952263	0.998973	0.999326	0.997418	0.999972	1	0.999928	0.998143	-0.994792	-0.988668	-0.99627	-0.994452	-0.996122	0.997275	0.993127	0.99488	0.996276	-0.993639	0.983093	0.957139	0.972452	0.951645	0.96722	0.964459	0.952896
SH.DYN.MORT.MA	Mortality rate, under-5, male (per 1,000 live births)	Under-five mortality rate, male is the probability per 1,000 that a newborn male baby will die before reaching age five, if subject to male age-specific mortality rates of the specified year.	Health: Mortality	Health	-0.774681	-0.975579	-0.987977	-0.974187	-0.821237	-0.941808	-0.953365	-0.953365	-0.566168	-0.946662	-0.961578	-0.961578	-0.946014	-0.961578	-0.970702	-0.970702	-0.955977	-0.970702	-0.946766	-0.945575	-0.955103	0.998737	0.998923	0.997667	0.999988	0.999928	1	0.998713	-0.995627	-0.989905	-0.996881	-0.995313	-0.99678	0.997244	0.994112	0.995703	0.996907	-0.994545	0.983849	0.957882	0.973191	0.95442	0.969534	0.96687	0.955646
SH.DYN.NMRT	Mortality rate, neonatal (per 1,000 live births)	Neonatal mortality rate is the number of neonates dying before reaching 28 days of age, per 1,000 live births in a given year.	Health: Mortality	Health	-0.801022	-0.985005	-0.993979	-0.965412	-0.844917	-0.956726	-0.966974	-0.966974	-0.590089	-0.961399	-0.9739	-0.9739	-0.960737	-0.9739	-0.981325	-0.981325	-0.969143	-0.981325	-0.961433	-0.960243	-0.968218	0.997362	0.996338	0.998693	0.998526	0.998143	0.998713	1	-0.998727	-0.995074	-0.998995	-0.998567	-0.999078	0.994581	0.997974	0.998575	0.999096	-0.997889	0.985129	0.959378	0.97451	0.967603	0.98019	0.978026	0.96866
SH.H2O.BASW.RU.ZS	People using at least basic drinking water services, rural (% of rural population)	The percentage of people using at least basic water services. This indicator encompasses both people using basic water services as well as those using safely managed water services. Basic drinking water services is defined as drinking water from an improved source, provided collection time is not more than 30 minutes for a round trip. Improved water sources include piped water, boreholes or tubew…	Health: Disease prevention	Health	0.826549	0.990886	0.997415	0.960693	0.865488	0.967281	0.976256	0.976256	0.610398	0.971494	0.982523	0.982523	0.971145	0.982523	0.988189	0.988189	0.977853	0.988189	0.971554	0.970718	0.977028	-0.994704	-0.992783	-0.997368	-0.995352	-0.994792	-0.995627	-0.998727	1	0.998661	0.99976	0.999994	0.99985	-0.988936	-0.999881	-0.999527	-0.999807	0.999195	-0.982592	-0.956395	-0.971693	-0.977809	-0.98791	-0.986205	-0.978641
SH.H2O.BASW.UR.ZS	People using at least basic drinking water services, urban (% of urban population)	The percentage of people using at least basic water services. This indicator encompasses both people using basic water services as well as those using safely managed water services. Basic drinking water services is defined as drinking water from an improved source, provided collection time is not more than 30 minutes for a round trip. Improved water sources include piped water, boreholes or tubew…	Health: Disease prevention	Health	0.851863	0.995309	0.998858	0.951417	0.885177	0.976864	0.98441	0.98441	0.634714	0.980472	0.989538	0.989538	0.980541	0.989538	0.993284	0.993284	0.985444	0.993284	0.980516	0.980135	0.98466	-0.988969	-0.98611	-0.993255	-0.989487	-0.988668	-0.989905	-0.995074	0.998661	1	0.997803	0.998814	0.997914	-0.98109	-0.999245	-0.997958	-0.997789	0.998029	-0.978307	-0.95194	-0.967252	-0.986161	-0.993659	-0.992433	-0.986792
SH.H2O.BASW.ZS	People using at least basic drinking water services (% of population)	The percentage of people using at least basic water services. This indicator encompasses both people using basic water services as well as those using safely managed water services. Basic drinking water services is defined as drinking water from an improved source, provided collection time is not more than 30 minutes for a round trip. Improved water sources include piped water, boreholes or tubew…	Health: Disease prevention	Health	0.819127	0.988398	0.996228	0.966413	0.858671	0.962679	0.972025	0.972025	0.60158	0.966942	0.978779	0.978779	0.966635	0.978779	0.984891	0.984891	0.973757	0.984891	0.967022	0.966228	0.972958	-0.996317	-0.994812	-0.997935	-0.99669	-0.99627	-0.996881	-0.998995	0.99976	0.997803	1	0.999707	0.99997	-0.99036	-0.999361	-0.99925	-0.99998	0.998704	-0.981954	-0.955387	-0.970898	-0.973926	-0.98485	-0.982964	-0.974814
SH.STA.BASS.RU.ZS	People using at least basic sanitation services, rural (% of rural population)	The percentage of people using at least basic sanitation services, that is, improved sanitation facilities that are not shared with other households. This indicator encompasses both people using basic sanitation services as well as those using safely managed sanitation services. Improved sanitation facilities include flush/pour flush to piped sewer systems, septic tanks or pit latrines; ventilate…	Health: Disease prevention	Health	0.828334	0.991296	0.997611	0.960167	0.867042	0.968051	0.976913	0.976913	0.611998	0.972232	0.983104	0.983104	0.971886	0.983104	0.988629	0.988629	0.978463	0.988629	0.972288	0.971457	0.977638	-0.99441	-0.992416	-0.997198	-0.995029	-0.994452	-0.995313	-0.998567	0.999994	0.998814	0.999707	1	0.999801	-0.988481	-0.999925	-0.999489	-0.999753	0.999179	-0.982296	-0.956052	-0.971368	-0.978486	-0.988399	-0.986729	-0.979304
SH.STA.BASS.ZS	People using at least basic sanitation services (% of population)	The percentage of people using at least basic sanitation services, that is, improved sanitation facilities that are not shared with other households. This indicator encompasses both people using basic sanitation services as well as those using safely managed sanitation services. Improved sanitation facilities include flush/pour flush to piped sewer systems, septic tanks or pit latrines; ventilate…	Health: Disease prevention	Health	0.819799	0.988763	0.996349	0.964993	0.858754	0.963391	0.97279	0.97279	0.601789	0.967819	0.97949	0.97949	0.967516	0.97949	0.985646	0.985646	0.974692	0.985646	0.967939	0.967152	0.973941	-0.996139	-0.994549	-0.998004	-0.99657	-0.996122	-0.99678	-0.999078	0.99985	0.997914	0.99997	0.999801	1	-0.990375	-0.999493	-0.999491	-0.999997	0.999015	-0.982887	-0.956862	-0.97209	-0.974502	-0.985395	-0.983518	-0.975385
SH.STA.MMRT	Maternal mortality ratio (modeled estimate, per 100,000 live births)	Maternal mortality ratio is the number of women who die from pregnancy-related causes while pregnant or within 42 days of pregnancy termination per 100,000 live births. The data are estimated with a regression model using information on the proportion of maternal deaths among non-AIDS deaths in women ages 15-49, fertility, birth attendants, and GDP measured using purchasing power parities (PPPs).	Health: Reproductive health	Health	-0.746111	-0.965481	-0.97926	-0.969301	-0.795609	-0.927479	-0.940448	-0.940448	-0.544897	-0.933754	-0.94947	-0.94947	-0.932938	-0.94947	-0.960461	-0.960461	-0.94476	-0.960461	-0.933961	-0.932593	-0.94398	0.995039	0.995993	0.993354	0.997235	0.997275	0.997244	0.994581	-0.988936	-0.98109	-0.99036	-0.988481	-0.990375	1	0.986914	0.989585	0.990527	-0.98813	0.983691	0.959658	0.974016	0.940211	0.957711	0.954616	0.941657
SH.STA.ODFC.RU.ZS	People practicing open defecation, rural (% of rural population)	People practicing open defecation refers to the percentage of the population defecating in the open, such as in fields, forest, bushes, open bodies of water, on beaches, in other open spaces or disposed of with solid waste.	Health: Risk factors	Health	-0.834313	-0.992738	-0.998226	-0.957229	-0.872249	-0.970889	-0.979386	-0.979386	-0.61798	-0.974956	-0.985261	-0.985261	-0.974617	-0.985261	-0.990347	-0.990347	-0.980783	-0.990347	-0.974996	-0.974177	-0.979949	0.993141	0.990873	0.996484	0.993784	0.993127	0.994112	0.997974	-0.999881	-0.999245	-0.999361	-0.999925	-0.999493	0.986914	1	0.999318	0.999418	-0.999123	0.981655	0.955391	0.9707	0.980895	0.990161	0.988619	0.981669
SH.STA.ODFC.UR.ZS	People practicing open defecation, urban (% of urban population)	People practicing open defecation refers to the percentage of the population defecating in the open, such as in fields, forest, bushes, open bodies of water, on beaches, in other open spaces or disposed of with solid waste.	Health: Risk factors	Health	-0.822135	-0.989106	-0.995854	-0.958854	-0.856514	-0.964966	-0.97486	-0.97486	-0.602354	-0.970102	-0.981414	-0.981414	-0.97015	-0.981414	-0.987873	-0.987873	-0.977654	-0.987873	-0.970446	-0.970033	-0.977167	0.994674	0.992833	0.997336	0.995417	0.99488	0.995703	0.998575	-0.999527	-0.997958	-0.99925	-0.999489	-0.999491	0.989585	0.999318	1	0.999437	-0.999859	0.987043	0.963859	0.977607	0.975869	0.986771	0.984893	0.976719
SH.STA.ODFC.ZS	People practicing open defecation (% of population)	People practicing open defecation refers to the percentage of the population defecating in the open, such as in fields, forest, bushes, open bodies of water, on beaches, in other open spaces or disposed of with solid waste.	Health: Risk factors	Health	-0.818885	-0.988463	-0.996195	-0.96563	-0.857972	-0.962849	-0.972289	-0.972289	-0.600641	-0.96729	-0.979047	-0.979047	-0.966984	-0.979047	-0.985256	-0.985256	-0.974209	-0.985256	-0.967411	-0.96662	-0.973458	0.996318	0.994771	0.99807	0.996707	0.996276	0.996907	0.999096	-0.999807	-0.997789	-0.99998	-0.999753	-0.999997	0.990527	0.999418	0.999437	1	-0.998936	0.982785	0.956715	0.971969	0.974044	0.98503	0.983133	0.974934
SH.STA.SMSS.UR.ZS	People using safely managed sanitation services, urban (% of urban population)	The percentage of people using improved sanitation facilities that are not shared with other households and where excreta are safely disposed of in situ or transported and treated offsite. Improved sanitation facilities include flush/pour flush to piped sewer systems, septic tanks or pit latrines: ventilated improved pit latrines, compositing toilets or pit latrines with slabs.	Health: Disease prevention	Health	0.826451	0.989758	0.995897	0.955552	0.858637	0.966701	0.976543	0.976543	0.602143	0.971985	0.982887	0.982887	0.972162	0.982887	0.989162	0.989162	0.979511	0.989162	0.972382	0.97211	0.979093	-0.993658	-0.991508	-0.996824	-0.994227	-0.993639	-0.994545	-0.997889	0.999195	0.998029	0.998704	0.999179	0.999015	-0.98813	-0.999123	-0.999859	-0.998936	1	-0.987512	-0.965114	-0.978442	-0.977327	-0.987875	-0.986063	-0.978141
SL.AGR.EMPL.FE.ZS	Employment in agriculture, female (% of female employment) (modeled ILO estimate)	Employment is defined as persons of working age who were engaged in any activity to produce goods or provide services for pay or profit, whether at work during the reference period or not at work due to temporary absence from a job, or to working-time arrangement. The agriculture sector consists of activities in agriculture, hunting, forestry and fishing, in accordance with division 1 (ISIC 2) or…	Social Protection & Labor: Economic activity	Social Protection & Labor	-0.766846	-0.96332	-0.972006	-0.933032	-0.787692	-0.932819	-0.94891	-0.94891	-0.551115	-0.944372	-0.958246	-0.958246	-0.946025	-0.958246	-0.969924	-0.969924	-0.958616	-0.969924	-0.945733	-0.947006	-0.959277	0.980899	0.98001	0.98366	0.983473	0.983093	0.983849	0.985129	-0.982592	-0.978307	-0.981954	-0.982296	-0.982887	0.983691	0.981655	0.987043	0.982785	-0.987512	1	0.992769	0.998331	0.947218	0.963328	0.960454	0.948267
SL.AGR.EMPL.MA.ZS	Employment in agriculture, male (% of male employment) (modeled ILO estimate)	Employment is defined as persons of working age who were engaged in any activity to produce goods or provide services for pay or profit, whether at work during the reference period or not at work due to temporary absence from a job, or to working-time arrangement. The agriculture sector consists of activities in agriculture, hunting, forestry and fishing, in accordance with division 1 (ISIC 2) or…	Social Protection & Labor: Economic activity	Social Protection & Labor	-0.733356	-0.934206	-0.942082	-0.900806	-0.737627	-0.903309	-0.92258	-0.92258	-0.494798	-0.920216	-0.933362	-0.933362	-0.923513	-0.933362	-0.947414	-0.947414	-0.93866	-0.947414	-0.922599	-0.925666	-0.940633	0.955846	0.954592	0.959493	0.957446	0.957139	0.957882	0.959378	-0.956395	-0.95194	-0.955387	-0.956052	-0.956862	0.959658	0.955391	0.963859	0.956715	-0.965114	0.992769	1	0.998042	0.919522	0.937551	0.934196	0.920526
SL.AGR.EMPL.ZS	Employment in agriculture (% of total employment) (modeled ILO estimate)	Employment is defined as persons of working age who were engaged in any activity to produce goods or provide services for pay or profit, whether at work during the reference period or not at work due to temporary absence from a job, or to working-time arrangement. The agriculture sector consists of activities in agriculture, hunting, forestry and fishing, in accordance with division 1 (ISIC 2) or…	Social Protection & Labor: Economic activity	Social Protection & Labor	-0.751311	-0.950808	-0.959213	-0.919413	-0.764358	-0.919908	-0.937597	-0.937597	-0.524348	-0.934067	-0.947681	-0.947681	-0.93651	-0.947681	-0.960575	-0.960575	-0.950403	-0.960575	-0.935923	-0.938057	-0.951696	0.970666	0.969635	0.9738	0.97279	0.972452	0.973191	0.97451	-0.971693	-0.967252	-0.970898	-0.971368	-0.97209	0.974016	0.9707	0.977607	0.971969	-0.978442	0.998331	0.998042	1	0.935248	0.952385	0.94926	0.936283
SL.EMP.SELF.FE.ZS	Self-employed, female (% of female employment) (modeled ILO estimate)	Self-employed workers are those workers who, working on their own account or with one or a few partners or in cooperative, hold the type of jobs defined as a "self-employment jobs." i.e. jobs where the remuneration is directly dependent upon the profits derived from the goods and services produced. Self-employed workers include four sub-categories of employers, own-account workers, members of pro…	Social Protection & Labor: Economic activity	Social Protection & Labor	-0.915841	-0.99537	-0.987946	-0.896048	-0.941242	-0.997167	-0.998861	-0.998861	-0.699249	-0.997793	-0.999014	-0.999014	-0.997529	-0.999014	-0.996493	-0.996493	-0.996513	-0.996493	-0.99737	-0.996677	-0.995276	0.953208	0.94663	0.964778	0.953473	0.951645	0.95442	0.967603	-0.977809	-0.986161	-0.973926	-0.978486	-0.974502	0.940211	0.980895	0.975869	0.974044	-0.977327	0.947218	0.919522	0.935248	1	0.998291	0.998889	0.999989
SL.EMP.SELF.MA.ZS	Self-employed, male (% of male employment) (modeled ILO estimate)	Self-employed workers are those workers who, working on their own account or with one or a few partners or in cooperative, hold the type of jobs defined as a "self-employment jobs." i.e. jobs where the remuneration is directly dependent upon the profits derived from the goods and services produced. Self-employed workers include four sub-categories of employers, own-account workers, members of pro…	Social Protection & Labor: Economic activity	Social Protection & Labor	-0.894221	-0.998217	-0.994297	-0.915056	-0.921741	-0.993377	-0.99741	-0.99741	-0.675112	-0.995451	-0.999228	-0.999228	-0.995309	-0.999228	-0.99924	-0.99924	-0.996724	-0.99924	-0.995248	-0.994663	-0.99569	0.968266	0.962852	0.977754	0.968737	0.96722	0.969534	0.98019	-0.98791	-0.993659	-0.98485	-0.988399	-0.985395	0.957711	0.990161	0.986771	0.98503	-0.987875	0.963328	0.937551	0.952385	0.998291	1	0.999932	0.998505
SL.EMP.SELF.ZS	Self-employed, total (% of total employment) (modeled ILO estimate)	Self-employed workers are those workers who, working on their own account or with one or a few partners or in cooperative, hold the type of jobs defined as a "self-employment jobs." i.e. jobs where the remuneration is directly dependent upon the profits derived from the goods and services produced. Self-employed workers include four sub-categories of employers, own-account workers, members of pro…	Social Protection & Labor: Economic activity	Social Protection & Labor	-0.898385	-0.997923	-0.993326	-0.911345	-0.92583	-0.9944	-0.997975	-0.997975	-0.680537	-0.996126	-0.999446	-0.999446	-0.995938	-0.999446	-0.99898	-0.99898	-0.996888	-0.99898	-0.995866	-0.995234	-0.995793	0.965535	0.959906	0.975458	0.966041	0.964459	0.96687	0.978026	-0.986205	-0.992433	-0.982964	-0.986729	-0.983518	0.954616	0.988619	0.984893	0.983133	-0.986063	0.960454	0.934196	0.94926	0.998889	0.999932	1	0.99906
SL.EMP.VULN.FE.ZS	Vulnerable employment, female (% of female employment) (modeled ILO estimate)	Vulnerable employment is contributing family workers and own-account workers as a percentage of total employment.	Social Protection & Labor: Economic activity	Social Protection & Labor	-0.914499	-0.995807	-0.988612	-0.897529	-0.940355	-0.997128	-0.998925	-0.998925	-0.698098	-0.997804	-0.999149	-0.999149	-0.997508	-0.999149	-0.99677	-0.99677	-0.996632	-0.99677	-0.997382	-0.996655	-0.995392	0.954411	0.947914	0.965846	0.954708	0.952896	0.955646	0.96866	-0.978641	-0.986792	-0.974814	-0.979304	-0.975385	0.941657	0.981669	0.976719	0.974934	-0.978141	0.948267	0.920526	0.936283	0.999989	0.998505	0.99906	1
SL.EMP.VULN.MA.ZS	Vulnerable employment, male (% of male employment) (modeled ILO estimate)	Vulnerable employment is contributing family workers and own-account workers as a percentage of total employment.	Social Protection & Labor: Economic activity	Social Protection & Labor	-0.894145	-0.998168	-0.994263	-0.915074	-0.921568	-0.993304	-0.997369	-0.997369	-0.674945	-0.995413	-0.999219	-0.999219	-0.995287	-0.999219	-0.999249	-0.999249	-0.996718	-0.999249	-0.995218	-0.99465	-0.995694	0.968275	0.962865	0.977758	0.968741	0.967227	0.969537	0.980186	-0.987922	-0.993671	-0.984863	-0.98841	-0.985409	0.957694	0.990171	0.986795	0.985044	-0.987902	0.96343	0.937721	0.952519	0.998279	0.999999	0.999929	0.998492
SL.EMP.VULN.ZS	Vulnerable employment, total (% of total employment) (modeled ILO estimate)	Vulnerable employment is contributing family workers and own-account workers as a percentage of total employment.	Social Protection & Labor: Economic activity	Social Protection & Labor	-0.897821	-0.997979	-0.993473	-0.911806	-0.925367	-0.99428	-0.99791	-0.99791	-0.680028	-0.996041	-0.999427	-0.999427	-0.995853	-0.999427	-0.999021	-0.999021	-0.99686	-0.999021	-0.995786	-0.995155	-0.995771	0.965892	0.960292	0.975763	0.966407	0.964833	0.967233	0.978325	-0.986439	-0.992598	-0.983218	-0.986957	-0.983771	0.95504	0.988832	0.98514	0.983388	-0.986299	0.960817	0.934584	0.949638	0.99882	0.999947	0.999999	0.998998
SL.EMP.WORK.FE.ZS	Wage and salaried workers, female (% of female employment) (modeled ILO estimate)	Wage and salaried workers (employees) are those workers who hold the type of jobs defined as "paid employment jobs," where the incumbents hold explicit (written or oral) or implicit employment contracts that give them a basic remuneration that is not directly dependent upon the revenue of the unit for which they work.	Social Protection & Labor: Economic activity	Social Protection & Labor	0.915839	0.99537	0.987946	0.896046	0.941243	0.997167	0.998861	0.998861	0.699248	0.997793	0.999014	0.999014	0.997529	0.999014	0.996493	0.996493	0.996513	0.996493	0.99737	0.996677	0.995276	-0.953207	-0.946629	-0.964777	-0.953472	-0.951644	-0.954419	-0.967603	0.977809	0.98616	0.973925	0.978485	0.974502	-0.94021	-0.980895	-0.975869	-0.974044	0.977326	-0.947217	-0.91952	-0.935246	-1	-0.998291	-0.998889	-0.999989
SL.EMP.WORK.MA.ZS	Wage and salaried workers, male (% of male employment) (modeled ILO estimate)	Wage and salaried workers (employees) are those workers who hold the type of jobs defined as "paid employment jobs," where the incumbents hold explicit (written or oral) or implicit employment contracts that give them a basic remuneration that is not directly dependent upon the revenue of the unit for which they work.	Social Protection & Labor: Economic activity	Social Protection & Labor	0.89422	0.998217	0.994297	0.915057	0.921738	0.993376	0.99741	0.99741	0.675111	0.995451	0.999228	0.999228	0.995309	0.999228	0.99924	0.99924	0.996724	0.99924	0.995248	0.994662	0.99569	-0.968267	-0.962854	-0.977755	-0.968738	-0.967221	-0.969535	-0.980191	0.987911	0.993659	0.984851	0.988399	0.985396	-0.957712	-0.990162	-0.986771	-0.98503	0.987876	-0.963329	-0.937553	-0.952386	-0.998291	-1	-0.999932	-0.998505
SL.EMP.WORK.ZS	Wage and salaried workers, total (% of total employment) (modeled ILO estimate)	Wage and salaried workers (employees) are those workers who hold the type of jobs defined as "paid employment jobs," where the incumbents hold explicit (written or oral) or implicit employment contracts that give them a basic remuneration that is not directly dependent upon the revenue of the unit for which they work.	Social Protection & Labor: Economic activity	Social Protection & Labor	0.898384	0.997923	0.993326	0.911345	0.92583	0.9944	0.997975	0.997975	0.680538	0.996126	0.999446	0.999446	0.995938	0.999446	0.99898	0.99898	0.996888	0.99898	0.995866	0.995234	0.995793	-0.965535	-0.959906	-0.975458	-0.966041	-0.964459	-0.96687	-0.978026	0.986205	0.992433	0.982964	0.986729	0.983518	-0.954617	-0.988619	-0.984894	-0.983133	0.986063	-0.960454	-0.934197	-0.94926	-0.998889	-0.999932	-1	-0.99906
SL.GDP.PCAP.EM.KD	GDP per person employed (constant 2021 PPP $)	GDP per person employed is gross domestic product (GDP) divided by total employment in the economy. Purchasing power parity (PPP) GDP is GDP converted to 2021 constant international dollars using PPP rates. An international dollar has the same purchasing power over GDP that a U.S. dollar has in the United States.	Social Protection & Labor: Economic activity	Social Protection & Labor	0.89896	0.996753	0.990866	0.902774	0.921987	0.993677	0.997887	0.997887	0.675893	0.997582	0.999753	0.999753	0.997672	0.999753	0.999499	0.999499	0.998956	0.999499	0.997665	0.997373	0.998322	-0.962153	-0.956096	-0.97307	-0.962617	-0.960929	-0.963539	-0.975531	0.983651	0.990174	0.979955	0.984193	0.980753	-0.952152	-0.986248	-0.983109	-0.980317	0.984647	-0.963004	-0.940427	-0.953569	-0.998035	-0.999109	-0.999148	-0.998204
SL.SRV.EMPL.FE.ZS	Employment in services, female (% of female employment) (modeled ILO estimate)	Employment is defined as persons of working age who were engaged in any activity to produce goods or provide services for pay or profit, whether at work during the reference period or not at work due to temporary absence from a job, or to working-time arrangement. The services sector consists of wholesale and retail trade and restaurants and hotels; transport, storage, and communications; financi…	Social Protection & Labor: Economic activity	Social Protection & Labor	0.800062	0.973776	0.978723	0.926357	0.817611	0.949394	0.963403	0.963403	0.579601	0.960712	0.971675	0.971675	0.96236	0.971675	0.980947	0.980947	0.972733	0.980947	0.962051	0.963366	0.973455	-0.978957	-0.976775	-0.983935	-0.981089	-0.980385	-0.981634	-0.985652	0.985726	0.984132	0.984221	0.985629	0.985242	-0.979105	-0.985663	-0.989605	-0.985042	0.990504	-0.998218	-0.990152	-0.996065	-0.962124	-0.975005	-0.972738	-0.962952
SL.SRV.EMPL.MA.ZS	Employment in services, male (% of male employment) (modeled ILO estimate)	Employment is defined as persons of working age who were engaged in any activity to produce goods or provide services for pay or profit, whether at work during the reference period or not at work due to temporary absence from a job, or to working-time arrangement. The services sector consists of wholesale and retail trade and restaurants and hotels; transport, storage, and communications; financi…	Social Protection & Labor: Economic activity	Social Protection & Labor	0.786511	0.943294	0.943704	0.875234	0.779595	0.923976	0.940182	0.940182	0.536599	0.941873	0.949303	0.949303	0.94557	0.949303	0.959297	0.959297	0.957032	0.959297	0.944483	0.948086	0.959476	-0.941749	-0.93792	-0.949972	-0.942426	-0.941504	-0.943212	-0.950065	0.95196	0.952668	0.949135	0.951986	0.950928	-0.941064	-0.952633	-0.959111	-0.950577	0.961429	-0.984121	-0.993354	-0.990185	-0.937487	-0.949738	-0.947446	-0.938059
SL.SRV.EMPL.ZS	Employment in services (% of total employment) (modeled ILO estimate)	Employment is defined as persons of working age who were engaged in any activity to produce goods or provide services for pay or profit, whether at work during the reference period or not at work due to temporary absence from a job, or to working-time arrangement. The services sector consists of wholesale and retail trade and restaurants and hotels; transport, storage, and communications; financi…	Social Protection & Labor: Economic activity	Social Protection & Labor	0.795999	0.963091	0.966112	0.906753	0.802856	0.940766	0.95581	0.95581	0.561881	0.955036	0.964512	0.964512	0.957595	0.964512	0.974162	0.974162	0.968509	0.974162	0.956943	0.959273	0.969997	-0.965516	-0.962623	-0.971896	-0.967014	-0.966217	-0.967664	-0.972899	0.973743	0.973122	0.971669	0.973697	0.973031	-0.96532	-0.973991	-0.979083	-0.972765	0.980602	-0.994994	-0.994546	-0.996466	-0.953914	-0.966603	-0.964308	-0.954634
SP.DYN.AMRT.FE	Mortality rate, adult, female (per 1,000 female adults)	Adult mortality rate, female, is the probability of dying between the ages of 15 and 60--that is, the probability of a 15-year-old female dying before reaching age 60, if subject to age-specific mortality rates of the specified year between those ages.	Health: Mortality	Health	-0.797123	-0.983034	-0.991388	-0.961094	-0.841705	-0.954609	-0.965211	-0.965211	-0.572488	-0.9598	-0.971419	-0.971419	-0.959335	-0.971419	-0.978909	-0.978909	-0.967985	-0.978909	-0.95974	-0.958727	-0.966915	0.995875	0.994296	0.997889	0.995914	0.995536	0.996074	0.997736	-0.995774	-0.991915	-0.995938	-0.995602	-0.996032	0.994392	0.99503	0.995423	0.996049	-0.994971	0.982732	0.957782	0.97249	0.964628	0.977374	0.975166	0.965746
SP.DYN.CBRT.IN	Birth rate, crude (per 1,000 people)	Crude birth rate indicates the number of live births occurring during the year, per 1,000 population estimated at midyear. Subtracting the crude death rate from the crude birth rate provides the rate of natural increase, which is equal to the rate of population change in the absence of migration.	Health: Population: Dynamics	Health	-0.814223	-0.984284	-0.992326	-0.966374	-0.853224	-0.958754	-0.968211	-0.968211	-0.564556	-0.962986	-0.973819	-0.973819	-0.962254	-0.973819	-0.980004	-0.980004	-0.969611	-0.980004	-0.962901	-0.961637	-0.968602	0.996544	0.993999	0.998771	0.993637	0.993406	0.993642	0.995802	-0.995941	-0.993008	-0.99638	-0.995875	-0.996389	0.987429	0.99542	0.995303	0.996448	-0.995058	0.976838	0.951414	0.966318	0.968754	0.979977	0.977978	0.96971
SP.DYN.IMRT.FE.IN	Mortality rate, infant, female (per 1,000 live births)	Infant mortality rate, female is the number of female infants dying before reaching one year of age, per 1,000 female live births in a given year.	Health: Mortality	Health	-0.779693	-0.977037	-0.989063	-0.974867	-0.825571	-0.943971	-0.955244	-0.955244	-0.566432	-0.948847	-0.963358	-0.963358	-0.948211	-0.963358	-0.972104	-0.972104	-0.957833	-0.972104	-0.948963	-0.947793	-0.956993	0.999143	0.999086	0.99825	0.999908	0.999847	0.999909	0.998919	-0.9963	-0.990917	-0.99753	-0.996017	-0.997416	0.996594	0.994884	0.996248	0.997543	-0.995147	0.983161	0.957028	0.972411	0.956514	0.971178	0.968586	0.957705
SP.DYN.IMRT.IN	Mortality rate, infant (per 1,000 live births)	Infant mortality rate is the number of infants dying before reaching one year of age, per 1,000 live births in a given year.	Health: Mortality	Health	-0.783532	-0.978537	-0.990048	-0.973169	-0.828887	-0.946267	-0.95739	-0.95739	-0.572735	-0.950989	-0.965251	-0.965251	-0.950376	-0.965251	-0.973786	-0.973786	-0.95979	-0.973786	-0.951082	-0.949933	-0.958919	0.998808	0.998651	0.99825	0.999846	0.999716	0.999888	0.999249	-0.996843	-0.991822	-0.997909	-0.996578	-0.997822	0.996472	0.995538	0.996804	0.997927	-0.995765	0.983772	0.957585	0.972988	0.958504	0.972834	0.970314	0.959674
SP.DYN.IMRT.MA.IN	Mortality rate, infant, male (per 1,000 live births)	Infant mortality rate, male is the number of male infants dying before reaching one year of age, per 1,000 male live births in a given year.	Health: Mortality	Health	-0.783482	-0.978793	-0.990166	-0.972372	-0.829227	-0.946601	-0.957694	-0.957694	-0.574101	-0.951424	-0.965581	-0.965581	-0.950783	-0.965581	-0.974115	-0.974115	-0.960205	-0.974115	-0.951526	-0.950356	-0.959352	0.998599	0.998446	0.998166	0.999817	0.999661	0.999879	0.999344	-0.99687	-0.991833	-0.997864	-0.996606	-0.997801	0.996619	0.995587	0.996833	0.997898	-0.995796	0.984081	0.957968	0.973332	0.95874	0.973043	0.970535	0.959913
SP.DYN.LE00.FE.IN	Life expectancy at birth, female (years)	Life expectancy at birth indicates the number of years a newborn infant would live if prevailing patterns of mortality at the time of its birth were to stay the same throughout its life.	Health: Mortality	Health	0.793155	0.982311	0.991672	0.96566	0.837596	0.952631	0.963551	0.963551	0.572489	0.957898	0.970451	0.970451	0.957449	0.970451	0.97837	0.97837	0.966431	0.97837	0.957917	0.956927	0.965463	-0.997642	-0.996517	-0.998859	-0.99799	-0.997697	-0.998113	-0.999063	0.997058	0.992844	0.997494	0.996858	0.997542	-0.995765	-0.996139	-0.996875	-0.997587	0.996235	-0.984571	-0.959686	-0.974379	-0.963657	-0.976947	-0.974631	-0.964777
SP.DYN.LE00.IN	Life expectancy at birth, total (years)	Life expectancy at birth indicates the number of years a newborn infant would live if prevailing patterns of mortality at the time of its birth were to stay the same throughout its life.	Health: Mortality	Health	0.802909	0.985867	0.993301	0.954655	0.846621	0.960208	0.970435	0.970435	0.587082	0.964547	0.975997	0.975997	0.963759	0.975997	0.983441	0.983441	0.972257	0.983441	0.96443	0.963069	0.97108	-0.994859	-0.993119	-0.997902	-0.996027	-0.995494	-0.996297	-0.998717	0.997275	0.993873	0.996852	0.997129	0.997148	-0.993396	-0.996772	-0.997398	-0.997094	0.997191	-0.986612	-0.962466	-0.976748	-0.969381	-0.981541	-0.979501	-0.970426
SP.DYN.LE00.MA.IN	Life expectancy at birth, male (years)	Life expectancy at birth indicates the number of years a newborn infant would live if prevailing patterns of mortality at the time of its birth were to stay the same throughout its life.	Health: Mortality	Health	0.809393	0.986949	0.992719	0.943255	0.852408	0.96479	0.974413	0.974413	0.598068	0.968333	0.978807	0.978807	0.967235	0.978807	0.985861	0.985861	0.975333	0.985861	0.968099	0.966402	0.97398	-0.990552	-0.988288	-0.995167	-0.992427	-0.99169	-0.992825	-0.996496	0.995505	0.992773	0.994338	0.995403	0.994855	-0.989479	-0.995356	-0.995916	-0.994717	0.996084	-0.986582	-0.9632	-0.977059	-0.972323	-0.983523	-0.981718	-0.973304
SP.DYN.TO65.FE.ZS	Survival to age 65, female (% of cohort)	Survival to age 65 refers to the percentage of a cohort of newborn infants that would survive to age 65, if subject to age specific mortality rates of the specified year.	Health: Mortality	Health	0.797458	0.983572	0.992079	0.962088	0.841045	0.955103	0.965931	0.965931	0.574821	0.960513	0.972503	0.972503	0.96015	0.972503	0.980177	0.980177	0.968932	0.980177	0.960535	0.959635	0.967969	-0.996631	-0.995179	-0.998528	-0.996908	-0.996542	-0.997072	-0.998648	0.996951	0.993157	0.997114	0.99678	0.997228	-0.994844	-0.996202	-0.996803	-0.997243	0.996327	-0.984912	-0.960597	-0.97498	-0.965756	-0.978579	-0.976359	-0.966842
SP.DYN.TO65.MA.ZS	Survival to age 65, male (% of cohort)	Survival to age 65 refers to the percentage of a cohort of newborn infants that would survive to age 65, if subject to age specific mortality rates of the specified year.	Health: Mortality	Health	0.817996	0.987419	0.990977	0.929716	0.859238	0.969174	0.978257	0.978257	0.606411	0.972402	0.981459	0.981459	0.971218	0.981459	0.987896	0.987896	0.978752	0.987896	0.972094	0.970297	0.977289	-0.984616	-0.981561	-0.991112	-0.986734	-0.985777	-0.98726	-0.992561	0.992319	0.990596	0.990336	0.992287	0.991072	-0.983688	-0.992623	-0.992938	-0.990844	0.99356	-0.984921	-0.962836	-0.975981	-0.975185	-0.9851	-0.983577	-0.976072
SP.POP.0004.FE.5Y	Population ages 00-04, female (% of female population)	Female population between the ages 0 to 4 as a percentage of the total female population.	Health: Population: Structure	Health	-0.738567	-0.959593	-0.976106	-0.986116	-0.789346	-0.918437	-0.931026	-0.931026	-0.520091	-0.924866	-0.94165	-0.94165	-0.924152	-0.94165	-0.952505	-0.952505	-0.935838	-0.952505	-0.925223	-0.924006	-0.935319	0.997031	0.998603	0.99247	0.997157	0.997563	0.996903	0.992392	-0.987296	-0.978962	-0.990068	-0.98682	-0.989664	0.99549	0.984826	0.987306	0.989971	-0.985409	0.975088	0.94931	0.964587	0.93354	0.951613	0.948294	0.934969
SP.POP.0004.MA.5Y	Population ages 00-04, male (% of male population)	Male population between the ages 0 to 4 as a percentage of the total male population.	Health: Population: Structure	Health	-0.732678	-0.957022	-0.974013	-0.986656	-0.783527	-0.914934	-0.927906	-0.927906	-0.512584	-0.92167	-0.938736	-0.938736	-0.920962	-0.938736	-0.949978	-0.949978	-0.933028	-0.949978	-0.922067	-0.920857	-0.932558	0.996576	0.998275	0.99172	0.996499	0.996966	0.996208	0.99132	-0.985864	-0.9771	-0.988785	-0.985363	-0.98838	0.995166	0.983264	0.986004	0.988706	-0.984034	0.974577	0.949422	0.964385	0.930374	0.948947	0.945523	0.931831
SP.POP.0014.FE.ZS	Population ages 0-14, female (% of female population)	Female population between the ages 0 to 14 as a percentage of the total female population. Population is based on the de facto definition of population.	Health: Population: Structure	Health	-0.78344	-0.979654	-0.990249	-0.965663	-0.829869	-0.948471	-0.959612	-0.959612	-0.583663	-0.95335	-0.967273	-0.967273	-0.952667	-0.967273	-0.975963	-0.975963	-0.962228	-0.975963	-0.953457	-0.952237	-0.961352	0.996762	0.996587	0.997135	0.999127	0.998828	0.999295	0.999316	-0.996638	-0.991702	-0.997153	-0.996374	-0.997245	0.99686	0.995493	0.996875	0.997286	-0.995956	0.986536	0.961093	0.97611	0.96001	0.97419	0.971754	0.961183
SP.POP.0014.MA.ZS	Population ages 0-14, male (% of male population)	Male population between the ages 0 to 14 as a percentage of the total male population. Population is based on the de facto definition of population.	Health: Population: Structure	Health	-0.77679	-0.977527	-0.98836	-0.962088	-0.824459	-0.945759	-0.957279	-0.957279	-0.583853	-0.950793	-0.965111	-0.965111	-0.950076	-0.965111	-0.974305	-0.974305	-0.960094	-0.974305	-0.950919	-0.949656	-0.959213	0.995221	0.995281	0.995651	0.998389	0.998065	0.998592	0.998446	-0.995182	-0.989803	-0.995562	-0.994882	-0.995726	0.997045	0.993962	0.995644	0.995751	-0.994732	0.987439	0.962413	0.977227	0.957318	0.971985	0.96949	0.958529
SP.POP.0014.TO.ZS	Population ages 0-14 (% of total population)	Population between the ages 0 to 14 as a percentage of the total population. Population is based on the de facto definition of population.	Health: Population: Structure	Health	-0.780056	-0.978613	-0.989332	-0.963879	-0.827128	-0.947125	-0.958463	-0.958463	-0.583802	-0.952085	-0.966213	-0.966213	-0.951384	-0.966213	-0.975163	-0.975163	-0.961181	-0.975163	-0.952202	-0.95096	-0.960303	0.996025	0.995971	0.996427	0.998804	0.998493	0.998991	0.998925	-0.995945	-0.99078	-0.99639	-0.995662	-0.996519	0.997013	0.994761	0.996297	0.996552	-0.995382	0.987057	0.961826	0.97674	0.958676	0.973108	0.970642	0.959869
SP.POP.1014.FE.5Y	Population ages 10-14, female (% of female population)	Female population between the ages 10 to 14 as a percentage of the total female population.	Health: Population: Structure	Health	-0.836467	-0.982891	-0.981009	-0.890272	-0.870695	-0.97036	-0.978547	-0.978547	-0.667954	-0.976346	-0.982693	-0.982693	-0.976182	-0.982693	-0.987459	-0.987459	-0.982131	-0.987459	-0.976689	-0.976091	-0.981599	0.960059	0.95666	0.969736	0.966816	0.965115	0.967911	0.976871	-0.978698	-0.980395	-0.974717	-0.978849	-0.975945	0.964947	0.98017	0.980108	0.975462	-0.981281	0.978028	0.958719	0.970333	0.975621	0.9825	0.981648	0.976285
SP.POP.1014.MA.5Y	Population ages 10-14, male (% of male population)	Male population between the ages 10 to 14 as a percentage of the total male population.	Health: Population: Structure	Health	-0.822442	-0.972337	-0.969928	-0.869765	-0.860356	-0.960919	-0.969047	-0.969047	-0.674298	-0.966252	-0.972761	-0.972761	-0.96585	-0.972761	-0.977921	-0.977921	-0.972093	-0.977921	-0.966477	-0.965609	-0.971349	0.946723	0.943546	0.957301	0.955647	0.953765	0.956884	0.966244	-0.967251	-0.968597	-0.962595	-0.967362	-0.964019	0.955472	0.968808	0.968881	0.963456	-0.970229	0.970275	0.950856	0.962523	0.965055	0.971963	0.971214	0.96575
SP.POP.1519.FE.5Y	Population ages 15-19, female (% of female population)	Female population between the ages 15 to 19 as a percentage of the total female population.	Health: Population: Structure	Health	-0.875615	-0.748213	-0.701963	-0.450422	-0.868446	-0.816772	-0.802608	-0.802608	-0.712554	-0.812418	-0.783686	-0.783686	-0.810881	-0.783686	-0.763959	-0.763959	-0.793868	-0.763959	-0.810928	-0.809124	-0.791773	0.593789	0.57473	0.632554	0.594552	0.589303	0.597363	0.636632	-0.660985	-0.688502	-0.645602	-0.663085	-0.648788	0.578388	0.671834	0.658513	0.647079	-0.665749	0.630489	0.617727	0.624483	0.791909	0.762707	0.768824	0.790192
SP.POP.1519.MA.5Y	Population ages 15-19, male (% of male population)	Male population between the ages 15 to 19 as a percentage of the total male population.	Health: Population: Structure	Health	-0.817762	-0.664303	-0.613797	-0.350614	-0.8014	-0.7413	-0.726602	-0.726602	-0.636676	-0.736882	-0.704109	-0.704109	-0.735244	-0.704109	-0.683217	-0.683217	-0.717233	-0.683217	-0.735217	-0.733291	-0.714954	0.503781	0.482405	0.546067	0.501106	0.495767	0.503885	0.54575	-0.571075	-0.599726	-0.554602	-0.573299	-0.558208	0.485074	0.582588	0.569251	0.55641	-0.577528	0.545271	0.540157	0.54272	0.712898	0.681123	0.687685	0.710972
SP.POP.5559.FE.5Y	Population ages 55-59, female (% of female population)	Female population between the ages 55 to 59 as a percentage of the total female population.	Health: Population: Structure	Health	0.930611	0.987046	0.974231	0.85638	0.947229	0.995451	0.996253	0.996253	0.720013	0.997892	0.995092	0.995092	0.997871	0.995092	0.990886	0.990886	0.995409	0.990886	0.997746	0.997382	0.994586	-0.929239	-0.921102	-0.944612	-0.930488	-0.928112	-0.931806	-0.948643	0.960178	0.971186	0.954558	0.96102	0.955643	-0.918129	-0.964301	-0.959023	-0.95498	0.96151	-0.935003	-0.911366	-0.924877	-0.995261	-0.990826	-0.991961	-0.995112
SP.POP.5559.MA.5Y	Population ages 55-59, male (% of male population)	Male population between the ages 55 to 59 as a percentage of the total male population.	Health: Population: Structure	Health	0.861089	0.995101	0.992752	0.912863	0.892812	0.984737	0.991614	0.991614	0.64539	0.98973	0.994308	0.994308	0.989287	0.994308	0.997416	0.997416	0.993835	0.997416	0.989819	0.988918	0.993069	-0.973831	-0.969022	-0.983413	-0.975445	-0.973987	-0.976261	-0.985671	0.989359	0.991877	0.986121	0.989636	0.98707	-0.969981	-0.990973	-0.989732	-0.986696	0.990887	-0.977986	-0.957397	-0.969632	-0.98946	-0.994862	-0.994136	-0.99001
SP.POP.6064.FE.5Y	Population ages 60-64, female (% of female population)	Female population between the ages 60 to 64 as a percentage of the total female population.	Health: Population: Structure	Health	0.972463	0.952658	0.930498	0.789277	0.984717	0.978692	0.971253	0.971253	0.766799	0.97655	0.965341	0.965341	0.975714	0.965341	0.952775	0.952775	0.965304	0.952775	0.975654	0.974547	0.963861	-0.862344	-0.851117	-0.882074	-0.861512	-0.858394	-0.863129	-0.886275	0.904653	0.922957	0.897561	0.906048	0.898407	-0.842276	-0.910968	-0.900184	-0.897582	0.903187	-0.854721	-0.822716	-0.840222	-0.971698	-0.957115	-0.960124	-0.970973
SP.POP.6569.FE.5Y	Population ages 65-69, female (% of female population)	Female population between the ages 65 to 69 as a percentage of the total female population.	Health: Population: Structure	Health	0.977872	0.923317	0.899164	0.751196	0.99601	0.955674	0.943447	0.943447	0.812989	0.947836	0.935348	0.935348	0.946146	0.935348	0.918501	0.918501	0.931271	0.918501	0.946079	0.944076	0.92884	-0.819061	-0.807746	-0.839067	-0.819944	-0.816529	-0.821679	-0.846221	0.867149	0.888312	0.859799	0.868725	0.860169	-0.797023	-0.874181	-0.859892	-0.859295	0.862615	-0.799484	-0.755588	-0.779115	-0.945623	-0.926302	-0.930305	-0.9447
SP.POP.6569.MA.5Y	Population ages 65-69, male (% of male population)	Male population between the ages 65 to 69 as a percentage of the total male population.	Health: Population: Structure	Health	0.983572	0.929589	0.906023	0.77023	0.989921	0.958887	0.948558	0.948558	0.774632	0.955744	0.94279	0.94279	0.955095	0.94279	0.926786	0.926786	0.9413	0.926786	0.9548	0.953978	0.939997	-0.832029	-0.820276	-0.850993	-0.829399	-0.8263	-0.830963	-0.854949	0.876689	0.897875	0.870078	0.878281	0.870461	-0.80546	-0.883523	-0.87054	-0.86968	0.873471	-0.813118	-0.776185	-0.796116	-0.952161	-0.934049	-0.937621	-0.951187
SP.POP.65UP.FE.IN	Population ages 65 and above, female	Female population 65 years of age or older. Population is based on the de facto definition of population, which counts all residents regardless of legal status or citizenship.	Health: Population: Structure	Health	0.861391	0.997641	0.997353	0.932381	0.902394	0.984406	0.989731	0.989731	0.639007	0.987729	0.992563	0.992563	0.986293	0.992563	0.994677	0.994677	0.989872	0.994677	0.987387	0.985452	0.988619	-0.981291	-0.976807	-0.988908	-0.981236	-0.980026	-0.981822	-0.989855	0.993082	0.994571	0.990907	0.993343	0.991386	-0.974617	-0.994335	-0.991565	-0.991148	0.992036	-0.969447	-0.941693	-0.957656	-0.988926	-0.994272	-0.993518	-0.98959
SP.POP.80UP.FE.5Y	Population ages 80 and above, female (% of female population)	Female population between the ages 80 and above as a percentage of the total female population.	Health: Population: Structure	Health	0.105552	0.483347	0.518576	0.632716	0.150198	0.40217	0.436378	0.436378	-0.184944	0.433705	0.456552	0.456552	0.433041	0.456552	0.49044	0.49044	0.467674	0.49044	0.43713	0.436149	0.470882	-0.63013	-0.635936	-0.616483	-0.618621	-0.622067	-0.616664	-0.595091	0.565474	0.530798	0.572551	0.563466	0.573877	-0.647814	-0.556552	-0.576439	-0.574883	0.573928	-0.642976	-0.678462	-0.661914	-0.427618	-0.471981	-0.463231	-0.430597
SP.POP.80UP.MA.5Y	Population ages 80 and above, male (% of male population)	Male population between the ages 80 and above as a percentage of the total male population.	Health: Population: Structure	Health	-0.0166627	0.373374	0.418406	0.598728	0.0284773	0.277907	0.312935	0.312935	-0.2885	0.309208	0.337718	0.337718	0.30899	0.337718	0.3733	0.3733	0.344882	0.3733	0.312919	0.312519	0.348693	-0.549911	-0.5597	-0.526477	-0.536309	-0.540931	-0.533646	-0.503827	0.472096	0.433773	0.483492	0.469818	0.483578	-0.563905	-0.461108	-0.481885	-0.485058	0.477096	-0.540244	-0.57202	-0.557382	-0.310078	-0.358628	-0.348829	-0.313266
SP.POP.DPND.YG	Age dependency ratio, young (% of working-age population)	Age dependency ratio, young, is the ratio of younger dependents--people younger than 15--to the working-age population--those ages 15-64. Data are shown as the proportion of dependents per 100 working-age population.	Health: Population: Dynamics	Health	-0.753641	-0.968357	-0.982348	-0.970789	-0.80393	-0.931678	-0.944237	-0.944237	-0.562048	-0.936733	-0.953227	-0.953227	-0.936023	-0.953227	-0.963768	-0.963768	-0.947261	-0.963768	-0.936884	-0.935615	-0.946387	0.995867	0.997007	0.993979	0.998876	0.998863	0.9989	0.996411	-0.99169	-0.984536	-0.993053	-0.991261	-0.992999	0.998144	0.989787	0.992173	0.993134	-0.990769	0.984328	0.958663	0.973862	0.944938	0.961716	0.958793	0.946287
SP.POP.TOTL	Population, total	Total population is based on the de facto definition of population, which counts all residents regardless of legal status or citizenship. The values shown are midyear estimates.	Health: Population: Structure	Health	0.858825	0.997507	1	0.947487	0.897424	0.981035	0.98691	0.98691	0.646905	0.983199	0.990867	0.990867	0.98239	0.990867	0.99346	0.99346	0.986207	0.99346	0.982893	0.981591	0.984989	-0.986795	-0.983555	-0.991875	-0.987496	-0.986519	-0.987977	-0.993979	0.997415	0.998858	0.996228	0.997611	0.996349	-0.97926	-0.998226	-0.995854	-0.996195	0.995897	-0.972006	-0.942082	-0.959213	-0.987946	-0.994297	-0.993326	-0.988612
SP.POP.TOTL.FE.IN	Population, female	Female population is based on the de facto definition of population, which counts all female residents regardless of legal status or citizenship.	Health: Population: Structure	Health	0.860133	0.997443	0.999973	0.948338	0.898759	0.981036	0.98672	0.98672	0.648325	0.982994	0.990654	0.990654	0.982173	0.990654	0.993062	0.993062	0.985804	0.993062	0.982663	0.98135	0.984563	-0.986575	-0.98335	-0.991524	-0.987188	-0.98622	-0.98766	-0.993627	0.997217	0.998783	0.996103	0.997422	0.99618	-0.978653	-0.998036	-0.995519	-0.996033	0.99552	-0.970717	-0.940257	-0.957662	-0.987954	-0.994151	-0.993204	-0.988612
SP.POP.TOTL.FE.ZS	Population, female (% of total population)	Female population is the percentage of the population that is female. Population is based on the de facto definition of population, which counts all residents regardless of legal status or citizenship.	Health: Population: Structure	Health	-0.727196	-0.93972	-0.944134	-0.869255	-0.767848	-0.915446	-0.93086	-0.93086	-0.529673	-0.926254	-0.936724	-0.936724	-0.925878	-0.936724	-0.949258	-0.949258	-0.93946	-0.949258	-0.927034	-0.926089	-0.939154	0.94761	0.945246	0.955865	0.95279	0.951819	0.953482	0.958014	-0.952196	-0.945723	-0.948781	-0.951838	-0.950659	0.959752	0.951814	0.956904	0.950292	-0.95829	0.978397	0.972764	0.977452	0.92323	0.938781	0.936324	0.924435
SP.POP.TOTL.MA.IN	Population, male	Male population is based on the de facto definition of population, which counts all male residents regardless of legal status or citizenship.	Health: Population: Structure	Health	0.857543	0.99752	0.999976	0.946633	0.896116	0.980986	0.987042	0.987042	0.645529	0.983344	0.99102	0.99102	0.982546	0.99102	0.993787	0.993787	0.98654	0.993787	0.983062	0.98177	0.985343	-0.986954	-0.983701	-0.992159	-0.987739	-0.986755	-0.988228	-0.994263	0.997553	0.99888	0.996297	0.997741	0.99646	-0.979786	-0.998357	-0.996122	-0.996299	0.996205	-0.973179	-0.943765	-0.960635	-0.98789	-0.994386	-0.993393	-0.988564
SP.POP.TOTL.MA.ZS	Population, male (% of total population)	Male population is the percentage of the population that is male. Population is based on the de facto definition of population, which counts all residents regardless of legal status or citizenship.	Health: Population: Structure	Health	0.727208	0.939724	0.944137	0.869253	0.767858	0.915451	0.930865	0.930865	0.529692	0.926259	0.936728	0.936728	0.925882	0.936728	0.949262	0.949262	0.939464	0.949262	0.927039	0.926093	0.939157	-0.94761	-0.945247	-0.955866	-0.952791	-0.95182	-0.953483	-0.958016	0.952198	0.945727	0.948783	0.95184	0.950661	-0.959752	-0.951817	-0.956906	-0.950294	0.958292	-0.978398	-0.972764	-0.977452	-0.923235	-0.938785	-0.936328	-0.92444
SP.RUR.TOTL.ZS	Rural population (% of total population)	Rural population refers to people living in rural areas as defined by national statistical offices. It is calculated as the difference between total population and urban population.	Environment: Density & urbanization	Environment	-0.806442	-0.980514	-0.99109	-0.981545	-0.84952	-0.950423	-0.959191	-0.959191	-0.583007	-0.954093	-0.966776	-0.966776	-0.953402	-0.966776	-0.972753	-0.972753	-0.9604	-0.972753	-0.954067	-0.9529	-0.959548	0.996635	0.995947	0.995476	0.995485	0.995394	0.995441	0.995372	-0.995381	-0.992285	-0.997028	-0.995273	-0.996552	0.988424	0.994407	0.993886	0.996723	-0.992576	0.970015	0.9397	0.957176	0.962503	0.974409	0.97224	0.96352
SP.URB.TOTL	Urban population	Urban population refers to people living in urban areas as defined by national statistical offices. It is calculated using World Bank population estimates and urban ratios from the United Nations World Urbanization Prospects. Aggregation of urban and rural population may not add up to total population because of different country coverages.	Environment: Density & urbanization	Environment	0.854079	0.995175	0.999104	0.958023	0.892914	0.976265	0.982171	0.982171	0.635941	0.978662	0.986911	0.986911	0.977869	0.986911	0.989585	0.989585	0.981774	0.989585	0.978417	0.977157	0.980688	-0.989157	-0.986333	-0.992734	-0.98886	-0.98808	-0.989208	-0.994066	0.9974	0.998375	0.996984	0.997575	0.996882	-0.979975	-0.997916	-0.995505	-0.996817	0.99516	-0.968916	-0.938054	-0.955685	-0.984302	-0.991244	-0.990096	-0.985004
SP.URB.TOTL.IN.ZS	Urban population (% of total population)	Urban population refers to people living in urban areas as defined by national statistical offices. The data are collected and smoothed by United Nations Population Division.	Environment: Density & urbanization	Environment	0.806442	0.980514	0.99109	0.981545	0.84952	0.950423	0.959191	0.959191	0.583007	0.954093	0.966776	0.966776	0.953402	0.966776	0.972753	0.972753	0.9604	0.972753	0.954067	0.9529	0.959548	-0.996635	-0.995947	-0.995476	-0.995485	-0.995394	-0.995441	-0.995372	0.995381	0.992285	0.997028	0.995273	0.996552	-0.988424	-0.994407	-0.993886	-0.996723	0.992576	-0.970015	-0.9397	-0.957176	-0.962503	-0.974409	-0.97224	-0.96352
TM.VAL.MRCH.R1.ZS	Merchandise imports from low- and middle-income economies in East Asia & Pacific (% of total merchandise imports)	Merchandise imports from low- and middle-income economies in East Asia and Pacific are the sum of merchandise imports by the reporting economy from low- and middle-income economies in the East Asia and Pacific region according to the World Bank classification of economies. Data are expressed as a percentage of total merchandise imports by the economy. Data are computed only if at least half of th…	Private Sector & Trade: Imports	Private Sector & Trade	0.722371	0.865383	0.873241	0.857457	0.749821	0.846248	0.851348	0.851348	0.484466	0.853031	0.863055	0.863055	0.856473	0.863055	0.868269	0.868269	0.863047	0.868269	0.853118	0.855901	0.861743	-0.874774	-0.873442	-0.873098	-0.872062	-0.871936	-0.872401	-0.874683	0.879218	0.881177	0.880284	0.87922	0.879495	-0.857621	-0.879052	-0.877797	-0.879575	0.878543	-0.860819	-0.843627	-0.854062	-0.860932	-0.869811	-0.868113	-0.861217
TM.VAL.MRCH.WR.ZS	Merchandise imports from low- and middle-income economies within region (% of total merchandise imports)	Merchandise imports from low- and middle-income economies within region are the sum of merchandise imports by the reporting economy from other low- and middle-income economies in the same World Bank region according to the World Bank classification of economies. Data are as a percentage of total merchandise imports by the economy. Data are computed only if at least half of the economies in the pa…	Private Sector & Trade: Imports	Private Sector & Trade	0.722371	0.865383	0.873241	0.857457	0.749821	0.846248	0.851348	0.851348	0.484466	0.853031	0.863055	0.863055	0.856473	0.863055	0.868269	0.868269	0.863047	0.868269	0.853118	0.855901	0.861743	-0.874774	-0.873442	-0.873098	-0.872062	-0.871936	-0.872401	-0.874683	0.879218	0.881177	0.880284	0.87922	0.879495	-0.857621	-0.879052	-0.877797	-0.879575	0.878543	-0.860819	-0.843627	-0.854062	-0.860932	-0.869811	-0.868113	-0.861217
SH.MLR.INCD.P3	Incidence of malaria (per 1,000 population at risk)	Incidence of malaria is the number of new cases of malaria in a year per 1,000 population at risk.	Health: Risk factors	Health	-0.717035	-0.619022	-0.620034	-0.646198	-0.663669	-0.612422	-0.609999	-0.609999	-0.552017	-0.605271	-0.611953	-0.611953	-0.606159	-0.611953	-0.597869	-0.597869	-0.591717	-0.597869	-0.603735	-0.604524	-0.590082	0.593926	0.590127	0.587666	0.581689	0.582129	0.58134	0.584003	-0.605715	-0.625208	-0.611009	-0.606694	-0.60738	0.542756	0.607684	0.59809	0.607773	-0.598606	0.525673	0.481188	0.504841	0.62681	0.61701	0.618153	0.625999
[truncated: 48 more columns]

## Sheet: Thailand
	Indicator Name	Description	Topic	Topic group	DC.DAC.USAL.CD	EG.CFT.ACCS.UR.ZS	EN.POP.DNST	EN.URB.LCTY	IT.NET.USER.ZS	NV.IND.TOTL.CN	NV.IND.TOTL.KD	NV.IND.TOTL.KN	NY.ADJ.DKAP.GN.ZS	NY.GDP.MKTP.CN.AD	NY.GDP.MKTP.KD	NY.GDP.MKTP.KN	NY.GDP.MKTP.PP.CD	NY.GDP.MKTP.PP.KD	NY.GDP.PCAP.KD	NY.GDP.PCAP.KN	NY.GDP.PCAP.PP.CD	NY.GDP.PCAP.PP.KD	NY.GNP.MKTP.CN.AD	NY.GNP.MKTP.PP.CD	NY.GNP.PCAP.PP.CD	SH.DTH.IMRT	SH.DTH.MORT	SH.DTH.NMRT	SH.DYN.MORT	SH.DYN.MORT.FE	SH.DYN.MORT.MA	SH.DYN.NMRT	SH.H2O.BASW.RU.ZS	SH.H2O.BASW.UR.ZS	SH.H2O.BASW.ZS	SH.STA.BASS.RU.ZS	SH.STA.BASS.ZS	SH.STA.MMRT	SH.STA.ODFC.RU.ZS	SH.STA.ODFC.UR.ZS	SH.STA.ODFC.ZS	SH.STA.SMSS.UR.ZS	SL.AGR.EMPL.FE.ZS	SL.AGR.EMPL.MA.ZS	SL.AGR.EMPL.ZS	SL.EMP.SELF.FE.ZS	SL.EMP.SELF.MA.ZS	SL.EMP.SELF.ZS	SL.EMP.VULN.FE.ZS
DC.DAC.USAL.CD	Net bilateral aid flows from DAC donors, United States (current US$)	Net bilateral aid flows from DAC donors are the net disbursements of official development assistance (ODA) or official aid from the members of the Development Assistance Committee (DAC). Net disbursements are gross disbursements of grants and loans minus repayments of principal on earlier loans. ODA consists of loans made on concessional terms (with a grant element of at least 25 percent, calcula…	Economic Policy & Debt: Official development assistance	Economic Policy & Debt	1	0.567377	0.700384	0.669011	0.573677	0.714715	0.716123	0.716123	0.205276	0.693298	0.696278	0.696278	0.677263	0.696278	0.696607	0.696607	0.67847	0.696607	0.681748	0.663823	0.663645	-0.688489	-0.684819	-0.69059	-0.69139	-0.689968	-0.689949	-0.692972	0.685176	0.681964	0.691423	0.689356	0.675798	-0.746611	-0.691733	-0.678031	-0.696721	0.672969	-0.662683	-0.671497	-0.67011	-0.432328	-0.497095	-0.471237	-0.455775
EG.CFT.ACCS.UR.ZS	Access to clean fuels and technologies for cooking, urban (% of urban population)	Access to clean fuels and technologies for cooking, urban is the proportion of urban population primarily using clean cooking fuels and technologies for cooking. Under WHO guidelines, kerosene is excluded from clean cooking fuels.	Environment: Energy production & use	Environment	0.567377	1	0.932321	0.973483	0.989671	0.914797	0.896445	0.896445	0.324779	0.953564	0.9506	0.9506	0.97274	0.9506	0.94664	0.94664	0.971732	0.94664	0.95967	0.977651	0.977114	-0.937804	-0.931661	-0.936615	-0.909331	-0.909423	-0.908508	-0.90799	0.961135	0.957774	0.947275	0.955105	0.969185	-0.888033	-0.950091	-0.966242	-0.934428	0.967904	-0.935062	-0.920759	-0.932617	-0.867888	-0.890621	-0.893412	-0.873639
EN.POP.DNST	Population density (people per sq. km of land area)	Population density is midyear population divided by land area in square kilometers. Population is based on the de facto definition of population, which counts all residents regardless of legal status or citizenship--except for refugees not permanently settled in the country of asylum, who are generally considered part of the population of their country of origin. Land area is a country's total ar…	Environment: Density & urbanization	Environment	0.700384	0.932321	1	0.983824	0.90133	0.993162	0.987228	0.987228	0.181282	0.988171	0.990594	0.990594	0.980404	0.990594	0.988988	0.988988	0.981088	0.988988	0.987224	0.977456	0.977774	-0.996884	-0.994692	-0.997616	-0.994268	-0.993797	-0.993829	-0.994146	0.99369	0.995493	0.998706	0.995806	0.988101	-0.972189	-0.996256	-0.992029	-0.999716	0.977021	-0.938551	-0.950793	-0.949348	-0.80397	-0.865824	-0.847445	-0.814032
EN.URB.LCTY	Population in largest city	Population in largest city is the urban population living in the country's largest metropolitan area.	Environment: Density & urbanization	Environment	0.669011	0.973483	0.983824	1	0.959831	0.973877	0.954849	0.954849	0.315382	0.993789	0.988911	0.988911	0.996335	0.988911	0.984661	0.984661	0.995247	0.984661	0.995355	0.996229	0.995149	-0.978033	-0.971657	-0.978845	-0.962615	-0.961911	-0.961641	-0.962136	0.997082	0.993402	0.990086	0.995837	0.999652	-0.944223	-0.993993	-0.998318	-0.984515	0.998163	-0.95343	-0.945921	-0.954408	-0.835862	-0.886792	-0.874568	-0.84237
IT.NET.USER.ZS	Individuals using the Internet (% of population)	Internet users are individuals who have used the Internet (from any location) in the last 3 months. The Internet can be used via a computer, mobile phone, personal digital assistant, games machine, digital TV etc.	Infrastructure: Communications	Infrastructure	0.573677	0.989671	0.90133	0.959831	1	0.881636	0.854733	0.854733	0.420631	0.933065	0.923665	0.923665	0.957112	0.923665	0.917322	0.917322	0.95478	0.917322	0.940479	0.96362	0.962003	-0.901337	-0.892006	-0.90108	-0.868262	-0.868049	-0.867013	-0.866937	0.940712	0.934275	0.919971	0.932861	0.953381	-0.849634	-0.925841	-0.94721	-0.902831	0.9605	-0.915213	-0.893218	-0.908793	-0.849058	-0.879274	-0.87785	-0.853005
NV.IND.TOTL.CN	Industry (including construction), value added (current LCU)	Industry (including construction) corresponds to ISIC divisions 05-43 and includes manufacturing (ISIC divisions 10-33). It comprises value added in mining, manufacturing (also reported as a separate subgroup), construction, electricity, water, and gas. Value added is the net output of a sector after adding up all outputs and subtracting intermediate inputs. It is calculated without making deduct…	Economic Policy & Debt: National accounts: Local currency at current prices: Value added	Economic Policy & Debt	0.714715	0.914797	0.993162	0.973877	0.881636	1	0.994032	0.994032	0.147304	0.98935	0.992611	0.992611	0.977177	0.992611	0.992868	0.992868	0.978615	0.992868	0.98713	0.972806	0.973793	-0.987977	-0.985701	-0.989351	-0.98812	-0.987868	-0.987774	-0.988452	0.985104	0.984792	0.990817	0.988109	0.978205	-0.964115	-0.990642	-0.982045	-0.994471	0.967329	-0.919753	-0.938853	-0.933845	-0.777799	-0.850018	-0.825806	-0.788237
NV.IND.TOTL.KD	Industry (including construction), value added (constant 2015 US$)	Industry (including construction) corresponds to ISIC divisions 05-43 and includes manufacturing (ISIC divisions 10-33). It comprises value added in mining, manufacturing (also reported as a separate subgroup), construction, electricity, water, and gas. Value added is the net output of a sector after adding up all outputs and subtracting intermediate inputs. It is calculated without making deduct…	Economic Policy & Debt: National accounts: US$ at constant 2015 prices: Value added	Economic Policy & Debt	0.716123	0.896445	0.987228	0.954849	0.854733	0.994032	1	1	0.0566426	0.972894	0.983247	0.983247	0.960276	0.983247	0.985807	0.985807	0.963085	0.985807	0.969822	0.954973	0.957151	-0.987674	-0.988424	-0.988526	-0.99176	-0.992042	-0.9919	-0.992144	0.971365	0.975261	0.982775	0.9751	0.960967	-0.966932	-0.978013	-0.967719	-0.988327	0.942989	-0.905527	-0.937118	-0.925808	-0.76912	-0.845721	-0.819081	-0.782781
NV.IND.TOTL.KN	Industry (including construction), value added (constant LCU)	Industry (including construction) corresponds to ISIC divisions 05-43 and includes manufacturing (ISIC divisions 10-33). It comprises value added in mining, manufacturing (also reported as a separate subgroup), construction, electricity, water, and gas. Value added is the net output of a sector after adding up all outputs and subtracting intermediate inputs. It is calculated without making deduct…	Economic Policy & Debt: National accounts: Local currency at constant prices: Value added	Economic Policy & Debt	0.716123	0.896445	0.987228	0.954849	0.854733	0.994032	1	1	0.0566426	0.972894	0.983247	0.983247	0.960276	0.983247	0.985807	0.985807	0.963085	0.985807	0.969822	0.954973	0.957151	-0.987674	-0.988424	-0.988526	-0.99176	-0.992042	-0.9919	-0.992144	0.971365	0.975261	0.982775	0.9751	0.960967	-0.966932	-0.978013	-0.967719	-0.988327	0.942989	-0.905527	-0.937118	-0.925808	-0.76912	-0.845721	-0.819081	-0.782781
NY.ADJ.DKAP.GN.ZS	Adjusted savings: consumption of fixed capital (% of GNI)	Consumption of fixed capital represents the replacement value of capital used up in the process of production.	Economic Policy & Debt: National accounts: Adjusted savings & income	Economic Policy & Debt	0.205276	0.324779	0.181282	0.315382	0.420631	0.147304	0.0566426	0.0566426	1	0.262542	0.205938	0.205938	0.285085	0.205938	0.182202	0.182202	0.27116	0.182202	0.266117	0.289347	0.27638	-0.136638	-0.1085	-0.140564	-0.0845563	-0.0794166	-0.079192	-0.0826593	0.261114	0.230097	0.204241	0.252922	0.298688	-0.113212	-0.243254	-0.270271	-0.178803	0.358247	-0.331428	-0.195691	-0.264977	-0.286975	-0.244132	-0.271505	-0.267581
NY.GDP.MKTP.CN.AD	GDP: linked series (current LCU)	GDP is the sum of gross value added by all resident producers in the economy plus any product taxes and minus any subsidies not included in the value of the products. It is calculated without making deductions for depreciation of fabricated assets or for depletion and degradation of natural resources. This series has been linked to produce a consistent time series to counteract breaks in series o…	Economic Policy & Debt: National accounts: Local currency at current prices: Aggregate indicators	Economic Policy & Debt	0.693298	0.953564	0.988171	0.993789	0.933065	0.98935	0.972894	0.972894	0.262542	1	0.997591	0.997591	0.996086	0.997591	0.995487	0.995487	0.995988	0.995487	0.999434	0.993591	0.993287	-0.980697	-0.975227	-0.982017	-0.970354	-0.969798	-0.96954	-0.970392	0.995494	0.990941	0.99167	0.995619	0.994671	-0.952443	-0.996208	-0.99432	-0.989831	0.990691	-0.939848	-0.940809	-0.944961	-0.811309	-0.870737	-0.853704	-0.819135
NY.GDP.MKTP.KD	GDP (constant 2015 US$)	GDP at purchaser's prices is the sum of gross value added by all resident producers in the economy plus any product taxes and minus any subsidies not included in the value of the products. It is calculated without making deductions for depreciation of fabricated assets or for depletion and degradation of natural resources. Data are in constant 2015 prices, expressed in U.S. dollars. Dollar figure…	Economic Policy & Debt: National accounts: US$ at constant 2015 prices: Aggregate indicators	Economic Policy & Debt	0.696278	0.9506	0.990594	0.988911	0.923665	0.992611	0.983247	0.983247	0.205938	0.997591	1	1	0.993606	1	0.999592	0.999592	0.994442	0.999592	0.996331	0.990335	0.990839	-0.986866	-0.983295	-0.987809	-0.97832	-0.97815	-0.977772	-0.978304	0.99358	0.991251	0.992943	0.994152	0.990724	-0.960822	-0.99523	-0.992009	-0.99244	0.981971	-0.937705	-0.946435	-0.946695	-0.813532	-0.874194	-0.856549	-0.823715
NY.GDP.MKTP.KN	GDP (constant LCU)	GDP is the sum of gross value added by all resident producers in the economy plus any product taxes and minus any subsidies not included in the value of the products. It is calculated without making deductions for depreciation of fabricated assets or for depletion and degradation of natural resources. Data are in constant local currency.	Economic Policy & Debt: National accounts: Local currency at constant prices: Aggregate indicators	Economic Policy & Debt	0.696278	0.9506	0.990594	0.988911	0.923665	0.992611	0.983247	0.983247	0.205938	0.997591	1	1	0.993606	1	0.999592	0.999592	0.994442	0.999592	0.996331	0.990335	0.990839	-0.986866	-0.983295	-0.987809	-0.97832	-0.97815	-0.977772	-0.978304	0.99358	0.991251	0.992943	0.994152	0.990724	-0.960822	-0.99523	-0.992009	-0.99244	0.981971	-0.937705	-0.946435	-0.946695	-0.813532	-0.874194	-0.856549	-0.823715
NY.GDP.MKTP.PP.CD	GDP, PPP (current international $)	This indicator provides values for gross domestic product (GDP) expressed in current international dollars, converted by purchasing power parity (PPP) conversion factor. GDP is the sum of gross value added by all resident producers in the country plus any product taxes and minus any subsidies not included in the value of the products. PPP conversion factor is a spatial price deflator and currency…	Economic Policy & Debt: Purchasing power parity	Economic Policy & Debt	0.677263	0.97274	0.980404	0.996335	0.957112	0.977177	0.960276	0.960276	0.285085	0.996086	0.993606	0.993606	1	0.993606	0.991163	0.991163	0.999867	0.991163	0.997154	0.999341	0.999168	-0.975758	-0.970016	-0.976608	-0.961009	-0.96065	-0.96014	-0.960771	0.994203	0.990517	0.987491	0.992076	0.995766	-0.941515	-0.990726	-0.994798	-0.981769	0.993097	-0.938417	-0.935733	-0.941722	-0.820988	-0.876093	-0.861438	-0.829069
NY.GDP.MKTP.PP.KD	GDP, PPP (constant 2021 international $)	PPP GDP is gross domestic product converted to international dollars using purchasing power parity rates. An international dollar has the same purchasing power over GDP as the U.S. dollar has in the United States. GDP is the sum of gross value added by all resident producers in the country plus any product taxes and minus any subsidies not included in the value of the products. It is calculated w…	Economic Policy & Debt: Purchasing power parity	Economic Policy & Debt	0.696278	0.9506	0.990594	0.988911	0.923665	0.992611	0.983247	0.983247	0.205938	0.997591	1	1	0.993606	1	0.999592	0.999592	0.994442	0.999592	0.996331	0.990335	0.990839	-0.986866	-0.983295	-0.987809	-0.97832	-0.97815	-0.977772	-0.978304	0.99358	0.991251	0.992943	0.994152	0.990724	-0.960822	-0.99523	-0.992009	-0.99244	0.981971	-0.937705	-0.946435	-0.946695	-0.813532	-0.874194	-0.856549	-0.823715
NY.GDP.PCAP.KD	GDP per capita (constant 2015 US$)	GDP per capita is gross domestic product divided by midyear population. GDP is the sum of gross value added by all resident producers in the economy plus any product taxes and minus any subsidies not included in the value of the products. It is calculated without making deductions for depreciation of fabricated assets or for depletion and degradation of natural resources. Data are in constant 201…	Economic Policy & Debt: National accounts: US$ at constant 2015 prices: Aggregate indicators	Economic Policy & Debt	0.696607	0.94664	0.988988	0.984661	0.917322	0.992868	0.985807	0.985807	0.182202	0.995487	0.999592	0.999592	0.991163	0.999592	1	1	0.992429	1	0.993934	0.987561	0.988452	-0.98636	-0.983448	-0.987229	-0.978741	-0.97873	-0.978301	-0.978768	0.990466	0.988658	0.990943	0.991179	0.986763	-0.961027	-0.992615	-0.988604	-0.991072	0.976442	-0.932323	-0.944516	-0.943017	-0.809476	-0.871192	-0.852924	-0.820417
NY.GDP.PCAP.KN	GDP per capita (constant LCU)	GDP per capita is gross domestic product divided by midyear population. GDP at purchaser's prices is the sum of gross value added by all resident producers in the economy plus any product taxes and minus any subsidies not included in the value of the products. It is calculated without making deductions for depreciation of fabricated assets or for depletion and degradation of natural resources. Da…	Economic Policy & Debt: National accounts: Local currency at constant prices: Aggregate indicators	Economic Policy & Debt	0.696607	0.94664	0.988988	0.984661	0.917322	0.992868	0.985807	0.985807	0.182202	0.995487	0.999592	0.999592	0.991163	0.999592	1	1	0.992429	1	0.993934	0.987561	0.988452	-0.98636	-0.983448	-0.987229	-0.978741	-0.97873	-0.978301	-0.978768	0.990466	0.988658	0.990943	0.991179	0.986763	-0.961027	-0.992615	-0.988604	-0.991072	0.976442	-0.932323	-0.944516	-0.943017	-0.809476	-0.871192	-0.852924	-0.820417
NY.GDP.PCAP.PP.CD	GDP per capita, PPP (current international $)	This indicator provides per capita values for gross domestic product (GDP) expressed in current international dollars converted by purchasing power parity (PPP) conversion factor. GDP is the sum of gross value added by all resident producers in the country plus any product taxes and minus any subsidies not included in the value of the products. conversion factor is a spatial price deflator and cu…	Economic Policy & Debt: Purchasing power parity	Economic Policy & Debt	0.67847	0.971732	0.981088	0.995247	0.95478	0.978615	0.963085	0.963085	0.27116	0.995988	0.994442	0.994442	0.999867	0.994442	0.992429	0.992429	1	0.992429	0.996987	0.999125	0.999203	-0.977166	-0.971842	-0.977963	-0.963133	-0.962863	-0.962324	-0.962917	0.993882	0.990713	0.987962	0.991778	0.994896	-0.942865	-0.99053	-0.994362	-0.982488	0.991336	-0.935855	-0.935407	-0.940269	-0.818681	-0.874718	-0.859536	-0.827223
NY.GDP.PCAP.PP.KD	GDP per capita, PPP (constant 2021 international $)	GDP per capita based on purchasing power parity (PPP). PPP GDP is gross domestic product converted to international dollars using purchasing power parity rates. An international dollar has the same purchasing power over GDP as the U.S. dollar has in the United States. GDP at purchaser's prices is the sum of gross value added by all resident producers in the country plus any product taxes and minu…	Economic Policy & Debt: Purchasing power parity	Economic Policy & Debt	0.696607	0.94664	0.988988	0.984661	0.917322	0.992868	0.985807	0.985807	0.182202	0.995487	0.999592	0.999592	0.991163	0.999592	1	1	0.992429	1	0.993934	0.987561	0.988452	-0.98636	-0.983448	-0.987229	-0.978741	-0.97873	-0.978301	-0.978768	0.990466	0.988658	0.990943	0.991179	0.986763	-0.961027	-0.992615	-0.988604	-0.991072	0.976442	-0.932323	-0.944516	-0.943017	-0.809476	-0.871192	-0.852924	-0.820417
NY.GNP.MKTP.CN.AD	GNI: linked series (current LCU)	GNI (formerly GNP) is the sum of value added by all resident producers plus any product taxes (less subsidies) not included in the valuation of output plus net receipts of primary income (compensation of employees and property income) from abroad. This series has been linked to produce a consistent time series to counteract breaks in series over time due to changes in base years, source data and …	Economic Policy & Debt: National accounts: Local currency at current prices: Expenditure on GDP	Economic Policy & Debt	0.681748	0.95967	0.987224	0.995355	0.940479	0.98713	0.969822	0.969822	0.266117	0.999434	0.996331	0.996331	0.997154	0.996331	0.993934	0.993934	0.996987	0.993934	1	0.995878	0.995626	-0.980536	-0.974933	-0.981673	-0.969438	-0.968885	-0.968688	-0.969457	0.996224	0.99182	0.991791	0.995637	0.995892	-0.948737	-0.995602	-0.995523	-0.988799	0.992684	-0.938799	-0.939506	-0.943802	-0.814196	-0.871192	-0.855439	-0.821271
NY.GNP.MKTP.PP.CD	GNI, PPP (current international $)	This indicator provides values for gross national income (GNI. Formerly GNP) expressed in current international dollars converted by purchasing power parity (PPP) conversion factor. Gross national income is the sum of value added by all resident producers plus any product taxes (less subsidies) not included in the valuation of output plus net receipts of primary income (compensation of employees …	Economic Policy & Debt: Purchasing power parity	Economic Policy & Debt	0.663823	0.977651	0.977456	0.996229	0.96362	0.972806	0.954973	0.954973	0.289347	0.993591	0.990335	0.990335	0.999341	0.990335	0.987561	0.987561	0.999125	0.987561	0.995878	1	0.999875	-0.97364	-0.967742	-0.974297	-0.958045	-0.95769	-0.95724	-0.957782	0.993128	0.989602	0.985714	0.990222	0.995268	-0.935613	-0.98818	-0.994257	-0.978716	0.993493	-0.935577	-0.93254	-0.938715	-0.822559	-0.875055	-0.861747	-0.82983
NY.GNP.PCAP.PP.CD	GNI per capita, PPP (current international $)	This indicator provides per capita values for gross national income (GNI. Formerly GNP) expressed in current international dollars converted by purchasing power parity (PPP) conversion factor. GNI is the sum of value added by all resident producers plus any product taxes (less subsidies) not included in the valuation of output plus net receipts of primary income (compensation of employees and pro…	Economic Policy & Debt: Purchasing power parity	Economic Policy & Debt	0.663645	0.977114	0.977774	0.995149	0.962003	0.973793	0.957151	0.957151	0.27638	0.993287	0.990839	0.990839	0.999168	0.990839	0.988452	0.988452	0.999203	0.988452	0.995626	0.999875	1	-0.974713	-0.969192	-0.975315	-0.959732	-0.959468	-0.958988	-0.959491	0.992681	0.989648	0.985948	0.989725	0.994353	-0.936199	-0.987723	-0.993746	-0.979073	0.991832	-0.932697	-0.931894	-0.936942	-0.820358	-0.873679	-0.859899	-0.828004
SH.DTH.IMRT	Number of infant deaths	Number of infants dying before reaching one year of age.	Health: Mortality	Health	-0.688489	-0.937804	-0.996884	-0.978033	-0.901337	-0.987977	-0.987674	-0.987674	-0.136638	-0.980697	-0.986866	-0.986866	-0.975758	-0.986866	-0.98636	-0.98636	-0.977166	-0.98636	-0.980536	-0.97364	-0.974713	1	0.999519	0.999858	0.996616	0.996552	0.996364	0.9963	-0.989108	-0.993237	-0.996144	-0.990665	-0.982538	0.972961	0.990741	0.987954	0.996843	-0.967653	0.939226	0.955834	0.95224	0.818006	0.86968	0.856784	0.829262
SH.DTH.MORT	Number of under-five deaths	Number of children dying before reaching age five.	Health: Mortality	Health	-0.684819	-0.931661	-0.994692	-0.971657	-0.892006	-0.985701	-0.988424	-0.988424	-0.1085	-0.975227	-0.983295	-0.983295	-0.970016	-0.983295	-0.983448	-0.983448	-0.971842	-0.983448	-0.974933	-0.967742	-0.969192	0.999519	1	0.999158	0.997509	0.997578	0.99739	0.997176	-0.984391	-0.989787	-0.993249	-0.986171	-0.976717	0.973349	0.986396	0.983082	0.99458	-0.959703	0.933103	0.953123	0.947803	0.814078	0.864952	0.8524	0.826004
SH.DTH.NMRT	Number of neonatal deaths	Number of neonates dying before reaching 28 days of age.	Health: Mortality	Health	-0.69059	-0.936615	-0.997616	-0.978845	-0.90108	-0.989351	-0.988526	-0.988526	-0.140564	-0.982017	-0.987809	-0.987809	-0.976608	-0.987809	-0.987229	-0.987229	-0.977963	-0.987229	-0.981673	-0.974297	-0.975315	0.999858	0.999158	1	0.996788	0.996732	0.996481	0.996526	-0.989871	-0.993723	-0.996748	-0.991568	-0.983354	0.972873	0.991756	0.988604	0.997605	-0.968925	0.93896	0.95632	0.952337	0.816399	0.871531	0.856823	0.827681
SH.DYN.MORT	Mortality rate, under-5 (per 1,000 live births)	Under-five mortality rate is the probability per 1,000 that a newborn baby will die before reaching age five, if subject to age-specific mortality rates of the specified year.	Health: Mortality	Health	-0.69139	-0.909331	-0.994268	-0.962615	-0.868262	-0.98812	-0.99176	-0.99176	-0.0845563	-0.970354	-0.97832	-0.97832	-0.961009	-0.97832	-0.978741	-0.978741	-0.963133	-0.978741	-0.969438	-0.958045	-0.959732	0.996616	0.997509	0.996788	1	0.999947	0.999943	0.999877	-0.978708	-0.984937	-0.990489	-0.981523	-0.968962	0.97074	0.982386	0.976456	0.993622	-0.951669	0.915118	0.940913	0.932615	0.783821	0.847139	0.827644	0.795977
SH.DYN.MORT.FE	Mortality rate, under-5, female (per 1,000 live births)	Under-five mortality rate, female is the probability per 1,000 that a newborn female baby will die before reaching age five, if subject to female age-specific mortality rates of the specified year.	Health: Mortality	Health	-0.689968	-0.909423	-0.993797	-0.961911	-0.868049	-0.987868	-0.992042	-0.992042	-0.0794166	-0.969798	-0.97815	-0.97815	-0.96065	-0.97815	-0.97873	-0.97873	-0.962863	-0.97873	-0.968885	-0.95769	-0.959468	0.996552	0.997578	0.996732	0.999947	1	0.99993	0.999844	-0.978161	-0.984599	-0.990103	-0.980911	-0.968274	0.970239	0.981782	0.975871	0.993216	-0.950645	0.915019	0.942124	0.933169	0.785197	0.849479	0.829504	0.797591
SH.DYN.MORT.MA	Mortality rate, under-5, male (per 1,000 live births)	Under-five mortality rate, male is the probability per 1,000 that a newborn male baby will die before reaching age five, if subject to male age-specific mortality rates of the specified year.	Health: Mortality	Health	-0.689949	-0.908508	-0.993829	-0.961641	-0.867013	-0.987774	-0.9919	-0.9919	-0.079192	-0.96954	-0.977772	-0.977772	-0.96014	-0.977772	-0.978301	-0.978301	-0.962324	-0.978301	-0.968688	-0.95724	-0.958988	0.996364	0.99739	0.996481	0.999943	0.99993	1	0.999902	-0.978014	-0.984404	-0.990023	-0.980785	-0.968062	0.970783	0.981643	0.975685	0.993163	-0.95048	0.91395	0.940491	0.931819	0.782679	0.846406	0.826672	0.794818
SH.DYN.NMRT	Mortality rate, neonatal (per 1,000 live births)	Neonatal mortality rate is the number of neonates dying before reaching 28 days of age, per 1,000 live births in a given year.	Health: Mortality	Health	-0.692972	-0.90799	-0.994146	-0.962136	-0.866937	-0.988452	-0.992144	-0.992144	-0.0826593	-0.970392	-0.978304	-0.978304	-0.960771	-0.978304	-0.978768	-0.978768	-0.962917	-0.978768	-0.969457	-0.957782	-0.959491	0.9963	0.997176	0.996526	0.999877	0.999844	0.999902	1	-0.978461	-0.984715	-0.990338	-0.981269	-0.968532	0.971327	0.982196	0.976038	0.99352	-0.951314	0.91384	0.939939	0.931484	0.780802	0.84484	0.824919	0.792878
SH.H2O.BASW.RU.ZS	People using at least basic drinking water services, rural (% of rural population)	The percentage of people using at least basic water services. This indicator encompasses both people using basic water services as well as those using safely managed water services. Basic drinking water services is defined as drinking water from an improved source, provided collection time is not more than 30 minutes for a round trip. Improved water sources include piped water, boreholes or tubew…	Health: Disease prevention	Health	0.685176	0.961135	0.99369	0.997082	0.940712	0.985104	0.971365	0.971365	0.261114	0.995494	0.99358	0.99358	0.994203	0.99358	0.990466	0.990466	0.993882	0.990466	0.996224	0.993128	0.992681	-0.989108	-0.984391	-0.989871	-0.978708	-0.978161	-0.978014	-0.978461	1	0.998269	0.997597	0.999239	0.998603	-0.958461	-0.998102	-0.999421	-0.993842	0.993328	-0.95108	-0.951709	-0.956125	-0.827393	-0.883014	-0.868231	-0.835409
SH.H2O.BASW.UR.ZS	People using at least basic drinking water services, urban (% of urban population)	The percentage of people using at least basic water services. This indicator encompasses both people using basic water services as well as those using safely managed water services. Basic drinking water services is defined as drinking water from an improved source, provided collection time is not more than 30 minutes for a round trip. Improved water sources include piped water, boreholes or tubew…	Health: Disease prevention	Health	0.681964	0.957774	0.995493	0.993402	0.934275	0.984792	0.975261	0.975261	0.230097	0.990941	0.991251	0.991251	0.990517	0.991251	0.988658	0.988658	0.990713	0.988658	0.99182	0.989602	0.989648	-0.993237	-0.989787	-0.993723	-0.984937	-0.984599	-0.984404	-0.984715	0.998269	1	0.998657	0.997767	0.995769	-0.962227	-0.996163	-0.998089	-0.995008	0.988019	-0.945883	-0.951482	-0.953415	-0.823808	-0.880541	-0.865118	-0.832851
SH.H2O.BASW.ZS	People using at least basic drinking water services (% of population)	The percentage of people using at least basic water services. This indicator encompasses both people using basic water services as well as those using safely managed water services. Basic drinking water services is defined as drinking water from an improved source, provided collection time is not more than 30 minutes for a round trip. Improved water sources include piped water, boreholes or tubew…	Health: Disease prevention	Health	0.691423	0.947275	0.998706	0.990086	0.919971	0.990817	0.982775	0.982775	0.204241	0.99167	0.992943	0.992943	0.987491	0.992943	0.990943	0.990943	0.987962	0.990943	0.991791	0.985714	0.985948	-0.996144	-0.993249	-0.996748	-0.990489	-0.990103	-0.990023	-0.990338	0.997597	0.998657	1	0.998025	0.993297	-0.967421	-0.997526	-0.996357	-0.998492	0.984058	-0.943444	-0.952436	-0.952649	-0.815743	-0.874848	-0.85807	-0.825159
SH.STA.BASS.RU.ZS	People using at least basic sanitation services, rural (% of rural population)	The percentage of people using at least basic sanitation services, that is, improved sanitation facilities that are not shared with other households. This indicator encompasses both people using basic sanitation services as well as those using safely managed sanitation services. Improved sanitation facilities include flush/pour flush to piped sewer systems, septic tanks or pit latrines; ventilate…	Health: Disease prevention	Health	0.689356	0.955105	0.995806	0.995837	0.932861	0.988109	0.9751	0.9751	0.252922	0.995619	0.994152	0.994152	0.992076	0.994152	0.991179	0.991179	0.991778	0.991179	0.995637	0.990222	0.989725	-0.990665	-0.986171	-0.991568	-0.981523	-0.980911	-0.980785	-0.981269	0.999239	0.997767	0.998025	1	0.997799	-0.962291	-0.99961	-0.998833	-0.996205	0.99166	-0.95135	-0.953614	-0.957203	-0.824256	-0.881308	-0.86574	-0.832501
SH.STA.BASS.ZS	People using at least basic sanitation services (% of population)	The percentage of people using at least basic sanitation services, that is, improved sanitation facilities that are not shared with other households. This indicator encompasses both people using basic sanitation services as well as those using safely managed sanitation services. Improved sanitation facilities include flush/pour flush to piped sewer systems, septic tanks or pit latrines; ventilate…	Health: Disease prevention	Health	0.675798	0.969185	0.988101	0.999652	0.953381	0.978205	0.960967	0.960967	0.298688	0.994671	0.990724	0.990724	0.995766	0.990724	0.986763	0.986763	0.994896	0.986763	0.995892	0.995268	0.994353	-0.982538	-0.976717	-0.983354	-0.968962	-0.968274	-0.968062	-0.968532	0.998603	0.995769	0.993297	0.997799	1	-0.950173	-0.996194	-0.999408	-0.988546	0.997221	-0.953265	-0.948468	-0.955602	-0.832617	-0.885508	-0.872222	-0.83966
SH.STA.MMRT	Maternal mortality ratio (modeled estimate, per 100,000 live births)	Maternal mortality ratio is the number of women who die from pregnancy-related causes while pregnant or within 42 days of pregnancy termination per 100,000 live births. The data are estimated with a regression model using information on the proportion of maternal deaths among non-AIDS deaths in women ages 15-49, fertility, birth attendants, and GDP measured using purchasing power parities (PPPs).	Health: Reproductive health	Health	-0.746611	-0.888033	-0.972189	-0.944223	-0.849634	-0.964115	-0.966932	-0.966932	-0.113212	-0.952443	-0.960822	-0.960822	-0.941515	-0.960822	-0.961027	-0.961027	-0.942865	-0.961027	-0.948737	-0.935613	-0.936199	0.972961	0.973349	0.972873	0.97074	0.970239	0.970783	0.971327	-0.958461	-0.962227	-0.967421	-0.962291	-0.950173	1	0.964022	0.9555	0.971606	-0.93266	0.913336	0.926876	0.924684	0.765011	0.805339	0.797513	0.777161
SH.STA.ODFC.RU.ZS	People practicing open defecation, rural (% of rural population)	People practicing open defecation refers to the percentage of the population defecating in the open, such as in fields, forest, bushes, open bodies of water, on beaches, in other open spaces or disposed of with solid waste.	Health: Risk factors	Health	-0.691733	-0.950091	-0.996256	-0.993993	-0.925841	-0.990642	-0.978013	-0.978013	-0.243254	-0.996208	-0.99523	-0.99523	-0.990726	-0.99523	-0.992615	-0.992615	-0.99053	-0.992615	-0.995602	-0.98818	-0.987723	0.990741	0.986396	0.991756	0.982386	0.981782	0.981643	0.982196	-0.998102	-0.996163	-0.997526	-0.99961	-0.996194	0.964022	1	0.997299	0.997066	-0.989373	0.950851	0.954394	0.957329	0.822373	0.879908	0.864063	0.830776
SH.STA.ODFC.UR.ZS	People practicing open defecation, urban (% of urban population)	People practicing open defecation refers to the percentage of the population defecating in the open, such as in fields, forest, bushes, open bodies of water, on beaches, in other open spaces or disposed of with solid waste.	Health: Risk factors	Health	-0.678031	-0.966242	-0.992029	-0.998318	-0.94721	-0.982045	-0.967719	-0.967719	-0.270271	-0.99432	-0.992009	-0.992009	-0.994798	-0.992009	-0.988604	-0.988604	-0.994362	-0.988604	-0.995523	-0.994257	-0.993746	0.987954	0.983082	0.988604	0.976456	0.975871	0.975685	0.976038	-0.999421	-0.998089	-0.996357	-0.998833	-0.999408	0.9555	0.997299	1	0.992223	-0.994694	0.950644	0.949877	0.954997	0.829006	0.883123	0.869139	0.836738
SH.STA.ODFC.ZS	People practicing open defecation (% of population)	People practicing open defecation refers to the percentage of the population defecating in the open, such as in fields, forest, bushes, open bodies of water, on beaches, in other open spaces or disposed of with solid waste.	Health: Risk factors	Health	-0.696721	-0.934428	-0.999716	-0.984515	-0.902831	-0.994471	-0.988327	-0.988327	-0.178803	-0.989831	-0.99244	-0.99244	-0.981769	-0.99244	-0.991072	-0.991072	-0.982488	-0.991072	-0.988799	-0.978716	-0.979073	0.996843	0.99458	0.997605	0.993622	0.993216	0.993163	0.99352	-0.993842	-0.995008	-0.998492	-0.996205	-0.988546	0.971606	0.997066	0.992223	1	-0.977365	0.940229	0.952985	0.951284	0.808396	0.869289	0.851473	0.818346
SH.STA.SMSS.UR.ZS	People using safely managed sanitation services, urban (% of urban population)	The percentage of people using improved sanitation facilities that are not shared with other households and where excreta are safely disposed of in situ or transported and treated offsite. Improved sanitation facilities include flush/pour flush to piped sewer systems, septic tanks or pit latrines: ventilated improved pit latrines, compositing toilets or pit latrines with slabs.	Health: Disease prevention	Health	0.672969	0.967904	0.977021	0.998163	0.9605	0.967329	0.942989	0.942989	0.358247	0.990691	0.981971	0.981971	0.993097	0.981971	0.976442	0.976442	0.991336	0.976442	0.992684	0.993493	0.991832	-0.967653	-0.959703	-0.968925	-0.951669	-0.950645	-0.95048	-0.951314	0.993328	0.988019	0.984058	0.99166	0.997221	-0.93266	-0.989373	-0.994694	-0.977365	1	-0.947142	-0.934766	-0.945648	-0.820984	-0.875874	-0.861359	-0.826134
SL.AGR.EMPL.FE.ZS	Employment in agriculture, female (% of female employment) (modeled ILO estimate)	Employment is defined as persons of working age who were engaged in any activity to produce goods or provide services for pay or profit, whether at work during the reference period or not at work due to temporary absence from a job, or to working-time arrangement. The agriculture sector consists of activities in agriculture, hunting, forestry and fishing, in accordance with division 1 (ISIC 2) or…	Social Protection & Labor: Economic activity	Social Protection & Labor	-0.662683	-0.935062	-0.938551	-0.95343	-0.915213	-0.919753	-0.905527	-0.905527	-0.331428	-0.939848	-0.937705	-0.937705	-0.938417	-0.937705	-0.932323	-0.932323	-0.935855	-0.932323	-0.938799	-0.935577	-0.932697	0.939226	0.933103	0.93896	0.915118	0.915019	0.91395	0.91384	-0.95108	-0.945883	-0.943444	-0.95135	-0.953265	0.913336	0.950851	0.950644	0.940229	-0.947142	1	0.980723	0.995225	0.921456	0.932081	0.942281	0.928552
SL.AGR.EMPL.MA.ZS	Employment in agriculture, male (% of male employment) (modeled ILO estimate)	Employment is defined as persons of working age who were engaged in any activity to produce goods or provide services for pay or profit, whether at work during the reference period or not at work due to temporary absence from a job, or to working-time arrangement. The agriculture sector consists of activities in agriculture, hunting, forestry and fishing, in accordance with division 1 (ISIC 2) or…	Social Protection & Labor: Economic activity	Social Protection & Labor	-0.671497	-0.920759	-0.950793	-0.945921	-0.893218	-0.938853	-0.937118	-0.937118	-0.195691	-0.940809	-0.946435	-0.946435	-0.935733	-0.946435	-0.944516	-0.944516	-0.935407	-0.944516	-0.939506	-0.93254	-0.931894	0.955834	0.953123	0.95632	0.940913	0.942124	0.940491	0.939939	-0.951709	-0.951482	-0.952436	-0.953614	-0.948468	0.926876	0.954394	0.949877	0.952985	-0.934766	0.980723	1	0.995111	0.905445	0.949374	0.941934	0.917771
SL.AGR.EMPL.ZS	Employment in agriculture (% of total employment) (modeled ILO estimate)	Employment is defined as persons of working age who were engaged in any activity to produce goods or provide services for pay or profit, whether at work during the reference period or not at work due to temporary absence from a job, or to working-time arrangement. The agriculture sector consists of activities in agriculture, hunting, forestry and fishing, in accordance with division 1 (ISIC 2) or…	Social Protection & Labor: Economic activity	Social Protection & Labor	-0.67011	-0.932617	-0.949348	-0.954408	-0.908793	-0.933845	-0.925808	-0.925808	-0.264977	-0.944961	-0.946695	-0.946695	-0.941722	-0.946695	-0.943017	-0.943017	-0.940269	-0.943017	-0.943802	-0.938715	-0.936942	0.95224	0.947803	0.952337	0.932615	0.933169	0.931819	0.931484	-0.956125	-0.953415	-0.952649	-0.957203	-0.955602	0.924684	0.957329	0.954997	0.951284	-0.945648	0.995225	0.995111	1	0.917996	0.945154	0.946673	0.927717
SL.EMP.SELF.FE.ZS	Self-employed, female (% of female employment) (modeled ILO estimate)	Self-employed workers are those workers who, working on their own account or with one or a few partners or in cooperative, hold the type of jobs defined as a "self-employment jobs." i.e. jobs where the remuneration is directly dependent upon the profits derived from the goods and services produced. Self-employed workers include four sub-categories of employers, own-account workers, members of pro…	Social Protection & Labor: Economic activity	Social Protection & Labor	-0.432328	-0.867888	-0.80397	-0.835862	-0.849058	-0.777799	-0.76912	-0.76912	-0.286975	-0.811309	-0.813532	-0.813532	-0.820988	-0.813532	-0.809476	-0.809476	-0.818681	-0.809476	-0.814196	-0.822559	-0.820358	0.818006	0.814078	0.816399	0.783821	0.785197	0.782679	0.780802	-0.827393	-0.823808	-0.815743	-0.824256	-0.832617	0.765011	0.822373	0.829006	0.808396	-0.820984	0.921456	0.905445	0.917996	1	0.934155	0.985084	0.998414
SL.EMP.SELF.MA.ZS	Self-employed, male (% of male employment) (modeled ILO estimate)	Self-employed workers are those workers who, working on their own account or with one or a few partners or in cooperative, hold the type of jobs defined as a "self-employment jobs." i.e. jobs where the remuneration is directly dependent upon the profits derived from the goods and services produced. Self-employed workers include four sub-categories of employers, own-account workers, members of pro…	Social Protection & Labor: Economic activity	Social Protection & Labor	-0.497095	-0.890621	-0.865824	-0.886792	-0.879274	-0.850018	-0.845721	-0.845721	-0.244132	-0.870737	-0.874194	-0.874194	-0.876093	-0.874194	-0.871192	-0.871192	-0.874718	-0.871192	-0.871192	-0.875055	-0.873679	0.86968	0.864952	0.871531	0.847139	0.849479	0.846406	0.84484	-0.883014	-0.880541	-0.874848	-0.881308	-0.885508	0.805339	0.879908	0.883123	0.869289	-0.875874	0.932081	0.949374	0.945154	0.934155	1	0.981627	0.943124
SL.EMP.SELF.ZS	Self-employed, total (% of total employment) (modeled ILO estimate)	Self-employed workers are those workers who, working on their own account or with one or a few partners or in cooperative, hold the type of jobs defined as a "self-employment jobs." i.e. jobs where the remuneration is directly dependent upon the profits derived from the goods and services produced. Self-employed workers include four sub-categories of employers, own-account workers, members of pro…	Social Protection & Labor: Economic activity	Social Protection & Labor	-0.471237	-0.893412	-0.847445	-0.874568	-0.87785	-0.825806	-0.819081	-0.819081	-0.271505	-0.853704	-0.856549	-0.856549	-0.861438	-0.856549	-0.852924	-0.852924	-0.859536	-0.852924	-0.855439	-0.861747	-0.859899	0.856784	0.8524	0.856823	0.827644	0.829504	0.826672	0.824919	-0.868231	-0.865118	-0.85807	-0.86574	-0.872222	0.797513	0.864063	0.869139	0.851473	-0.861359	0.942281	0.941934	0.946673	0.985084	0.981627	1	0.98857
SL.EMP.VULN.FE.ZS	Vulnerable employment, female (% of female employment) (modeled ILO estimate)	Vulnerable employment is contributing family workers and own-account workers as a percentage of total employment.	Social Protection & Labor: Economic activity	Social Protection & Labor	-0.455775	-0.873639	-0.814032	-0.84237	-0.853005	-0.788237	-0.782781	-0.782781	-0.267581	-0.819135	-0.823715	-0.823715	-0.829069	-0.823715	-0.820417	-0.820417	-0.827223	-0.820417	-0.821271	-0.82983	-0.828004	0.829262	0.826004	0.827681	0.795977	0.797591	0.794818	0.792878	-0.835409	-0.832851	-0.825159	-0.832501	-0.83966	0.777161	0.830776	0.836738	0.818346	-0.826134	0.928552	0.917771	0.927717	0.998414	0.943124	0.98857	1
SL.EMP.VULN.MA.ZS	Vulnerable employment, male (% of male employment) (modeled ILO estimate)	Vulnerable employment is contributing family workers and own-account workers as a percentage of total employment.	Social Protection & Labor: Economic activity	Social Protection & Labor	-0.503652	-0.848091	-0.813818	-0.834045	-0.837055	-0.79926	-0.802732	-0.802732	-0.19853	-0.818832	-0.828197	-0.828197	-0.826315	-0.828197	-0.827056	-0.827056	-0.825589	-0.827056	-0.817431	-0.823437	-0.822553	0.821604	0.817938	0.823416	0.796726	0.800033	0.796183	0.794398	-0.830292	-0.828258	-0.822453	-0.829279	-0.832726	0.76526	0.828614	0.830161	0.818228	-0.819616	0.898382	0.929044	0.917871	0.893666	0.982247	0.951387	0.91059
SL.EMP.VULN.ZS	Vulnerable employment, total (% of total employment) (modeled ILO estimate)	Vulnerable employment is contributing family workers and own-account workers as a percentage of total employment.	Social Protection & Labor: Economic activity	Social Protection & Labor	-0.489646	-0.881554	-0.83285	-0.85799	-0.864984	-0.811748	-0.8103	-0.8103	-0.242214	-0.838028	-0.844917	-0.844917	-0.846965	-0.844917	-0.842535	-0.842535	-0.845589	-0.842535	-0.838489	-0.845968	-0.844523	0.844826	0.841275	0.84483	0.814742	0.817182	0.813831	0.811934	-0.852384	-0.849971	-0.843017	-0.850326	-0.85588	0.789671	0.849077	0.853038	0.837296	-0.842281	0.936068	0.944327	0.94467	0.971943	0.983312	0.993778	0.98081
SL.EMP.WORK.FE.ZS	Wage and salaried workers, female (% of female employment) (modeled ILO estimate)	Wage and salaried workers (employees) are those workers who hold the type of jobs defined as "paid employment jobs," where the incumbents hold explicit (written or oral) or implicit employment contracts that give them a basic remuneration that is not directly dependent upon the revenue of the unit for which they work.	Social Protection & Labor: Economic activity	Social Protection & Labor	0.432328	0.867888	0.80397	0.835862	0.849058	0.777799	0.76912	0.76912	0.286975	0.811309	0.813532	0.813532	0.820988	0.813532	0.809476	0.809476	0.818681	0.809476	0.814196	0.822559	0.820358	-0.818006	-0.814078	-0.816399	-0.783821	-0.785197	-0.782679	-0.780802	0.827393	0.823808	0.815743	0.824256	0.832617	-0.765011	-0.822373	-0.829006	-0.808396	0.820984	-0.921456	-0.905445	-0.917996	-1	-0.934155	-0.985084	-0.998414
SL.EMP.WORK.MA.ZS	Wage and salaried workers, male (% of male employment) (modeled ILO estimate)	Wage and salaried workers (employees) are those workers who hold the type of jobs defined as "paid employment jobs," where the incumbents hold explicit (written or oral) or implicit employment contracts that give them a basic remuneration that is not directly dependent upon the revenue of the unit for which they work.	Social Protection & Labor: Economic activity	Social Protection & Labor	0.497095	0.890621	0.865824	0.886792	0.879274	0.850018	0.845721	0.845721	0.244132	0.870736	0.874194	0.874194	0.876093	0.874194	0.871192	0.871192	0.874717	0.871192	0.871192	0.875055	0.873679	-0.869679	-0.864952	-0.871531	-0.847139	-0.849479	-0.846406	-0.84484	0.883014	0.880541	0.874848	0.881308	0.885508	-0.805339	-0.879908	-0.883122	-0.869289	0.875874	-0.932081	-0.949374	-0.945154	-0.934155	-1	-0.981627	-0.943124
SL.EMP.WORK.ZS	Wage and salaried workers, total (% of total employment) (modeled ILO estimate)	Wage and salaried workers (employees) are those workers who hold the type of jobs defined as "paid employment jobs," where the incumbents hold explicit (written or oral) or implicit employment contracts that give them a basic remuneration that is not directly dependent upon the revenue of the unit for which they work.	Social Protection & Labor: Economic activity	Social Protection & Labor	0.471237	0.893412	0.847445	0.874568	0.87785	0.825806	0.819081	0.819081	0.271505	0.853704	0.856549	0.856549	0.861438	0.856549	0.852923	0.852923	0.859536	0.852923	0.855439	0.861747	0.859899	-0.856784	-0.8524	-0.856823	-0.827644	-0.829504	-0.826672	-0.824919	0.868231	0.865118	0.85807	0.86574	0.872222	-0.797513	-0.864063	-0.869139	-0.851473	0.861359	-0.942281	-0.941934	-0.946673	-0.985084	-0.981627	-1	-0.98857
SL.GDP.PCAP.EM.KD	GDP per person employed (constant 2021 PPP $)	GDP per person employed is gross domestic product (GDP) divided by total employment in the economy. Purchasing power parity (PPP) GDP is GDP converted to 2021 constant international dollars using PPP rates. An international dollar has the same purchasing power over GDP that a U.S. dollar has in the United States.	Social Protection & Labor: Economic activity	Social Protection & Labor	0.683685	0.965367	0.973598	0.989296	0.947343	0.976001	0.961116	0.961116	0.27017	0.993871	0.993567	0.993567	0.994597	0.993567	0.992237	0.992237	0.994538	0.992237	0.992995	0.991832	0.991555	-0.969031	-0.963256	-0.970259	-0.952591	-0.9526	-0.951712	-0.952358	0.987356	0.980954	0.979929	0.986271	0.988536	-0.939598	-0.986761	-0.986649	-0.976603	0.984038	-0.948668	-0.948377	-0.953145	-0.837208	-0.895524	-0.879493	-0.846661
SL.SRV.EMPL.FE.ZS	Employment in services, female (% of female employment) (modeled ILO estimate)	Employment is defined as persons of working age who were engaged in any activity to produce goods or provide services for pay or profit, whether at work during the reference period or not at work due to temporary absence from a job, or to working-time arrangement. The services sector consists of wholesale and retail trade and restaurants and hotels; transport, storage, and communications; financi…	Social Protection & Labor: Economic activity	Social Protection & Labor	0.653449	0.94471	0.9604	0.966275	0.917163	0.941827	0.930234	0.930234	0.279314	0.954718	0.95362	0.95362	0.952206	0.95362	0.948886	0.948886	0.95042	0.948886	0.955014	0.950697	0.948647	-0.962991	-0.958478	-0.961997	-0.943985	-0.94353	-0.943152	-0.94299	0.967641	0.964701	0.964122	0.96774	0.967309	-0.934539	-0.967033	-0.967241	-0.961394	0.959078	-0.992233	-0.973503	-0.987784	-0.900822	-0.910842	-0.920998	-0.906787
SL.SRV.EMPL.MA.ZS	Employment in services, male (% of male employment) (modeled ILO estimate)	Employment is defined as persons of working age who were engaged in any activity to produce goods or provide services for pay or profit, whether at work during the reference period or not at work due to temporary absence from a job, or to working-time arrangement. The services sector consists of wholesale and retail trade and restaurants and hotels; transport, storage, and communications; financi…	Social Protection & Labor: Economic activity	Social Protection & Labor	0.637594	0.914949	0.940425	0.925917	0.871894	0.924959	0.931523	0.931523	0.110385	0.919909	0.930973	0.930973	0.91656	0.930973	0.930735	0.930735	0.917421	0.930735	0.920215	0.915005	0.915555	-0.956267	-0.956984	-0.954381	-0.942305	-0.943345	-0.941989	-0.94086	0.935346	0.938485	0.941284	0.937008	0.929406	-0.922613	-0.937849	-0.934205	-0.942911	0.90882	-0.967213	-0.982919	-0.979864	-0.910737	-0.915142	-0.928242	-0.922408
SL.SRV.EMPL.ZS	Employment in services (% of total employment) (modeled ILO estimate)	Employment is defined as persons of working age who were engaged in any activity to produce goods or provide services for pay or profit, whether at work during the reference period or not at work due to temporary absence from a job, or to working-time arrangement. The services sector consists of wholesale and retail trade and restaurants and hotels; transport, storage, and communications; financi…	Social Protection & Labor: Economic activity	Social Protection & Labor	0.650217	0.938473	0.958362	0.955507	0.904034	0.940919	0.937032	0.937032	0.208233	0.946184	0.950273	0.950273	0.943349	0.950273	0.947429	0.947429	0.942692	0.947429	0.946556	0.941883	0.940946	-0.966695	-0.964416	-0.965282	-0.949774	-0.949946	-0.949171	-0.948586	0.960357	0.96007	0.960907	0.961096	0.957607	-0.935775	-0.961011	-0.959661	-0.959978	0.944024	-0.987707	-0.983555	-0.990531	-0.910678	-0.918031	-0.929677	-0.919046
SP.DYN.AMRT.FE	Mortality rate, adult, female (per 1,000 female adults)	Adult mortality rate, female, is the probability of dying between the ages of 15 and 60--that is, the probability of a 15-year-old female dying before reaching age 60, if subject to age-specific mortality rates of the specified year between those ages.	Health: Mortality	Health	-0.711295	-0.927553	-0.989615	-0.978695	-0.905911	-0.987641	-0.976253	-0.976253	-0.200118	-0.983256	-0.981666	-0.981666	-0.976472	-0.981666	-0.979418	-0.979418	-0.97709	-0.979418	-0.98428	-0.975694	-0.976277	0.985072	0.98142	0.98674	0.982988	0.982603	0.982133	0.983242	-0.986713	-0.98727	-0.990146	-0.987938	-0.982189	0.955552	0.987773	0.98561	0.989727	-0.976599	0.918902	0.938026	0.933035	0.775873	0.847648	0.823609	0.785267
SP.DYN.CBRT.IN	Birth rate, crude (per 1,000 people)	Crude birth rate indicates the number of live births occurring during the year, per 1,000 population estimated at midyear. Subtracting the crude death rate from the crude birth rate provides the rate of natural increase, which is equal to the rate of population change in the absence of migration.	Health: Population: Dynamics	Health	-0.628467	-0.988566	-0.942529	-0.984181	-0.984981	-0.927623	-0.903336	-0.903336	-0.396443	-0.967576	-0.960499	-0.960499	-0.979905	-0.960499	-0.954933	-0.954933	-0.97761	-0.954933	-0.970562	-0.981491	-0.979429	0.940104	0.93148	0.940545	0.911173	0.910813	0.909734	0.910203	-0.971257	-0.963753	-0.955095	-0.967358	-0.980024	0.902425	0.964012	0.974684	0.944778	-0.982652	0.961767	0.940419	0.955821	0.878081	0.906926	0.906834	0.88342
SP.DYN.IMRT.FE.IN	Mortality rate, infant, female (per 1,000 live births)	Infant mortality rate, female is the number of female infants dying before reaching one year of age, per 1,000 female live births in a given year.	Health: Mortality	Health	-0.694816	-0.911762	-0.995229	-0.964965	-0.871814	-0.98918	-0.992157	-0.992157	-0.0922819	-0.972447	-0.980048	-0.980048	-0.963306	-0.980048	-0.98033	-0.98033	-0.965315	-0.98033	-0.971456	-0.960267	-0.961837	0.997136	0.997769	0.997357	0.999886	0.999852	0.999832	0.999809	-0.980477	-0.98648	-0.991677	-0.983265	-0.971125	0.972083	0.984098	0.978292	0.994628	-0.954301	0.918601	0.943539	0.935682	0.787211	0.850791	0.831217	0.799289
SP.DYN.IMRT.IN	Mortality rate, infant (per 1,000 live births)	Infant mortality rate is the number of infants dying before reaching one year of age, per 1,000 live births in a given year.	Health: Mortality	Health	-0.692706	-0.91227	-0.994976	-0.964793	-0.872065	-0.988396	-0.991147	-0.991147	-0.0933683	-0.971899	-0.979285	-0.979285	-0.963126	-0.979285	-0.979492	-0.979492	-0.96515	-0.979492	-0.971123	-0.960319	-0.961923	0.997065	0.997734	0.997205	0.999902	0.999811	0.999845	0.999811	-0.980323	-0.986435	-0.991561	-0.982916	-0.970953	0.971442	0.983571	0.978229	0.994238	-0.954267	0.916296	0.940683	0.933099	0.784097	0.846555	0.827512	0.795974
SP.DYN.IMRT.MA.IN	Mortality rate, infant, male (per 1,000 live births)	Infant mortality rate, male is the number of male infants dying before reaching one year of age, per 1,000 male live births in a given year.	Health: Mortality	Health	-0.690937	-0.912095	-0.99501	-0.96487	-0.872187	-0.989071	-0.991754	-0.991754	-0.0910036	-0.972252	-0.979614	-0.979614	-0.96315	-0.979614	-0.979856	-0.979856	-0.965169	-0.979856	-0.971546	-0.960415	-0.96203	0.996925	0.997522	0.99717	0.999913	0.999847	0.999842	0.999814	-0.980379	-0.986247	-0.991581	-0.983052	-0.971005	0.970752	0.983819	0.978236	0.994421	-0.95447	0.916247	0.941699	0.933578	0.783819	0.848684	0.828381	0.795787
SP.DYN.LE00.FE.IN	Life expectancy at birth, female (years)	Life expectancy at birth indicates the number of years a newborn infant would live if prevailing patterns of mortality at the time of its birth were to stay the same throughout its life.	Health: Mortality	Health	0.704295	0.942241	0.990574	0.987236	0.923592	0.987262	0.973449	0.973449	0.232394	0.989305	0.98658	0.98658	0.98491	0.98658	0.983809	0.983809	0.985092	0.983809	0.99058	0.984423	0.984611	-0.985455	-0.980917	-0.98709	-0.979876	-0.979446	-0.978953	-0.980007	0.992251	0.991451	0.992752	0.992802	0.989661	-0.953969	-0.992207	-0.991734	-0.990939	0.985543	-0.929614	-0.943028	-0.940934	-0.792484	-0.860976	-0.838917	-0.801245
SP.DYN.LE00.IN	Life expectancy at birth, total (years)	Life expectancy at birth indicates the number of years a newborn infant would live if prevailing patterns of mortality at the time of its birth were to stay the same throughout its life.	Health: Mortality	Health	0.702541	0.944375	0.992984	0.988232	0.923876	0.987988	0.975593	0.975593	0.224869	0.989528	0.987781	0.987781	0.985776	0.987781	0.985148	0.985148	0.986078	0.985148	0.990724	0.9852	0.985467	-0.988897	-0.984857	-0.990229	-0.983502	-0.983067	-0.982606	-0.983407	0.99383	0.993868	0.995011	0.994251	0.990873	-0.957948	-0.993469	-0.993398	-0.993056	0.985595	-0.931823	-0.944599	-0.942849	-0.7966	-0.86225	-0.841739	-0.805655
SP.DYN.LE00.MA.IN	Life expectancy at birth, male (years)	Life expectancy at birth indicates the number of years a newborn infant would live if prevailing patterns of mortality at the time of its birth were to stay the same throughout its life.	Health: Mortality	Health	0.701039	0.943928	0.994573	0.987587	0.921346	0.988209	0.977406	0.977406	0.214081	0.988482	0.987746	0.987746	0.984988	0.987746	0.985294	0.985294	0.985445	0.985294	0.989574	0.984294	0.984672	-0.991455	-0.987972	-0.992516	-0.986681	-0.986242	-0.985824	-0.986399	0.994086	0.995047	0.996247	0.994476	0.990558	-0.961037	-0.993579	-0.993656	-0.994339	0.984054	-0.932105	-0.944844	-0.943126	-0.797939	-0.861474	-0.842088	-0.807302
SP.DYN.TO65.FE.ZS	Survival to age 65, female (% of cohort)	Survival to age 65 refers to the percentage of a cohort of newborn infants that would survive to age 65, if subject to age specific mortality rates of the specified year.	Health: Mortality	Health	0.712739	0.92756	0.991572	0.97882	0.90425	0.989238	0.979383	0.979383	0.190163	0.983744	0.983208	0.983208	0.976764	0.983208	0.981255	0.981255	0.977532	0.981255	0.984471	0.975656	0.976341	-0.987698	-0.984468	-0.989242	-0.985936	-0.985623	-0.98516	-0.98615	0.987565	0.988643	0.991709	0.988967	0.982575	-0.958981	-0.988929	-0.986319	-0.991649	0.975764	-0.921049	-0.941318	-0.935765	-0.779468	-0.85067	-0.82699	-0.78933
SP.DYN.TO65.MA.ZS	Survival to age 65, male (% of cohort)	Survival to age 65 refers to the percentage of a cohort of newborn infants that would survive to age 65, if subject to age specific mortality rates of the specified year.	Health: Mortality	Health	0.692917	0.951599	0.989197	0.987146	0.931711	0.982409	0.97076	0.97076	0.220857	0.985736	0.984594	0.984594	0.98523	0.984594	0.982049	0.982049	0.985702	0.982049	0.987897	0.985714	0.986242	-0.987665	-0.983938	-0.98864	-0.980919	-0.98063	-0.979953	-0.980506	0.991787	0.992632	0.992598	0.991261	0.989358	-0.953819	-0.9897	-0.992149	-0.989236	0.98391	-0.930098	-0.943513	-0.941454	-0.80269	-0.863708	-0.845679	-0.8119
SP.POP.0004.FE.5Y	Population ages 00-04, female (% of female population)	Female population between the ages 0 to 4 as a percentage of the total female population.	Health: Population: Structure	Health	-0.634555	-0.973407	-0.97497	-0.976105	-0.941576	-0.961241	-0.961007	-0.961007	-0.153873	-0.969105	-0.976554	-0.976554	-0.977399	-0.976554	-0.976327	-0.976327	-0.978941	-0.976327	-0.972066	-0.978729	-0.980254	0.985666	0.98515	0.984271	0.972418	0.972896	0.972201	0.971526	-0.979473	-0.98366	-0.980897	-0.977443	-0.977482	0.948491	0.975084	0.981517	0.975965	-0.963171	0.937029	0.948013	0.947263	0.851623	0.883296	0.881239	0.862196
SP.POP.0004.MA.5Y	Population ages 00-04, male (% of male population)	Male population between the ages 0 to 4 as a percentage of the total male population.	Health: Population: Structure	Health	-0.63196	-0.970771	-0.97331	-0.972681	-0.937704	-0.959816	-0.960973	-0.960973	-0.139272	-0.966023	-0.974285	-0.974285	-0.974417	-0.974285	-0.974382	-0.974382	-0.976195	-0.974382	-0.969125	-0.975895	-0.977663	0.985069	0.984991	0.983591	0.972509	0.973088	0.972344	0.971613	-0.976775	-0.981599	-0.979076	-0.97475	-0.974273	0.946881	0.9724	0.978818	0.974326	-0.959143	0.933098	0.946561	0.944559	0.849199	0.881203	0.878926	0.860093
SP.POP.0014.FE.ZS	Population ages 0-14, female (% of female population)	Female population between the ages 0 to 14 as a percentage of the total female population. Population is based on the de facto definition of population.	Health: Population: Structure	Health	-0.696414	-0.941384	-0.999304	-0.986182	-0.910798	-0.990479	-0.984959	-0.984959	-0.185474	-0.988419	-0.991428	-0.991428	-0.983356	-0.991428	-0.989884	-0.989884	-0.984091	-0.989884	-0.98789	-0.980872	-0.981268	0.997736	0.995709	0.9981	0.993284	0.992855	0.992835	0.992984	-0.9949	-0.997161	-0.999097	-0.996327	-0.990032	0.973308	0.996182	0.993827	0.998935	-0.978576	0.940825	0.951097	0.950663	0.811464	0.867621	0.852313	0.821751
SP.POP.0014.MA.ZS	Population ages 0-14, male (% of male population)	Male population between the ages 0 to 14 as a percentage of the total male population. Population is based on the de facto definition of population.	Health: Population: Structure	Health	-0.698115	-0.938101	-0.99962	-0.984866	-0.907339	-0.9917	-0.98654	-0.98654	-0.178492	-0.988	-0.991101	-0.991101	-0.982198	-0.991101	-0.989687	-0.989687	-0.98304	-0.989687	-0.987437	-0.979673	-0.980181	0.997863	0.995935	0.998369	0.994417	0.994033	0.993983	0.994169	-0.994241	-0.99667	-0.999049	-0.995862	-0.988946	0.972664	0.995864	0.992996	0.999266	-0.977391	0.938054	0.950807	0.949116	0.807226	0.866689	0.849592	0.817694
SP.POP.0014.TO.ZS	Population ages 0-14 (% of total population)	Population between the ages 0 to 14 as a percentage of the total population. Population is based on the de facto definition of population.	Health: Population: Structure	Health	-0.697241	-0.93991	-0.999491	-0.985635	-0.909279	-0.991109	-0.985734	-0.985734	-0.182353	-0.988293	-0.991329	-0.991329	-0.982886	-0.991329	-0.989842	-0.989842	-0.98367	-0.989842	-0.987753	-0.980388	-0.980836	0.99782	0.995832	0.998256	0.993839	0.993431	0.993396	0.993564	-0.99465	-0.996981	-0.999121	-0.996165	-0.989589	0.972984	0.996087	0.993497	0.999132	-0.978108	0.939546	0.951006	0.94997	0.809481	0.867268	0.85108	0.81985
SP.POP.1014.FE.5Y	Population ages 10-14, female (% of female population)	Female population between the ages 10 to 14 as a percentage of the total female population.	Health: Population: Structure	Health	-0.705707	-0.938244	-0.985173	-0.985391	-0.915787	-0.974023	-0.960152	-0.960152	-0.287495	-0.985696	-0.984638	-0.984638	-0.97984	-0.984638	-0.981286	-0.981286	-0.97887	-0.981286	-0.982893	-0.974994	-0.973491	0.976765	0.971943	0.977547	0.965479	0.964438	0.96456	0.964945	-0.988422	-0.985635	-0.985699	-0.990336	-0.987562	0.966894	0.990696	0.987064	0.98507	-0.980216	0.955268	0.946651	0.955666	0.825201	0.870594	0.861161	0.834247
SP.POP.1014.MA.5Y	Population ages 10-14, male (% of male population)	Male population between the ages 10 to 14 as a percentage of the total male population.	Health: Population: Structure	Health	-0.707751	-0.937241	-0.981831	-0.988024	-0.922166	-0.973573	-0.954253	-0.954253	-0.32766	-0.988615	-0.983855	-0.983855	-0.982151	-0.983855	-0.979562	-0.979562	-0.980619	-0.979562	-0.986121	-0.977674	-0.975732	0.969271	0.962647	0.970953	0.957472	0.956345	0.956331	0.957077	-0.988691	-0.983593	-0.983276	-0.990466	-0.989399	0.954555	0.990792	0.987385	0.982018	-0.986477	0.951754	0.943389	0.952226	0.816694	0.874003	0.85824	0.824772
SP.POP.1519.FE.5Y	Population ages 15-19, female (% of female population)	Female population between the ages 15 to 19 as a percentage of the total female population.	Health: Population: Structure	Health	-0.61228	-0.981928	-0.969218	-0.986384	-0.964891	-0.962532	-0.950706	-0.950706	-0.231408	-0.979406	-0.979082	-0.979082	-0.98762	-0.979082	-0.977034	-0.977034	-0.987984	-0.977034	-0.983795	-0.990534	-0.991205	0.971988	0.967645	0.972306	0.956474	0.956843	0.955994	0.955993	-0.983394	-0.982038	-0.978196	-0.980612	-0.985416	0.920468	0.978171	0.986018	0.971475	-0.980506	0.931741	0.941264	0.941166	0.843809	0.899483	0.884803	0.850817
SP.POP.1519.MA.5Y	Population ages 15-19, male (% of male population)	Male population between the ages 15 to 19 as a percentage of the total male population.	Health: Population: Structure	Health	-0.579139	-0.985505	-0.956702	-0.973728	-0.961849	-0.945923	-0.940416	-0.940416	-0.186757	-0.963618	-0.967852	-0.967852	-0.976437	-0.967852	-0.967013	-0.967013	-0.977455	-0.967013	-0.968673	-0.980065	-0.981361	0.966239	0.963897	0.965225	0.948414	0.949095	0.948272	0.947639	-0.970811	-0.971846	-0.966765	-0.967106	-0.972586	0.915735	0.964047	0.974362	0.959112	-0.962974	0.926018	0.933766	0.934577	0.857552	0.895698	0.89031	0.865067
SP.POP.5559.FE.5Y	Population ages 55-59, female (% of female population)	Female population between the ages 55 to 59 as a percentage of the total female population.	Health: Population: Structure	Health	0.696189	0.939791	0.995688	0.991351	0.919103	0.990697	0.977152	0.977152	0.248284	0.994205	0.991899	0.991899	0.987373	0.991899	0.988893	0.988893	0.987098	0.988893	0.993608	0.984858	0.984352	-0.987266	-0.982516	-0.98893	-0.981621	-0.980999	-0.980919	-0.981567	0.996567	0.995009	0.996503	0.998051	0.994044	-0.958776	-0.998134	-0.995287	-0.995783	0.98871	-0.940985	-0.948772	-0.949527	-0.804786	-0.876731	-0.853124	-0.813291
SP.POP.5559.MA.5Y	Population ages 55-59, male (% of male population)	Male population between the ages 55 to 59 as a percentage of the total male population.	Health: Population: Structure	Health	0.700695	0.923433	0.997223	0.98103	0.896136	0.9941	0.987029	0.987029	0.185531	0.988134	0.989779	0.989779	0.978152	0.989779	0.98828	0.98828	0.978784	0.98828	0.986582	0.974569	0.974839	-0.990856	-0.988002	-0.992553	-0.98972	-0.989454	-0.989287	-0.989738	0.990928	0.991683	0.995458	0.993675	0.985369	-0.964365	-0.994699	-0.988657	-0.997311	0.975476	-0.931975	-0.951472	-0.946323	-0.79588	-0.874532	-0.847295	-0.806419
SP.POP.6064.FE.5Y	Population ages 60-64, female (% of female population)	Female population between the ages 60 to 64 as a percentage of the total female population.	Health: Population: Structure	Health	0.637197	0.95997	0.929845	0.977054	0.966466	0.915491	0.877824	0.877824	0.495226	0.960893	0.944281	0.944281	0.968887	0.944281	0.935591	0.935591	0.964867	0.935591	0.963624	0.970249	0.966467	-0.915263	-0.903259	-0.916399	-0.88834	-0.886489	-0.886623	-0.887803	0.961603	0.950292	0.941626	0.957879	0.972444	-0.883523	-0.954215	-0.964641	-0.930385	0.984333	-0.935271	-0.893186	-0.918846	-0.816175	-0.848983	-0.845863	-0.816806
SP.POP.6569.FE.5Y	Population ages 65-69, female (% of female population)	Female population between the ages 65 to 69 as a percentage of the total female population.	Health: Population: Structure	Health	0.580693	0.9853	0.898388	0.959376	0.994188	0.88222	0.852952	0.852952	0.447375	0.936624	0.927074	0.927074	0.957435	0.927074	0.920923	0.920923	0.954694	0.920923	0.941578	0.961298	0.959069	-0.895858	-0.885645	-0.896214	-0.860276	-0.860105	-0.858701	-0.858852	0.938728	0.929324	0.915948	0.932481	0.952429	-0.851066	-0.927329	-0.944408	-0.901237	0.959498	-0.927764	-0.903235	-0.920062	-0.866267	-0.892311	-0.893384	-0.870441
SP.POP.6569.MA.5Y	Population ages 65-69, male (% of male population)	Male population between the ages 65 to 69 as a percentage of the total male population.	Health: Population: Structure	Health	0.584865	0.982085	0.89885	0.958262	0.990039	0.883495	0.855331	0.855331	0.441951	0.93703	0.928506	0.928506	0.956267	0.928506	0.922709	0.922709	0.953551	0.922709	0.94106	0.95913	0.956835	-0.895923	-0.885863	-0.896462	-0.860347	-0.860295	-0.858782	-0.858882	0.938134	0.928352	0.915592	0.932626	0.951546	-0.854351	-0.928128	-0.943326	-0.90204	0.957403	-0.932303	-0.910078	-0.925751	-0.873103	-0.900802	-0.901136	-0.878037
SP.POP.65UP.FE.IN	Population ages 65 and above, female	Female population 65 years of age or older. Population is based on the de facto definition of population, which counts all residents regardless of legal status or citizenship.	Health: Population: Structure	Health	0.636898	0.988417	0.960566	0.994223	0.983856	0.946968	0.923669	0.923669	0.368378	0.980292	0.973135	0.973135	0.991068	0.973135	0.967903	0.967903	0.989376	0.967903	0.983847	0.993215	0.991778	-0.956162	-0.948338	-0.956657	-0.933479	-0.932886	-0.932316	-0.932625	0.984526	0.979396	0.971651	0.98079	0.991364	-0.915813	-0.977031	-0.987828	-0.961586	0.993655	-0.947417	-0.932228	-0.944533	-0.84797	-0.890424	-0.882752	-0.853243
SP.POP.80UP.FE.5Y	Population ages 80 and above, female (% of female population)	Female population between the ages 80 and above as a percentage of the total female population.	Health: Population: Structure	Health	0.63651	0.980675	0.947981	0.989405	0.982449	0.93386	0.90417	0.90417	0.429011	0.973806	0.962533	0.962533	0.984145	0.962533	0.955773	0.955773	0.9814	0.955773	0.977087	0.986053	0.98358	-0.939119	-0.9293	-0.940009	-0.913807	-0.912774	-0.912399	-0.913038	0.976486	0.968508	0.95985	0.972611	0.985546	-0.901651	-0.968739	-0.979843	-0.948907	0.992228	-0.945198	-0.919645	-0.937098	-0.840048	-0.880523	-0.873771	-0.84354
SP.POP.80UP.MA.5Y	Population ages 80 and above, male (% of male population)	Male population between the ages 80 and above as a percentage of the total male population.	Health: Population: Structure	Health	0.641061	0.981869	0.95705	0.993346	0.980791	0.943738	0.916443	0.916443	0.402408	0.979248	0.969268	0.969268	0.988571	0.969268	0.963034	0.963034	0.986248	0.963034	0.982549	0.990464	0.988399	-0.949165	-0.940115	-0.950049	-0.926191	-0.925279	-0.9249	-0.925483	0.982529	0.975797	0.968051	0.978951	0.990201	-0.910109	-0.975258	-0.98561	-0.95785	0.995339	-0.946341	-0.925782	-0.940753	-0.838988	-0.883666	-0.874714	-0.843083
SP.POP.DPND.YG	Age dependency ratio, young (% of working-age population)	Age dependency ratio, young, is the ratio of younger dependents--people younger than 15--to the working-age population--those ages 15-64. Data are shown as the proportion of dependents per 100 working-age population.	Health: Population: Dynamics	Health	-0.703634	-0.917716	-0.998035	-0.972185	-0.880471	-0.990864	-0.990437	-0.990437	-0.130357	-0.978828	-0.984633	-0.984633	-0.969654	-0.984633	-0.984174	-0.984174	-0.971105	-0.984174	-0.977343	-0.9661	-0.967075	0.997508	0.997137	0.997853	0.998258	0.997921	0.998017	0.99812	-0.985892	-0.990266	-0.994834	-0.988654	-0.977825	0.976653	0.989454	0.983687	0.997327	-0.96276	0.926895	0.945107	0.940641	0.791333	0.851544	0.83381	0.802915
SP.POP.TOTL	Population, total	Total population is based on the de facto definition of population, which counts all residents regardless of legal status or citizenship. The values shown are midyear estimates.	Health: Population: Structure	Health	0.700384	0.932321	1	0.983824	0.90133	0.993162	0.987228	0.987228	0.181282	0.988171	0.990594	0.990594	0.980404	0.990594	0.988988	0.988988	0.981088	0.988988	0.987224	0.977456	0.977774	-0.996884	-0.994692	-0.997616	-0.994268	-0.993797	-0.993829	-0.994146	0.99369	0.995493	0.998706	0.995806	0.988101	-0.972189	-0.996256	-0.992029	-0.999716	0.977021	-0.938551	-0.950793	-0.949348	-0.80397	-0.865824	-0.847445	-0.814032
SP.POP.TOTL.FE.IN	Population, female	Female population is based on the de facto definition of population, which counts all female residents regardless of legal status or citizenship.	Health: Population: Structure	Health	0.696902	0.942118	0.99946	0.989157	0.914248	0.991857	0.983545	0.983545	0.206808	0.991494	0.992614	0.992614	0.985639	0.992614	0.99051	0.99051	0.985995	0.99051	0.990981	0.98318	0.983233	-0.995852	-0.992899	-0.996587	-0.990846	-0.990326	-0.990306	-0.990648	0.996719	0.997552	0.99954	0.998214	0.992609	-0.969697	-0.998222	-0.99558	-0.999319	0.983215	-0.943734	-0.952244	-0.952688	-0.811925	-0.871662	-0.854508	-0.8214
SP.POP.TOTL.FE.ZS	Population, female (% of total population)	Female population is the percentage of the population that is female. Population is based on the de facto definition of population, which counts all residents regardless of legal status or citizenship.	Health: Population: Structure	Health	0.627238	0.983496	0.940981	0.986156	0.986264	0.926535	0.896472	0.896472	0.434499	0.969526	0.958432	0.958432	0.981921	0.958432	0.951787	0.951787	0.979189	0.951787	0.9731	0.984165	0.981739	-0.933014	-0.923118	-0.933721	-0.905895	-0.904933	-0.904437	-0.904981	0.971763	0.963517	0.953919	0.96736	0.981706	-0.894714	-0.963218	-0.975569	-0.942161	0.988551	-0.941771	-0.91483	-0.932962	-0.84301	-0.879422	-0.874813	-0.846505
SP.POP.TOTL.MA.IN	Population, male	Male population is based on the de facto definition of population, which counts all male residents regardless of legal status or citizenship.	Health: Population: Structure	Health	0.703678	0.918635	0.999154	0.975649	0.883784	0.993286	0.990336	0.990336	0.149047	0.982507	0.986557	0.986557	0.972358	0.986557	0.985578	0.985578	0.973452	0.985578	0.981018	0.968801	0.969451	-0.996658	-0.995422	-0.997385	-0.997038	-0.996631	-0.996726	-0.997013	0.988386	0.9914	0.996141	0.991276	0.980953	-0.97383	-0.992279	-0.986074	-0.998692	0.967777	-0.930633	-0.947529	-0.943722	-0.792786	-0.857197	-0.837313	-0.803569
SP.POP.TOTL.MA.ZS	Population, male (% of total population)	Male population is the percentage of the population that is male. Population is based on the de facto definition of population, which counts all residents regardless of legal status or citizenship.	Health: Population: Structure	Health	-0.627239	-0.983496	-0.940981	-0.986156	-0.986264	-0.926534	-0.896471	-0.896471	-0.4345	-0.969526	-0.958431	-0.958431	-0.981921	-0.958431	-0.951786	-0.951786	-0.979189	-0.951786	-0.9731	-0.984165	-0.981739	0.933014	0.923118	0.93372	0.905895	0.904933	0.904437	0.90498	-0.971763	-0.963516	-0.953919	-0.967359	-0.981706	0.894714	0.963218	0.975569	0.942161	-0.988551	0.94177	0.91483	0.932962	0.84301	0.879421	0.874812	0.846504
SP.RUR.TOTL.ZS	Rural population (% of total population)	Rural population refers to people living in rural areas as defined by national statistical offices. It is calculated as the difference between total population and urban population.	Environment: Density & urbanization	Environment	-0.690505	-0.935469	-0.998991	-0.984258	-0.905551	-0.991945	-0.985351	-0.985351	-0.180144	-0.987116	-0.988686	-0.988686	-0.98086	-0.988686	-0.986832	-0.986832	-0.981576	-0.986832	-0.987303	-0.979133	-0.9796	0.996452	0.994167	0.997059	0.994122	0.993623	0.993723	0.99403	-0.993676	-0.995976	-0.998617	-0.995044	-0.988305	0.966706	0.994832	0.99254	0.998486	-0.978356	0.933217	0.944903	0.943736	0.798165	0.861229	0.84211	0.807426
SP.URB.TOTL	Urban population	Urban population refers to people living in urban areas as defined by national statistical offices. It is calculated using World Bank population estimates and urban ratios from the United Nations World Urbanization Prospects. Aggregation of urban and rural population may not add up to total population because of different country coverages.	Environment: Density & urbanization	Environment	0.691445	0.941014	0.998955	0.988373	0.913603	0.991612	0.982845	0.982845	0.203477	0.990254	0.990649	0.990649	0.984684	0.990649	0.988355	0.988355	0.985068	0.988355	0.990435	0.982967	0.98312	-0.995333	-0.992332	-0.996052	-0.991272	-0.990697	-0.99077	-0.991144	0.99612	0.997343	0.9993	0.997273	0.991855	-0.965828	-0.996939	-0.995181	-0.998586	0.983292	-0.938324	-0.94686	-0.947282	-0.803922	-0.865976	-0.847479	-0.81278
SP.URB.TOTL.IN.ZS	Urban population (% of total population)	Urban population refers to people living in urban areas as defined by national statistical offices. The data are collected and smoothed by United Nations Population Division.	Environment: Density & urbanization	Environment	0.690505	0.935469	0.998991	0.984258	0.905551	0.991945	0.985351	0.985351	0.180144	0.987116	0.988686	0.988686	0.98086	0.988686	0.986832	0.986832	0.981576	0.986832	0.987303	0.979133	0.9796	-0.996452	-0.994167	-0.997059	-0.994122	-0.993623	-0.993723	-0.99403	0.993676	0.995976	0.998617	0.995044	0.988305	-0.966706	-0.994832	-0.99254	-0.998486	0.978356	-0.933217	-0.944903	-0.943736	-0.798165	-0.861229	-0.84211	-0.807426
TM.VAL.MRCH.R1.ZS	Merchandise imports from low- and middle-income economies in East Asia & Pacific (% of total merchandise imports)	Merchandise imports from low- and middle-income economies in East Asia and Pacific are the sum of merchandise imports by the reporting economy from low- and middle-income economies in the East Asia and Pacific region according to the World Bank classification of economies. Data are expressed as a percentage of total merchandise imports by the economy. Data are computed only if at least half of th…	Private Sector & Trade: Imports	Private Sector & Trade	0.658042	0.9623	0.966549	0.978874	0.95059	0.947444	0.938846	0.938846	0.279718	0.965447	0.965909	0.965909	0.969976	0.965909	0.962068	0.962068	0.969037	0.962068	0.967093	0.97004	0.969118	-0.967055	-0.962286	-0.967853	-0.949572	-0.94976	-0.948713	-0.949019	0.978103	0.978528	0.973181	0.976949	0.979438	-0.938218	-0.974197	-0.978988	-0.967126	0.972755	-0.963669	-0.971676	-0.97244	-0.877998	-0.927895	-0.916849	-0.887649
TM.VAL.MRCH.WR.ZS	Merchandise imports from low- and middle-income economies within region (% of total merchandise imports)	Merchandise imports from low- and middle-income economies within region are the sum of merchandise imports by the reporting economy from other low- and middle-income economies in the same World Bank region according to the World Bank classification of economies. Data are as a percentage of total merchandise imports by the economy. Data are computed only if at least half of the economies in the pa…	Private Sector & Trade: Imports	Private Sector & Trade	0.658042	0.9623	0.966549	0.978874	0.95059	0.947444	0.938846	0.938846	0.279718	0.965447	0.965909	0.965909	0.969976	0.965909	0.962068	0.962068	0.969037	0.962068	0.967093	0.97004	0.969118	-0.967055	-0.962286	-0.967853	-0.949572	-0.94976	-0.948713	-0.949019	0.978103	0.978528	0.973181	0.976949	0.979438	-0.938218	-0.974197	-0.978988	-0.967126	0.972755	-0.963669	-0.971676	-0.97244	-0.877998	-0.927895	-0.916849	-0.887649
SH.MLR.INCD.P3	Incidence of malaria (per 1,000 population at risk)	Incidence of malaria is the number of new cases of malaria in a year per 1,000 population at risk.	Health: Risk factors	Health	-0.363433	-0.857982	-0.794926	-0.794783	-0.797403	-0.773598	-0.796153	-0.796153	0.0534177	-0.780526	-0.803584	-0.803584	-0.793595	-0.803584	-0.808003	-0.808003	-0.796517	-0.808003	-0.785432	-0.797116	-0.800101	0.831047	0.83707	0.82594	0.807087	0.809456	0.80824	0.80546	-0.798045	-0.80536	-0.802701	-0.796373	-0.795134	0.800532	0.795747	0.801061	0.80086	-0.763404	0.829309	0.851492	0.844689	0.859651	0.823685	0.85661	0.868657
[truncated: 48 more columns]

## Sheet: Vietnam
	Indicator Name	Description	Topic	Topic group	DC.DAC.USAL.CD	EG.CFT.ACCS.UR.ZS	EN.POP.DNST	EN.URB.LCTY	IT.NET.USER.ZS	NV.IND.TOTL.CN	NV.IND.TOTL.KD	NV.IND.TOTL.KN	NY.ADJ.DKAP.GN.ZS	NY.GDP.MKTP.CN.AD	NY.GDP.MKTP.KD	NY.GDP.MKTP.KN	NY.GDP.MKTP.PP.CD	NY.GDP.MKTP.PP.KD	NY.GDP.PCAP.KD	NY.GDP.PCAP.KN	NY.GDP.PCAP.PP.CD	NY.GDP.PCAP.PP.KD	NY.GNP.MKTP.CN.AD	NY.GNP.MKTP.PP.CD	NY.GNP.PCAP.PP.CD	SH.DTH.IMRT	SH.DTH.MORT	SH.DTH.NMRT	SH.DYN.MORT	SH.DYN.MORT.FE	SH.DYN.MORT.MA	SH.DYN.NMRT	SH.H2O.BASW.RU.ZS	SH.H2O.BASW.UR.ZS	SH.H2O.BASW.ZS	SH.STA.BASS.RU.ZS	SH.STA.BASS.ZS	SH.STA.MMRT	SH.STA.ODFC.RU.ZS	SH.STA.ODFC.UR.ZS	SH.STA.ODFC.ZS	SH.STA.SMSS.UR.ZS	SL.AGR.EMPL.FE.ZS	SL.AGR.EMPL.MA.ZS	SL.AGR.EMPL.ZS	SL.EMP.SELF.FE.ZS	SL.EMP.SELF.MA.ZS	SL.EMP.SELF.ZS	SL.EMP.VULN.FE.ZS
DC.DAC.USAL.CD	Net bilateral aid flows from DAC donors, United States (current US$)	Net bilateral aid flows from DAC donors are the net disbursements of official development assistance (ODA) or official aid from the members of the Development Assistance Committee (DAC). Net disbursements are gross disbursements of grants and loans minus repayments of principal on earlier loans. ODA consists of loans made on concessional terms (with a grant element of at least 25 percent, calcula…	Economic Policy & Debt: Official development assistance	Economic Policy & Debt	1	0.950914	0.944545	0.937804	0.93174	0.895408	0.885747	0.885747	0.628673	0.907467	0.915284	0.915284	0.892361	0.915284	0.921855	0.921855	0.899866	0.921855	0.909774	0.893776	0.901263	-0.907826	-0.902627	-0.875919	-0.929644	-0.924873	-0.932731	-0.918343	0.949457	0.933757	0.952876	0.950101	0.952797	-0.92439	-0.951945	-0.951005	-0.954801	0.91919	-0.920875	-0.928717	-0.926575	-0.925008	-0.940347	-0.93661	-0.928992
EG.CFT.ACCS.UR.ZS	Access to clean fuels and technologies for cooking, urban (% of urban population)	Access to clean fuels and technologies for cooking, urban is the proportion of urban population primarily using clean cooking fuels and technologies for cooking. Under WHO guidelines, kerosene is excluded from clean cooking fuels.	Environment: Energy production & use	Environment	0.950914	1	0.951598	0.940497	0.931372	0.875934	0.888335	0.888335	0.729963	0.892594	0.911522	0.911522	0.877458	0.911522	0.922221	0.922221	0.888382	0.922221	0.894654	0.878559	0.889557	-0.965005	-0.965986	-0.940358	-0.992172	-0.991044	-0.992661	-0.985146	0.961048	0.938641	0.968335	0.960821	0.966154	-0.974795	-0.965047	-0.966849	-0.971886	0.92982	-0.944591	-0.96128	-0.954764	-0.949967	-0.979636	-0.969017	-0.961087
EN.POP.DNST	Population density (people per sq. km of land area)	Population density is midyear population divided by land area in square kilometers. Population is based on the de facto definition of population, which counts all residents regardless of legal status or citizenship--except for refugees not permanently settled in the country of asylum, who are generally considered part of the population of their country of origin. Land area is a country's total ar…	Environment: Density & urbanization	Environment	0.944545	0.951598	1	0.998767	0.990134	0.978309	0.973532	0.973532	0.507047	0.985664	0.991545	0.991545	0.978643	0.991545	0.993978	0.993978	0.982704	0.993978	0.985904	0.978381	0.982284	-0.900969	-0.887198	-0.8749	-0.926775	-0.920162	-0.931291	-0.917258	0.998689	0.994206	0.997425	0.998908	0.99811	-0.943227	-0.998365	-0.998015	-0.996774	0.975733	-0.971911	-0.955685	-0.965329	-0.986546	-0.966939	-0.979536	-0.974932
EN.URB.LCTY	Population in largest city	Population in largest city is the urban population living in the country's largest metropolitan area.	Environment: Density & urbanization	Environment	0.937804	0.940497	0.998767	1	0.994243	0.984515	0.98002	0.98002	0.483533	0.990925	0.996136	0.996136	0.986069	0.996136	0.997699	0.997699	0.989364	0.997699	0.991012	0.98575	0.988878	-0.892675	-0.875856	-0.866454	-0.913656	-0.906616	-0.918581	-0.903168	0.997639	0.995912	0.995366	0.997777	0.996246	-0.92987	-0.996638	-0.995989	-0.994027	0.973917	-0.973717	-0.953741	-0.965223	-0.988002	-0.96333	-0.978303	-0.974943
IT.NET.USER.ZS	Individuals using the Internet (% of population)	Internet users are individuals who have used the Internet (from any location) in the last 3 months. The Internet can be used via a computer, mobile phone, personal digital assistant, games machine, digital TV etc.	Infrastructure: Communications	Infrastructure	0.93174	0.931372	0.990134	0.994243	1	0.97955	0.982304	0.982304	0.490057	0.985347	0.993797	0.993797	0.984834	0.993797	0.995494	0.995494	0.988055	0.995494	0.985354	0.984566	0.987675	-0.898877	-0.878041	-0.873149	-0.905626	-0.898732	-0.910579	-0.894338	0.991721	0.991275	0.989021	0.990954	0.989167	-0.910379	-0.989653	-0.989187	-0.986747	0.962375	-0.978428	-0.958476	-0.969955	-0.991079	-0.966596	-0.9815	-0.979734
NV.IND.TOTL.CN	Industry (including construction), value added (current LCU)	Industry (including construction) corresponds to ISIC divisions 05-43 and includes manufacturing (ISIC divisions 10-33). It comprises value added in mining, manufacturing (also reported as a separate subgroup), construction, electricity, water, and gas. Value added is the net output of a sector after adding up all outputs and subtracting intermediate inputs. It is calculated without making deduct…	Economic Policy & Debt: National accounts: Local currency at current prices: Value added	Economic Policy & Debt	0.895408	0.875934	0.978309	0.984515	0.97955	1	0.971444	0.971444	0.347042	0.998717	0.990907	0.990907	0.99209	0.990907	0.98841	0.98841	0.992071	0.98841	0.998734	0.991923	0.991689	-0.81586	-0.793377	-0.784871	-0.838195	-0.82922	-0.845234	-0.825771	0.972736	0.980907	0.96653	0.972945	0.968592	-0.871422	-0.969448	-0.96788	-0.96292	0.954229	-0.936719	-0.901577	-0.920439	-0.955193	-0.907061	-0.932954	-0.929104
NV.IND.TOTL.KD	Industry (including construction), value added (constant 2015 US$)	Industry (including construction) corresponds to ISIC divisions 05-43 and includes manufacturing (ISIC divisions 10-33). It comprises value added in mining, manufacturing (also reported as a separate subgroup), construction, electricity, water, and gas. Value added is the net output of a sector after adding up all outputs and subtracting intermediate inputs. It is calculated without making deduct…	Economic Policy & Debt: National accounts: US$ at constant 2015 prices: Value added	Economic Policy & Debt	0.885747	0.888335	0.973532	0.98002	0.982304	0.971444	1	1	0.441534	0.975247	0.990283	0.990283	0.992003	0.990283	0.989268	0.989268	0.992684	0.989268	0.974676	0.991902	0.992597	-0.877812	-0.853643	-0.864813	-0.873437	-0.864422	-0.879305	-0.866597	0.972332	0.984594	0.967351	0.970804	0.966802	-0.890275	-0.968459	-0.966305	-0.962707	0.947021	-0.980089	-0.953332	-0.968093	-0.979954	-0.939888	-0.962029	-0.965115
NV.IND.TOTL.KN	Industry (including construction), value added (constant LCU)	Industry (including construction) corresponds to ISIC divisions 05-43 and includes manufacturing (ISIC divisions 10-33). It comprises value added in mining, manufacturing (also reported as a separate subgroup), construction, electricity, water, and gas. Value added is the net output of a sector after adding up all outputs and subtracting intermediate inputs. It is calculated without making deduct…	Economic Policy & Debt: National accounts: Local currency at constant prices: Value added	Economic Policy & Debt	0.885747	0.888335	0.973532	0.98002	0.982304	0.971444	1	1	0.441534	0.975247	0.990283	0.990283	0.992003	0.990283	0.989268	0.989268	0.992684	0.989268	0.974676	0.991902	0.992597	-0.877812	-0.853643	-0.864813	-0.873437	-0.864422	-0.879305	-0.866597	0.972332	0.984594	0.967351	0.970804	0.966802	-0.890275	-0.968459	-0.966305	-0.962707	0.947021	-0.980089	-0.953332	-0.968093	-0.979954	-0.939888	-0.962029	-0.965115
NY.ADJ.DKAP.GN.ZS	Adjusted savings: consumption of fixed capital (% of GNI)	Consumption of fixed capital represents the replacement value of capital used up in the process of production.	Economic Policy & Debt: National accounts: Adjusted savings & income	Economic Policy & Debt	0.628673	0.729963	0.507047	0.483533	0.490057	0.347042	0.441534	0.441534	1	0.375176	0.434169	0.434169	0.379627	0.434169	0.457214	0.457214	0.399217	0.457214	0.380952	0.385102	0.405666	-0.80707	-0.832043	-0.811081	-0.782827	-0.79226	-0.776173	-0.790144	0.540078	0.508655	0.561589	0.535808	0.550214	-0.688721	-0.548228	-0.551194	-0.567977	0.489503	-0.600433	-0.685705	-0.645021	-0.55711	-0.675209	-0.622035	-0.616964
NY.GDP.MKTP.CN.AD	GDP: linked series (current LCU)	GDP is the sum of gross value added by all resident producers in the economy plus any product taxes and minus any subsidies not included in the value of the products. It is calculated without making deductions for depreciation of fabricated assets or for depletion and degradation of natural resources. This series has been linked to produce a consistent time series to counteract breaks in series o…	Economic Policy & Debt: National accounts: Local currency at current prices: Aggregate indicators	Economic Policy & Debt	0.907467	0.892594	0.985664	0.990925	0.985347	0.998717	0.975247	0.975247	0.375176	1	0.9946	0.9946	0.992773	0.9946	0.993004	0.993004	0.993518	0.993004	0.999899	0.992351	0.992859	-0.832143	-0.810584	-0.801003	-0.855564	-0.846861	-0.862078	-0.842605	0.980941	0.986144	0.975569	0.981394	0.977694	-0.884572	-0.978355	-0.97707	-0.9727	0.960897	-0.94661	-0.914285	-0.931779	-0.965372	-0.922882	-0.94614	-0.942872
NY.GDP.MKTP.KD	GDP (constant 2015 US$)	GDP at purchaser's prices is the sum of gross value added by all resident producers in the economy plus any product taxes and minus any subsidies not included in the value of the products. It is calculated without making deductions for depreciation of fabricated assets or for depletion and degradation of natural resources. Data are in constant 2015 prices, expressed in U.S. dollars. Dollar figure…	Economic Policy & Debt: National accounts: US$ at constant 2015 prices: Aggregate indicators	Economic Policy & Debt	0.915284	0.911522	0.991545	0.996136	0.993797	0.990907	0.990283	0.990283	0.434169	0.9946	1	1	0.996505	1	0.999614	0.999614	0.998009	0.999614	0.994336	0.996154	0.997513	-0.872556	-0.851238	-0.84905	-0.884792	-0.87672	-0.890715	-0.874763	0.989242	0.994878	0.98494	0.988898	0.985746	-0.90498	-0.986666	-0.985351	-0.981897	0.966074	-0.97204	-0.945449	-0.960161	-0.984136	-0.947802	-0.968239	-0.966907
NY.GDP.MKTP.KN	GDP (constant LCU)	GDP is the sum of gross value added by all resident producers in the economy plus any product taxes and minus any subsidies not included in the value of the products. It is calculated without making deductions for depreciation of fabricated assets or for depletion and degradation of natural resources. Data are in constant local currency.	Economic Policy & Debt: National accounts: Local currency at constant prices: Aggregate indicators	Economic Policy & Debt	0.915284	0.911522	0.991545	0.996136	0.993797	0.990907	0.990283	0.990283	0.434169	0.9946	1	1	0.996505	1	0.999614	0.999614	0.998009	0.999614	0.994336	0.996154	0.997513	-0.872556	-0.851238	-0.84905	-0.884792	-0.87672	-0.890715	-0.874763	0.989242	0.994878	0.98494	0.988898	0.985746	-0.90498	-0.986666	-0.985351	-0.981897	0.966074	-0.97204	-0.945449	-0.960161	-0.984136	-0.947802	-0.968239	-0.966907
NY.GDP.MKTP.PP.CD	GDP, PPP (current international $)	This indicator provides values for gross domestic product (GDP) expressed in current international dollars, converted by purchasing power parity (PPP) conversion factor. GDP is the sum of gross value added by all resident producers in the country plus any product taxes and minus any subsidies not included in the value of the products. PPP conversion factor is a spatial price deflator and currency…	Economic Policy & Debt: Purchasing power parity	Economic Policy & Debt	0.892361	0.877458	0.978643	0.986069	0.984834	0.99209	0.992003	0.992003	0.379627	0.992773	0.996505	0.996505	1	0.996505	0.994064	0.994064	0.999715	0.994064	0.992402	0.99986	0.999463	-0.843951	-0.819163	-0.822319	-0.850341	-0.841098	-0.857207	-0.840653	0.974768	0.987327	0.968519	0.97416	0.969453	-0.87764	-0.970851	-0.96858	-0.963965	0.953604	-0.961616	-0.928579	-0.946425	-0.970264	-0.922638	-0.948341	-0.948611
NY.GDP.MKTP.PP.KD	GDP, PPP (constant 2021 international $)	PPP GDP is gross domestic product converted to international dollars using purchasing power parity rates. An international dollar has the same purchasing power over GDP as the U.S. dollar has in the United States. GDP is the sum of gross value added by all resident producers in the country plus any product taxes and minus any subsidies not included in the value of the products. It is calculated w…	Economic Policy & Debt: Purchasing power parity	Economic Policy & Debt	0.915284	0.911522	0.991545	0.996136	0.993797	0.990907	0.990283	0.990283	0.434169	0.9946	1	1	0.996505	1	0.999614	0.999614	0.998009	0.999614	0.994336	0.996154	0.997513	-0.872556	-0.851238	-0.84905	-0.884792	-0.87672	-0.890715	-0.874763	0.989242	0.994878	0.98494	0.988898	0.985746	-0.90498	-0.986666	-0.985351	-0.981897	0.966074	-0.97204	-0.945449	-0.960161	-0.984136	-0.947802	-0.968239	-0.966907
NY.GDP.PCAP.KD	GDP per capita (constant 2015 US$)	GDP per capita is gross domestic product divided by midyear population. GDP is the sum of gross value added by all resident producers in the economy plus any product taxes and minus any subsidies not included in the value of the products. It is calculated without making deductions for depreciation of fabricated assets or for depletion and degradation of natural resources. Data are in constant 201…	Economic Policy & Debt: National accounts: US$ at constant 2015 prices: Aggregate indicators	Economic Policy & Debt	0.921855	0.922221	0.993978	0.997699	0.995494	0.98841	0.989268	0.989268	0.457214	0.993004	0.999614	0.999614	0.994064	0.999614	1	1	0.996221	1	0.992878	0.993797	0.995825	-0.884246	-0.864049	-0.86053	-0.896692	-0.88907	-0.902276	-0.886729	0.992623	0.996545	0.989069	0.992236	0.989629	-0.913539	-0.990421	-0.989349	-0.986403	0.968302	-0.976162	-0.952352	-0.965709	-0.98776	-0.955718	-0.974153	-0.972534
NY.GDP.PCAP.KN	GDP per capita (constant LCU)	GDP per capita is gross domestic product divided by midyear population. GDP at purchaser's prices is the sum of gross value added by all resident producers in the economy plus any product taxes and minus any subsidies not included in the value of the products. It is calculated without making deductions for depreciation of fabricated assets or for depletion and degradation of natural resources. Da…	Economic Policy & Debt: National accounts: Local currency at constant prices: Aggregate indicators	Economic Policy & Debt	0.921855	0.922221	0.993978	0.997699	0.995494	0.98841	0.989268	0.989268	0.457214	0.993004	0.999614	0.999614	0.994064	0.999614	1	1	0.996221	1	0.992878	0.993797	0.995825	-0.884246	-0.864049	-0.86053	-0.896692	-0.88907	-0.902276	-0.886729	0.992623	0.996545	0.989069	0.992236	0.989629	-0.913539	-0.990421	-0.989349	-0.986403	0.968302	-0.976162	-0.952352	-0.965709	-0.98776	-0.955718	-0.974153	-0.972534
NY.GDP.PCAP.PP.CD	GDP per capita, PPP (current international $)	This indicator provides per capita values for gross domestic product (GDP) expressed in current international dollars converted by purchasing power parity (PPP) conversion factor. GDP is the sum of gross value added by all resident producers in the country plus any product taxes and minus any subsidies not included in the value of the products. conversion factor is a spatial price deflator and cu…	Economic Policy & Debt: Purchasing power parity	Economic Policy & Debt	0.899866	0.888382	0.982704	0.989364	0.988055	0.992071	0.992684	0.992684	0.399217	0.993518	0.998009	0.998009	0.999715	0.998009	0.996221	0.996221	1	0.996221	0.993268	0.99964	0.999825	-0.854908	-0.831084	-0.832832	-0.861977	-0.85309	-0.868549	-0.852229	0.979575	0.990528	0.973956	0.978966	0.974728	-0.886656	-0.976003	-0.973949	-0.969757	0.957464	-0.966539	-0.935722	-0.952488	-0.974913	-0.930866	-0.954901	-0.954869
NY.GDP.PCAP.PP.KD	GDP per capita, PPP (constant 2021 international $)	GDP per capita based on purchasing power parity (PPP). PPP GDP is gross domestic product converted to international dollars using purchasing power parity rates. An international dollar has the same purchasing power over GDP as the U.S. dollar has in the United States. GDP at purchaser's prices is the sum of gross value added by all resident producers in the country plus any product taxes and minu…	Economic Policy & Debt: Purchasing power parity	Economic Policy & Debt	0.921855	0.922221	0.993978	0.997699	0.995494	0.98841	0.989268	0.989268	0.457214	0.993004	0.999614	0.999614	0.994064	0.999614	1	1	0.996221	1	0.992878	0.993797	0.995825	-0.884246	-0.864049	-0.86053	-0.896692	-0.88907	-0.902276	-0.886729	0.992623	0.996545	0.989069	0.992236	0.989629	-0.913539	-0.990421	-0.989349	-0.986403	0.968302	-0.976162	-0.952352	-0.965709	-0.98776	-0.955718	-0.974153	-0.972534
NY.GNP.MKTP.CN.AD	GNI: linked series (current LCU)	GNI (formerly GNP) is the sum of value added by all resident producers plus any product taxes (less subsidies) not included in the valuation of output plus net receipts of primary income (compensation of employees and property income) from abroad. This series has been linked to produce a consistent time series to counteract breaks in series over time due to changes in base years, source data and …	Economic Policy & Debt: National accounts: Local currency at current prices: Expenditure on GDP	Economic Policy & Debt	0.909774	0.894654	0.985904	0.991012	0.985354	0.998734	0.974676	0.974676	0.380952	0.999899	0.994336	0.994336	0.992402	0.994336	0.992878	0.992878	0.993268	0.992878	1	0.992206	0.992857	-0.834782	-0.813573	-0.803228	-0.857942	-0.849319	-0.864448	-0.844955	0.981565	0.986998	0.976373	0.981945	0.978347	-0.88669	-0.978988	-0.97762	-0.97346	0.961178	-0.947362	-0.915859	-0.932956	-0.965037	-0.923467	-0.946306	-0.942936
NY.GNP.MKTP.PP.CD	GNI, PPP (current international $)	This indicator provides values for gross national income (GNI. Formerly GNP) expressed in current international dollars converted by purchasing power parity (PPP) conversion factor. Gross national income is the sum of value added by all resident producers plus any product taxes (less subsidies) not included in the valuation of output plus net receipts of primary income (compensation of employees …	Economic Policy & Debt: Purchasing power parity	Economic Policy & Debt	0.893776	0.878559	0.978381	0.98575	0.984566	0.991923	0.991902	0.991902	0.385102	0.992351	0.996154	0.996154	0.99986	0.996154	0.993797	0.993797	0.99964	0.993797	0.992206	1	0.9997	-0.846733	-0.822191	-0.825066	-0.852193	-0.843006	-0.859083	-0.842631	0.974932	0.988151	0.968819	0.974191	0.969534	-0.879386	-0.970947	-0.96853	-0.96412	0.953417	-0.962669	-0.930411	-0.94788	-0.96968	-0.922635	-0.94808	-0.948338
NY.GNP.PCAP.PP.CD	GNI per capita, PPP (current international $)	This indicator provides per capita values for gross national income (GNI. Formerly GNP) expressed in current international dollars converted by purchasing power parity (PPP) conversion factor. GNI is the sum of value added by all resident producers plus any product taxes (less subsidies) not included in the valuation of output plus net receipts of primary income (compensation of employees and pro…	Economic Policy & Debt: Purchasing power parity	Economic Policy & Debt	0.901263	0.889557	0.982284	0.988878	0.987675	0.991689	0.992597	0.992597	0.405666	0.992859	0.997513	0.997513	0.999463	0.997513	0.995825	0.995825	0.999825	0.995825	0.992857	0.9997	1	-0.858191	-0.834629	-0.836152	-0.864096	-0.855276	-0.870691	-0.854515	0.979644	0.991357	0.974182	0.978878	0.974697	-0.888567	-0.975995	-0.973778	-0.969818	0.957079	-0.967791	-0.937883	-0.954209	-0.97427	-0.930907	-0.954638	-0.954602
SH.DTH.IMRT	Number of infant deaths	Number of infants dying before reaching one year of age.	Health: Mortality	Health	-0.907826	-0.965005	-0.900969	-0.892675	-0.898877	-0.81586	-0.877812	-0.877812	-0.80707	-0.832143	-0.872556	-0.872556	-0.843951	-0.872556	-0.884246	-0.884246	-0.854908	-0.884246	-0.834782	-0.846733	-0.858191	1	0.997451	0.993056	0.982996	0.983149	0.983348	0.982616	-0.917575	-0.906769	-0.925753	-0.914494	-0.919646	0.945671	0.919596	0.919899	0.926478	-0.88036	0.951486	0.978643	0.966989	0.930583	0.966558	0.953027	0.951279
SH.DTH.MORT	Number of under-five deaths	Number of children dying before reaching age five.	Health: Mortality	Health	-0.902627	-0.965986	-0.887198	-0.875856	-0.878041	-0.793377	-0.853643	-0.853643	-0.832043	-0.810584	-0.851238	-0.851238	-0.819163	-0.851238	-0.864049	-0.864049	-0.831084	-0.864049	-0.813573	-0.822191	-0.834629	0.997451	1	0.991241	0.987219	0.988134	0.986922	0.988534	-0.904051	-0.89003	-0.913656	-0.901	-0.907167	0.952709	0.906915	0.907569	0.915209	-0.872681	0.933742	0.965984	0.951818	0.91289	0.95579	0.938975	0.935447
SH.DTH.NMRT	Number of neonatal deaths	Number of neonates dying before reaching 28 days of age.	Health: Mortality	Health	-0.875919	-0.940358	-0.8749	-0.866454	-0.873149	-0.784871	-0.864813	-0.864813	-0.811081	-0.801003	-0.84905	-0.84905	-0.822319	-0.84905	-0.86053	-0.86053	-0.832832	-0.86053	-0.803228	-0.825066	-0.836152	0.993056	0.991241	1	0.969497	0.96975	0.969541	0.974283	-0.891535	-0.883102	-0.899668	-0.887695	-0.892574	0.933409	0.8931	0.893129	0.899823	-0.857525	0.937337	0.966569	0.953852	0.91253	0.946616	0.933909	0.931645
SH.DYN.MORT	Mortality rate, under-5 (per 1,000 live births)	Under-five mortality rate is the probability per 1,000 that a newborn baby will die before reaching age five, if subject to age-specific mortality rates of the specified year.	Health: Mortality	Health	-0.929644	-0.992172	-0.926775	-0.913656	-0.905626	-0.838195	-0.873437	-0.873437	-0.782827	-0.855564	-0.884792	-0.884792	-0.850341	-0.884792	-0.896692	-0.896692	-0.861977	-0.896692	-0.857942	-0.852193	-0.864096	0.982996	0.987219	0.969497	1	0.999698	0.99982	0.99844	-0.938423	-0.917975	-0.947155	-0.93698	-0.942974	0.979248	0.942303	0.943808	0.95025	-0.909316	0.939789	0.964504	0.95403	0.934472	0.970608	0.956937	0.949592
SH.DYN.MORT.FE	Mortality rate, under-5, female (per 1,000 live births)	Under-five mortality rate, female is the probability per 1,000 that a newborn female baby will die before reaching age five, if subject to female age-specific mortality rates of the specified year.	Health: Mortality	Health	-0.924873	-0.991044	-0.920162	-0.906616	-0.898732	-0.82922	-0.864422	-0.864422	-0.79226	-0.846861	-0.87672	-0.87672	-0.841098	-0.87672	-0.88907	-0.88907	-0.85309	-0.88907	-0.849319	-0.843006	-0.855276	0.983149	0.988134	0.96975	0.999698	1	0.999365	0.998424	-0.932475	-0.911156	-0.94168	-0.931021	-0.937349	0.976957	0.936602	0.938258	0.945014	-0.903237	0.934085	0.960583	0.949231	0.928997	0.967726	0.952828	0.94508
SH.DYN.MORT.MA	Mortality rate, under-5, male (per 1,000 live births)	Under-five mortality rate, male is the probability per 1,000 that a newborn male baby will die before reaching age five, if subject to male age-specific mortality rates of the specified year.	Health: Mortality	Health	-0.932731	-0.992661	-0.931291	-0.918581	-0.910579	-0.845234	-0.879305	-0.879305	-0.776173	-0.862078	-0.890715	-0.890715	-0.857207	-0.890715	-0.902276	-0.902276	-0.868549	-0.902276	-0.864448	-0.859083	-0.870691	0.983348	0.986922	0.969541	0.99982	0.999365	1	0.99823	-0.942572	-0.923237	-0.950968	-0.941127	-0.946856	0.980194	0.946257	0.94759	0.953834	-0.912711	0.943441	0.9672	0.957205	0.938311	0.972507	0.959775	0.952413
SH.DYN.NMRT	Mortality rate, neonatal (per 1,000 live births)	Neonatal mortality rate is the number of neonates dying before reaching 28 days of age, per 1,000 live births in a given year.	Health: Mortality	Health	-0.918343	-0.985146	-0.917258	-0.903168	-0.894338	-0.825771	-0.866597	-0.866597	-0.790144	-0.842605	-0.874763	-0.874763	-0.840653	-0.874763	-0.886729	-0.886729	-0.852229	-0.886729	-0.844955	-0.842631	-0.854515	0.982616	0.988534	0.974283	0.99844	0.998424	0.99823	1	-0.928668	-0.909114	-0.937625	-0.92681	-0.932835	0.980509	0.932412	0.933812	0.940504	-0.902362	0.933072	0.959605	0.948229	0.926253	0.962314	0.948678	0.940405
SH.H2O.BASW.RU.ZS	People using at least basic drinking water services, rural (% of rural population)	The percentage of people using at least basic water services. This indicator encompasses both people using basic water services as well as those using safely managed water services. Basic drinking water services is defined as drinking water from an improved source, provided collection time is not more than 30 minutes for a round trip. Improved water sources include piped water, boreholes or tubew…	Health: Disease prevention	Health	0.949457	0.961048	0.998689	0.997639	0.991721	0.972736	0.972332	0.972332	0.540078	0.980941	0.989242	0.989242	0.974768	0.989242	0.992623	0.992623	0.979575	0.992623	0.981565	0.974932	0.979644	-0.917575	-0.904051	-0.891535	-0.938423	-0.932475	-0.942572	-0.928668	1	0.995132	0.999607	0.99988	0.999654	-0.947889	-0.999794	-0.999509	-0.998976	0.974288	-0.978795	-0.966213	-0.974087	-0.990027	-0.975827	-0.985916	-0.981843
SH.H2O.BASW.UR.ZS	People using at least basic drinking water services, urban (% of urban population)	The percentage of people using at least basic water services. This indicator encompasses both people using basic water services as well as those using safely managed water services. Basic drinking water services is defined as drinking water from an improved source, provided collection time is not more than 30 minutes for a round trip. Improved water sources include piped water, boreholes or tubew…	Health: Disease prevention	Health	0.933757	0.938641	0.994206	0.995912	0.991275	0.980907	0.984594	0.984594	0.508655	0.986144	0.994878	0.994878	0.987327	0.994878	0.996545	0.996545	0.990528	0.996545	0.986998	0.988151	0.991357	-0.906769	-0.89003	-0.883102	-0.917975	-0.911156	-0.923237	-0.909114	0.995132	1	0.993212	0.994364	0.992689	-0.932555	-0.993381	-0.992012	-0.990609	0.970087	-0.982328	-0.965552	-0.975491	-0.986851	-0.963061	-0.977697	-0.975737
SH.H2O.BASW.ZS	People using at least basic drinking water services (% of population)	The percentage of people using at least basic water services. This indicator encompasses both people using basic water services as well as those using safely managed water services. Basic drinking water services is defined as drinking water from an improved source, provided collection time is not more than 30 minutes for a round trip. Improved water sources include piped water, boreholes or tubew…	Health: Disease prevention	Health	0.952876	0.968335	0.997425	0.995366	0.989021	0.96653	0.967351	0.967351	0.561589	0.975569	0.98494	0.98494	0.968519	0.98494	0.989069	0.989069	0.973956	0.989069	0.976373	0.968819	0.974182	-0.925753	-0.913656	-0.899668	-0.947155	-0.94168	-0.950968	-0.937625	0.999607	0.993212	1	0.999464	0.999793	-0.953956	-0.99981	-0.999715	-0.999753	0.973212	-0.978945	-0.969347	-0.975761	-0.989358	-0.979563	-0.987587	-0.983151
SH.STA.BASS.RU.ZS	People using at least basic sanitation services, rural (% of rural population)	The percentage of people using at least basic sanitation services, that is, improved sanitation facilities that are not shared with other households. This indicator encompasses both people using basic sanitation services as well as those using safely managed sanitation services. Improved sanitation facilities include flush/pour flush to piped sewer systems, septic tanks or pit latrines; ventilate…	Health: Disease prevention	Health	0.950101	0.960821	0.998908	0.997777	0.990954	0.972945	0.970804	0.970804	0.535808	0.981394	0.988898	0.988898	0.97416	0.988898	0.992236	0.992236	0.978966	0.992236	0.981945	0.974191	0.978878	-0.914494	-0.901	-0.887695	-0.93698	-0.931021	-0.941127	-0.92681	0.99988	0.994364	0.999464	1	0.999793	-0.947032	-0.999874	-0.999618	-0.99906	0.974467	-0.976832	-0.963863	-0.971924	-0.989153	-0.97502	-0.985066	-0.980874
SH.STA.BASS.ZS	People using at least basic sanitation services (% of population)	The percentage of people using at least basic sanitation services, that is, improved sanitation facilities that are not shared with other households. This indicator encompasses both people using basic sanitation services as well as those using safely managed sanitation services. Improved sanitation facilities include flush/pour flush to piped sewer systems, septic tanks or pit latrines; ventilate…	Health: Disease prevention	Health	0.952797	0.966154	0.99811	0.996246	0.989167	0.968592	0.966802	0.966802	0.550214	0.977694	0.985746	0.985746	0.969453	0.985746	0.989629	0.989629	0.974728	0.989629	0.978347	0.969534	0.974697	-0.919646	-0.907167	-0.892574	-0.942974	-0.937349	-0.946856	-0.932835	0.999654	0.992689	0.999793	0.999793	1	-0.95106	-0.999971	-0.999895	-0.999723	0.973778	-0.976419	-0.965456	-0.972534	-0.988625	-0.977682	-0.986228	-0.981721
SH.STA.MMRT	Maternal mortality ratio (modeled estimate, per 100,000 live births)	Maternal mortality ratio is the number of women who die from pregnancy-related causes while pregnant or within 42 days of pregnancy termination per 100,000 live births. The data are estimated with a regression model using information on the proportion of maternal deaths among non-AIDS deaths in women ages 15-49, fertility, birth attendants, and GDP measured using purchasing power parities (PPPs).	Health: Reproductive health	Health	-0.92439	-0.974795	-0.943227	-0.92987	-0.910379	-0.871422	-0.890275	-0.890275	-0.688721	-0.884572	-0.90498	-0.90498	-0.87764	-0.90498	-0.913539	-0.913539	-0.886656	-0.913539	-0.88669	-0.879386	-0.888567	0.945671	0.952709	0.933409	0.979248	0.976957	0.980194	0.980509	-0.947889	-0.932555	-0.953956	-0.947032	-0.95106	1	0.950912	0.95119	0.956131	-0.951489	0.931191	0.943305	0.939014	0.93287	0.950127	0.945373	0.936028
SH.STA.ODFC.RU.ZS	People practicing open defecation, rural (% of rural population)	People practicing open defecation refers to the percentage of the population defecating in the open, such as in fields, forest, bushes, open bodies of water, on beaches, in other open spaces or disposed of with solid waste.	Health: Risk factors	Health	-0.951945	-0.965047	-0.998365	-0.996638	-0.989653	-0.969448	-0.968459	-0.968459	-0.548228	-0.978355	-0.986666	-0.986666	-0.970851	-0.986666	-0.990421	-0.990421	-0.976003	-0.990421	-0.978988	-0.970947	-0.975995	0.919596	0.906915	0.8931	0.942303	0.936602	0.946257	0.932412	-0.999794	-0.993381	-0.99981	-0.999874	-0.999971	0.950912	1	0.999852	0.999611	-0.973971	0.977266	0.965989	0.973222	0.98915	0.97739	0.986324	0.981885
SH.STA.ODFC.UR.ZS	People practicing open defecation, urban (% of urban population)	People practicing open defecation refers to the percentage of the population defecating in the open, such as in fields, forest, bushes, open bodies of water, on beaches, in other open spaces or disposed of with solid waste.	Health: Risk factors	Health	-0.951005	-0.966849	-0.998015	-0.995989	-0.989187	-0.96788	-0.966305	-0.966305	-0.551194	-0.97707	-0.985351	-0.985351	-0.96858	-0.985351	-0.989349	-0.989349	-0.973949	-0.989349	-0.97762	-0.96853	-0.973778	0.919899	0.907569	0.893129	0.943808	0.938258	0.94759	0.933812	-0.999509	-0.992012	-0.999715	-0.999618	-0.999895	0.95119	0.999852	1	0.999726	-0.9736	0.975955	0.965069	0.972105	0.989105	0.978358	0.986799	0.982073
SH.STA.ODFC.ZS	People practicing open defecation (% of population)	People practicing open defecation refers to the percentage of the population defecating in the open, such as in fields, forest, bushes, open bodies of water, on beaches, in other open spaces or disposed of with solid waste.	Health: Risk factors	Health	-0.954801	-0.971886	-0.996774	-0.994027	-0.986747	-0.96292	-0.962707	-0.962707	-0.567977	-0.9727	-0.981897	-0.981897	-0.963965	-0.981897	-0.986403	-0.986403	-0.969757	-0.986403	-0.97346	-0.96412	-0.969818	0.926478	0.915209	0.899823	0.95025	0.945014	0.953834	0.940504	-0.998976	-0.990609	-0.999753	-0.99906	-0.999723	0.956131	0.999611	0.999726	1	-0.97254	0.976376	0.967874	0.973747	0.988103	0.980667	0.987567	0.982676
SH.STA.SMSS.UR.ZS	People using safely managed sanitation services, urban (% of urban population)	The percentage of people using improved sanitation facilities that are not shared with other households and where excreta are safely disposed of in situ or transported and treated offsite. Improved sanitation facilities include flush/pour flush to piped sewer systems, septic tanks or pit latrines: ventilated improved pit latrines, compositing toilets or pit latrines with slabs.	Health: Disease prevention	Health	0.91919	0.92982	0.975733	0.973917	0.962375	0.954229	0.947021	0.947021	0.489503	0.960897	0.966074	0.966074	0.953604	0.966074	0.968302	0.968302	0.957464	0.968302	0.961178	0.953417	0.957079	-0.88036	-0.872681	-0.857525	-0.909316	-0.903237	-0.912711	-0.902362	0.974288	0.970087	0.973212	0.974467	0.973778	-0.951489	-0.973971	-0.9736	-0.97254	1	-0.945068	-0.926152	-0.937091	-0.960899	-0.940919	-0.953649	-0.949609
SL.AGR.EMPL.FE.ZS	Employment in agriculture, female (% of female employment) (modeled ILO estimate)	Employment is defined as persons of working age who were engaged in any activity to produce goods or provide services for pay or profit, whether at work during the reference period or not at work due to temporary absence from a job, or to working-time arrangement. The agriculture sector consists of activities in agriculture, hunting, forestry and fishing, in accordance with division 1 (ISIC 2) or…	Social Protection & Labor: Economic activity	Social Protection & Labor	-0.920875	-0.944591	-0.971911	-0.973717	-0.978428	-0.936719	-0.980089	-0.980089	-0.600433	-0.94661	-0.97204	-0.97204	-0.961616	-0.97204	-0.976162	-0.976162	-0.966539	-0.976162	-0.947362	-0.962669	-0.967791	0.951486	0.933742	0.937337	0.939789	0.934085	0.943441	0.933072	-0.978795	-0.982328	-0.978945	-0.976832	-0.976419	0.931191	0.977266	0.975955	0.976376	-0.945068	1	0.9932	0.998227	0.989109	0.979486	0.987413	0.990789
SL.AGR.EMPL.MA.ZS	Employment in agriculture, male (% of male employment) (modeled ILO estimate)	Employment is defined as persons of working age who were engaged in any activity to produce goods or provide services for pay or profit, whether at work during the reference period or not at work due to temporary absence from a job, or to working-time arrangement. The agriculture sector consists of activities in agriculture, hunting, forestry and fishing, in accordance with division 1 (ISIC 2) or…	Social Protection & Labor: Economic activity	Social Protection & Labor	-0.928717	-0.96128	-0.955685	-0.953741	-0.958476	-0.901577	-0.953332	-0.953332	-0.685705	-0.914285	-0.945449	-0.945449	-0.928579	-0.945449	-0.952352	-0.952352	-0.935722	-0.952352	-0.915859	-0.930411	-0.937883	0.978643	0.965984	0.966569	0.964504	0.960583	0.9672	0.959605	-0.966213	-0.965552	-0.969347	-0.963863	-0.965456	0.943305	0.965989	0.965069	0.967874	-0.926152	0.9932	1	0.998368	0.976817	0.984793	0.984485	0.986337
SL.AGR.EMPL.ZS	Employment in agriculture (% of total employment) (modeled ILO estimate)	Employment is defined as persons of working age who were engaged in any activity to produce goods or provide services for pay or profit, whether at work during the reference period or not at work due to temporary absence from a job, or to working-time arrangement. The agriculture sector consists of activities in agriculture, hunting, forestry and fishing, in accordance with division 1 (ISIC 2) or…	Social Protection & Labor: Economic activity	Social Protection & Labor	-0.926575	-0.954764	-0.965329	-0.965223	-0.969955	-0.920439	-0.968093	-0.968093	-0.645021	-0.931779	-0.960161	-0.960161	-0.946425	-0.960161	-0.965709	-0.965709	-0.952488	-0.965709	-0.932956	-0.94788	-0.954209	0.966989	0.951818	0.953852	0.95403	0.949231	0.957205	0.948229	-0.974087	-0.975491	-0.975761	-0.971924	-0.972534	0.939014	0.973222	0.972105	0.973747	-0.937091	0.998227	0.998368	1	0.984545	0.9839	0.987633	0.990224
SL.EMP.SELF.FE.ZS	Self-employed, female (% of female employment) (modeled ILO estimate)	Self-employed workers are those workers who, working on their own account or with one or a few partners or in cooperative, hold the type of jobs defined as a "self-employment jobs." i.e. jobs where the remuneration is directly dependent upon the profits derived from the goods and services produced. Self-employed workers include four sub-categories of employers, own-account workers, members of pro…	Social Protection & Labor: Economic activity	Social Protection & Labor	-0.925008	-0.949967	-0.986546	-0.988002	-0.991079	-0.955193	-0.979954	-0.979954	-0.55711	-0.965372	-0.984136	-0.984136	-0.970264	-0.984136	-0.98776	-0.98776	-0.974913	-0.98776	-0.965037	-0.96968	-0.97427	0.930583	0.91289	0.91253	0.934472	0.928997	0.938311	0.926253	-0.990027	-0.986851	-0.989358	-0.989153	-0.988625	0.93287	0.98915	0.989105	0.988103	-0.960899	0.989109	0.976817	0.984545	1	0.986292	0.996138	0.99522
SL.EMP.SELF.MA.ZS	Self-employed, male (% of male employment) (modeled ILO estimate)	Self-employed workers are those workers who, working on their own account or with one or a few partners or in cooperative, hold the type of jobs defined as a "self-employment jobs." i.e. jobs where the remuneration is directly dependent upon the profits derived from the goods and services produced. Self-employed workers include four sub-categories of employers, own-account workers, members of pro…	Social Protection & Labor: Economic activity	Social Protection & Labor	-0.940347	-0.979636	-0.966939	-0.96333	-0.966596	-0.907061	-0.939888	-0.939888	-0.675209	-0.922882	-0.947802	-0.947802	-0.922638	-0.947802	-0.955718	-0.955718	-0.930866	-0.955718	-0.923467	-0.922635	-0.930907	0.966558	0.95579	0.946616	0.970608	0.967726	0.972507	0.962314	-0.975827	-0.963061	-0.979563	-0.97502	-0.977682	0.950127	0.97739	0.978358	0.980667	-0.940919	0.979486	0.984793	0.9839	0.986292	1	0.996967	0.994858
SL.EMP.SELF.ZS	Self-employed, total (% of total employment) (modeled ILO estimate)	Self-employed workers are those workers who, working on their own account or with one or a few partners or in cooperative, hold the type of jobs defined as a "self-employment jobs." i.e. jobs where the remuneration is directly dependent upon the profits derived from the goods and services produced. Self-employed workers include four sub-categories of employers, own-account workers, members of pro…	Social Protection & Labor: Economic activity	Social Protection & Labor	-0.93661	-0.969017	-0.979536	-0.978303	-0.9815	-0.932954	-0.962029	-0.962029	-0.622035	-0.94614	-0.968239	-0.968239	-0.948341	-0.968239	-0.974153	-0.974153	-0.954901	-0.974153	-0.946306	-0.94808	-0.954638	0.953027	0.938975	0.933909	0.956937	0.952828	0.959775	0.948678	-0.985916	-0.977697	-0.987587	-0.985066	-0.986228	0.945373	0.986324	0.986799	0.987567	-0.953649	0.987413	0.984485	0.987633	0.996138	0.996967	1	0.998424
SL.EMP.VULN.FE.ZS	Vulnerable employment, female (% of female employment) (modeled ILO estimate)	Vulnerable employment is contributing family workers and own-account workers as a percentage of total employment.	Social Protection & Labor: Economic activity	Social Protection & Labor	-0.928992	-0.961087	-0.974932	-0.974943	-0.979734	-0.929104	-0.965115	-0.965115	-0.616964	-0.942872	-0.966907	-0.966907	-0.948611	-0.966907	-0.972534	-0.972534	-0.954869	-0.972534	-0.942936	-0.948338	-0.954602	0.951279	0.935447	0.931645	0.949592	0.94508	0.952413	0.940405	-0.981843	-0.975737	-0.983151	-0.980874	-0.981721	0.936028	0.981885	0.982073	0.982676	-0.949609	0.990789	0.986337	0.990224	0.99522	0.994858	0.998424	1
SL.EMP.VULN.MA.ZS	Vulnerable employment, male (% of male employment) (modeled ILO estimate)	Vulnerable employment is contributing family workers and own-account workers as a percentage of total employment.	Social Protection & Labor: Economic activity	Social Protection & Labor	-0.935768	-0.97751	-0.939296	-0.934018	-0.938653	-0.864662	-0.906839	-0.906839	-0.73345	-0.884299	-0.913538	-0.913538	-0.883601	-0.913538	-0.923578	-0.923578	-0.893516	-0.923578	-0.885451	-0.884012	-0.89403	0.972509	0.964471	0.949525	0.971631	0.969787	0.97245	0.961957	-0.951946	-0.936156	-0.9579	-0.951103	-0.95532	0.938156	0.954547	0.955724	0.95987	-0.913745	0.964315	0.978661	0.97332	0.964083	0.993204	0.98289	0.983462
SL.EMP.VULN.ZS	Vulnerable employment, total (% of total employment) (modeled ILO estimate)	Vulnerable employment is contributing family workers and own-account workers as a percentage of total employment.	Social Protection & Labor: Economic activity	Social Protection & Labor	-0.936899	-0.974119	-0.959378	-0.956476	-0.961208	-0.897562	-0.93702	-0.93702	-0.683877	-0.914585	-0.94157	-0.94157	-0.916817	-0.94157	-0.949644	-0.949644	-0.925106	-0.949644	-0.915265	-0.916939	-0.925289	0.967012	0.955429	0.945446	0.965689	0.962634	0.96744	0.956225	-0.969491	-0.958101	-0.973362	-0.968578	-0.97128	0.9412	0.970932	0.971645	0.974214	-0.933868	0.980319	0.986254	0.98505	0.982172	0.998051	0.993989	0.99499
SL.EMP.WORK.FE.ZS	Wage and salaried workers, female (% of female employment) (modeled ILO estimate)	Wage and salaried workers (employees) are those workers who hold the type of jobs defined as "paid employment jobs," where the incumbents hold explicit (written or oral) or implicit employment contracts that give them a basic remuneration that is not directly dependent upon the revenue of the unit for which they work.	Social Protection & Labor: Economic activity	Social Protection & Labor	0.925008	0.949967	0.986546	0.988002	0.991079	0.955193	0.979954	0.979954	0.557111	0.965372	0.984136	0.984136	0.970264	0.984136	0.98776	0.98776	0.974913	0.98776	0.965037	0.96968	0.97427	-0.930583	-0.91289	-0.91253	-0.934472	-0.928997	-0.938311	-0.926253	0.990027	0.986851	0.989358	0.989153	0.988625	-0.93287	-0.98915	-0.989105	-0.988103	0.960899	-0.989109	-0.976817	-0.984545	-1	-0.986292	-0.996138	-0.99522
SL.EMP.WORK.MA.ZS	Wage and salaried workers, male (% of male employment) (modeled ILO estimate)	Wage and salaried workers (employees) are those workers who hold the type of jobs defined as "paid employment jobs," where the incumbents hold explicit (written or oral) or implicit employment contracts that give them a basic remuneration that is not directly dependent upon the revenue of the unit for which they work.	Social Protection & Labor: Economic activity	Social Protection & Labor	0.940347	0.979636	0.966939	0.96333	0.966596	0.907061	0.939888	0.939888	0.675209	0.922882	0.947802	0.947802	0.922638	0.947802	0.955718	0.955718	0.930866	0.955718	0.923467	0.922635	0.930907	-0.966558	-0.95579	-0.946616	-0.970608	-0.967726	-0.972507	-0.962314	0.975827	0.963061	0.979563	0.97502	0.977682	-0.950127	-0.97739	-0.978358	-0.980667	0.940919	-0.979486	-0.984793	-0.9839	-0.986292	-1	-0.996967	-0.994858
SL.EMP.WORK.ZS	Wage and salaried workers, total (% of total employment) (modeled ILO estimate)	Wage and salaried workers (employees) are those workers who hold the type of jobs defined as "paid employment jobs," where the incumbents hold explicit (written or oral) or implicit employment contracts that give them a basic remuneration that is not directly dependent upon the revenue of the unit for which they work.	Social Protection & Labor: Economic activity	Social Protection & Labor	0.93661	0.969017	0.979536	0.978303	0.9815	0.932954	0.962029	0.962029	0.622035	0.94614	0.968239	0.968239	0.948341	0.968239	0.974153	0.974153	0.954901	0.974153	0.946306	0.948081	0.954638	-0.953027	-0.938975	-0.933909	-0.956937	-0.952828	-0.959775	-0.948678	0.985916	0.977697	0.987587	0.985066	0.986228	-0.945373	-0.986324	-0.986799	-0.987567	0.953649	-0.987413	-0.984485	-0.987633	-0.996139	-0.996967	-1	-0.998424
SL.GDP.PCAP.EM.KD	GDP per person employed (constant 2021 PPP $)	GDP per person employed is gross domestic product (GDP) divided by total employment in the economy. Purchasing power parity (PPP) GDP is GDP converted to 2021 constant international dollars using PPP rates. An international dollar has the same purchasing power over GDP that a U.S. dollar has in the United States.	Social Protection & Labor: Economic activity	Social Protection & Labor	0.894898	0.885812	0.980295	0.986819	0.985894	0.986858	0.995273	0.995273	0.404812	0.988558	0.996519	0.996519	0.998729	0.996519	0.994646	0.994646	0.998816	0.994646	0.98812	0.998606	0.998619	-0.859716	-0.83572	-0.84209	-0.86348	-0.854652	-0.870196	-0.855648	0.977022	0.988796	0.971341	0.976166	0.971789	-0.888359	-0.973312	-0.971001	-0.966941	0.953775	-0.968912	-0.939024	-0.955338	-0.976366	-0.931778	-0.95609	-0.956061
SL.SRV.EMPL.FE.ZS	Employment in services, female (% of female employment) (modeled ILO estimate)	Employment is defined as persons of working age who were engaged in any activity to produce goods or provide services for pay or profit, whether at work during the reference period or not at work due to temporary absence from a job, or to working-time arrangement. The services sector consists of wholesale and retail trade and restaurants and hotels; transport, storage, and communications; financi…	Social Protection & Labor: Economic activity	Social Protection & Labor	0.926468	0.967697	0.963616	0.962203	0.966389	0.914689	0.951216	0.951216	0.657133	0.927822	0.950886	0.950886	0.931752	0.950886	0.957948	0.957948	0.939419	0.957948	0.929229	0.932977	0.940844	-0.963056	-0.94967	-0.940162	-0.960186	-0.9558	-0.962034	-0.950036	0.973656	0.967487	0.976606	0.972129	0.974032	-0.938245	-0.973933	-0.974104	-0.976119	0.935176	-0.989248	-0.990122	-0.991354	-0.97834	-0.985292	-0.985307	-0.988155
SL.SRV.EMPL.MA.ZS	Employment in services, male (% of male employment) (modeled ILO estimate)	Employment is defined as persons of working age who were engaged in any activity to produce goods or provide services for pay or profit, whether at work during the reference period or not at work due to temporary absence from a job, or to working-time arrangement. The services sector consists of wholesale and retail trade and restaurants and hotels; transport, storage, and communications; financi…	Social Protection & Labor: Economic activity	Social Protection & Labor	0.928634	0.977242	0.963583	0.959809	0.96043	0.908003	0.938077	0.938077	0.669647	0.922382	0.944204	0.944204	0.920845	0.944204	0.952186	0.952186	0.929345	0.952186	0.923886	0.921938	0.930585	-0.962155	-0.950797	-0.936999	-0.967552	-0.963905	-0.969284	-0.956909	0.973207	0.962667	0.97713	0.972085	0.974811	-0.941244	-0.974412	-0.975112	-0.977701	0.9259	-0.980519	-0.985073	-0.984493	-0.974057	-0.986155	-0.983737	-0.98467
SL.SRV.EMPL.ZS	Employment in services (% of total employment) (modeled ILO estimate)	Employment is defined as persons of working age who were engaged in any activity to produce goods or provide services for pay or profit, whether at work during the reference period or not at work due to temporary absence from a job, or to working-time arrangement. The services sector consists of wholesale and retail trade and restaurants and hotels; transport, storage, and communications; financi…	Social Protection & Labor: Economic activity	Social Protection & Labor	0.928091	0.973275	0.964212	0.961635	0.964121	0.911824	0.945386	0.945386	0.664311	0.92563	0.948152	0.948152	0.926871	0.948152	0.955698	0.955698	0.934978	0.955698	0.927078	0.928021	0.936302	-0.963562	-0.951176	-0.939529	-0.964728	-0.960705	-0.966485	-0.954299	0.974096	0.965688	0.977548	0.97277	0.975097	-0.940488	-0.974844	-0.975297	-0.977599	0.931391	-0.985787	-0.988484	-0.988818	-0.976984	-0.986598	-0.985354	-0.987308
SP.DYN.AMRT.FE	Mortality rate, adult, female (per 1,000 female adults)	Adult mortality rate, female, is the probability of dying between the ages of 15 and 60--that is, the probability of a 15-year-old female dying before reaching age 60, if subject to age-specific mortality rates of the specified year between those ages.	Health: Mortality	Health	-0.872808	-0.850904	-0.897188	-0.897529	-0.884495	-0.873198	-0.913776	-0.913776	-0.528268	-0.877957	-0.89937	-0.89937	-0.902315	-0.89937	-0.899869	-0.899869	-0.904005	-0.899869	-0.881077	-0.906806	-0.909009	0.869951	0.856445	0.864118	0.856543	0.849451	0.86288	0.856318	-0.899959	-0.917763	-0.898695	-0.898289	-0.896005	0.885439	0.897975	0.890934	0.894217	-0.874125	0.921527	0.917069	0.920904	0.89151	0.872952	0.885155	0.887226
SP.DYN.CBRT.IN	Birth rate, crude (per 1,000 people)	Crude birth rate indicates the number of live births occurring during the year, per 1,000 population estimated at midyear. Subtracting the crude death rate from the crude birth rate provides the rate of natural increase, which is equal to the rate of population change in the absence of migration.	Health: Population: Dynamics	Health	-0.879488	-0.876965	-0.933023	-0.942727	-0.961059	-0.918782	-0.969688	-0.969688	-0.525642	-0.924991	-0.953483	-0.953483	-0.952444	-0.953483	-0.954854	-0.954854	-0.954604	-0.954854	-0.924954	-0.953184	-0.955539	0.909527	0.881152	0.904009	0.871469	0.865362	0.876578	0.864722	-0.940723	-0.953685	-0.937698	-0.938173	-0.935353	0.855978	0.936914	0.93442	0.932778	-0.903747	0.976764	0.962579	0.971204	0.965838	0.942195	0.956695	0.961983
SP.DYN.IMRT.FE.IN	Mortality rate, infant, female (per 1,000 live births)	Infant mortality rate, female is the number of female infants dying before reaching one year of age, per 1,000 female live births in a given year.	Health: Mortality	Health	-0.93232	-0.993582	-0.932295	-0.919979	-0.912797	-0.846288	-0.88054	-0.88054	-0.775134	-0.863529	-0.892024	-0.892024	-0.85814	-0.892024	-0.903618	-0.903618	-0.869521	-0.903618	-0.865812	-0.859882	-0.87151	0.982808	0.98603	0.968571	0.999718	0.999159	0.999716	0.997541	-0.94384	-0.923915	-0.952178	-0.942407	-0.948152	0.979527	0.947495	0.948984	0.955087	-0.91451	0.944511	0.967551	0.957908	0.94067	0.974899	0.962144	0.955058
SP.DYN.IMRT.IN	Mortality rate, infant (per 1,000 live births)	Infant mortality rate is the number of infants dying before reaching one year of age, per 1,000 live births in a given year.	Health: Mortality	Health	-0.934132	-0.993924	-0.934689	-0.922169	-0.914241	-0.850253	-0.881465	-0.881465	-0.769449	-0.866792	-0.894428	-0.894428	-0.860947	-0.894428	-0.905846	-0.905846	-0.872204	-0.905846	-0.869093	-0.862718	-0.874222	0.981831	0.985099	0.967276	0.999569	0.999082	0.999728	0.997659	-0.945661	-0.926135	-0.953876	-0.944284	-0.949927	0.980782	0.949296	0.950757	0.95675	-0.916294	0.944408	0.966918	0.957537	0.940664	0.973618	0.961466	0.953766
SP.DYN.IMRT.MA.IN	Mortality rate, infant, male (per 1,000 live births)	Infant mortality rate, male is the number of male infants dying before reaching one year of age, per 1,000 male live births in a given year.	Health: Mortality	Health	-0.9372	-0.995281	-0.937177	-0.924768	-0.916157	-0.852647	-0.88303	-0.88303	-0.765508	-0.869615	-0.89668	-0.89668	-0.863063	-0.89668	-0.908021	-0.908021	-0.874291	-0.908021	-0.871817	-0.864673	-0.876114	0.980446	0.983385	0.964769	0.999415	0.998761	0.999567	0.99682	-0.94786	-0.927683	-0.955975	-0.946723	-0.952342	0.980581	0.951651	0.9531	0.959042	-0.918014	0.945338	0.967179	0.958126	0.942436	0.975257	0.96316	0.955839
SP.DYN.LE00.FE.IN	Life expectancy at birth, female (years)	Life expectancy at birth indicates the number of years a newborn infant would live if prevailing patterns of mortality at the time of its birth were to stay the same throughout its life.	Health: Mortality	Health	0.914134	0.913494	0.931372	0.928142	0.916017	0.889608	0.929139	0.929139	0.610808	0.897889	0.92167	0.92167	0.914632	0.92167	0.92522	0.92522	0.919031	0.92522	0.900906	0.918535	0.923392	-0.924722	-0.915538	-0.91632	-0.91941	-0.913936	-0.924195	-0.918677	0.936564	0.944462	0.937925	0.934955	0.934824	-0.935951	-0.936125	-0.931159	-0.935386	0.908981	-0.952697	-0.955804	-0.955977	-0.928782	-0.924349	-0.929972	-0.929482
SP.DYN.LE00.IN	Life expectancy at birth, total (years)	Life expectancy at birth indicates the number of years a newborn infant would live if prevailing patterns of mortality at the time of its birth were to stay the same throughout its life.	Health: Mortality	Health	0.899706	0.879611	0.911298	0.910367	0.8967	0.882876	0.913601	0.913601	0.564107	0.888272	0.907021	0.907021	0.90544	0.907021	0.90891	0.90891	0.908468	0.90891	0.891804	0.910057	0.913573	-0.890027	-0.878977	-0.88005	-0.882208	-0.876084	-0.887959	-0.880751	0.915829	0.928809	0.915907	0.914484	0.913319	-0.906529	-0.914796	-0.90844	-0.912495	0.890662	-0.92981	-0.928943	-0.931048	-0.902414	-0.891221	-0.900008	-0.89976
SP.DYN.LE00.MA.IN	Life expectancy at birth, male (years)	Life expectancy at birth indicates the number of years a newborn infant would live if prevailing patterns of mortality at the time of its birth were to stay the same throughout its life.	Health: Mortality	Health	0.894279	0.863364	0.903789	0.904352	0.890113	0.884255	0.906566	0.906566	0.533199	0.887935	0.902489	0.902489	0.903497	0.902489	0.903441	0.903441	0.905798	0.903441	0.891649	0.908317	0.911088	-0.869367	-0.857013	-0.857106	-0.861943	-0.855458	-0.868201	-0.859384	0.907803	0.922787	0.907072	0.90674	0.905006	-0.890148	-0.906486	-0.899623	-0.903317	0.88419	-0.917758	-0.913688	-0.917354	-0.890593	-0.875121	-0.885904	-0.88545
SP.DYN.TO65.FE.ZS	Survival to age 65, female (% of cohort)	Survival to age 65 refers to the percentage of a cohort of newborn infants that would survive to age 65, if subject to age specific mortality rates of the specified year.	Health: Mortality	Health	0.914931	0.916572	0.93222	0.928589	0.916239	0.888952	0.928681	0.928681	0.616404	0.897433	0.921539	0.921539	0.913813	0.921539	0.925308	0.925308	0.918397	0.925308	0.900453	0.917697	0.922737	-0.92752	-0.918876	-0.919253	-0.922948	-0.917614	-0.927627	-0.92243	0.937509	0.944817	0.939084	0.935876	0.935904	-0.939053	-0.937175	-0.932349	-0.936667	0.910086	-0.953319	-0.957134	-0.956961	-0.929682	-0.926237	-0.931395	-0.930681
SP.DYN.TO65.MA.ZS	Survival to age 65, male (% of cohort)	Survival to age 65 refers to the percentage of a cohort of newborn infants that would survive to age 65, if subject to age specific mortality rates of the specified year.	Health: Mortality	Health	0.851056	0.800354	0.861746	0.865336	0.850549	0.857294	0.8783	0.8783	0.46124	0.857961	0.869684	0.869684	0.87868	0.869684	0.868223	0.868223	0.878837	0.868223	0.861864	0.884052	0.884722	-0.812127	-0.796564	-0.801317	-0.798067	-0.790466	-0.805472	-0.7956	0.864179	0.886773	0.861442	0.863145	0.85978	-0.835397	-0.861717	-0.853155	-0.85623	0.84246	-0.877785	-0.867984	-0.874401	-0.84548	-0.819603	-0.835187	-0.836695
SP.POP.0004.FE.5Y	Population ages 00-04, female (% of female population)	Female population between the ages 0 to 4 as a percentage of the total female population.	Health: Population: Structure	Health	-0.957156	-0.979259	-0.954028	-0.945645	-0.93924	-0.895529	-0.911155	-0.911155	-0.706139	-0.906805	-0.926516	-0.926516	-0.902701	-0.926516	-0.934885	-0.934885	-0.911335	-0.934885	-0.909803	-0.905429	-0.914312	0.966747	0.966557	0.943989	0.97721	0.974969	0.979631	0.973233	-0.963228	-0.955892	-0.968627	-0.961559	-0.964953	0.97676	0.96466	0.96428	0.968833	-0.950133	0.957794	0.970877	0.966205	0.950119	0.968295	0.963317	0.9585
SP.POP.0004.MA.5Y	Population ages 00-04, male (% of male population)	Male population between the ages 0 to 4 as a percentage of the total male population.	Health: Population: Structure	Health	-0.927982	-0.94294	-0.938369	-0.932425	-0.92859	-0.890389	-0.923241	-0.923241	-0.674781	-0.897692	-0.9234	-0.9234	-0.909055	-0.9234	-0.929593	-0.929593	-0.915488	-0.929593	-0.900681	-0.912548	-0.919392	0.957598	0.955226	0.946081	0.952153	0.948834	0.955755	0.953566	-0.946568	-0.951261	-0.950066	-0.94345	-0.944955	0.963246	0.945745	0.943765	0.947514	-0.942887	0.958709	0.967846	0.965103	0.939995	0.94524	0.94639	0.944027
SP.POP.0014.FE.ZS	Population ages 0-14, female (% of female population)	Female population between the ages 0 to 14 as a percentage of the total female population. Population is based on the de facto definition of population.	Health: Population: Structure	Health	-0.94926	-0.997268	-0.93277	-0.920776	-0.913593	-0.850844	-0.865	-0.865	-0.767066	-0.868609	-0.889097	-0.889097	-0.852568	-0.889097	-0.901115	-0.901115	-0.864526	-0.901115	-0.871342	-0.854309	-0.866419	0.968816	0.971545	0.941693	0.991381	0.991209	0.991448	0.983706	-0.944991	-0.921731	-0.953688	-0.944537	-0.950815	0.965917	0.949431	0.951254	0.957509	-0.911421	0.932674	0.955725	0.946091	0.933512	0.972679	0.957605	0.950309
SP.POP.0014.MA.ZS	Population ages 0-14, male (% of male population)	Male population between the ages 0 to 14 as a percentage of the total male population. Population is based on the de facto definition of population.	Health: Population: Structure	Health	-0.938254	-0.992801	-0.912454	-0.898872	-0.892002	-0.821742	-0.841833	-0.841833	-0.800604	-0.840721	-0.864515	-0.864515	-0.825391	-0.864515	-0.87778	-0.87778	-0.838312	-0.87778	-0.843788	-0.827487	-0.840627	0.971511	0.976795	0.946328	0.991883	0.992623	0.991315	0.985446	-0.926515	-0.901534	-0.936581	-0.925782	-0.932969	0.96112	0.931475	0.933483	0.940832	-0.892216	0.918932	0.947903	0.935345	0.916293	0.963292	0.944502	0.937032
SP.POP.0014.TO.ZS	Population ages 0-14 (% of total population)	Population between the ages 0 to 14 as a percentage of the total population. Population is based on the de facto definition of population.	Health: Population: Structure	Health	-0.944247	-0.995465	-0.923176	-0.9104	-0.903368	-0.836921	-0.853971	-0.853971	-0.783781	-0.855287	-0.877395	-0.877395	-0.839579	-0.877395	-0.890028	-0.890028	-0.852014	-0.890028	-0.858185	-0.841495	-0.854114	0.970496	0.974477	0.944302	0.992	0.992275	0.991756	0.984925	-0.936304	-0.912191	-0.945676	-0.935714	-0.94244	0.963928	0.941001	0.942915	0.949709	-0.902361	0.926289	0.952249	0.941179	0.925428	0.96845	0.951549	0.944163
SP.POP.1014.FE.5Y	Population ages 10-14, female (% of female population)	Female population between the ages 10 to 14 as a percentage of the total female population.	Health: Population: Structure	Health	-0.960962	-0.983441	-0.941425	-0.932944	-0.926985	-0.878732	-0.865867	-0.865867	-0.692463	-0.895159	-0.90289	-0.90289	-0.868586	-0.90289	-0.91317	-0.91317	-0.879344	-0.91317	-0.897735	-0.869708	-0.88041	0.929238	0.927195	0.88678	0.958274	0.956962	0.959344	0.943064	-0.951731	-0.928691	-0.958444	-0.952563	-0.957806	0.935504	0.955891	0.95773	0.962264	-0.917439	0.921684	0.93512	0.930211	0.932144	0.963802	0.952248	0.946048
SP.POP.1014.MA.5Y	Population ages 10-14, male (% of male population)	Male population between the ages 10 to 14 as a percentage of the total male population.	Health: Population: Structure	Health	-0.954405	-0.98199	-0.925622	-0.915537	-0.909108	-0.855319	-0.843465	-0.843465	-0.718221	-0.873106	-0.882016	-0.882016	-0.844525	-0.882016	-0.893472	-0.893472	-0.856262	-0.893472	-0.875942	-0.845803	-0.857506	0.928459	0.928896	0.885609	0.958709	0.958216	0.959143	0.943665	-0.937274	-0.911279	-0.945249	-0.938135	-0.944308	0.931438	0.942145	0.94434	0.949786	-0.902465	0.907472	0.925698	0.918422	0.917073	0.95623	0.94111	0.934411
SP.POP.1519.FE.5Y	Population ages 15-19, female (% of female population)	Female population between the ages 15 to 19 as a percentage of the total female population.	Health: Population: Structure	Health	-0.902757	-0.910579	-0.982452	-0.982344	-0.966803	-0.975002	-0.944355	-0.944355	-0.387108	-0.981518	-0.974429	-0.974429	-0.962084	-0.974429	-0.974767	-0.974767	-0.96479	-0.974767	-0.980427	-0.959945	-0.962173	0.820607	0.80504	0.789115	0.869694	0.861919	0.874176	0.85631	-0.975247	-0.964828	-0.971819	-0.977416	-0.975666	0.899049	0.975564	0.976181	0.972588	-0.956348	0.922198	0.892808	0.908788	0.955483	0.923101	0.941394	0.934189
SP.POP.1519.MA.5Y	Population ages 15-19, male (% of male population)	Male population between the ages 15 to 19 as a percentage of the total male population.	Health: Population: Structure	Health	-0.912577	-0.92998	-0.986855	-0.985011	-0.969537	-0.968786	-0.946342	-0.946342	-0.434057	-0.976961	-0.974275	-0.974275	-0.958842	-0.974275	-0.975961	-0.975961	-0.962638	-0.975961	-0.97606	-0.956914	-0.960291	0.846789	0.833429	0.817968	0.894437	0.887392	0.898275	0.882472	-0.981321	-0.96864	-0.97924	-0.983192	-0.982343	0.918589	0.98218	0.983071	0.980491	-0.960868	0.933405	0.909473	0.922791	0.963808	0.938576	0.953541	0.946048
SP.POP.5559.FE.5Y	Population ages 55-59, female (% of female population)	Female population between the ages 55 to 59 as a percentage of the total female population.	Health: Population: Structure	Health	0.953673	0.982038	0.970377	0.964125	0.954303	0.91914	0.905095	0.905095	0.616215	0.934366	0.939116	0.939116	0.909486	0.939116	0.946897	0.946897	0.918324	0.946897	0.93558	0.909288	0.917919	-0.914143	-0.907783	-0.875714	-0.952064	-0.948756	-0.953632	-0.936783	0.975707	0.953899	0.979707	0.977159	0.98062	-0.942097	-0.979161	-0.980999	-0.983173	0.942632	-0.939591	-0.9401	-0.941505	-0.958282	-0.972199	-0.968898	-0.962639
SP.POP.5559.MA.5Y	Population ages 55-59, male (% of male population)	Male population between the ages 55 to 59 as a percentage of the total male population.	Health: Population: Structure	Health	0.951957	0.983065	0.959968	0.952498	0.942185	0.903336	0.887686	0.887686	0.636148	0.919646	0.92435	0.92435	0.891953	0.92435	0.93309	0.93309	0.90162	0.93309	0.921136	0.891904	0.901373	-0.913522	-0.909042	-0.873349	-0.9532	-0.950556	-0.954293	-0.937436	0.966427	0.941989	0.971448	0.968006	0.972246	-0.939375	-0.970517	-0.972651	-0.975564	0.932438	-0.92891	-0.933108	-0.932693	-0.947458	-0.967663	-0.961381	-0.954646
SP.POP.6064.FE.5Y	Population ages 60-64, female (% of female population)	Female population between the ages 60 to 64 as a percentage of the total female population.	Health: Population: Structure	Health	0.883951	0.858297	0.969744	0.975721	0.965597	0.99294	0.951727	0.951727	0.292063	0.993244	0.979706	0.979706	0.979174	0.979706	0.976396	0.976396	0.978656	0.976396	0.99234	0.977621	0.976643	-0.773905	-0.751222	-0.73878	-0.810544	-0.800946	-0.817349	-0.795497	0.960733	0.963576	0.953713	0.962414	0.957872	-0.849874	-0.958359	-0.957314	-0.951467	0.944946	-0.908992	-0.868227	-0.889794	-0.939236	-0.887873	-0.915147	-0.910528
SP.POP.6569.FE.5Y	Population ages 65-69, female (% of female population)	Female population between the ages 65 to 69 as a percentage of the total female population.	Health: Population: Structure	Health	0.604925	0.541522	0.76799	0.790461	0.795652	0.857464	0.852853	0.852853	-0.0741577	0.844447	0.836292	0.836292	0.873197	0.836292	0.821354	0.821354	0.861707	0.821354	0.840317	0.870226	0.858286	-0.513059	-0.470345	-0.506886	-0.504483	-0.489415	-0.515472	-0.497434	0.749081	0.787568	0.730651	0.748553	0.735079	-0.575383	-0.738739	-0.733845	-0.720141	0.751671	-0.739184	-0.6627	-0.7014	-0.758974	-0.64406	-0.700516	-0.707804
SP.POP.6569.MA.5Y	Population ages 65-69, male (% of male population)	Male population between the ages 65 to 69 as a percentage of the total male population.	Health: Population: Structure	Health	0.622046	0.561019	0.781163	0.803291	0.809702	0.866078	0.86704	0.86704	-0.0418873	0.853763	0.848504	0.848504	0.884436	0.848504	0.834205	0.834205	0.87344	0.834205	0.849841	0.88174	0.870348	-0.539089	-0.496613	-0.533932	-0.52682	-0.512042	-0.537703	-0.520286	0.763604	0.802189	0.745756	0.762779	0.749639	-0.593802	-0.753321	-0.748361	-0.735192	0.763787	-0.75854	-0.684908	-0.722246	-0.775414	-0.663828	-0.718799	-0.726393
SP.POP.65UP.FE.IN	Population ages 65 and above, female	Female population 65 years of age or older. Population is based on the de facto definition of population, which counts all residents regardless of legal status or citizenship.	Health: Population: Structure	Health	0.870844	0.852561	0.964464	0.973133	0.972738	0.980327	0.99261	0.99261	0.358704	0.980162	0.988432	0.988432	0.996171	0.988432	0.984802	0.984802	0.994637	0.984802	0.979455	0.996052	0.994445	-0.832839	-0.806542	-0.818637	-0.831377	-0.821567	-0.838812	-0.824644	0.95966	0.977127	0.952347	0.958541	0.952851	-0.863944	-0.954824	-0.951666	-0.946684	0.941492	-0.956191	-0.921051	-0.939915	-0.961099	-0.907107	-0.935808	-0.937599
SP.POP.80UP.FE.5Y	Population ages 80 and above, female (% of female population)	Female population between the ages 80 and above as a percentage of the total female population.	Health: Population: Structure	Health	0.950916	0.985883	0.981386	0.973846	0.960693	0.929678	0.92223	0.92223	0.608632	0.943182	0.950917	0.950917	0.9235	0.950917	0.957972	0.957972	0.931671	0.957972	0.944032	0.923225	0.931226	-0.923208	-0.918231	-0.893981	-0.96318	-0.959498	-0.965025	-0.952797	0.984243	0.964145	0.987693	0.985252	0.988158	-0.963327	-0.987271	-0.98884	-0.990702	0.956186	-0.949608	-0.948749	-0.950821	-0.967794	-0.975079	-0.974914	-0.966605
SP.POP.80UP.MA.5Y	Population ages 80 and above, male (% of male population)	Male population between the ages 80 and above as a percentage of the total male population.	Health: Population: Structure	Health	0.929701	0.972758	0.969029	0.959599	0.940075	0.916504	0.898984	0.898984	0.574367	0.930196	0.933387	0.933387	0.903963	0.933387	0.940267	0.940267	0.912199	0.940267	0.930581	0.902968	0.910918	-0.891475	-0.888893	-0.862357	-0.946631	-0.942863	-0.947942	-0.936371	0.969029	0.943792	0.97246	0.970885	0.974025	-0.953937	-0.972945	-0.975186	-0.976712	0.944193	-0.921119	-0.917786	-0.921	-0.947148	-0.952597	-0.953127	-0.942097
SP.POP.DPND.YG	Age dependency ratio, young (% of working-age population)	Age dependency ratio, young, is the ratio of younger dependents--people younger than 15--to the working-age population--those ages 15-64. Data are shown as the proportion of dependents per 100 working-age population.	Health: Population: Dynamics	Health	-0.929027	-0.988856	-0.897709	-0.882731	-0.875156	-0.801074	-0.821929	-0.821929	-0.816923	-0.820992	-0.845688	-0.845688	-0.804094	-0.845688	-0.859817	-0.859817	-0.817737	-0.859817	-0.824184	-0.806237	-0.820111	0.967559	0.974965	0.942826	0.989741	0.991116	0.988638	0.983789	-0.912521	-0.88499	-0.92353	-0.911817	-0.919708	0.956221	0.918047	0.920398	0.928385	-0.878256	0.904594	0.937053	0.922762	0.901886	0.954196	0.932858	0.924685
SP.POP.TOTL	Population, total	Total population is based on the de facto definition of population, which counts all residents regardless of legal status or citizenship. The values shown are midyear estimates.	Health: Population: Structure	Health	0.947377	0.957904	0.999383	0.998346	0.990853	0.975052	0.971083	0.971083	0.524035	0.983222	0.989793	0.989793	0.975429	0.989793	0.992834	0.992834	0.980011	0.992834	0.98362	0.975284	0.979721	-0.908654	-0.894952	-0.881982	-0.933063	-0.926934	-0.937286	-0.922908	0.999605	0.993922	0.99889	0.999844	0.99946	-0.945107	-0.999566	-0.999355	-0.998516	0.97484	-0.974373	-0.959975	-0.968729	-0.988407	-0.972338	-0.983276	-0.978735
SP.POP.TOTL.FE.IN	Population, female	Female population is based on the de facto definition of population, which counts all female residents regardless of legal status or citizenship.	Health: Population: Structure	Health	0.945823	0.955214	0.999545	0.998804	0.991308	0.976912	0.972388	0.972388	0.516634	0.984756	0.990924	0.990924	0.97723	0.990924	0.99371	0.99371	0.981597	0.99371	0.985102	0.977051	0.981267	-0.905594	-0.891492	-0.879007	-0.929957	-0.923681	-0.9343	-0.919795	0.999443	0.994328	0.998473	0.999691	0.999121	-0.94311	-0.999272	-0.998993	-0.997969	0.975031	-0.973901	-0.958534	-0.967762	-0.988207	-0.970627	-0.982273	-0.977783
SP.POP.TOTL.FE.ZS	Population, female (% of total population)	Female population is the percentage of the population that is female. Population is based on the de facto definition of population, which counts all residents regardless of legal status or citizenship.	Health: Population: Structure	Health	-0.956929	-0.998535	-0.962236	-0.95312	-0.945638	-0.893057	-0.904832	-0.904832	-0.706391	-0.909419	-0.92697	-0.92697	-0.89537	-0.92697	-0.936736	-0.936736	-0.905532	-0.936736	-0.911217	-0.896213	-0.906407	0.962069	0.959881	0.935116	0.986822	0.984854	0.987744	0.977862	-0.971008	-0.950692	-0.977187	-0.970933	-0.975514	0.969807	0.974473	0.976015	0.980231	-0.938289	0.955351	0.967614	0.963281	0.961233	0.985786	0.977588	0.971499
SP.POP.TOTL.MA.IN	Population, male	Male population is based on the de facto definition of population, which counts all male residents regardless of legal status or citizenship.	Health: Population: Structure	Health	0.948767	0.960366	0.999149	0.997833	0.990344	0.973216	0.969772	0.969772	0.530983	0.981694	0.988643	0.988643	0.973649	0.988643	0.991926	0.991926	0.978434	0.991926	0.98214	0.973536	0.978182	-0.91147	-0.898147	-0.88472	-0.935921	-0.92993	-0.940031	-0.925773	0.999676	0.993458	0.999203	0.999908	0.999699	-0.946916	-0.999763	-0.999615	-0.998952	0.974581	-0.97474	-0.961258	-0.969565	-0.988516	-0.973875	-0.984144	-0.979554
SP.POP.TOTL.MA.ZS	Population, male (% of total population)	Male population is the percentage of the population that is male. Population is based on the de facto definition of population, which counts all residents regardless of legal status or citizenship.	Health: Population: Structure	Health	0.956929	0.998534	0.962236	0.95312	0.945638	0.893058	0.904833	0.904833	0.706391	0.90942	0.92697	0.92697	0.89537	0.92697	0.936736	0.936736	0.905533	0.936736	0.911217	0.896213	0.906407	-0.962069	-0.959881	-0.935117	-0.986822	-0.984854	-0.987744	-0.977862	0.971008	0.950693	0.977187	0.970933	0.975514	-0.969807	-0.974473	-0.976016	-0.980231	0.938289	-0.955352	-0.967615	-0.963282	-0.961234	-0.985786	-0.977589	-0.9715
SP.RUR.TOTL.ZS	Rural population (% of total population)	Rural population refers to people living in rural areas as defined by national statistical offices. It is calculated as the difference between total population and urban population.	Environment: Density & urbanization	Environment	-0.946551	-0.954776	-0.999381	-0.99896	-0.992254	-0.977155	-0.974203	-0.974203	-0.519293	-0.984924	-0.991674	-0.991674	-0.97847	-0.991674	-0.994433	-0.994433	-0.982785	-0.994433	-0.98534	-0.978409	-0.982593	0.907906	0.893403	0.881361	0.930052	0.923747	0.934465	0.919843	-0.999641	-0.99542	-0.998635	-0.999772	-0.999136	0.942343	0.999324	0.998918	0.997929	-0.974748	0.976226	0.961048	0.970188	0.989103	0.971545	0.983195	0.979211
SP.URB.TOTL	Urban population	Urban population refers to people living in urban areas as defined by national statistical offices. It is calculated using World Bank population estimates and urban ratios from the United Nations World Urbanization Prospects. Aggregation of urban and rural population may not add up to total population because of different country coverages.	Environment: Density & urbanization	Environment	0.940473	0.944548	0.999173	0.999892	0.993387	0.982812	0.978447	0.978447	0.493168	0.989555	0.995046	0.995046	0.984218	0.995046	0.996908	0.996908	0.987774	0.996908	0.989772	0.984019	0.987422	-0.896728	-0.880651	-0.870417	-0.91831	-0.911468	-0.923124	-0.907941	0.99837	0.996151	0.996453	0.998533	0.99724	-0.934002	-0.997582	-0.996936	-0.995286	0.974414	-0.97437	-0.955754	-0.966573	-0.988042	-0.965267	-0.979357	-0.975768
SP.URB.TOTL.IN.ZS	Urban population (% of total population)	Urban population refers to people living in urban areas as defined by national statistical offices. The data are collected and smoothed by United Nations Population Division.	Environment: Density & urbanization	Environment	0.946551	0.954776	0.999381	0.99896	0.992254	0.977155	0.974203	0.974203	0.519293	0.984924	0.991674	0.991674	0.97847	0.991674	0.994433	0.994433	0.982785	0.994433	0.98534	0.978409	0.982593	-0.907906	-0.893403	-0.881361	-0.930052	-0.923747	-0.934465	-0.919843	0.999641	0.99542	0.998635	0.999772	0.999136	-0.942343	-0.999324	-0.998918	-0.997929	0.974748	-0.976226	-0.961048	-0.970188	-0.989103	-0.971545	-0.983195	-0.979211
TM.VAL.MRCH.R1.ZS	Merchandise imports from low- and middle-income economies in East Asia & Pacific (% of total merchandise imports)	Merchandise imports from low- and middle-income economies in East Asia and Pacific are the sum of merchandise imports by the reporting economy from low- and middle-income economies in the East Asia and Pacific region according to the World Bank classification of economies. Data are expressed as a percentage of total merchandise imports by the economy. Data are computed only if at least half of th…	Private Sector & Trade: Imports	Private Sector & Trade	0.912944	0.966775	0.882132	0.868418	0.860451	0.798398	0.803483	0.803483	0.791451	0.814832	0.833203	0.833203	0.794252	0.833203	0.846721	0.846721	0.807462	0.846721	0.819133	0.797582	0.811032	-0.935173	-0.941532	-0.904397	-0.960764	-0.96129	-0.959521	-0.952668	0.897827	0.875555	0.908398	0.896472	0.90398	-0.922896	-0.902182	-0.904544	-0.911923	0.850771	-0.882119	-0.912705	-0.899304	-0.876337	-0.924235	-0.90491	-0.896559
TM.VAL.MRCH.WR.ZS	Merchandise imports from low- and middle-income economies within region (% of total merchandise imports)	Merchandise imports from low- and middle-income economies within region are the sum of merchandise imports by the reporting economy from other low- and middle-income economies in the same World Bank region according to the World Bank classification of economies. Data are as a percentage of total merchandise imports by the economy. Data are computed only if at least half of the economies in the pa…	Private Sector & Trade: Imports	Private Sector & Trade	0.912944	0.966775	0.882132	0.868418	0.860451	0.798398	0.803483	0.803483	0.791451	0.814832	0.833203	0.833203	0.794252	0.833203	0.846721	0.846721	0.807462	0.846721	0.819133	0.797582	0.811032	-0.935173	-0.941532	-0.904397	-0.960764	-0.96129	-0.959521	-0.952668	0.897827	0.875555	0.908398	0.896472	0.90398	-0.922896	-0.902182	-0.904544	-0.911923	0.850771	-0.882119	-0.912705	-0.899304	-0.876337	-0.924235	-0.90491	-0.896559
SH.MLR.INCD.P3	Incidence of malaria (per 1,000 population at risk)	Incidence of malaria is the number of new cases of malaria in a year per 1,000 population at risk.	Health: Risk factors	Health	-0.819787	-0.916112	-0.819461	-0.80224	-0.797367	-0.702145	-0.788612	-0.788612	-0.83754	-0.722776	-0.774332	-0.774332	-0.738206	-0.774332	-0.788194	-0.788194	-0.750698	-0.788194	-0.724559	-0.740157	-0.753181	0.954856	0.964384	0.96594	0.954864	0.95627	0.953647	0.965181	-0.833271	-0.813144	-0.844334	-0.829834	-0.836954	0.921181	0.837259	0.838809	0.847287	-0.792273	0.869203	0.908986	0.890955	0.850525	0.897968	0.878696	0.872293
[truncated: 48 more columns]

## Sheet: China
	Indicator Name	Description	Topic	Topic group	DC.DAC.USAL.CD	EG.CFT.ACCS.UR.ZS	EN.POP.DNST	EN.URB.LCTY	IT.NET.USER.ZS	NV.IND.TOTL.CN	NV.IND.TOTL.KD	NV.IND.TOTL.KN	NY.ADJ.DKAP.GN.ZS	NY.GDP.MKTP.CN.AD	NY.GDP.MKTP.KD	NY.GDP.MKTP.KN	NY.GDP.MKTP.PP.CD	NY.GDP.MKTP.PP.KD	NY.GDP.PCAP.KD	NY.GDP.PCAP.KN	NY.GDP.PCAP.PP.CD	NY.GDP.PCAP.PP.KD	NY.GNP.MKTP.CN.AD	NY.GNP.MKTP.PP.CD	NY.GNP.PCAP.PP.CD	SH.DTH.IMRT	SH.DTH.MORT	SH.DTH.NMRT	SH.DYN.MORT	SH.DYN.MORT.FE	SH.DYN.MORT.MA	SH.DYN.NMRT	SH.H2O.BASW.RU.ZS	SH.H2O.BASW.UR.ZS	SH.H2O.BASW.ZS	SH.STA.BASS.RU.ZS	SH.STA.BASS.ZS	SH.STA.MMRT	SH.STA.ODFC.RU.ZS	SH.STA.ODFC.UR.ZS	SH.STA.ODFC.ZS	SH.STA.SMSS.UR.ZS	SL.AGR.EMPL.FE.ZS	SL.AGR.EMPL.MA.ZS	SL.AGR.EMPL.ZS	SL.EMP.SELF.FE.ZS	SL.EMP.SELF.MA.ZS	SL.EMP.SELF.ZS	SL.EMP.VULN.FE.ZS
DC.DAC.USAL.CD	Net bilateral aid flows from DAC donors, United States (current US$)	Net bilateral aid flows from DAC donors are the net disbursements of official development assistance (ODA) or official aid from the members of the Development Assistance Committee (DAC). Net disbursements are gross disbursements of grants and loans minus repayments of principal on earlier loans. ODA consists of loans made on concessional terms (with a grant element of at least 25 percent, calcula…	Economic Policy & Debt: Official development assistance	Economic Policy & Debt	1	0.400863	0.364817	0.351947	0.368101	0.323998	0.318063	0.318063	0.316002	0.252497	0.297699	0.297699	0.306925	0.297699	0.313454	0.313454	0.323941	0.313454	0.254247	0.309335	0.326666	-0.490739	-0.500717	-0.496862	-0.531982	-0.537043	-0.528785	-0.541189	0.36742	0.362693	0.437217	0.359411	0.399495	-0.499662	-0.362967	-0.212517	-0.440541	0.343238	-0.392858	-0.38778	-0.388369	-0.457364	-0.46906	-0.463942	-0.459805
EG.CFT.ACCS.UR.ZS	Access to clean fuels and technologies for cooking, urban (% of urban population)	Access to clean fuels and technologies for cooking, urban is the proportion of urban population primarily using clean cooking fuels and technologies for cooking. Under WHO guidelines, kerosene is excluded from clean cooking fuels.	Environment: Energy production & use	Environment	0.400863	1	0.997748	0.996107	0.989286	0.989657	0.99218	0.99218	0.981345	0.976526	0.98773	0.98773	0.988758	0.98773	0.990546	0.990546	0.991365	0.990546	0.976899	0.989149	0.991747	-0.981752	-0.978687	-0.983233	-0.978011	-0.975752	-0.979139	-0.977367	0.997933	0.997548	0.998411	0.997264	0.999462	-0.979761	-0.997572	-0.960118	-0.998166	0.995272	-0.995673	-0.998162	-0.997193	-0.996921	-0.995714	-0.996296	-0.996642
EN.POP.DNST	Population density (people per sq. km of land area)	Population density is midyear population divided by land area in square kilometers. Population is based on the de facto definition of population, which counts all residents regardless of legal status or citizenship--except for refugees not permanently settled in the country of asylum, who are generally considered part of the population of their country of origin. Land area is a country's total ar…	Environment: Density & urbanization	Environment	0.364817	0.997748	1	0.997978	0.98546	0.99015	0.994364	0.994364	0.976502	0.982933	0.992178	0.992178	0.991437	0.992178	0.993853	0.993853	0.992777	0.993853	0.983332	0.991851	0.993173	-0.977879	-0.974327	-0.978352	-0.969707	-0.967184	-0.970955	-0.967875	0.998353	0.998266	0.994672	0.998206	0.998174	-0.973933	-0.998273	-0.967018	-0.994173	0.99645	-0.990955	-0.995073	-0.993481	-0.990829	-0.988877	-0.989772	-0.990397
EN.URB.LCTY	Population in largest city	Population in largest city is the urban population living in the country's largest metropolitan area.	Environment: Density & urbanization	Environment	0.351947	0.996107	0.997978	1	0.991367	0.994614	0.997256	0.997256	0.981451	0.989797	0.996403	0.996403	0.99685	0.996403	0.997541	0.997541	0.997635	0.997541	0.989994	0.997015	0.99777	-0.970779	-0.966643	-0.971528	-0.960759	-0.957862	-0.962191	-0.959168	0.999236	0.999399	0.991651	0.999503	0.997196	-0.965914	-0.999391	-0.976128	-0.990975	0.998196	-0.989771	-0.993863	-0.992342	-0.987481	-0.984988	-0.986115	-0.986885
IT.NET.USER.ZS	Individuals using the Internet (% of population)	Internet users are individuals who have used the Internet (from any location) in the last 3 months. The Internet can be used via a computer, mobile phone, personal digital assistant, games machine, digital TV etc.	Infrastructure: Communications	Infrastructure	0.368101	0.989286	0.98546	0.991367	1	0.994084	0.99357	0.99357	0.994865	0.984999	0.990102	0.990102	0.993181	0.990102	0.991911	0.991911	0.994721	0.991911	0.984953	0.99302	0.994518	-0.951683	-0.946818	-0.955022	-0.946677	-0.943388	-0.948455	-0.947324	0.990955	0.991108	0.982838	0.99117	0.988334	-0.958387	-0.9911	-0.979541	-0.982245	0.991739	-0.986834	-0.988925	-0.988266	-0.983074	-0.980415	-0.981647	-0.982425
NV.IND.TOTL.CN	Industry (including construction), value added (current LCU)	Industry (including construction) corresponds to ISIC divisions 05-43 and includes manufacturing (ISIC divisions 10-33). It comprises value added in mining, manufacturing (also reported as a separate subgroup), construction, electricity, water, and gas. Value added is the net output of a sector after adding up all outputs and subtracting intermediate inputs. It is calculated without making deduct…	Economic Policy & Debt: National accounts: Local currency at current prices: Value added	Economic Policy & Debt	0.323998	0.989657	0.99015	0.994614	0.994084	1	0.99793	0.99793	0.988595	0.994369	0.996715	0.996715	0.997956	0.996715	0.997501	0.997501	0.998379	0.997501	0.994501	0.997992	0.998367	-0.950163	-0.945059	-0.952415	-0.942156	-0.938631	-0.943964	-0.941705	0.993636	0.994023	0.982082	0.994252	0.989508	-0.955788	-0.994002	-0.984802	-0.981293	0.996485	-0.986334	-0.989167	-0.988288	-0.980519	-0.977453	-0.978863	-0.979625
NV.IND.TOTL.KD	Industry (including construction), value added (constant 2015 US$)	Industry (including construction) corresponds to ISIC divisions 05-43 and includes manufacturing (ISIC divisions 10-33). It comprises value added in mining, manufacturing (also reported as a separate subgroup), construction, electricity, water, and gas. Value added is the net output of a sector after adding up all outputs and subtracting intermediate inputs. It is calculated without making deduct…	Economic Policy & Debt: National accounts: US$ at constant 2015 prices: Value added	Economic Policy & Debt	0.318063	0.99218	0.994364	0.997256	0.99357	0.99793	1	1	0.988543	0.995026	0.998973	0.998973	0.998534	0.998973	0.99955	0.99955	0.998671	0.99955	0.995179	0.998601	0.998685	-0.954036	-0.948909	-0.955614	-0.945049	-0.941547	-0.946834	-0.944066	0.99634	0.996742	0.984654	0.996989	0.992229	-0.958093	-0.99672	-0.986861	-0.983844	0.998732	-0.988851	-0.992139	-0.991075	-0.981316	-0.978391	-0.979752	-0.980476
NV.IND.TOTL.KN	Industry (including construction), value added (constant LCU)	Industry (including construction) corresponds to ISIC divisions 05-43 and includes manufacturing (ISIC divisions 10-33). It comprises value added in mining, manufacturing (also reported as a separate subgroup), construction, electricity, water, and gas. Value added is the net output of a sector after adding up all outputs and subtracting intermediate inputs. It is calculated without making deduct…	Economic Policy & Debt: National accounts: Local currency at constant prices: Value added	Economic Policy & Debt	0.318063	0.99218	0.994364	0.997256	0.99357	0.99793	1	1	0.988543	0.995026	0.998973	0.998973	0.998534	0.998973	0.99955	0.99955	0.998671	0.99955	0.995179	0.998601	0.998685	-0.954036	-0.948909	-0.955614	-0.945049	-0.941547	-0.946834	-0.944066	0.99634	0.996742	0.984654	0.996989	0.992229	-0.958093	-0.99672	-0.986861	-0.983844	0.998732	-0.988851	-0.992139	-0.991075	-0.981316	-0.978391	-0.979752	-0.980476
NY.ADJ.DKAP.GN.ZS	Adjusted savings: consumption of fixed capital (% of GNI)	Consumption of fixed capital represents the replacement value of capital used up in the process of production.	Economic Policy & Debt: National accounts: Adjusted savings & income	Economic Policy & Debt	0.316002	0.981345	0.976502	0.981451	0.994865	0.988595	0.988543	0.988543	1	0.979006	0.983025	0.983025	0.986103	0.983025	0.98478	0.98478	0.987572	0.98478	0.978814	0.98573	0.987132	-0.934394	-0.928889	-0.938703	-0.931643	-0.928096	-0.933762	-0.932709	0.98181	0.982017	0.972424	0.982097	0.978421	-0.945819	-0.982006	-0.978258	-0.971841	0.984695	-0.983574	-0.984134	-0.984215	-0.9739	-0.970967	-0.972356	-0.97322
NY.GDP.MKTP.CN.AD	GDP: linked series (current LCU)	GDP is the sum of gross value added by all resident producers in the economy plus any product taxes and minus any subsidies not included in the value of the products. It is calculated without making deductions for depreciation of fabricated assets or for depletion and degradation of natural resources. This series has been linked to produce a consistent time series to counteract breaks in series o…	Economic Policy & Debt: National accounts: Local currency at current prices: Aggregate indicators	Economic Policy & Debt	0.252497	0.976526	0.982933	0.989797	0.984999	0.994369	0.995026	0.995026	0.979006	1	0.997875	0.997875	0.996875	0.997875	0.996545	0.996545	0.994954	0.996545	0.999982	0.996708	0.99471	-0.928425	-0.922041	-0.929459	-0.913197	-0.908935	-0.915335	-0.911338	0.986162	0.987186	0.965246	0.987867	0.977889	-0.931546	-0.987128	-0.994898	-0.963963	0.991285	-0.971343	-0.976067	-0.974552	-0.959734	-0.955283	-0.957294	-0.958488
NY.GDP.MKTP.KD	GDP (constant 2015 US$)	GDP at purchaser's prices is the sum of gross value added by all resident producers in the economy plus any product taxes and minus any subsidies not included in the value of the products. It is calculated without making deductions for depreciation of fabricated assets or for depletion and degradation of natural resources. Data are in constant 2015 prices, expressed in U.S. dollars. Dollar figure…	Economic Policy & Debt: National accounts: US$ at constant 2015 prices: Aggregate indicators	Economic Policy & Debt	0.297699	0.98773	0.992178	0.996403	0.990102	0.996715	0.998973	0.998973	0.983025	0.997875	1	1	0.999004	1	0.999782	0.999782	0.998276	0.999782	0.997998	0.999033	0.998244	-0.947952	-0.942487	-0.948983	-0.93586	-0.932126	-0.937708	-0.934316	0.994353	0.994991	0.979267	0.995407	0.988755	-0.949816	-0.994955	-0.989799	-0.978266	0.997393	-0.983113	-0.987252	-0.985879	-0.974364	-0.970965	-0.972523	-0.973375
NY.GDP.MKTP.KN	GDP (constant LCU)	GDP is the sum of gross value added by all resident producers in the economy plus any product taxes and minus any subsidies not included in the value of the products. It is calculated without making deductions for depreciation of fabricated assets or for depletion and degradation of natural resources. Data are in constant local currency.	Economic Policy & Debt: National accounts: Local currency at constant prices: Aggregate indicators	Economic Policy & Debt	0.297699	0.98773	0.992178	0.996403	0.990102	0.996715	0.998973	0.998973	0.983025	0.997875	1	1	0.999004	1	0.999782	0.999782	0.998276	0.999782	0.997998	0.999033	0.998244	-0.947952	-0.942487	-0.948983	-0.93586	-0.932126	-0.937708	-0.934316	0.994353	0.994991	0.979267	0.995407	0.988755	-0.949816	-0.994955	-0.989799	-0.978266	0.997393	-0.983113	-0.987252	-0.985879	-0.974364	-0.970965	-0.972523	-0.973375
NY.GDP.MKTP.PP.CD	GDP, PPP (current international $)	This indicator provides values for gross domestic product (GDP) expressed in current international dollars, converted by purchasing power parity (PPP) conversion factor. GDP is the sum of gross value added by all resident producers in the country plus any product taxes and minus any subsidies not included in the value of the products. PPP conversion factor is a spatial price deflator and currency…	Economic Policy & Debt: Purchasing power parity	Economic Policy & Debt	0.306925	0.988758	0.991437	0.99685	0.993181	0.997956	0.998534	0.998534	0.986103	0.996875	0.999004	0.999004	1	0.999004	0.99916	0.99916	0.999736	0.99916	0.99694	0.999973	0.999653	-0.950966	-0.945702	-0.952195	-0.9394	-0.935794	-0.941242	-0.938169	0.994938	0.995497	0.98104	0.995856	0.989855	-0.951008	-0.995465	-0.987677	-0.980101	0.997051	-0.98454	-0.988259	-0.987035	-0.97712	-0.9737	-0.975248	-0.976203
NY.GDP.MKTP.PP.KD	GDP, PPP (constant 2021 international $)	PPP GDP is gross domestic product converted to international dollars using purchasing power parity rates. An international dollar has the same purchasing power over GDP as the U.S. dollar has in the United States. GDP is the sum of gross value added by all resident producers in the country plus any product taxes and minus any subsidies not included in the value of the products. It is calculated w…	Economic Policy & Debt: Purchasing power parity	Economic Policy & Debt	0.297699	0.98773	0.992178	0.996403	0.990102	0.996715	0.998973	0.998973	0.983025	0.997875	1	1	0.999004	1	0.999782	0.999782	0.998276	0.999782	0.997998	0.999033	0.998244	-0.947952	-0.942487	-0.948983	-0.93586	-0.932126	-0.937708	-0.934316	0.994353	0.994991	0.979267	0.995407	0.988755	-0.949816	-0.994955	-0.989799	-0.978266	0.997393	-0.983113	-0.987252	-0.985879	-0.974364	-0.970965	-0.972523	-0.973375
NY.GDP.PCAP.KD	GDP per capita (constant 2015 US$)	GDP per capita is gross domestic product divided by midyear population. GDP is the sum of gross value added by all resident producers in the economy plus any product taxes and minus any subsidies not included in the value of the products. It is calculated without making deductions for depreciation of fabricated assets or for depletion and degradation of natural resources. Data are in constant 201…	Economic Policy & Debt: National accounts: US$ at constant 2015 prices: Aggregate indicators	Economic Policy & Debt	0.313454	0.990546	0.993853	0.997541	0.991911	0.997501	0.99955	0.99955	0.98478	0.996545	0.999782	0.999782	0.99916	0.999782	1	1	0.998911	1	0.996698	0.999233	0.998929	-0.952872	-0.947686	-0.954097	-0.942185	-0.938613	-0.943956	-0.940907	0.996041	0.996545	0.982932	0.996867	0.991324	-0.95491	-0.996517	-0.987601	-0.982034	0.998517	-0.98633	-0.990104	-0.988851	-0.978694	-0.975613	-0.977033	-0.977784
NY.GDP.PCAP.KN	GDP per capita (constant LCU)	GDP per capita is gross domestic product divided by midyear population. GDP at purchaser's prices is the sum of gross value added by all resident producers in the economy plus any product taxes and minus any subsidies not included in the value of the products. It is calculated without making deductions for depreciation of fabricated assets or for depletion and degradation of natural resources. Da…	Economic Policy & Debt: National accounts: Local currency at constant prices: Aggregate indicators	Economic Policy & Debt	0.313454	0.990546	0.993853	0.997541	0.991911	0.997501	0.99955	0.99955	0.98478	0.996545	0.999782	0.999782	0.99916	0.999782	1	1	0.998911	1	0.996698	0.999233	0.998929	-0.952872	-0.947686	-0.954097	-0.942185	-0.938613	-0.943956	-0.940907	0.996041	0.996545	0.982932	0.996867	0.991324	-0.95491	-0.996517	-0.987601	-0.982034	0.998517	-0.98633	-0.990104	-0.988851	-0.978694	-0.975613	-0.977033	-0.977784
NY.GDP.PCAP.PP.CD	GDP per capita, PPP (current international $)	This indicator provides per capita values for gross domestic product (GDP) expressed in current international dollars converted by purchasing power parity (PPP) conversion factor. GDP is the sum of gross value added by all resident producers in the country plus any product taxes and minus any subsidies not included in the value of the products. conversion factor is a spatial price deflator and cu…	Economic Policy & Debt: Purchasing power parity	Economic Policy & Debt	0.323941	0.991365	0.992777	0.997635	0.994721	0.998379	0.998671	0.998671	0.987572	0.994954	0.998276	0.998276	0.999736	0.998276	0.998911	0.998911	1	0.998911	0.995052	0.999755	0.999969	-0.955956	-0.951005	-0.957393	-0.945911	-0.942486	-0.947668	-0.944969	0.996317	0.996729	0.984594	0.996985	0.992205	-0.956097	-0.996706	-0.984756	-0.983768	0.997789	-0.987576	-0.990893	-0.9898	-0.981415	-0.978336	-0.979736	-0.980586
NY.GDP.PCAP.PP.KD	GDP per capita, PPP (constant 2021 international $)	GDP per capita based on purchasing power parity (PPP). PPP GDP is gross domestic product converted to international dollars using purchasing power parity rates. An international dollar has the same purchasing power over GDP as the U.S. dollar has in the United States. GDP at purchaser's prices is the sum of gross value added by all resident producers in the country plus any product taxes and minu…	Economic Policy & Debt: Purchasing power parity	Economic Policy & Debt	0.313454	0.990546	0.993853	0.997541	0.991911	0.997501	0.99955	0.99955	0.98478	0.996545	0.999782	0.999782	0.99916	0.999782	1	1	0.998911	1	0.996698	0.999233	0.998929	-0.952872	-0.947686	-0.954097	-0.942185	-0.938613	-0.943956	-0.940907	0.996041	0.996545	0.982932	0.996867	0.991324	-0.95491	-0.996517	-0.987601	-0.982034	0.998517	-0.98633	-0.990104	-0.988851	-0.978694	-0.975613	-0.977033	-0.977784
NY.GNP.MKTP.CN.AD	GNI: linked series (current LCU)	GNI (formerly GNP) is the sum of value added by all resident producers plus any product taxes (less subsidies) not included in the valuation of output plus net receipts of primary income (compensation of employees and property income) from abroad. This series has been linked to produce a consistent time series to counteract breaks in series over time due to changes in base years, source data and …	Economic Policy & Debt: National accounts: Local currency at current prices: Expenditure on GDP	Economic Policy & Debt	0.254247	0.976899	0.983332	0.989994	0.984953	0.994501	0.995179	0.995179	0.978814	0.999982	0.997998	0.997998	0.99694	0.997998	0.996698	0.996698	0.995052	0.996698	1	0.996817	0.994853	-0.929045	-0.9227	-0.930019	-0.913978	-0.909727	-0.9161	-0.912127	0.986443	0.987453	0.965727	0.988124	0.978259	-0.932387	-0.987395	-0.994684	-0.964454	0.991568	-0.971767	-0.97646	-0.974956	-0.960243	-0.955836	-0.957829	-0.959
NY.GNP.MKTP.PP.CD	GNI, PPP (current international $)	This indicator provides values for gross national income (GNI. Formerly GNP) expressed in current international dollars converted by purchasing power parity (PPP) conversion factor. Gross national income is the sum of value added by all resident producers plus any product taxes (less subsidies) not included in the valuation of output plus net receipts of primary income (compensation of employees …	Economic Policy & Debt: Purchasing power parity	Economic Policy & Debt	0.309335	0.989149	0.991851	0.997015	0.99302	0.997992	0.998601	0.998601	0.98573	0.996708	0.999033	0.999033	0.999973	0.999033	0.999233	0.999233	0.999755	0.999233	0.996817	1	0.999729	-0.951766	-0.94656	-0.952915	-0.940397	-0.936809	-0.942217	-0.939172	0.995214	0.995753	0.981596	0.996099	0.990257	-0.952	-0.995723	-0.987225	-0.980672	0.997297	-0.984995	-0.988674	-0.987464	-0.9777	-0.974339	-0.975862	-0.976789
NY.GNP.PCAP.PP.CD	GNI per capita, PPP (current international $)	This indicator provides per capita values for gross national income (GNI. Formerly GNP) expressed in current international dollars converted by purchasing power parity (PPP) conversion factor. GNI is the sum of value added by all resident producers plus any product taxes (less subsidies) not included in the valuation of output plus net receipts of primary income (compensation of employees and pro…	Economic Policy & Debt: Purchasing power parity	Economic Policy & Debt	0.326666	0.991747	0.993173	0.99777	0.994518	0.998367	0.998685	0.998685	0.987132	0.99471	0.998244	0.998244	0.999653	0.998244	0.998929	0.998929	0.999969	0.998929	0.994853	0.999729	1	-0.956812	-0.951925	-0.958163	-0.946975	-0.943573	-0.948707	-0.946039	0.996569	0.99696	0.985161	0.997202	0.9926	-0.957088	-0.996939	-0.984201	-0.984351	0.997992	-0.988013	-0.991289	-0.99021	-0.98201	-0.978995	-0.980367	-0.981189
SH.DTH.IMRT	Number of infant deaths	Number of infants dying before reaching one year of age.	Health: Mortality	Health	-0.490739	-0.981752	-0.977879	-0.970779	-0.951683	-0.950163	-0.954036	-0.954036	-0.934394	-0.928425	-0.947952	-0.947952	-0.950966	-0.947952	-0.952872	-0.952872	-0.955956	-0.952872	-0.929045	-0.951766	-0.956812	1	0.999838	0.99924	0.996189	0.995877	0.996339	0.994309	-0.974441	-0.973193	-0.989268	-0.972363	-0.982942	0.979632	0.973266	0.897094	0.989587	-0.962747	0.970496	0.974536	0.972555	0.987533	0.987896	0.987685	0.98801
SH.DTH.MORT	Number of under-five deaths	Number of children dying before reaching age five.	Health: Mortality	Health	-0.500717	-0.978687	-0.974327	-0.966643	-0.946818	-0.945059	-0.948909	-0.948909	-0.928889	-0.922041	-0.942487	-0.942487	-0.945702	-0.942487	-0.947686	-0.947686	-0.951005	-0.947686	-0.9227	-0.94656	-0.951925	0.999838	1	0.999054	0.99676	0.996621	0.996809	0.994922	-0.970644	-0.969293	-0.987085	-0.968396	-0.979892	0.978515	0.969373	0.889386	0.987478	-0.958308	0.967401	0.971301	0.969348	0.985537	0.986166	0.985835	0.986086
SH.DTH.NMRT	Number of neonatal deaths	Number of neonates dying before reaching 28 days of age.	Health: Mortality	Health	-0.496862	-0.983233	-0.978352	-0.971528	-0.955022	-0.952415	-0.955614	-0.955614	-0.938703	-0.929459	-0.948983	-0.948983	-0.952195	-0.948983	-0.954097	-0.954097	-0.957393	-0.954097	-0.930019	-0.952915	-0.958163	0.99924	0.999054	1	0.996907	0.99653	0.99712	0.995424	-0.974857	-0.973588	-0.990048	-0.972749	-0.983575	0.981498	0.973662	0.899261	0.990378	-0.963859	0.972609	0.97633	0.974477	0.989645	0.990085	0.98985	0.990118
SH.DYN.MORT	Mortality rate, under-5 (per 1,000 live births)	Under-five mortality rate is the probability per 1,000 that a newborn baby will die before reaching age five, if subject to age-specific mortality rates of the specified year.	Health: Mortality	Health	-0.531982	-0.978011	-0.969707	-0.960759	-0.946677	-0.942156	-0.945049	-0.945049	-0.931643	-0.913197	-0.93586	-0.93586	-0.9394	-0.93586	-0.942185	-0.942185	-0.945911	-0.942185	-0.913978	-0.940397	-0.946975	0.996189	0.99676	0.996907	1	0.999939	0.999974	0.999732	-0.966769	-0.965117	-0.987206	-0.963985	-0.977568	0.982405	0.965214	0.881733	0.987876	-0.955435	0.971483	0.973002	0.972032	0.988371	0.990073	0.989325	0.989008
SH.DYN.MORT.FE	Mortality rate, under-5, female (per 1,000 live births)	Under-five mortality rate, female is the probability per 1,000 that a newborn female baby will die before reaching age five, if subject to female age-specific mortality rates of the specified year.	Health: Mortality	Health	-0.537043	-0.975752	-0.967184	-0.957862	-0.943388	-0.938631	-0.941547	-0.941547	-0.928096	-0.908935	-0.932126	-0.932126	-0.935794	-0.932126	-0.938613	-0.938613	-0.942486	-0.938613	-0.909727	-0.936809	-0.943573	0.995877	0.996621	0.99653	0.999939	1	0.999859	0.999661	-0.964062	-0.962349	-0.985476	-0.961176	-0.975317	0.981341	0.962449	0.87674	0.986189	-0.952236	0.968989	0.970513	0.969519	0.986752	0.988574	0.987769	0.987437
SH.DYN.MORT.MA	Mortality rate, under-5, male (per 1,000 live births)	Under-five mortality rate, male is the probability per 1,000 that a newborn male baby will die before reaching age five, if subject to male age-specific mortality rates of the specified year.	Health: Mortality	Health	-0.528785	-0.979139	-0.970955	-0.962191	-0.948455	-0.943964	-0.946834	-0.946834	-0.933762	-0.915335	-0.937708	-0.937708	-0.941242	-0.937708	-0.943956	-0.943956	-0.947668	-0.943956	-0.9161	-0.942217	-0.948707	0.996339	0.996809	0.99712	0.999974	0.999859	1	0.999717	-0.968104	-0.966483	-0.988054	-0.965371	-0.978677	0.983195	0.966578	0.884306	0.988702	-0.956963	0.972692	0.97425	0.973273	0.98919	0.990814	0.990101	0.989806
SH.DYN.NMRT	Mortality rate, neonatal (per 1,000 live births)	Neonatal mortality rate is the number of neonates dying before reaching 28 days of age, per 1,000 live births in a given year.	Health: Mortality	Health	-0.541189	-0.977367	-0.967875	-0.959168	-0.947324	-0.941705	-0.944066	-0.944066	-0.932709	-0.911338	-0.934316	-0.934316	-0.938169	-0.934316	-0.940907	-0.940907	-0.944969	-0.940907	-0.912127	-0.939172	-0.946039	0.994309	0.994922	0.995424	0.999732	0.999661	0.999717	1	-0.965623	-0.963915	-0.986741	-0.962734	-0.976639	0.982677	0.964015	0.880379	0.98747	-0.954573	0.972095	0.973019	0.972296	0.988651	0.990604	0.98976	0.98929
[truncated: 65 more rows]
[truncated: 48 more columns]
