# Supplementary material for: Data-driven nexus between malaria incidence and World Bank indicators in the Mekong River during 2000–2022
Source: PLOS Glob Public Health. 2024 Sep 23;4(9):e0003764. doi: 10.1371/journal.pgph.0003764 (PMC11419363; doi:10.1371/journal.pgph.0003764)
Supplement: S5 Table — (XLSX) [file pgph.0003764.s005.xlsx]

## Sheet: Health
	Indicator Code	Indicator Name	Description	Topic	Topic group	Cambodia	China	Lao PDR	Myanmar	Thailand	Vietnam
SH.DTH.IMRT	SH.DTH.IMRT	Number of infant deaths	Number of infants dying before reaching one year of age.	Health: Mortality	Health	-1.95799	7.2303	25.1374	-21.3363	4.5177	-0.0632962
SH.DTH.MORT	SH.DTH.MORT	Number of under-five deaths	Number of children dying before reaching age five.	Health: Mortality	Health	-2.74779	6.04811	14.3641	-11.2092	6.17464	0.450383
SH.DTH.NMRT	SH.DTH.NMRT	Number of neonatal deaths	Number of neonates dying before reaching 28 days of age.	Health: Mortality	Health	4.774	-4.23607	7.97579	-10.6688	5.25703	-0.204845
SH.DYN.MORT	SH.DYN.MORT	Mortality rate, under-5 (per 1,000 live births)	Under-five mortality rate is the probability per 1,000 that a newborn baby will die before reaching age five, if subject to age-specific mortality rates of the specified year.	Health: Mortality	Health	-3.30433	-2.74743	-17.2032	-2.65274	-11.3195	0.530157
SH.DYN.MORT.FE	SH.DYN.MORT.FE	Mortality rate, under-5, female (per 1,000 live births)	Under-five mortality rate, female is the probability per 1,000 that a newborn female baby will die before reaching age five, if subject to female age-specific mortality rates of the specified year.	Health: Mortality	Health	29.7499	0.574072	-1.53331	-4.17599	1.73556	0.686227
SH.DYN.MORT.MA	SH.DYN.MORT.MA	Mortality rate, under-5, male (per 1,000 live births)	Under-five mortality rate, male is the probability per 1,000 that a newborn male baby will die before reaching age five, if subject to male age-specific mortality rates of the specified year.	Health: Mortality	Health	-17.6631	-0.180156	2.43386	6.14835	2.62154	2.29956
SH.DYN.NMRT	SH.DYN.NMRT	Mortality rate, neonatal (per 1,000 live births)	Neonatal mortality rate is the number of neonates dying before reaching 28 days of age, per 1,000 live births in a given year.	Health: Mortality	Health	-15.2849	2.2684	10.1135	-11.3246	-5.04832	-0.619859
SH.H2O.BASW.RU.ZS	SH.H2O.BASW.RU.ZS	People using at least basic drinking water services, rural (% of rural population)	The percentage of people using at least basic water services. This indicator encompasses both people using basic water services as well as those using safely managed water services. Basic drinking water services is defined as drinking water from an improved source, provided collection time is not more than 30 minutes for a round trip. Improved water sources include piped water, boreholes or tubew…	Health: Disease prevention	Health	-24.6358	2.79944	-2.66208	-7.6723	0.859325	0.24099
SH.H2O.BASW.UR.ZS	SH.H2O.BASW.UR.ZS	People using at least basic drinking water services, urban (% of urban population)	The percentage of people using at least basic water services. This indicator encompasses both people using basic water services as well as those using safely managed water services. Basic drinking water services is defined as drinking water from an improved source, provided collection time is not more than 30 minutes for a round trip. Improved water sources include piped water, boreholes or tubew…	Health: Disease prevention	Health	30.4423	2.9768	-12.996	-6.79331	-4.78073	2.0445
SH.H2O.BASW.ZS	SH.H2O.BASW.ZS	People using at least basic drinking water services (% of population)	The percentage of people using at least basic water services. This indicator encompasses both people using basic water services as well as those using safely managed water services. Basic drinking water services is defined as drinking water from an improved source, provided collection time is not more than 30 minutes for a round trip. Improved water sources include piped water, boreholes or tubew…	Health: Disease prevention	Health	-16.3175	1.29028	-5.50056	-6.96939	0.753779	0.228495
SH.STA.BASS.RU.ZS	SH.STA.BASS.RU.ZS	People using at least basic sanitation services, rural (% of rural population)	The percentage of people using at least basic sanitation services, that is, improved sanitation facilities that are not shared with other households. This indicator encompasses both people using basic sanitation services as well as those using safely managed sanitation services. Improved sanitation facilities include flush/pour flush to piped sewer systems, septic tanks or pit latrines; ventilate…	Health: Disease prevention	Health	-0.754168	2.90017	-1.81756	-3.59489	-2.46547	-0.421263
SH.STA.BASS.ZS	SH.STA.BASS.ZS	People using at least basic sanitation services (% of population)	The percentage of people using at least basic sanitation services, that is, improved sanitation facilities that are not shared with other households. This indicator encompasses both people using basic sanitation services as well as those using safely managed sanitation services. Improved sanitation facilities include flush/pour flush to piped sewer systems, septic tanks or pit latrines; ventilate…	Health: Disease prevention	Health	-0.889907	1.59359	1.85464	-1.46611	-0.891675	-0.662988
SH.STA.MMRT	SH.STA.MMRT	Maternal mortality ratio (modeled estimate, per 100,000 live births)	Maternal mortality ratio is the number of women who die from pregnancy-related causes while pregnant or within 42 days of pregnancy termination per 100,000 live births. The data are estimated with a regression model using information on the proportion of maternal deaths among non-AIDS deaths in women ages 15-49, fertility, birth attendants, and GDP measured using purchasing power parities (PPPs).	Health: Reproductive health	Health	1.47532	0.322816	4.32665	-2.50272	0.216452	1.23566
SH.STA.ODFC.RU.ZS	SH.STA.ODFC.RU.ZS	People practicing open defecation, rural (% of rural population)	People practicing open defecation refers to the percentage of the population defecating in the open, such as in fields, forest, bushes, open bodies of water, on beaches, in other open spaces or disposed of with solid waste.	Health: Risk factors	Health	7.35399	-3.0391	2.90168	3.33575	1.13408	0.0728386
SH.STA.ODFC.UR.ZS	SH.STA.ODFC.UR.ZS	People practicing open defecation, urban (% of urban population)	People practicing open defecation refers to the percentage of the population defecating in the open, such as in fields, forest, bushes, open bodies of water, on beaches, in other open spaces or disposed of with solid waste.	Health: Risk factors	Health	7.84505	11.9012	-30.0517	3.33575	-0.512522	1.35575
SH.STA.ODFC.ZS	SH.STA.ODFC.ZS	People practicing open defecation (% of population)	People practicing open defecation refers to the percentage of the population defecating in the open, such as in fields, forest, bushes, open bodies of water, on beaches, in other open spaces or disposed of with solid waste.	Health: Risk factors	Health	7.00593	-1.62425	-1.19065	2.68427	0.0421054	0.341898
SH.STA.SMSS.UR.ZS	SH.STA.SMSS.UR.ZS	People using safely managed sanitation services, urban (% of urban population)	The percentage of people using improved sanitation facilities that are not shared with other households and where excreta are safely disposed of in situ or transported and treated offsite. Improved sanitation facilities include flush/pour flush to piped sewer systems, septic tanks or pit latrines: ventilated improved pit latrines, compositing toilets or pit latrines with slabs.	Health: Disease prevention	Health	-0.496901	0.317277	-15.723	-31.9914	5.83103	1.54466
SP.DYN.AMRT.FE	SP.DYN.AMRT.FE	Mortality rate, adult, female (per 1,000 female adults)	Adult mortality rate, female, is the probability of dying between the ages of 15 and 60--that is, the probability of a 15-year-old female dying before reaching age 60, if subject to age-specific mortality rates of the specified year between those ages.	Health: Mortality	Health	-15.0565	7.12988	23.8889	-5.88125	2.44852	-0.338119
SP.DYN.CBRT.IN	SP.DYN.CBRT.IN	Birth rate, crude (per 1,000 people)	Crude birth rate indicates the number of live births occurring during the year, per 1,000 population estimated at midyear. Subtracting the crude death rate from the crude birth rate provides the rate of natural increase, which is equal to the rate of population change in the absence of migration.	Health: Population: Dynamics	Health	4.35862	0.130075	-11.9965	5.11661	-4.39098	0.242238
SP.DYN.IMRT.FE.IN	SP.DYN.IMRT.FE.IN	Mortality rate, infant, female (per 1,000 live births)	Infant mortality rate, female is the number of female infants dying before reaching one year of age, per 1,000 female live births in a given year.	Health: Mortality	Health	16.3911	-2.96988	14.7447	-1.94979	-13.0721	-0.727841
SP.DYN.IMRT.IN	SP.DYN.IMRT.IN	Mortality rate, infant (per 1,000 live births)	Infant mortality rate is the number of infants dying before reaching one year of age, per 1,000 live births in a given year.	Health: Mortality	Health	-4.11938	-0.760998	-12.8887	6.97467	5.50795	0.227849
SP.DYN.IMRT.MA.IN	SP.DYN.IMRT.MA.IN	Mortality rate, infant, male (per 1,000 live births)	Infant mortality rate, male is the number of male infants dying before reaching one year of age, per 1,000 male live births in a given year.	Health: Mortality	Health	-18.7004	9.05402	-2.90019	5.97558	9.67256	2.89614
SP.DYN.LE00.FE.IN	SP.DYN.LE00.FE.IN	Life expectancy at birth, female (years)	Life expectancy at birth indicates the number of years a newborn infant would live if prevailing patterns of mortality at the time of its birth were to stay the same throughout its life.	Health: Mortality	Health	-13.462	1.84986	22.8663	-6.59872	-2.65161	0.23121
SP.DYN.LE00.IN	SP.DYN.LE00.IN	Life expectancy at birth, total (years)	Life expectancy at birth indicates the number of years a newborn infant would live if prevailing patterns of mortality at the time of its birth were to stay the same throughout its life.	Health: Mortality	Health	-1.96554	0.156019	10.8718	-5.14059	-1.10755	-0.857434
SP.DYN.LE00.MA.IN	SP.DYN.LE00.MA.IN	Life expectancy at birth, male (years)	Life expectancy at birth indicates the number of years a newborn infant would live if prevailing patterns of mortality at the time of its birth were to stay the same throughout its life.	Health: Mortality	Health	2.79505	-1.716	-2.39511	-5.22573	2.78226	-1.48285
SP.DYN.TO65.FE.ZS	SP.DYN.TO65.FE.ZS	Survival to age 65, female (% of cohort)	Survival to age 65 refers to the percentage of a cohort of newborn infants that would survive to age 65, if subject to age specific mortality rates of the specified year.	Health: Mortality	Health	-7.72403	9.34362	16.6561	-5.32583	6.86612	-0.560212
SP.DYN.TO65.MA.ZS	SP.DYN.TO65.MA.ZS	Survival to age 65, male (% of cohort)	Survival to age 65 refers to the percentage of a cohort of newborn infants that would survive to age 65, if subject to age specific mortality rates of the specified year.	Health: Mortality	Health	-1.73473	4.17609	-7.41751	-1.13479	-3.58586	1.93556
SP.POP.0004.FE.5Y	SP.POP.0004.FE.5Y	Population ages 00-04, female (% of female population)	Female population between the ages 0 to 4 as a percentage of the total female population.	Health: Population: Structure	Health	-2.14127	-3.93562	-11.3322	-7.72395	-1.65235	0.63436
SP.POP.0004.MA.5Y	SP.POP.0004.MA.5Y	Population ages 00-04, male (% of male population)	Male population between the ages 0 to 4 as a percentage of the total male population.	Health: Population: Structure	Health	14.4934	-3.78399	-12.1974	-8.23819	-2.88436	0.855173
SP.POP.0014.FE.ZS	SP.POP.0014.FE.ZS	Population ages 0-14, female (% of female population)	Female population between the ages 0 to 14 as a percentage of the total female population. Population is based on the de facto definition of population.	Health: Population: Structure	Health	-19.133	0.634452	-1.55657	-2.9012	-1.51284	-0.740435
SP.POP.0014.MA.ZS	SP.POP.0014.MA.ZS	Population ages 0-14, male (% of male population)	Male population between the ages 0 to 14 as a percentage of the total male population. Population is based on the de facto definition of population.	Health: Population: Structure	Health	-14.6183	-0.141752	4.73593	-2.7827	-1.88907	-0.866472
SP.POP.0014.TO.ZS	SP.POP.0014.TO.ZS	Population ages 0-14 (% of total population)	Population between the ages 0 to 14 as a percentage of the total population. Population is based on the de facto definition of population.	Health: Population: Structure	Health	-16.8622	0.239563	1.67982	-2.84279	-1.69935	-0.803316
SP.POP.1014.FE.5Y	SP.POP.1014.FE.5Y	Population ages 10-14, female (% of female population)	Female population between the ages 10 to 14 as a percentage of the total female population.	Health: Population: Structure	Health	2.84305	-0.720253	7.25197	11.3313	2.49946	-0.828601
SP.POP.1014.MA.5Y	SP.POP.1014.MA.5Y	Population ages 10-14, male (% of male population)	Male population between the ages 10 to 14 as a percentage of the total male population.	Health: Population: Structure	Health	9.42623	-1.24298	-2.05997	14.4377	-2.38354	-1.00603
SP.POP.1519.FE.5Y	SP.POP.1519.FE.5Y	Population ages 15-19, female (% of female population)	Female population between the ages 15 to 19 as a percentage of the total female population.	Health: Population: Structure	Health	-1.48953	-3.27218	0.53808	12.1283	3.76208	0.664583
SP.POP.1519.MA.5Y	SP.POP.1519.MA.5Y	Population ages 15-19, male (% of male population)	Male population between the ages 15 to 19 as a percentage of the total male population.	Health: Population: Structure	Health	2.91143	-1.87374	-1.81388	12.227	-0.791268	0.66344
SP.POP.5559.FE.5Y	SP.POP.5559.FE.5Y	Population ages 55-59, female (% of female population)	Female population between the ages 55 to 59 as a percentage of the total female population.	Health: Population: Structure	Health	20.6507	-0.813325	13.8249	-3.686	0.243936	-2.46737
SP.POP.5559.MA.5Y	SP.POP.5559.MA.5Y	Population ages 55-59, male (% of male population)	Male population between the ages 55 to 59 as a percentage of the total male population.	Health: Population: Structure	Health	8.68773	-1.0022	-0.97046	-5.43933	1.26798	-1.62937
SP.POP.6064.FE.5Y	SP.POP.6064.FE.5Y	Population ages 60-64, female (% of female population)	Female population between the ages 60 to 64 as a percentage of the total female population.	Health: Population: Structure	Health	28.5977	-4.15566	-13.4833	-17.1071	-1.4542	-0.339691
SP.POP.6569.FE.5Y	SP.POP.6569.FE.5Y	Population ages 65-69, female (% of female population)	Female population between the ages 65 to 69 as a percentage of the total female population.	Health: Population: Structure	Health	4.45086	-6.02923	4.26476	-9.51091	-0.366562	0.151421
SP.POP.6569.MA.5Y	SP.POP.6569.MA.5Y	Population ages 65-69, male (% of male population)	Male population between the ages 65 to 69 as a percentage of the total male population.	Health: Population: Structure	Health	19.2198	10.648	-2.39053	33.041	-2.60788	-0.370095
SP.POP.65UP.FE.IN	SP.POP.65UP.FE.IN	Population ages 65 and above, female	Female population 65 years of age or older. Population is based on the de facto definition of population, which counts all residents regardless of legal status or citizenship.	Health: Population: Structure	Health	-8.84512	3.47638	1.68352	-31.4066	2.46783	2.73718
SP.POP.80UP.FE.5Y	SP.POP.80UP.FE.5Y	Population ages 80 and above, female (% of female population)	Female population between the ages 80 and above as a percentage of the total female population.	Health: Population: Structure	Health	-22.1335	-10.2198	7.61265	8.36067	-2.46226	1.33689
SP.POP.80UP.MA.5Y	SP.POP.80UP.MA.5Y	Population ages 80 and above, male (% of male population)	Male population between the ages 80 and above as a percentage of the total male population.	Health: Population: Structure	Health	-0.441959	-7.56909	-7.92271	-9.08149	0.746822	3.23614
SP.POP.DPND.YG	SP.POP.DPND.YG	Age dependency ratio, young (% of working-age population)	Age dependency ratio, young, is the ratio of younger dependents--people younger than 15--to the working-age population--those ages 15-64. Data are shown as the proportion of dependents per 100 working-age population.	Health: Population: Dynamics	Health	-12.8814	4.47103	0.835972	-5.97504	-1.40364	-0.242894
SP.POP.TOTL	SP.POP.TOTL	Population, total	Total population is based on the de facto definition of population, which counts all residents regardless of legal status or citizenship. The values shown are midyear estimates.	Health: Population: Structure	Health	-21.1062	4.70488	3.30791	5.95277	-1.41929	-0.522854
SP.POP.TOTL.FE.IN	SP.POP.TOTL.FE.IN	Population, female	Female population is based on the de facto definition of population, which counts all female residents regardless of legal status or citizenship.	Health: Population: Structure	Health	-21.9065	4.47047	3.41955	5.80256	-1.16503	-0.606854
SP.POP.TOTL.FE.ZS	SP.POP.TOTL.FE.ZS	Population, female (% of total population)	Female population is the percentage of the population that is female. Population is based on the de facto definition of population, which counts all residents regardless of legal status or citizenship.	Health: Population: Structure	Health	-4.52084	-4.3723	0.695898	6.40392	0.799626	-1.28446
SP.POP.TOTL.MA.IN	SP.POP.TOTL.MA.IN	Population, male	Male population is based on the de facto definition of population, which counts all male residents regardless of legal status or citizenship.	Health: Population: Structure	Health	-20.3127	4.91656	3.20743	6.11572	-1.75152	-0.443274
SP.POP.TOTL.MA.ZS	SP.POP.TOTL.MA.ZS	Population, male (% of total population)	Male population is the percentage of the population that is male. Population is based on the de facto definition of population, which counts all residents regardless of legal status or citizenship.	Health: Population: Structure	Health	4.7491	4.37247	-0.21181	-6.26734	-0.790127	1.28341

## Sheet: Economic Policy & Debt
	Indicator Code	Indicator Name	Description	Topic	Topic group	Cambodia	China	Lao PDR	Myanmar	Thailand	Vietnam
NY.GDP.MKTP.KD	NY.GDP.MKTP.KD	GDP (constant 2015 US$)	GDP at purchaser's prices is the sum of gross value added by all resident producers in the economy plus any product taxes and minus any subsidies not included in the value of the products. It is calculated without making deductions for depreciation of fabricated assets or for depletion and degradation of natural resources. Data are in constant 2015 prices, expressed in U.S. dollars. Dollar figure…	Economic Policy & Debt: National accounts: US$ at constant 2015 prices: Aggregate indicators	Economic Policy & Debt	4.1881	13.2926	-28.0332	-67.4721	-0.733459	-12.0591
NY.GDP.MKTP.KN	NY.GDP.MKTP.KN	GDP (constant LCU)	GDP is the sum of gross value added by all resident producers in the economy plus any product taxes and minus any subsidies not included in the value of the products. It is calculated without making deductions for depreciation of fabricated assets or for depletion and degradation of natural resources. Data are in constant local currency.	Economic Policy & Debt: National accounts: Local currency at constant prices: Aggregate indicators	Economic Policy & Debt	4.1881	13.2926	-28.0332	-67.4721	-0.733459	-12.0591
NY.GDP.PCAP.KD	NY.GDP.PCAP.KD	GDP per capita (constant 2015 US$)	GDP per capita is gross domestic product divided by midyear population. GDP is the sum of gross value added by all resident producers in the economy plus any product taxes and minus any subsidies not included in the value of the products. It is calculated without making deductions for depreciation of fabricated assets or for depletion and degradation of natural resources. Data are in constant 201…	Economic Policy & Debt: National accounts: US$ at constant 2015 prices: Aggregate indicators	Economic Policy & Debt	-3.9035	-17.7402	21.6636	64.9188	-1.41234	9.82064
NY.GDP.PCAP.KN	NY.GDP.PCAP.KN	GDP per capita (constant LCU)	GDP per capita is gross domestic product divided by midyear population. GDP at purchaser's prices is the sum of gross value added by all resident producers in the economy plus any product taxes and minus any subsidies not included in the value of the products. It is calculated without making deductions for depreciation of fabricated assets or for depletion and degradation of natural resources. Da…	Economic Policy & Debt: National accounts: Local currency at constant prices: Aggregate indicators	Economic Policy & Debt	-3.9035	-17.7402	21.6636	64.9188	-1.41234	9.82064
NY.GDP.PCAP.PP.KD	NY.GDP.PCAP.PP.KD	GDP per capita, PPP (constant 2021 international $)	GDP per capita based on purchasing power parity (PPP). PPP GDP is gross domestic product converted to international dollars using purchasing power parity rates. An international dollar has the same purchasing power over GDP as the U.S. dollar has in the United States. GDP at purchaser's prices is the sum of gross value added by all resident producers in the country plus any product taxes and minu…	Economic Policy & Debt: Purchasing power parity	Economic Policy & Debt	-3.9035	-17.7402	21.6636	64.9188	-1.41234	9.82064
NY.GDP.PCAP.PP.CD	NY.GDP.PCAP.PP.CD	GDP per capita, PPP (current international $)	This indicator provides per capita values for gross domestic product (GDP) expressed in current international dollars converted by purchasing power parity (PPP) conversion factor. GDP is the sum of gross value added by all resident producers in the country plus any product taxes and minus any subsidies not included in the value of the products. conversion factor is a spatial price deflator and cu…	Economic Policy & Debt: Purchasing power parity	Economic Policy & Debt	45.7115	-11.0484	-65.4477	-53.2928	189.539	-11.7265
NY.GDP.MKTP.PP.KD	NY.GDP.MKTP.PP.KD	GDP, PPP (constant 2021 international $)	PPP GDP is gross domestic product converted to international dollars using purchasing power parity rates. An international dollar has the same purchasing power over GDP as the U.S. dollar has in the United States. GDP is the sum of gross value added by all resident producers in the country plus any product taxes and minus any subsidies not included in the value of the products. It is calculated w…	Economic Policy & Debt: Purchasing power parity	Economic Policy & Debt	4.1881	13.2926	-28.0332	-67.4721	-0.733459	-12.0591
NY.GDP.MKTP.PP.CD	NY.GDP.MKTP.PP.CD	GDP, PPP (current international $)	This indicator provides values for gross domestic product (GDP) expressed in current international dollars, converted by purchasing power parity (PPP) conversion factor. GDP is the sum of gross value added by all resident producers in the country plus any product taxes and minus any subsidies not included in the value of the products. PPP conversion factor is a spatial price deflator and currency…	Economic Policy & Debt: Purchasing power parity	Economic Policy & Debt	-168.977	-123.516	78.677	199.384	-565.987	147.003
NY.GDP.MKTP.CN.AD	NY.GDP.MKTP.CN.AD	GDP: linked series (current LCU)	GDP is the sum of gross value added by all resident producers in the economy plus any product taxes and minus any subsidies not included in the value of the products. It is calculated without making deductions for depreciation of fabricated assets or for depletion and degradation of natural resources. This series has been linked to produce a consistent time series to counteract breaks in series o…	Economic Policy & Debt: National accounts: Local currency at current prices: Aggregate indicators	Economic Policy & Debt	121.707	173.57	-4.81561	-240.532	343.309	-134.621
NY.GNP.PCAP.PP.CD	NY.GNP.PCAP.PP.CD	GNI per capita, PPP (current international $)	This indicator provides per capita values for gross national income (GNI. Formerly GNP) expressed in current international dollars converted by purchasing power parity (PPP) conversion factor. GNI is the sum of value added by all resident producers plus any product taxes (less subsidies) not included in the valuation of output plus net receipts of primary income (compensation of employees and pro…	Economic Policy & Debt: Purchasing power parity	Economic Policy & Debt	-30.6361	27.9509	-4.7394	-130.119	-151.556	-10.7397
NY.GNP.MKTP.PP.CD	NY.GNP.MKTP.PP.CD	GNI, PPP (current international $)	This indicator provides values for gross national income (GNI. Formerly GNP) expressed in current international dollars converted by purchasing power parity (PPP) conversion factor. Gross national income is the sum of value added by all resident producers plus any product taxes (less subsidies) not included in the valuation of output plus net receipts of primary income (compensation of employees …	Economic Policy & Debt: Purchasing power parity	Economic Policy & Debt	148.548	116.446	6.65093	-8.02034	527.495	-115.47
NY.GNP.MKTP.CN.AD	NY.GNP.MKTP.CN.AD	GNI: linked series (current LCU)	GNI (formerly GNP) is the sum of value added by all resident producers plus any product taxes (less subsidies) not included in the valuation of output plus net receipts of primary income (compensation of employees and property income) from abroad. This series has been linked to produce a consistent time series to counteract breaks in series over time due to changes in base years, source data and …	Economic Policy & Debt: National accounts: Local currency at current prices: Expenditure on GDP	Economic Policy & Debt	-118.422	-181.279	7.90524	239.184	-335.838	132.723
NV.IND.TOTL.KD	NV.IND.TOTL.KD	Industry (including construction), value added (constant 2015 US$)	Industry (including construction) corresponds to ISIC divisions 05-43 and includes manufacturing (ISIC divisions 10-33). It comprises value added in mining, manufacturing (also reported as a separate subgroup), construction, electricity, water, and gas. Value added is the net output of a sector after adding up all outputs and subtracting intermediate inputs. It is calculated without making deduct…	Economic Policy & Debt: National accounts: US$ at constant 2015 prices: Value added	Economic Policy & Debt	-0.691427	8.48211	0.825571	-1.21113	-1.27435	-0.272846
NV.IND.TOTL.KN	NV.IND.TOTL.KN	Industry (including construction), value added (constant LCU)	Industry (including construction) corresponds to ISIC divisions 05-43 and includes manufacturing (ISIC divisions 10-33). It comprises value added in mining, manufacturing (also reported as a separate subgroup), construction, electricity, water, and gas. Value added is the net output of a sector after adding up all outputs and subtracting intermediate inputs. It is calculated without making deduct…	Economic Policy & Debt: National accounts: Local currency at constant prices: Value added	Economic Policy & Debt	-0.691427	8.48211	0.825571	-1.21113	-1.27435	-0.272846
NV.IND.TOTL.CN	NV.IND.TOTL.CN	Industry (including construction), value added (current LCU)	Industry (including construction) corresponds to ISIC divisions 05-43 and includes manufacturing (ISIC divisions 10-33). It comprises value added in mining, manufacturing (also reported as a separate subgroup), construction, electricity, water, and gas. Value added is the net output of a sector after adding up all outputs and subtracting intermediate inputs. It is calculated without making deduct…	Economic Policy & Debt: National accounts: Local currency at current prices: Value added	Economic Policy & Debt	1.58682	0.114678	1.69632	7.99958	1.54359	0.136212
DC.DAC.USAL.CD	DC.DAC.USAL.CD	Net bilateral aid flows from DAC donors, United States (current US$)	Net bilateral aid flows from DAC donors are the net disbursements of official development assistance (ODA) or official aid from the members of the Development Assistance Committee (DAC). Net disbursements are gross disbursements of grants and loans minus repayments of principal on earlier loans. ODA consists of loans made on concessional terms (with a grant element of at least 25 percent, calcula…	Economic Policy & Debt: Official development assistance	Economic Policy & Debt	-0.0832673	-0.359251	-2.88014	-0.128313	0.0421431	-0.0882903
NY.ADJ.DKAP.GN.ZS	NY.ADJ.DKAP.GN.ZS	Adjusted savings: consumption of fixed capital (% of GNI)	Consumption of fixed capital represents the replacement value of capital used up in the process of production.	Economic Policy & Debt: National accounts: Adjusted savings & income	Economic Policy & Debt	0.124024	-4.63077	0.171541	-3.72029	-0.248627	-0.77835

## Sheet: Social Protection & Labor
	Indicator Code	Indicator Name	Description	Topic	Topic group	Cambodia	China	Lao PDR	Myanmar	Thailand	Vietnam
SL.AGR.EMPL.ZS	SL.AGR.EMPL.ZS	Employment in agriculture (% of total employment) (modeled ILO estimate)	Employment is defined as persons of working age who were engaged in any activity to produce goods or provide services for pay or profit, whether at work during the reference period or not at work due to temporary absence from a job, or to working-time arrangement. The agriculture sector consists of activities in agriculture, hunting, forestry and fishing, in accordance with division 1 (ISIC 2) or…	Social Protection & Labor: Economic activity	Social Protection & Labor	272.186	2582.5	5633.57	-196.98	-657.856	-328.693
SL.AGR.EMPL.FE.ZS	SL.AGR.EMPL.FE.ZS	Employment in agriculture, female (% of female employment) (modeled ILO estimate)	Employment is defined as persons of working age who were engaged in any activity to produce goods or provide services for pay or profit, whether at work during the reference period or not at work due to temporary absence from a job, or to working-time arrangement. The agriculture sector consists of activities in agriculture, hunting, forestry and fishing, in accordance with division 1 (ISIC 2) or…	Social Protection & Labor: Economic activity	Social Protection & Labor	-129.872	-1189.25	-2743.76	80.1154	336.645	164.487
SL.AGR.EMPL.MA.ZS	SL.AGR.EMPL.MA.ZS	Employment in agriculture, male (% of male employment) (modeled ILO estimate)	Employment is defined as persons of working age who were engaged in any activity to produce goods or provide services for pay or profit, whether at work during the reference period or not at work due to temporary absence from a job, or to working-time arrangement. The agriculture sector consists of activities in agriculture, hunting, forestry and fishing, in accordance with division 1 (ISIC 2) or…	Social Protection & Labor: Economic activity	Social Protection & Labor	-143.492	-1427.14	-2839.74	105.996	318.804	165.507
SL.SRV.EMPL.ZS	SL.SRV.EMPL.ZS	Employment in services (% of total employment) (modeled ILO estimate)	Employment is defined as persons of working age who were engaged in any activity to produce goods or provide services for pay or profit, whether at work during the reference period or not at work due to temporary absence from a job, or to working-time arrangement. The services sector consists of wholesale and retail trade and restaurants and hotels; transport, storage, and communications; financi…	Social Protection & Labor: Economic activity	Social Protection & Labor	-75.9795	1538.32	3291.51	-315.241	-540.108	-51.748
SL.SRV.EMPL.FE.ZS	SL.SRV.EMPL.FE.ZS	Employment in services, female (% of female employment) (modeled ILO estimate)	Employment is defined as persons of working age who were engaged in any activity to produce goods or provide services for pay or profit, whether at work during the reference period or not at work due to temporary absence from a job, or to working-time arrangement. The services sector consists of wholesale and retail trade and restaurants and hotels; transport, storage, and communications; financi…	Social Protection & Labor: Economic activity	Social Protection & Labor	36.3416	-864.677	-1720.69	151.552	300.149	30.4047
SL.SRV.EMPL.MA.ZS	SL.SRV.EMPL.MA.ZS	Employment in services, male (% of male employment) (modeled ILO estimate)	Employment is defined as persons of working age who were engaged in any activity to produce goods or provide services for pay or profit, whether at work during the reference period or not at work due to temporary absence from a job, or to working-time arrangement. The services sector consists of wholesale and retail trade and restaurants and hotels; transport, storage, and communications; financi…	Social Protection & Labor: Economic activity	Social Protection & Labor	38.5154	-673.218	-1529.76	142.423	237.669	22.324
SL.GDP.PCAP.EM.KD	SL.GDP.PCAP.EM.KD	GDP per person employed (constant 2021 PPP $)	GDP per person employed is gross domestic product (GDP) divided by total employment in the economy. Purchasing power parity (PPP) GDP is GDP converted to 2021 constant international dollars using PPP rates. An international dollar has the same purchasing power over GDP that a U.S. dollar has in the United States.	Social Protection & Labor: Economic activity	Social Protection & Labor	0.0772319	13.8955	23.2472	-8.46531	-0.814573	0.838145
SL.EMP.SELF.FE.ZS	SL.EMP.SELF.FE.ZS	Self-employed, female (% of female employment) (modeled ILO estimate)	Self-employed workers are those workers who, working on their own account or with one or a few partners or in cooperative, hold the type of jobs defined as a "self-employment jobs." i.e. jobs where the remuneration is directly dependent upon the profits derived from the goods and services produced. Self-employed workers include four sub-categories of employers, own-account workers, members of pro…	Social Protection & Labor: Economic activity	Social Protection & Labor	-42886.1	-687777	-5605.78	4608.8	-3632.81	-209344
SL.EMP.SELF.MA.ZS	SL.EMP.SELF.MA.ZS	Self-employed, male (% of male employment) (modeled ILO estimate)	Self-employed workers are those workers who, working on their own account or with one or a few partners or in cooperative, hold the type of jobs defined as a "self-employment jobs." i.e. jobs where the remuneration is directly dependent upon the profits derived from the goods and services produced. Self-employed workers include four sub-categories of employers, own-account workers, members of pro…	Social Protection & Labor: Economic activity	Social Protection & Labor	-98990.9	-864002	-8382.54	-294908	9051.5	-78752.1
SL.EMP.SELF.ZS	SL.EMP.SELF.ZS	Self-employed, total (% of total employment) (modeled ILO estimate)	Self-employed workers are those workers who, working on their own account or with one or a few partners or in cooperative, hold the type of jobs defined as a "self-employment jobs." i.e. jobs where the remuneration is directly dependent upon the profits derived from the goods and services produced. Self-employed workers include four sub-categories of employers, own-account workers, members of pro…	Social Protection & Labor: Economic activity	Social Protection & Labor	87549	647016	4627.81	53140.8	-65203.8	221968
SL.EMP.VULN.FE.ZS	SL.EMP.VULN.FE.ZS	Vulnerable employment, female (% of female employment) (modeled ILO estimate)	Vulnerable employment is contributing family workers and own-account workers as a percentage of total employment.	Social Protection & Labor: Economic activity	Social Protection & Labor	73.3396	-468.047	4567.24	79.875	-151.054	346.159
SL.EMP.VULN.MA.ZS	SL.EMP.VULN.MA.ZS	Vulnerable employment, male (% of male employment) (modeled ILO estimate)	Vulnerable employment is contributing family workers and own-account workers as a percentage of total employment.	Social Protection & Labor: Economic activity	Social Protection & Labor	171.109	-796.433	9740.46	3.22583	-88.5822	410.128
SL.EMP.VULN.ZS	SL.EMP.VULN.ZS	Vulnerable employment, total (% of total employment) (modeled ILO estimate)	Vulnerable employment is contributing family workers and own-account workers as a percentage of total employment.	Social Protection & Labor: Economic activity	Social Protection & Labor	-256.401	1019.1	-14404.5	-34.8072	228.923	-758.323
SL.EMP.WORK.FE.ZS	SL.EMP.WORK.FE.ZS	Wage and salaried workers, female (% of female employment) (modeled ILO estimate)	Wage and salaried workers (employees) are those workers who hold the type of jobs defined as "paid employment jobs," where the incumbents hold explicit (written or oral) or implicit employment contracts that give them a basic remuneration that is not directly dependent upon the revenue of the unit for which they work.	Social Protection & Labor: Economic activity	Social Protection & Labor	-42832.6	-688907	-1240.62	4869.33	-3604.3	-208889
SL.EMP.WORK.MA.ZS	SL.EMP.WORK.MA.ZS	Wage and salaried workers, male (% of male employment) (modeled ILO estimate)	Wage and salaried workers (employees) are those workers who hold the type of jobs defined as "paid employment jobs," where the incumbents hold explicit (written or oral) or implicit employment contracts that give them a basic remuneration that is not directly dependent upon the revenue of the unit for which they work.	Social Protection & Labor: Economic activity	Social Protection & Labor	-98844.5	-865831	992.101	-294648	9084.47	-78234
SL.EMP.WORK.ZS	SL.EMP.WORK.ZS	Wage and salaried workers, total (% of total employment) (modeled ILO estimate)	Wage and salaried workers (employees) are those workers who hold the type of jobs defined as "paid employment jobs," where the incumbents hold explicit (written or oral) or implicit employment contracts that give them a basic remuneration that is not directly dependent upon the revenue of the unit for which they work.	Social Protection & Labor: Economic activity	Social Protection & Labor	87336.6	649709	-9226.33	52686.6	-65271.2	220993

## Sheet: Environment
	Indicator Code	Indicator Name	Description	Topic	Topic group	Cambodia	China	Lao PDR	Myanmar	Thailand	Vietnam
EN.URB.LCTY	EN.URB.LCTY	Population in largest city	Population in largest city is the urban population living in the country's largest metropolitan area.	Environment: Density & urbanization	Environment	5.16814	10.7281	1.8213	-39.7912	6.0263	2.40921
SP.RUR.TOTL.ZS	SP.RUR.TOTL.ZS	Rural population (% of total population)	Rural population refers to people living in rural areas as defined by national statistical offices. It is calculated as the difference between total population and urban population.	Environment: Density & urbanization	Environment	-6.23648e+13	-16.9896	-1.8095e+14	-2.22923e+13	-4.91986	-1.31881e+13
SP.URB.TOTL	SP.URB.TOTL	Urban population	Urban population refers to people living in urban areas as defined by national statistical offices. It is calculated using World Bank population estimates and urban ratios from the United Nations World Urbanization Prospects. Aggregation of urban and rural population may not add up to total population because of different country coverages.	Environment: Density & urbanization	Environment	-4.10995	-48.9415	-27.5689	-206.257	-8.46048	-81.1826
SP.URB.TOTL.IN.ZS	SP.URB.TOTL.IN.ZS	Urban population (% of total population)	Urban population refers to people living in urban areas as defined by national statistical offices. The data are collected and smoothed by United Nations Population Division.	Environment: Density & urbanization	Environment	-6.23648e+13	16.9896	-1.8095e+14	-2.22923e+13	4.91986	-1.31881e+13
EG.CFT.ACCS.UR.ZS	EG.CFT.ACCS.UR.ZS	Access to clean fuels and technologies for cooking, urban (% of urban population)	Access to clean fuels and technologies for cooking, urban is the proportion of urban population primarily using clean cooking fuels and technologies for cooking. Under WHO guidelines, kerosene is excluded from clean cooking fuels.	Environment: Energy production & use	Environment	6.80784	-14.044	4.4114	12.9244	-3.44064	-8.78984
EN.POP.DNST	EN.POP.DNST	Population density (people per sq. km of land area)	Population density is midyear population divided by land area in square kilometers. Population is based on the de facto definition of population, which counts all residents regardless of legal status or citizenship--except for refugees not permanently settled in the country of asylum, who are generally considered part of the population of their country of origin. Land area is a country's total ar…	Environment: Density & urbanization	Environment	-8.29145	18.0663	15.5733	85.2565	-4.69402	2.05147

## Sheet: Private Sector & Trade
	Indicator Code	Indicator Name	Description	Topic	Topic group	Cambodia	China	Lao PDR	Myanmar	Thailand	Vietnam
TM.VAL.MRCH.R1.ZS	TM.VAL.MRCH.R1.ZS	Merchandise imports from low- and middle-income economies in East Asia & Pacific (% of total merchandise imports)	Merchandise imports from low- and middle-income economies in East Asia and Pacific are the sum of merchandise imports by the reporting economy from low- and middle-income economies in the East Asia and Pacific region according to the World Bank classification of economies. Data are expressed as a percentage of total merchandise imports by the economy. Data are computed only if at least half of th…	Private Sector & Trade: Imports	Private Sector & Trade	-0.286078	-0.395424	-0.269195	-0.568042	-0.353466	-0.371349
TM.VAL.MRCH.WR.ZS	TM.VAL.MRCH.WR.ZS	Merchandise imports from low- and middle-income economies within region (% of total merchandise imports)	Merchandise imports from low- and middle-income economies within region are the sum of merchandise imports by the reporting economy from other low- and middle-income economies in the same World Bank region according to the World Bank classification of economies. Data are as a percentage of total merchandise imports by the economy. Data are computed only if at least half of the economies in the pa…	Private Sector & Trade: Imports	Private Sector & Trade	-0.286078	-0.395424	-0.269195	-0.568042	-0.353466	-0.371349

## Sheet: Infrastructure
	Indicator Code	Indicator Name	Description	Topic	Topic group	Cambodia	China	Lao PDR	Myanmar	Thailand	Vietnam
IT.NET.USER.ZS	IT.NET.USER.ZS	Individuals using the Internet (% of population)	Internet users are individuals who have used the Internet (from any location) in the last 3 months. The Internet can be used via a computer, mobile phone, personal digital assistant, games machine, digital TV etc.	Infrastructure: Communications	Infrastructure	-0.516932	-0.926775	-0.607512	-0.942412	-0.666618	-0.669768
