# Supplementary material for: Data-driven nexus between malaria incidence and World Bank indicators in the Mekong River during 2000–2022
Source: PLOS Glob Public Health. 2024 Sep 23;4(9):e0003764. doi: 10.1371/journal.pgph.0003764 (PMC11419363; doi:10.1371/journal.pgph.0003764)
Supplement: S6 Table — (XLSX) [file pgph.0003764.s006.xlsx]

## Sheet: MLR
Indicator Code	Indicator Name	Description	Topic	Topic group	No. Group	Cambodia	China	Lao PDR	Myanmar	Thailand	Vietnam
SH.H2O.BASW.RU.ZS	People using at least basic drinking water services, rural (% of rural population)	The percentage of people using at least basic water services. This indicator encompasses both people using basic water services as well as those using safely managed water services. Basic drinking water services is defined as drinking water from an improved source, provided collection time is not more than 30 minutes for a round trip. Improved water sources include piped water, boreholes or tubew…	Health: Disease prevention	Health	1	-299.907	4.05266e+10	288.011	6548.13	71.2807	-5311.36
SH.H2O.BASW.UR.ZS	People using at least basic drinking water services, urban (% of urban population)	The percentage of people using at least basic water services. This indicator encompasses both people using basic water services as well as those using safely managed water services. Basic drinking water services is defined as drinking water from an improved source, provided collection time is not more than 30 minutes for a round trip. Improved water sources include piped water, boreholes or tubew…	Health: Disease prevention	Health	1	-25.7286	6.15313e+11	34.1844	1596.5	20.2302	-582.187
SH.H2O.BASW.ZS	People using at least basic drinking water services (% of population)	The percentage of people using at least basic water services. This indicator encompasses both people using basic water services as well as those using safely managed water services. Basic drinking water services is defined as drinking water from an improved source, provided collection time is not more than 30 minutes for a round trip. Improved water sources include piped water, boreholes or tubew…	Health: Disease prevention	Health	1	345.903	-688.139	-265.838	-7686.76	-104.574	6781.04
SH.STA.BASS.RU.ZS	People using at least basic sanitation services, rural (% of rural population)	The percentage of people using at least basic sanitation services, that is, improved sanitation facilities that are not shared with other households. This indicator encompasses both people using basic sanitation services as well as those using safely managed sanitation services. Improved sanitation facilities include flush/pour flush to piped sewer systems, septic tanks or pit latrines; ventilate…	Health: Disease prevention	Health	1	966.07	-3428.89	-82.961	7233.42	364.236	700.392
SH.STA.BASS.ZS	People using at least basic sanitation services (% of population)	The percentage of people using at least basic sanitation services, that is, improved sanitation facilities that are not shared with other households. This indicator encompasses both people using basic sanitation services as well as those using safely managed sanitation services. Improved sanitation facilities include flush/pour flush to piped sewer systems, septic tanks or pit latrines; ventilate…	Health: Disease prevention	Health	1	-1090.76	701.764	-196.943	4265.83	-1012.68	-550.254
SH.STA.MMRT	Maternal mortality ratio (modeled estimate, per 100,000 live births)	Maternal mortality ratio is the number of women who die from pregnancy-related causes while pregnant or within 42 days of pregnancy termination per 100,000 live births. The data are estimated with a regression model using information on the proportion of maternal deaths among non-AIDS deaths in women ages 15-49, fertility, birth attendants, and GDP measured using purchasing power parities (PPPs).	Health: Reproductive health	Health	1	-0.402536	-0.585982	-0.552353	0.0291719	0.0507005	2.44411
SH.STA.ODFC.RU.ZS	People practicing open defecation, rural (% of rural population)	People practicing open defecation refers to the percentage of the population defecating in the open, such as in fields, forest, bushes, open bodies of water, on beaches, in other open spaces or disposed of with solid waste.	Health: Risk factors	Health	1	5.62106e+12	6.4003e+11	147.635	2.01345e+12	-267.767	-5257.23
SH.STA.ODFC.UR.ZS	People practicing open defecation, urban (% of urban population)	People practicing open defecation refers to the percentage of the population defecating in the open, such as in fields, forest, bushes, open bodies of water, on beaches, in other open spaces or disposed of with solid waste.	Health: Risk factors	Health	1	-5.26921e+12	8.66993	21.5881	-2.01345e+12	-766.256	-873.07
SH.STA.ODFC.ZS	People practicing open defecation (% of population)	People practicing open defecation refers to the percentage of the population defecating in the open, such as in fields, forest, bushes, open bodies of water, on beaches, in other open spaces or disposed of with solid waste.	Health: Risk factors	Health	1	-750.838	-185.315	-399.981	-377.022	383.843	7163.02
SH.STA.SMSS.UR.ZS	People using safely managed sanitation services, urban (% of urban population)	The percentage of people using improved sanitation facilities that are not shared with other households and where excreta are safely disposed of in situ or transported and treated offsite. Improved sanitation facilities include flush/pour flush to piped sewer systems, septic tanks or pit latrines: ventilated improved pit latrines, compositing toilets or pit latrines with slabs.	Health: Disease prevention	Health	1	-5.95197	-1.42007	-8.86408	-608.289	8.76012	1.84944
SH.DTH.IMRT	Number of infant deaths	Number of infants dying before reaching one year of age.	Health: Mortality	Health	2	-14.3031	84.4932	-22.3922	9.38588	18.9524	4.11016
SH.DTH.MORT	Number of under-five deaths	Number of children dying before reaching age five.	Health: Mortality	Health	2	35.8165	-99.972	45.1289	-16.7423	-19.6534	-4.60474
SH.DTH.NMRT	Number of neonatal deaths	Number of neonates dying before reaching 28 days of age.	Health: Mortality	Health	2	-25.5955	1.56955	11.2068	-6.48962	6.48787	-0.732767
SH.DYN.MORT	Mortality rate, under-5 (per 1,000 live births)	Under-five mortality rate is the probability per 1,000 that a newborn baby will die before reaching age five, if subject to age-specific mortality rates of the specified year.	Health: Mortality	Health	2	40.6067	50.8394	-211.832	-86.3081	-4.98036	-3.79101
SH.DYN.MORT.FE	Mortality rate, under-5, female (per 1,000 live births)	Under-five mortality rate, female is the probability per 1,000 that a newborn female baby will die before reaching age five, if subject to female age-specific mortality rates of the specified year.	Health: Mortality	Health	2	-45.5208	-55.1549	96.5264	-25.2191	6.26232	-0.614606
SH.DYN.MORT.MA	Mortality rate, under-5, male (per 1,000 live births)	Under-five mortality rate, male is the probability per 1,000 that a newborn male baby will die before reaching age five, if subject to male age-specific mortality rates of the specified year.	Health: Mortality	Health	2	-40.4547	-63.9352	39.1263	224.799	14.7541	3.66507
SH.DYN.NMRT	Mortality rate, neonatal (per 1,000 live births)	Neonatal mortality rate is the number of neonates dying before reaching 28 days of age, per 1,000 live births in a given year.	Health: Mortality	Health	2	24.4214	-29.9747	-7.23106	7.74327	-8.08471	4.83121
SP.DYN.AMRT.FE	Mortality rate, adult, female (per 1,000 female adults)	Adult mortality rate, female, is the probability of dying between the ages of 15 and 60--that is, the probability of a 15-year-old female dying before reaching age 60, if subject to age-specific mortality rates of the specified year between those ages.	Health: Mortality	Health	2	43.373	13.1831	-5.75622	41.3197	41.3404	11.1019
SP.DYN.IMRT.FE.IN	Mortality rate, infant, female (per 1,000 live births)	Infant mortality rate, female is the number of female infants dying before reaching one year of age, per 1,000 female live births in a given year.	Health: Mortality	Health	2	18.6111	32.5725	-86.7021	-31.4223	-1.05158	2.01248
SP.DYN.IMRT.IN	Mortality rate, infant (per 1,000 live births)	Infant mortality rate is the number of infants dying before reaching one year of age, per 1,000 live births in a given year.	Health: Mortality	Health	2	32.1202	11.1844	78.1885	50.5385	-2.46253	-0.341632
SP.DYN.IMRT.MA.IN	Mortality rate, infant, male (per 1,000 live births)	Infant mortality rate, male is the number of male infants dying before reaching one year of age, per 1,000 male live births in a given year.	Health: Mortality	Health	2	-8.66229	84.1839	48.2805	-73.8895	0.841537	1.43827
SP.DYN.LE00.FE.IN	Life expectancy at birth, female (years)	Life expectancy at birth indicates the number of years a newborn infant would live if prevailing patterns of mortality at the time of its birth were to stay the same throughout its life.	Health: Mortality	Health	2	-582.457	166.551	346.813	98.6235	149.666	10.1697
SP.DYN.LE00.IN	Life expectancy at birth, total (years)	Life expectancy at birth indicates the number of years a newborn infant would live if prevailing patterns of mortality at the time of its birth were to stay the same throughout its life.	Health: Mortality	Health	2	685.347	-318.48	-652.812	156.872	-299.48	-45.8483
SP.DYN.LE00.MA.IN	Life expectancy at birth, male (years)	Life expectancy at birth indicates the number of years a newborn infant would live if prevailing patterns of mortality at the time of its birth were to stay the same throughout its life.	Health: Mortality	Health	2	-144.56	182.486	242.481	-30.3026	179.502	30.183
SP.DYN.TO65.FE.ZS	Survival to age 65, female (% of cohort)	Survival to age 65 refers to the percentage of a cohort of newborn infants that would survive to age 65, if subject to age specific mortality rates of the specified year.	Health: Mortality	Health	2	251.785	9.08666	-21.0186	-101.762	29.4714	22.567
SP.DYN.TO65.MA.ZS	Survival to age 65, male (% of cohort)	Survival to age 65 refers to the percentage of a cohort of newborn infants that would survive to age 65, if subject to age specific mortality rates of the specified year.	Health: Mortality	Health	2	-151.198	-10.0727	66.415	-29.0244	-7.45489	-1.33515
SP.DYN.CBRT.IN	Birth rate, crude (per 1,000 people)	Crude birth rate indicates the number of live births occurring during the year, per 1,000 population estimated at midyear. Subtracting the crude death rate from the crude birth rate provides the rate of natural increase, which is equal to the rate of population change in the absence of migration.	Health: Population: Dynamics	Health	3	-4.28103	-0.339197	-2.71045	-11.3568	6.05709	-2.35081
SP.POP.0004.FE.5Y	Population ages 00-04, female (% of female population)	Female population between the ages 0 to 4 as a percentage of the total female population.	Health: Population: Structure	Health	3	-1078.96	-453.762	3243.47	-6653.91	-299.487	3118.17
SP.POP.0004.MA.5Y	Population ages 00-04, male (% of male population)	Male population between the ages 0 to 4 as a percentage of the total male population.	Health: Population: Structure	Health	3	1024.56	428.618	-2137.82	6187.92	143.962	-2795.96
SP.POP.0014.FE.ZS	Population ages 0-14, female (% of female population)	Female population between the ages 0 to 14 as a percentage of the total female population. Population is based on the de facto definition of population.	Health: Population: Structure	Health	3	-1504.27	-1615.02	-6053.11	-2216.73	-2233.01	-18682.9
SP.POP.0014.MA.ZS	Population ages 0-14, male (% of male population)	Male population between the ages 0 to 14 as a percentage of the total male population. Population is based on the de facto definition of population.	Health: Population: Structure	Health	3	1614.93	1565.64	4217.52	-1188.17	2998.41	14150
SP.POP.0014.TO.ZS	Population ages 0-14 (% of total population)	Population between the ages 0 to 14 as a percentage of the total population. Population is based on the de facto definition of population.	Health: Population: Structure	Health	3	47.6296	-3.59652	-579.552	-1792.56	365.12	-1659.21
SP.POP.1014.FE.5Y	Population ages 10-14, female (% of female population)	Female population between the ages 10 to 14 as a percentage of the total female population.	Health: Population: Structure	Health	3	273.579	1300.89	-586.369	4129.75	765.583	9210.37
SP.POP.1014.MA.5Y	Population ages 10-14, male (% of male population)	Male population between the ages 10 to 14 as a percentage of the total male population.	Health: Population: Structure	Health	3	-269.943	-1376.11	174.804	-3903.69	-638.659	-7894.73
SP.POP.1519.FE.5Y	Population ages 15-19, female (% of female population)	Female population between the ages 15 to 19 as a percentage of the total female population.	Health: Population: Structure	Health	3	-266.487	2873.15	-1828.9	6527.79	156.182	-519.282
SP.POP.1519.MA.5Y	Population ages 15-19, male (% of male population)	Male population between the ages 15 to 19 as a percentage of the total male population.	Health: Population: Structure	Health	3	318.011	-2615.25	1032.96	-6153.29	-73.2891	1097.99
SP.POP.5559.FE.5Y	Population ages 55-59, female (% of female population)	Female population between the ages 55 to 59 as a percentage of the total female population.	Health: Population: Structure	Health	3	234.396	391.774	159.015	-234.435	423.343	12.6559
SP.POP.5559.MA.5Y	Population ages 55-59, male (% of male population)	Male population between the ages 55 to 59 as a percentage of the total male population.	Health: Population: Structure	Health	3	-243.955	-371.622	-3242.67	246.009	-248.742	37.1734
SP.POP.6064.FE.5Y	Population ages 60-64, female (% of female population)	Female population between the ages 60 to 64 as a percentage of the total female population.	Health: Population: Structure	Health	3	-95.5348	45.0971	212.855	-103.596	-107.56	-82.2353
SP.POP.6569.FE.5Y	Population ages 65-69, female (% of female population)	Female population between the ages 65 to 69 as a percentage of the total female population.	Health: Population: Structure	Health	3	140.953	-166.509	-3860.56	104.726	39.4916	-1951.47
SP.POP.6569.MA.5Y	Population ages 65-69, male (% of male population)	Male population between the ages 65 to 69 as a percentage of the total male population.	Health: Population: Structure	Health	3	-264.931	-78.7075	1520.51	-50.5517	-56.4936	2001.25
SP.POP.65UP.FE.IN	Population ages 65 and above, female	Female population 65 years of age or older. Population is based on the de facto definition of population, which counts all residents regardless of legal status or citizenship.	Health: Population: Structure	Health	3	379.313	1018.96	3139.97	-718.461	581.596	-693.429
SP.POP.80UP.FE.5Y	Population ages 80 and above, female (% of female population)	Female population between the ages 80 and above as a percentage of the total female population.	Health: Population: Structure	Health	3	-138.282	-436.446	34.018	220.141	835.497	-644.914
SP.POP.80UP.MA.5Y	Population ages 80 and above, male (% of male population)	Male population between the ages 80 and above as a percentage of the total male population.	Health: Population: Structure	Health	3	-169.894	352.228	-479.167	16.2803	-1024.37	376.006
SP.POP.DPND.YG	Age dependency ratio, young (% of working-age population)	Age dependency ratio, young, is the ratio of younger dependents--people younger than 15--to the working-age population--those ages 15-64. Data are shown as the proportion of dependents per 100 working-age population.	Health: Population: Dynamics	Health	3	-32.4629	150.328	176.824	4708.99	-866.005	3649.67
SP.POP.TOTL	Population, total	Total population is based on the de facto definition of population, which counts all residents regardless of legal status or citizenship. The values shown are midyear estimates.	Health: Population: Structure	Health	3	95.8617	-66.8095	-60.9604	-197.737	125.711	311.617
SP.POP.TOTL.FE.IN	Population, female	Female population is based on the de facto definition of population, which counts all female residents regardless of legal status or citizenship.	Health: Population: Structure	Health	3	-113.022	-311.708	1565.85	-3850.78	524.276	2879.57
SP.POP.TOTL.FE.ZS	Population, female (% of total population)	Female population is the percentage of the population that is female. Population is based on the de facto definition of population, which counts all residents regardless of legal status or citizenship.	Health: Population: Structure	Health	3	40.3214	29.7229	6186.46	2896.53	-233.14	-16122.4
SP.POP.TOTL.MA.IN	Population, male	Male population is based on the de facto definition of population, which counts all male residents regardless of legal status or citizenship.	Health: Population: Structure	Health	3	305.285	180.473	-1445.29	3820.9	-413.166	-3261.79
SP.POP.TOTL.MA.ZS	Population, male (% of total population)	Male population is the percentage of the population that is male. Population is based on the de facto definition of population, which counts all residents regardless of legal status or citizenship.	Health: Population: Structure	Health	3	28.3922	180.792	6071.44	2512.56	113.546	-15449.5
NV.IND.TOTL.CN	Industry (including construction), value added (current LCU)	Industry (including construction) corresponds to ISIC divisions 05-43 and includes manufacturing (ISIC divisions 10-33). It comprises value added in mining, manufacturing (also reported as a separate subgroup), construction, electricity, water, and gas. Value added is the net output of a sector after adding up all outputs and subtracting intermediate inputs. It is calculated without making deduct…	Economic Policy & Debt: National accounts: Local currency at current prices: Value added	Economic Policy & Debt	4	1.65835	14.6284	2.22569	4.2899	-1.02773	-0.794149
NV.IND.TOTL.KD	Industry (including construction), value added (constant 2015 US$)	Industry (including construction) corresponds to ISIC divisions 05-43 and includes manufacturing (ISIC divisions 10-33). It comprises value added in mining, manufacturing (also reported as a separate subgroup), construction, electricity, water, and gas. Value added is the net output of a sector after adding up all outputs and subtracting intermediate inputs. It is calculated without making deduct…	Economic Policy & Debt: National accounts: US$ at constant 2015 prices: Value added	Economic Policy & Debt	4	-1.54603	-5.77565	0.361812	-0.679412	0.829111	-0.233855
NV.IND.TOTL.KN	Industry (including construction), value added (constant LCU)	Industry (including construction) corresponds to ISIC divisions 05-43 and includes manufacturing (ISIC divisions 10-33). It comprises value added in mining, manufacturing (also reported as a separate subgroup), construction, electricity, water, and gas. Value added is the net output of a sector after adding up all outputs and subtracting intermediate inputs. It is calculated without making deduct…	Economic Policy & Debt: National accounts: Local currency at constant prices: Value added	Economic Policy & Debt	4	-1.54603	-5.77565	0.361812	-0.679412	0.829111	-0.233855
NY.GDP.MKTP.CN.AD	GDP: linked series (current LCU)	GDP is the sum of gross value added by all resident producers in the economy plus any product taxes and minus any subsidies not included in the value of the products. It is calculated without making deductions for depreciation of fabricated assets or for depletion and degradation of natural resources. This series has been linked to produce a consistent time series to counteract breaks in series o…	Economic Policy & Debt: National accounts: Local currency at current prices: Aggregate indicators	Economic Policy & Debt	4	6.63807	-18.3368	4.9685	-2.07275	16.3129	4.61248
NY.GDP.MKTP.KD	GDP (constant 2015 US$)	GDP at purchaser's prices is the sum of gross value added by all resident producers in the economy plus any product taxes and minus any subsidies not included in the value of the products. It is calculated without making deductions for depreciation of fabricated assets or for depletion and degradation of natural resources. Data are in constant 2015 prices, expressed in U.S. dollars. Dollar figure…	Economic Policy & Debt: National accounts: US$ at constant 2015 prices: Aggregate indicators	Economic Policy & Debt	4	1.01443	65.69	-11.8108	-23.9452	-10.2291	6.37431
NY.GDP.MKTP.KN	GDP (constant LCU)	GDP is the sum of gross value added by all resident producers in the economy plus any product taxes and minus any subsidies not included in the value of the products. It is calculated without making deductions for depreciation of fabricated assets or for depletion and degradation of natural resources. Data are in constant local currency.	Economic Policy & Debt: National accounts: Local currency at constant prices: Aggregate indicators	Economic Policy & Debt	4	1.01443	65.69	-11.8108	-23.9452	-10.2291	6.37431
NY.GDP.PCAP.KD	GDP per capita (constant 2015 US$)	GDP per capita is gross domestic product divided by midyear population. GDP is the sum of gross value added by all resident producers in the economy plus any product taxes and minus any subsidies not included in the value of the products. It is calculated without making deductions for depreciation of fabricated assets or for depletion and degradation of natural resources. Data are in constant 201…	Economic Policy & Debt: National accounts: US$ at constant 2015 prices: Aggregate indicators	Economic Policy & Debt	4	-1.02963	-51.1226	6.67797	20.8268	4.53134	-7.7055
NY.GDP.PCAP.KN	GDP per capita (constant LCU)	GDP per capita is gross domestic product divided by midyear population. GDP at purchaser's prices is the sum of gross value added by all resident producers in the economy plus any product taxes and minus any subsidies not included in the value of the products. It is calculated without making deductions for depreciation of fabricated assets or for depletion and degradation of natural resources. Da…	Economic Policy & Debt: National accounts: Local currency at constant prices: Aggregate indicators	Economic Policy & Debt	4	-1.02963	-51.1226	6.67797	20.8268	4.53134	-7.7055
NY.GNP.MKTP.CN.AD	GNI: linked series (current LCU)	GNI (formerly GNP) is the sum of value added by all resident producers plus any product taxes (less subsidies) not included in the valuation of output plus net receipts of primary income (compensation of employees and property income) from abroad. This series has been linked to produce a consistent time series to counteract breaks in series over time due to changes in base years, source data and …	Economic Policy & Debt: National accounts: Local currency at current prices: Expenditure on GDP	Economic Policy & Debt	4	-5.88109	-15.1999	2.97012	5.2276	-6.24439	-1.45193
DC.DAC.USAL.CD	Net bilateral aid flows from DAC donors, United States (current US$)	Net bilateral aid flows from DAC donors are the net disbursements of official development assistance (ODA) or official aid from the members of the Development Assistance Committee (DAC). Net disbursements are gross disbursements of grants and loans minus repayments of principal on earlier loans. ODA consists of loans made on concessional terms (with a grant element of at least 25 percent, calcula…	Economic Policy & Debt: Official development assistance	Economic Policy & Debt	5	-0.503583	-0.632518	-2.76207	-0.183494	0.128581	0.350674
NY.ADJ.DKAP.GN.ZS	Adjusted savings: consumption of fixed capital (% of GNI)	Consumption of fixed capital represents the replacement value of capital used up in the process of production.	Economic Policy & Debt: National accounts: Adjusted savings & income	Economic Policy & Debt	5	0.673505	-3.67474	0.249716	-1.35624	0.507367	-1.08121
NY.GDP.MKTP.PP.CD	GDP, PPP (current international $)	This indicator provides values for gross domestic product (GDP) expressed in current international dollars, converted by purchasing power parity (PPP) conversion factor. GDP is the sum of gross value added by all resident producers in the country plus any product taxes and minus any subsidies not included in the value of the products. PPP conversion factor is a spatial price deflator and currency…	Economic Policy & Debt: Purchasing power parity	Economic Policy & Debt	5	-7.65916	58.2139	70.829	-174.106	65.489	-110.659
NY.GDP.MKTP.PP.KD	GDP, PPP (constant 2021 international $)	PPP GDP is gross domestic product converted to international dollars using purchasing power parity rates. An international dollar has the same purchasing power over GDP as the U.S. dollar has in the United States. GDP is the sum of gross value added by all resident producers in the country plus any product taxes and minus any subsidies not included in the value of the products. It is calculated w…	Economic Policy & Debt: Purchasing power parity	Economic Policy & Debt	5	-8.47377	16.2784	-59.4341	49.5599	18.4074	-37.5196
NY.GDP.PCAP.PP.CD	GDP per capita, PPP (current international $)	This indicator provides per capita values for gross domestic product (GDP) expressed in current international dollars converted by purchasing power parity (PPP) conversion factor. GDP is the sum of gross value added by all resident producers in the country plus any product taxes and minus any subsidies not included in the value of the products. conversion factor is a spatial price deflator and cu…	Economic Policy & Debt: Purchasing power parity	Economic Policy & Debt	5	3.65258	-39.0775	-50.9234	162.381	-55.211	103.453
NY.GDP.PCAP.PP.KD	GDP per capita, PPP (constant 2021 international $)	GDP per capita based on purchasing power parity (PPP). PPP GDP is gross domestic product converted to international dollars using purchasing power parity rates. An international dollar has the same purchasing power over GDP as the U.S. dollar has in the United States. GDP at purchaser's prices is the sum of gross value added by all resident producers in the country plus any product taxes and minu…	Economic Policy & Debt: Purchasing power parity	Economic Policy & Debt	5	6.38859	-13.8805	45.1194	-48.936	-17.5927	31.2117
NY.GNP.MKTP.PP.CD	GNI, PPP (current international $)	This indicator provides values for gross national income (GNI. Formerly GNP) expressed in current international dollars converted by purchasing power parity (PPP) conversion factor. Gross national income is the sum of value added by all resident producers plus any product taxes (less subsidies) not included in the valuation of output plus net receipts of primary income (compensation of employees …	Economic Policy & Debt: Purchasing power parity	Economic Policy & Debt	5	15.4806	-98.9954	-4.68207	124.64	-116.997	126.467
NY.GNP.PCAP.PP.CD	GNI per capita, PPP (current international $)	This indicator provides per capita values for gross national income (GNI. Formerly GNP) expressed in current international dollars converted by purchasing power parity (PPP) conversion factor. GNI is the sum of value added by all resident producers plus any product taxes (less subsidies) not included in the valuation of output plus net receipts of primary income (compensation of employees and pro…	Economic Policy & Debt: Purchasing power parity	Economic Policy & Debt	5	-10.2864	81.4451	1.09212	-113.386	104.852	-113.23
SL.AGR.EMPL.FE.ZS	Employment in agriculture, female (% of female employment) (modeled ILO estimate)	Employment is defined as persons of working age who were engaged in any activity to produce goods or provide services for pay or profit, whether at work during the reference period or not at work due to temporary absence from a job, or to working-time arrangement. The agriculture sector consists of activities in agriculture, hunting, forestry and fishing, in accordance with division 1 (ISIC 2) or…	Social Protection & Labor: Economic activity	Social Protection & Labor	6	-334.296	-1191.5	-5053.08	-994.099	-27.9516	105.503
SL.AGR.EMPL.MA.ZS	Employment in agriculture, male (% of male employment) (modeled ILO estimate)	Employment is defined as persons of working age who were engaged in any activity to produce goods or provide services for pay or profit, whether at work during the reference period or not at work due to temporary absence from a job, or to working-time arrangement. The agriculture sector consists of activities in agriculture, hunting, forestry and fishing, in accordance with division 1 (ISIC 2) or…	Social Protection & Labor: Economic activity	Social Protection & Labor	6	-377.674	-1430.76	-5159.85	-807.593	-29.0948	85.8968
SL.AGR.EMPL.ZS	Employment in agriculture (% of total employment) (modeled ILO estimate)	Employment is defined as persons of working age who were engaged in any activity to produce goods or provide services for pay or profit, whether at work during the reference period or not at work due to temporary absence from a job, or to working-time arrangement. The agriculture sector consists of activities in agriculture, hunting, forestry and fishing, in accordance with division 1 (ISIC 2) or…	Social Protection & Labor: Economic activity	Social Protection & Labor	6	711.436	2588.11	10290.5	1727.11	56.3739	-183.355
SL.EMP.SELF.FE.ZS	Self-employed, female (% of female employment) (modeled ILO estimate)	Self-employed workers are those workers who, working on their own account or with one or a few partners or in cooperative, hold the type of jobs defined as a "self-employment jobs." i.e. jobs where the remuneration is directly dependent upon the profits derived from the goods and services produced. Self-employed workers include four sub-categories of employers, own-account workers, members of pro…	Social Protection & Labor: Economic activity	Social Protection & Labor	6	112619	-688148	-5331.18	-771466	134481	180863
SL.EMP.SELF.MA.ZS	Self-employed, male (% of male employment) (modeled ILO estimate)	Self-employed workers are those workers who, working on their own account or with one or a few partners or in cooperative, hold the type of jobs defined as a "self-employment jobs." i.e. jobs where the remuneration is directly dependent upon the profits derived from the goods and services produced. Self-employed workers include four sub-categories of employers, own-account workers, members of pro…	Social Protection & Labor: Economic activity	Social Protection & Labor	6	-268172	-862443	-8506.58	361419	-12111.4	-124691
SL.EMP.SELF.ZS	Self-employed, total (% of total employment) (modeled ILO estimate)	Self-employed workers are those workers who, working on their own account or with one or a few partners or in cooperative, hold the type of jobs defined as a "self-employment jobs." i.e. jobs where the remuneration is directly dependent upon the profits derived from the goods and services produced. Self-employed workers include four sub-categories of employers, own-account workers, members of pro…	Social Protection & Labor: Economic activity	Social Protection & Labor	6	266065	645925	3227.53	205346	99155.2	143280
SL.EMP.VULN.FE.ZS	Vulnerable employment, female (% of female employment) (modeled ILO estimate)	Vulnerable employment is contributing family workers and own-account workers as a percentage of total employment.	Social Protection & Labor: Economic activity	Social Protection & Labor	6	-5528.09	-470.218	3800.24	-630.482	-246.348	1246.13
SL.EMP.VULN.MA.ZS	Vulnerable employment, male (% of male employment) (modeled ILO estimate)	Vulnerable employment is contributing family workers and own-account workers as a percentage of total employment.	Social Protection & Labor: Economic activity	Social Protection & Labor	6	-7819.75	-801.952	8263.06	-392.716	-147.834	1480.64
SL.EMP.VULN.ZS	Vulnerable employment, total (% of total employment) (modeled ILO estimate)	Vulnerable employment is contributing family workers and own-account workers as a percentage of total employment.	Social Protection & Labor: Economic activity	Social Protection & Labor	6	13267.4	1028.92	-12184.9	850.455	376.389	-2736.21
SL.EMP.WORK.FE.ZS	Wage and salaried workers, female (% of female employment) (modeled ILO estimate)	Wage and salaried workers (employees) are those workers who hold the type of jobs defined as "paid employment jobs," where the incumbents hold explicit (written or oral) or implicit employment contracts that give them a basic remuneration that is not directly dependent upon the revenue of the unit for which they work.	Social Protection & Labor: Economic activity	Social Protection & Labor	6	107217	-689274	-1944.42	-773075	134431	182396
SL.EMP.WORK.MA.ZS	Wage and salaried workers, male (% of male employment) (modeled ILO estimate)	Wage and salaried workers (employees) are those workers who hold the type of jobs defined as "paid employment jobs," where the incumbents hold explicit (written or oral) or implicit employment contracts that give them a basic remuneration that is not directly dependent upon the revenue of the unit for which they work.	Social Protection & Labor: Economic activity	Social Protection & Labor	6	-275854	-864268	-1116.09	359812	-12133.1	-122959
SL.EMP.WORK.ZS	Wage and salaried workers, total (% of total employment) (modeled ILO estimate)	Wage and salaried workers (employees) are those workers who hold the type of jobs defined as "paid employment jobs," where the incumbents hold explicit (written or oral) or implicit employment contracts that give them a basic remuneration that is not directly dependent upon the revenue of the unit for which they work.	Social Protection & Labor: Economic activity	Social Protection & Labor	6	279074	648612	-7689.94	208400	99214.6	140007
SL.GDP.PCAP.EM.KD	GDP per person employed (constant 2021 PPP $)	GDP per person employed is gross domestic product (GDP) divided by total employment in the economy. Purchasing power parity (PPP) GDP is GDP converted to 2021 constant international dollars using PPP rates. An international dollar has the same purchasing power over GDP that a U.S. dollar has in the United States.	Social Protection & Labor: Economic activity	Social Protection & Labor	6	-3.66801	13.7399	23.4086	-0.934009	-1.21766	0.438703
SL.SRV.EMPL.FE.ZS	Employment in services, female (% of female employment) (modeled ILO estimate)	Employment is defined as persons of working age who were engaged in any activity to produce goods or provide services for pay or profit, whether at work during the reference period or not at work due to temporary absence from a job, or to working-time arrangement. The services sector consists of wholesale and retail trade and restaurants and hotels; transport, storage, and communications; financi…	Social Protection & Labor: Economic activity	Social Protection & Labor	6	-557.271	-862.875	-3433.52	-793.174	230.387	66.383
SL.SRV.EMPL.MA.ZS	Employment in services, male (% of male employment) (modeled ILO estimate)	Employment is defined as persons of working age who were engaged in any activity to produce goods or provide services for pay or profit, whether at work during the reference period or not at work due to temporary absence from a job, or to working-time arrangement. The services sector consists of wholesale and retail trade and restaurants and hotels; transport, storage, and communications; financi…	Social Protection & Labor: Economic activity	Social Protection & Labor	6	-511.199	-672.655	-2999.48	-468.623	177.781	46.623
SL.SRV.EMPL.ZS	Employment in services (% of total employment) (modeled ILO estimate)	Employment is defined as persons of working age who were engaged in any activity to produce goods or provide services for pay or profit, whether at work during the reference period or not at work due to temporary absence from a job, or to working-time arrangement. The services sector consists of wholesale and retail trade and restaurants and hotels; transport, storage, and communications; financi…	Social Protection & Labor: Economic activity	Social Protection & Labor	6	1064.98	1536.03	6500.53	1200.7	-409.075	-109.017
EG.CFT.ACCS.UR.ZS	Access to clean fuels and technologies for cooking, urban (% of urban population)	Access to clean fuels and technologies for cooking, urban is the proportion of urban population primarily using clean cooking fuels and technologies for cooking. Under WHO guidelines, kerosene is excluded from clean cooking fuels.	Environment: Energy production & use	Environment	7	8.66473	-1.40523	1.61266	13.8839	-3.70569	-8.98782
EN.POP.DNST	Population density (people per sq. km of land area)	Population density is midyear population divided by land area in square kilometers. Population is based on the de facto definition of population, which counts all residents regardless of legal status or citizenship--except for refugees not permanently settled in the country of asylum, who are generally considered part of the population of their country of origin. Land area is a country's total ar…	Environment: Density & urbanization	Environment	7	2.88779	16.4113	-4.76972	97.7598	-0.996929	-2.64376
EN.URB.LCTY	Population in largest city	Population in largest city is the urban population living in the country's largest metropolitan area.	Environment: Density & urbanization	Environment	7	38.0363	27.7729	-15.6883	-40.5103	-0.718271	19.8119
IT.NET.USER.ZS	Individuals using the Internet (% of population)	Internet users are individuals who have used the Internet (from any location) in the last 3 months. The Internet can be used via a computer, mobile phone, personal digital assistant, games machine, digital TV etc.	Infrastructure: Communications	Infrastructure	7	0.626398	-3.53199	1.02962	0.375272	2.74067	-2.47836
SP.RUR.TOTL.ZS	Rural population (% of total population)	Rural population refers to people living in rural areas as defined by national statistical offices. It is calculated as the difference between total population and urban population.	Environment: Density & urbanization	Environment	7	-6.63472e+13	-12.0406	-22.4411	-2.17076e+13	4.08437	-46.6779
SP.URB.TOTL	Urban population	Urban population refers to people living in urban areas as defined by national statistical offices. It is calculated using World Bank population estimates and urban ratios from the United Nations World Urbanization Prospects. Aggregation of urban and rural population may not add up to total population because of different country coverages.	Environment: Density & urbanization	Environment	7	-78.3467	-63.7193	-28.6851	-237.169	10.9649	-99.6927
SP.URB.TOTL.IN.ZS	Urban population (% of total population)	Urban population refers to people living in urban areas as defined by national statistical offices. The data are collected and smoothed by United Nations Population Division.	Environment: Density & urbanization	Environment	7	-6.63472e+13	12.0406	22.4411	-2.17076e+13	-4.08437	46.6779
TM.VAL.MRCH.R1.ZS	Merchandise imports from low- and middle-income economies in East Asia & Pacific (% of total merchandise imports)	Merchandise imports from low- and middle-income economies in East Asia and Pacific are the sum of merchandise imports by the reporting economy from low- and middle-income economies in the East Asia and Pacific region according to the World Bank classification of economies. Data are expressed as a percentage of total merchandise imports by the economy. Data are computed only if at least half of th…	Private Sector & Trade: Imports	Private Sector & Trade	7	2.1247e+10	0.118968	-0.0399271	1.15903e+11	-0.472759	0.0405776
TM.VAL.MRCH.WR.ZS	Merchandise imports from low- and middle-income economies within region (% of total merchandise imports)	Merchandise imports from low- and middle-income economies within region are the sum of merchandise imports by the reporting economy from other low- and middle-income economies in the same World Bank region according to the World Bank classification of economies. Data are as a percentage of total merchandise imports by the economy. Data are computed only if at least half of the economies in the pa…	Private Sector & Trade: Imports	Private Sector & Trade	7	-2.1247e+10	0.118968	-0.0399271	-1.15903e+11	-0.472759	0.0405776

## Sheet: Ridge
Indicator Code	Indicator Name	Description	Topic	Topic group	No. Group	alpha	Cambodia	China	Lao PDR	Myanmar	Thailand	Vietnam
SP.DYN.CBRT.IN	Birth rate, crude (per 1,000 people)	Crude birth rate indicates the number of live births occurring during the year, per 1,000 population estimated at midyear. Subtracting the crude death rate from the crude birth rate provides the rate of natural increase, which is equal to the rate of population change in the absence of migration.	Health: Population: Dynamics	Health	3	0.01	-0.591419	-0.005832	1.23065	-0.711759	0.547144	-0.139023
SP.POP.0004.FE.5Y	Population ages 00-04, female (% of female population)	Female population between the ages 0 to 4 as a percentage of the total female population.	Health: Population: Structure	Health	3	0.01	0.890437	-0.583398	0.00603822	0.247336	0.49276	-0.116869
SP.POP.0004.MA.5Y	Population ages 00-04, male (% of male population)	Male population between the ages 0 to 4 as a percentage of the total male population.	Health: Population: Structure	Health	3	0.01	0.946277	-0.523144	0.00240668	0.246516	0.471914	-0.0487193
SP.POP.0014.FE.ZS	Population ages 0-14, female (% of female population)	Female population between the ages 0 to 14 as a percentage of the total female population. Population is based on the de facto definition of population.	Health: Population: Structure	Health	3	0.01	-0.162582	-0.0868726	0.222029	0.166213	-0.181767	0.314051
SP.POP.0014.MA.ZS	Population ages 0-14, male (% of male population)	Male population between the ages 0 to 14 as a percentage of the total male population. Population is based on the de facto definition of population.	Health: Population: Structure	Health	3	0.01	-0.120734	-0.0731301	0.0397009	0.172969	-0.300338	0.38626
SP.POP.0014.TO.ZS	Population ages 0-14 (% of total population)	Population between the ages 0 to 14 as a percentage of the total population. Population is based on the de facto definition of population.	Health: Population: Structure	Health	3	0.01	-0.142092	-0.079649	0.129164	0.169855	-0.241462	0.349163
SP.POP.1014.FE.5Y	Population ages 10-14, female (% of female population)	Female population between the ages 10 to 14 as a percentage of the total female population.	Health: Population: Structure	Health	3	0.01	-0.138292	0.444162	0.0354748	-0.814447	0.534036	-0.340215
SP.POP.1014.MA.5Y	Population ages 10-14, male (% of male population)	Male population between the ages 10 to 14 as a percentage of the total male population.	Health: Population: Structure	Health	3	0.01	-0.15745	0.493861	-0.630351	-0.891323	-0.214792	-0.345574
SP.POP.1519.FE.5Y	Population ages 15-19, female (% of female population)	Female population between the ages 15 to 19 as a percentage of the total female population.	Health: Population: Structure	Health	3	0.01	0.126998	0.486886	-0.679414	0.769544	-0.121336	-0.0212896
SP.POP.1519.MA.5Y	Population ages 15-19, male (% of male population)	Male population between the ages 15 to 19 as a percentage of the total male population.	Health: Population: Structure	Health	3	0.01	-0.0243553	0.515857	0.19632	0.756668	0.750119	0.177885
SP.POP.5559.FE.5Y	Population ages 55-59, female (% of female population)	Female population between the ages 55 to 59 as a percentage of the total female population.	Health: Population: Structure	Health	3	0.01	0.00326371	-0.208898	-0.912272	0.343579	0.328169	0.189874
SP.POP.5559.MA.5Y	Population ages 55-59, male (% of male population)	Male population between the ages 55 to 59 as a percentage of the total male population.	Health: Population: Structure	Health	3	0.01	-0.177024	-0.140143	-0.1436	0.317219	0.178326	0.270704
SP.POP.6064.FE.5Y	Population ages 60-64, female (% of female population)	Female population between the ages 60 to 64 as a percentage of the total female population.	Health: Population: Structure	Health	3	0.01	-0.0237529	0.409599	-0.0437702	-0.861912	0.153323	0.664409
SP.POP.6569.FE.5Y	Population ages 65-69, female (% of female population)	Female population between the ages 65 to 69 as a percentage of the total female population.	Health: Population: Structure	Health	3	0.01	0.140671	0.0868148	0.571975	-0.57533	-0.242139	-0.125173
SP.POP.6569.MA.5Y	Population ages 65-69, male (% of male population)	Male population between the ages 65 to 69 as a percentage of the total male population.	Health: Population: Structure	Health	3	0.01	0.13244	0.254138	-0.453743	0.0832324	-0.549019	-0.20782
SP.POP.65UP.FE.IN	Population ages 65 and above, female	Female population 65 years of age or older. Population is based on the de facto definition of population, which counts all residents regardless of legal status or citizenship.	Health: Population: Structure	Health	3	0.01	0.0675241	-0.0197498	0.570126	0.210757	0.190448	-0.168504
SP.POP.80UP.FE.5Y	Population ages 80 and above, female (% of female population)	Female population between the ages 80 and above as a percentage of the total female population.	Health: Population: Structure	Health	3	0.01	0.083404	-0.186292	0.229965	0.20598	0.212878	-0.144177
SP.POP.80UP.MA.5Y	Population ages 80 and above, male (% of male population)	Male population between the ages 80 and above as a percentage of the total male population.	Health: Population: Structure	Health	3	0.01	0.107109	-0.136515	0.292825	-0.423373	0.322053	-0.0918471
SP.POP.DPND.YG	Age dependency ratio, young (% of working-age population)	Age dependency ratio, young, is the ratio of younger dependents--people younger than 15--to the working-age population--those ages 15-64. Data are shown as the proportion of dependents per 100 working-age population.	Health: Population: Dynamics	Health	3	0.01	-0.000244517	-0.106172	0.0421681	0.0962355	-0.101431	0.428842
SP.POP.TOTL	Population, total	Total population is based on the de facto definition of population, which counts all residents regardless of legal status or citizenship. The values shown are midyear estimates.	Health: Population: Structure	Health	3	0.01	-0.0729513	0.194916	-0.0672333	0.233738	-0.29001	-0.0605846
SP.POP.TOTL.FE.IN	Population, female	Female population is based on the de facto definition of population, which counts all female residents regardless of legal status or citizenship.	Health: Population: Structure	Health	3	0.01	-0.0735238	0.178491	-0.0719684	0.221586	-0.23152	-0.0527847
SP.POP.TOTL.FE.ZS	Population, female (% of total population)	Female population is the percentage of the population that is female. Population is based on the de facto definition of population, which counts all residents regardless of legal status or citizenship.	Health: Population: Structure	Health	3	0.01	0.231679	-0.47498	-0.0627705	-0.180194	0.241755	0.398513
SP.POP.TOTL.MA.IN	Population, male	Male population is based on the de facto definition of population, which counts all male residents regardless of legal status or citizenship.	Health: Population: Structure	Health	3	0.01	-0.0723831	0.210299	-0.0626838	0.246618	-0.36672	-0.067979
SP.POP.TOTL.MA.ZS	Population, male (% of total population)	Male population is the percentage of the population that is male. Population is based on the de facto definition of population, which counts all residents regardless of legal status or citizenship.	Health: Population: Structure	Health	3	0.01	-0.182783	0.44702	0.496634	0.720882	-0.683655	-0.302085
SP.DYN.CBRT.IN	Birth rate, crude (per 1,000 people)	Crude birth rate indicates the number of live births occurring during the year, per 1,000 population estimated at midyear. Subtracting the crude death rate from the crude birth rate provides the rate of natural increase, which is equal to the rate of population change in the absence of migration.	Health: Population: Dynamics	Health	3	0.0162378	-0.372306	-0.0119403	0.970067	-0.604777	0.428985	-0.0431706
SP.POP.0004.FE.5Y	Population ages 00-04, female (% of female population)	Female population between the ages 0 to 4 as a percentage of the total female population.	Health: Population: Structure	Health	3	0.0162378	0.655452	-0.491781	0.0844977	0.223593	0.480329	-0.0536787
SP.POP.0004.MA.5Y	Population ages 00-04, male (% of male population)	Male population between the ages 0 to 4 as a percentage of the total male population.	Health: Population: Structure	Health	3	0.0162378	0.697429	-0.431478	0.0837832	0.221114	0.471057	0.0245291
SP.POP.0014.FE.ZS	Population ages 0-14, female (% of female population)	Female population between the ages 0 to 14 as a percentage of the total female population. Population is based on the de facto definition of population.	Health: Population: Structure	Health	3	0.0162378	-0.0718498	-0.0976289	0.202842	0.161599	-0.130106	0.275259
SP.POP.0014.MA.ZS	Population ages 0-14, male (% of male population)	Male population between the ages 0 to 14 as a percentage of the total male population. Population is based on the de facto definition of population.	Health: Population: Structure	Health	3	0.0162378	-0.0393987	-0.0777759	0.0611071	0.165859	-0.226117	0.345282
SP.POP.0014.TO.ZS	Population ages 0-14 (% of total population)	Population between the ages 0 to 14 as a percentage of the total population. Population is based on the de facto definition of population.	Health: Population: Structure	Health	3	0.0162378	-0.0559009	-0.0872963	0.130645	0.163969	-0.178458	0.309323
SP.POP.1014.FE.5Y	Population ages 10-14, female (% of female population)	Female population between the ages 10 to 14 as a percentage of the total female population.	Health: Population: Structure	Health	3	0.0162378	-0.168467	0.403037	-0.017574	-0.680788	0.414689	-0.344965
SP.POP.1014.MA.5Y	Population ages 10-14, male (% of male population)	Male population between the ages 10 to 14 as a percentage of the total male population.	Health: Population: Structure	Health	3	0.0162378	-0.174546	0.456032	-0.521596	-0.754687	-0.215775	-0.345387
SP.POP.1519.FE.5Y	Population ages 15-19, female (% of female population)	Female population between the ages 15 to 19 as a percentage of the total female population.	Health: Population: Structure	Health	3	0.0162378	0.120282	0.478359	-0.486875	0.646782	-0.111179	-0.0278864
SP.POP.1519.MA.5Y	Population ages 15-19, male (% of male population)	Male population between the ages 15 to 19 as a percentage of the total male population.	Health: Population: Structure	Health	3	0.0162378	0.0118159	0.499039	0.122277	0.635976	0.620998	0.156502
SP.POP.5559.FE.5Y	Population ages 55-59, female (% of female population)	Female population between the ages 55 to 59 as a percentage of the total female population.	Health: Population: Structure	Health	3	0.0162378	0.00927697	-0.239238	-0.677206	0.418545	0.298896	0.165223
SP.POP.5559.MA.5Y	Population ages 55-59, male (% of male population)	Male population between the ages 55 to 59 as a percentage of the total male population.	Health: Population: Structure	Health	3	0.0162378	-0.101815	-0.165498	-0.0987988	0.364136	0.151192	0.233807
SP.POP.6064.FE.5Y	Population ages 60-64, female (% of female population)	Female population between the ages 60 to 64 as a percentage of the total female population.	Health: Population: Structure	Health	3	0.0162378	0.00339	0.303703	-0.0647609	-0.816155	0.22981	0.597732
SP.POP.6569.FE.5Y	Population ages 65-69, female (% of female population)	Female population between the ages 65 to 69 as a percentage of the total female population.	Health: Population: Structure	Health	3	0.0162378	0.0898852	0.0735506	0.387715	-0.496402	-0.265414	-0.0830317
SP.POP.6569.MA.5Y	Population ages 65-69, male (% of male population)	Male population between the ages 65 to 69 as a percentage of the total male population.	Health: Population: Structure	Health	3	0.0162378	0.0836634	0.206579	-0.384288	0.0350932	-0.508301	-0.149028
SP.POP.65UP.FE.IN	Population ages 65 and above, female	Female population 65 years of age or older. Population is based on the de facto definition of population, which counts all residents regardless of legal status or citizenship.	Health: Population: Structure	Health	3	0.0162378	0.040034	-0.00896713	0.414664	0.215304	0.115771	-0.142724
SP.POP.80UP.FE.5Y	Population ages 80 and above, female (% of female population)	Female population between the ages 80 and above as a percentage of the total female population.	Health: Population: Structure	Health	3	0.0162378	0.0554272	-0.115418	0.245795	0.162493	0.185768	-0.151719
SP.POP.80UP.MA.5Y	Population ages 80 and above, male (% of male population)	Male population between the ages 80 and above as a percentage of the total male population.	Health: Population: Structure	Health	3	0.0162378	0.0785894	-0.0842398	0.213681	-0.402628	0.264551	-0.140076
SP.POP.DPND.YG	Age dependency ratio, young (% of working-age population)	Age dependency ratio, young, is the ratio of younger dependents--people younger than 15--to the working-age population--those ages 15-64. Data are shown as the proportion of dependents per 100 working-age population.	Health: Population: Dynamics	Health	3	0.0162378	0.0438498	-0.140297	0.072492	0.105874	-0.0616888	0.389389
SP.POP.TOTL	Population, total	Total population is based on the de facto definition of population, which counts all residents regardless of legal status or citizenship. The values shown are midyear estimates.	Health: Population: Structure	Health	3	0.0162378	-0.0549119	0.176268	-0.0723577	0.17433	-0.241721	-0.0550876
SP.POP.TOTL.FE.IN	Population, female	Female population is based on the de facto definition of population, which counts all female residents regardless of legal status or citizenship.	Health: Population: Structure	Health	3	0.0162378	-0.055019	0.162769	-0.0777326	0.164106	-0.195604	-0.04788
SP.POP.TOTL.FE.ZS	Population, female (% of total population)	Female population is the percentage of the population that is female. Population is based on the de facto definition of population, which counts all residents regardless of legal status or citizenship.	Health: Population: Structure	Health	3	0.0162378	0.206764	-0.37301	-0.121307	-0.189804	0.176575	0.343857
SP.POP.TOTL.MA.IN	Population, male	Male population is based on the de facto definition of population, which counts all male residents regardless of legal status or citizenship.	Health: Population: Structure	Health	3	0.0162378	-0.0548034	0.188846	-0.0671877	0.185166	-0.302204	-0.0619204
SP.POP.TOTL.MA.ZS	Population, male (% of total population)	Male population is the percentage of the population that is male. Population is based on the de facto definition of population, which counts all residents regardless of legal status or citizenship.	Health: Population: Structure	Health	3	0.0162378	-0.150549	0.376268	0.473889	0.663096	-0.560159	-0.280914
SP.DYN.CBRT.IN	Birth rate, crude (per 1,000 people)	Crude birth rate indicates the number of live births occurring during the year, per 1,000 population estimated at midyear. Subtracting the crude death rate from the crude birth rate provides the rate of natural increase, which is equal to the rate of population change in the absence of migration.	Health: Population: Dynamics	Health	3	0.0263665	-0.208169	-0.019467	0.754314	-0.49701	0.325445	0.0292362
SP.POP.0004.FE.5Y	Population ages 00-04, female (% of female population)	Female population between the ages 0 to 4 as a percentage of the total female population.	Health: Population: Structure	Health	3	0.0263665	0.485833	-0.401783	0.136951	0.195687	0.453544	-0.00513383
SP.POP.0004.MA.5Y	Population ages 00-04, male (% of male population)	Male population between the ages 0 to 4 as a percentage of the total male population.	Health: Population: Structure	Health	3	0.0263665	0.515699	-0.345977	0.137577	0.192222	0.452986	0.077485
SP.POP.0014.FE.ZS	Population ages 0-14, female (% of female population)	Female population between the ages 0 to 14 as a percentage of the total female population. Population is based on the de facto definition of population.	Health: Population: Structure	Health	3	0.0263665	-0.00984055	-0.0972684	0.188406	0.156669	-0.0863691	0.244261
SP.POP.0014.MA.ZS	Population ages 0-14, male (% of male population)	Male population between the ages 0 to 14 as a percentage of the total male population. Population is based on the de facto definition of population.	Health: Population: Structure	Health	3	0.0263665	0.0155266	-0.0762517	0.08046	0.159559	-0.161071	0.310812
SP.POP.0014.TO.ZS	Population ages 0-14 (% of total population)	Population between the ages 0 to 14 as a percentage of the total population. Population is based on the de facto definition of population.	Health: Population: Structure	Health	3	0.0263665	0.00267032	-0.0863628	0.133422	0.158325	-0.124014	0.276656
SP.POP.1014.FE.5Y	Population ages 10-14, female (% of female population)	Female population between the ages 10 to 14 as a percentage of the total female population.	Health: Population: Structure	Health	3	0.0263665	-0.172841	0.343203	-0.0433151	-0.54584	0.301748	-0.335154
SP.POP.1014.MA.5Y	Population ages 10-14, male (% of male population)	Male population between the ages 10 to 14 as a percentage of the total male population.	Health: Population: Structure	Health	3	0.0263665	-0.171273	0.392436	-0.417662	-0.612344	-0.21494	-0.33272
SP.POP.1519.FE.5Y	Population ages 15-19, female (% of female population)	Female population between the ages 15 to 19 as a percentage of the total female population.	Health: Population: Structure	Health	3	0.0263665	0.105958	0.470986	-0.342792	0.528665	-0.0801975	-0.0347486
SP.POP.1519.MA.5Y	Population ages 15-19, male (% of male population)	Male population between the ages 15 to 19 as a percentage of the total male population.	Health: Population: Structure	Health	3	0.0263665	0.0269966	0.488801	0.0653427	0.518863	0.51736	0.132637
SP.POP.5559.FE.5Y	Population ages 55-59, female (% of female population)	Female population between the ages 55 to 59 as a percentage of the total female population.	Health: Population: Structure	Health	3	0.0263665	0.0176585	-0.253161	-0.478683	0.442605	0.260608	0.148148
SP.POP.5559.MA.5Y	Population ages 55-59, male (% of male population)	Male population between the ages 55 to 59 as a percentage of the total male population.	Health: Population: Structure	Health	3	0.0263665	-0.0573775	-0.187346	-0.0582294	0.371315	0.121152	0.206183
SP.POP.6064.FE.5Y	Population ages 60-64, female (% of female population)	Female population between the ages 60 to 64 as a percentage of the total female population.	Health: Population: Structure	Health	3	0.0263665	0.00913252	0.204386	-0.0827323	-0.750782	0.27307	0.526772
SP.POP.6569.FE.5Y	Population ages 65-69, female (% of female population)	Female population between the ages 65 to 69 as a percentage of the total female population.	Health: Population: Structure	Health	3	0.0263665	0.0544294	0.0717225	0.22944	-0.432084	-0.269056	-0.0457713
SP.POP.6569.MA.5Y	Population ages 65-69, male (% of male population)	Male population between the ages 65 to 69 as a percentage of the total male population.	Health: Population: Structure	Health	3	0.0263665	0.0543199	0.174114	-0.329162	-0.0110921	-0.456298	-0.0995196
SP.POP.65UP.FE.IN	Population ages 65 and above, female	Female population 65 years of age or older. Population is based on the de facto definition of population, which counts all residents regardless of legal status or citizenship.	Health: Population: Structure	Health	3	0.0263665	0.0233136	0.00413033	0.28005	0.19268	0.0586633	-0.125163
SP.POP.80UP.FE.5Y	Population ages 80 and above, female (% of female population)	Female population between the ages 80 and above as a percentage of the total female population.	Health: Population: Structure	Health	3	0.0263665	0.0361617	-0.0672439	0.242435	0.134724	0.156093	-0.154094
SP.POP.80UP.MA.5Y	Population ages 80 and above, male (% of male population)	Male population between the ages 80 and above as a percentage of the total male population.	Health: Population: Structure	Health	3	0.0263665	0.0560261	-0.0486496	0.157338	-0.358574	0.209963	-0.169068
SP.POP.DPND.YG	Age dependency ratio, young (% of working-age population)	Age dependency ratio, young, is the ratio of younger dependents--people younger than 15--to the working-age population--those ages 15-64. Data are shown as the proportion of dependents per 100 working-age population.	Health: Population: Dynamics	Health	3	0.0263665	0.0749507	-0.14954	0.0962501	0.110574	-0.0294418	0.354453
SP.POP.TOTL	Population, total	Total population is based on the de facto definition of population, which counts all residents regardless of legal status or citizenship. The values shown are midyear estimates.	Health: Population: Structure	Health	3	0.0263665	-0.0425629	0.155902	-0.0752356	0.13072	-0.195705	-0.0532584
SP.POP.TOTL.FE.IN	Population, female	Female population is based on the de facto definition of population, which counts all female residents regardless of legal status or citizenship.	Health: Population: Structure	Health	3	0.0263665	-0.0426647	0.145088	-0.0812374	0.122162	-0.160126	-0.0468767
SP.POP.TOTL.FE.ZS	Population, female (% of total population)	Female population is the percentage of the population that is female. Population is based on the de facto definition of population, which counts all residents regardless of legal status or citizenship.	Health: Population: Structure	Health	3	0.0263665	0.17855	-0.280341	-0.171967	-0.182911	0.126054	0.294313
SP.POP.TOTL.MA.IN	Population, male	Male population is based on the de facto definition of population, which counts all male residents regardless of legal status or citizenship.	Health: Population: Structure	Health	3	0.0263665	-0.0424606	0.165916	-0.0694586	0.139791	-0.242369	-0.0593083
SP.POP.TOTL.MA.ZS	Population, male (% of total population)	Male population is the percentage of the population that is male. Population is based on the de facto definition of population, which counts all residents regardless of legal status or citizenship.	Health: Population: Structure	Health	3	0.0263665	-0.113492	0.313133	0.46102	0.596232	-0.446133	-0.257074
SP.DYN.CBRT.IN	Birth rate, crude (per 1,000 people)	Crude birth rate indicates the number of live births occurring during the year, per 1,000 population estimated at midyear. Subtracting the crude death rate from the crude birth rate provides the rate of natural increase, which is equal to the rate of population change in the absence of migration.	Health: Population: Dynamics	Health	3	0.0428133	-0.0919719	-0.0279405	0.586349	-0.392761	0.242596	0.0769825
SP.POP.0004.FE.5Y	Population ages 00-04, female (% of female population)	Female population between the ages 0 to 4 as a percentage of the total female population.	Health: Population: Structure	Health	3	0.0428133	0.36683	-0.318038	0.169216	0.167971	0.413453	0.0310448
SP.POP.0004.MA.5Y	Population ages 00-04, male (% of male population)	Male population between the ages 0 to 4 as a percentage of the total male population.	Health: Population: Structure	Health	3	0.0428133	0.387185	-0.269403	0.170317	0.164149	0.418794	0.112974
SP.POP.0014.FE.ZS	Population ages 0-14, female (% of female population)	Female population between the ages 0 to 14 as a percentage of the total female population. Population is based on the de facto definition of population.	Health: Population: Structure	Health	3	0.0428133	0.0296665	-0.0891497	0.176699	0.149954	-0.0515408	0.218714
SP.POP.0014.MA.ZS	Population ages 0-14, male (% of male population)	Male population between the ages 0 to 14 as a percentage of the total male population. Population is based on the de facto definition of population.	Health: Population: Structure	Health	3	0.0428133	0.049347	-0.0699242	0.0950434	0.152206	-0.107172	0.280484
SP.POP.0014.TO.ZS	Population ages 0-14 (% of total population)	Population between the ages 0 to 14 as a percentage of the total population. Population is based on the de facto definition of population.	Health: Population: Structure	Health	3	0.0428133	0.0394014	-0.0791862	0.135112	0.151257	-0.0796026	0.248802
SP.POP.1014.FE.5Y	Population ages 10-14, female (% of female population)	Female population between the ages 10 to 14 as a percentage of the total female population.	Health: Population: Structure	Health	3	0.0428133	-0.157793	0.275435	-0.0514759	-0.412343	0.200549	-0.309783
SP.POP.1014.MA.5Y	Population ages 10-14, male (% of male population)	Male population between the ages 10 to 14 as a percentage of the total male population.	Health: Population: Structure	Health	3	0.0428133	-0.152731	0.316996	-0.327943	-0.468379	-0.209776	-0.305818
SP.POP.1519.FE.5Y	Population ages 15-19, female (% of female population)	Female population between the ages 15 to 19 as a percentage of the total female population.	Health: Population: Structure	Health	3	0.0428133	0.0884114	0.464921	-0.239909	0.41927	-0.0347223	-0.0416407
SP.POP.1519.MA.5Y	Population ages 15-19, male (% of male population)	Male population between the ages 15 to 19 as a percentage of the total male population.	Health: Population: Structure	Health	3	0.0428133	0.0302807	0.483055	0.02195	0.409789	0.437819	0.107166
SP.POP.5559.FE.5Y	Population ages 55-59, female (% of female population)	Female population between the ages 55 to 59 as a percentage of the total female population.	Health: Population: Structure	Health	3	0.0428133	0.0255808	-0.253511	-0.326512	0.423273	0.216467	0.133334
SP.POP.5559.MA.5Y	Population ages 55-59, male (% of male population)	Male population between the ages 55 to 59 as a percentage of the total male population.	Health: Population: Structure	Health	3	0.0428133	-0.0307839	-0.200902	-0.0260441	0.345704	0.0912634	0.182064
SP.POP.6064.FE.5Y	Population ages 60-64, female (% of female population)	Female population between the ages 60 to 64 as a percentage of the total female population.	Health: Population: Structure	Health	3	0.0428133	0.00592511	0.119829	-0.0958982	-0.661037	0.283167	0.455471
SP.POP.6569.FE.5Y	Population ages 65-69, female (% of female population)	Female population between the ages 65 to 69 as a percentage of the total female population.	Health: Population: Structure	Health	3	0.0428133	0.0284679	0.0739066	0.107455	-0.38315	-0.253303	-0.0167597
SP.POP.6569.MA.5Y	Population ages 65-69, male (% of male population)	Male population between the ages 65 to 69 as a percentage of the total male population.	Health: Population: Structure	Health	3	0.0428133	0.0325738	0.150487	-0.287292	-0.0586926	-0.39289	-0.0613394
SP.POP.65UP.FE.IN	Population ages 65 and above, female	Female population 65 years of age or older. Population is based on the de facto definition of population, which counts all residents regardless of legal status or citizenship.	Health: Population: Structure	Health	3	0.0428133	0.0117086	0.0161141	0.176065	0.151985	0.0186089	-0.1121
SP.POP.80UP.FE.5Y	Population ages 80 and above, female (% of female population)	Female population between the ages 80 and above as a percentage of the total female population.	Health: Population: Structure	Health	3	0.0428133	0.022715	-0.0350005	0.232758	0.116873	0.126588	-0.149464
SP.POP.80UP.MA.5Y	Population ages 80 and above, male (% of male population)	Male population between the ages 80 and above as a percentage of the total male population.	Health: Population: Structure	Health	3	0.0428133	0.0392398	-0.0248776	0.119611	-0.297158	0.160468	-0.177875
SP.POP.DPND.YG	Age dependency ratio, young (% of working-age population)	Age dependency ratio, young, is the ratio of younger dependents--people younger than 15--to the working-age population--those ages 15-64. Data are shown as the proportion of dependents per 100 working-age population.	Health: Population: Dynamics	Health	3	0.0428133	0.0923929	-0.142485	0.112477	0.110061	-0.00560709	0.321839
SP.POP.TOTL	Population, total	Total population is based on the de facto definition of population, which counts all residents regardless of legal status or citizenship. The values shown are midyear estimates.	Health: Population: Structure	Health	3	0.0428133	-0.0327709	0.134646	-0.075402	0.100337	-0.154497	-0.0524877
SP.POP.TOTL.FE.IN	Population, female	Female population is based on the de facto definition of population, which counts all female residents regardless of legal status or citizenship.	Health: Population: Structure	Health	3	0.0428133	-0.0330192	0.126286	-0.0818305	0.0932667	-0.12757	-0.0469887
SP.POP.TOTL.FE.ZS	Population, female (% of total population)	Female population is the percentage of the population that is female. Population is based on the de facto definition of population, which counts all residents regardless of legal status or citizenship.	Health: Population: Structure	Health	3	0.0428133	0.151228	-0.197711	-0.20769	-0.161719	0.0883358	0.250985
SP.POP.TOTL.MA.IN	Population, male	Male population is based on the de facto definition of population, which counts all male residents regardless of legal status or citizenship.	Health: Population: Structure	Health	3	0.0428133	-0.0325251	0.14233	-0.0692117	0.107832	-0.189813	-0.0577007
SP.POP.TOTL.MA.ZS	Population, male (% of total population)	Male population is the percentage of the population that is male. Population is based on the de facto definition of population, which counts all residents regardless of legal status or citizenship.	Health: Population: Structure	Health	3	0.0428133	-0.0782809	0.254609	0.449271	0.521126	-0.343692	-0.231865
SP.DYN.CBRT.IN	Birth rate, crude (per 1,000 people)	Crude birth rate indicates the number of live births occurring during the year, per 1,000 population estimated at midyear. Subtracting the crude death rate from the crude birth rate provides the rate of natural increase, which is equal to the rate of population change in the absence of migration.	Health: Population: Dynamics	Health	3	0.0695193	-0.0141044	-0.0361812	0.460339	-0.296721	0.18073	0.103182
SP.POP.0004.FE.5Y	Population ages 00-04, female (% of female population)	Female population between the ages 0 to 4 as a percentage of the total female population.	Health: Population: Structure	Health	3	0.0695193	0.284079	-0.245463	0.185744	0.142541	0.364057	0.0569455
SP.POP.0004.MA.5Y	Population ages 00-04, male (% of male population)	Male population between the ages 0 to 4 as a percentage of the total male population.	Health: Population: Structure	Health	3	0.0695193	0.29755	-0.204705	0.18687	0.138753	0.372775	0.133596
SP.POP.0014.FE.ZS	Population ages 0-14, female (% of female population)	Female population between the ages 0 to 14 as a percentage of the total female population. Population is based on the de facto definition of population.	Health: Population: Structure	Health	3	0.0695193	0.05278	-0.0767901	0.166294	0.1417	-0.0245713	0.196209
SP.POP.0014.MA.ZS	Population ages 0-14, male (% of male population)	Male population between the ages 0 to 14 as a percentage of the total male population. Population is based on the de facto definition of population.	Health: Population: Structure	Health	3	0.0695193	0.0677398	-0.0606898	0.10427	0.143719	-0.0640806	0.251874
SP.POP.0014.TO.ZS	Population ages 0-14 (% of total population)	Population between the ages 0 to 14 as a percentage of the total population. Population is based on the de facto definition of population.	Health: Population: Structure	Health	3	0.0695193	0.0601974	-0.068451	0.134712	0.142853	-0.0445275	0.223341
SP.POP.1014.FE.5Y	Population ages 10-14, female (% of female population)	Female population between the ages 10 to 14 as a percentage of the total female population.	Health: Population: Structure	Health	3	0.0695193	-0.130128	0.210914	-0.048937	-0.286189	0.117318	-0.269387
SP.POP.1014.MA.5Y	Population ages 10-14, male (% of male population)	Male population between the ages 10 to 14 as a percentage of the total male population.	Health: Population: Structure	Health	3	0.0695193	-0.124337	0.243599	-0.254368	-0.3303	-0.197528	-0.264598
SP.POP.1519.FE.5Y	Population ages 15-19, female (% of female population)	Female population between the ages 15 to 19 as a percentage of the total female population.	Health: Population: Structure	Health	3	0.0695193	0.0712334	0.458145	-0.169504	0.322828	0.0140106	-0.0477322
SP.POP.1519.MA.5Y	Population ages 15-19, male (% of male population)	Male population between the ages 15 to 19 as a percentage of the total male population.	Health: Population: Structure	Health	3	0.0695193	0.0280064	0.477856	-0.0103057	0.313315	0.3753	0.081116
SP.POP.5559.FE.5Y	Population ages 55-59, female (% of female population)	Female population between the ages 55 to 59 as a percentage of the total female population.	Health: Population: Structure	Health	3	0.0695193	0.0320924	-0.242216	-0.218126	0.374653	0.171163	0.116966
SP.POP.5559.MA.5Y	Population ages 55-59, male (% of male population)	Male population between the ages 55 to 59 as a percentage of the total male population.	Health: Population: Structure	Health	3	0.0695193	-0.0143128	-0.203297	-0.00332948	0.299084	0.0646987	0.157083
SP.POP.6064.FE.5Y	Population ages 60-64, female (% of female population)	Female population between the ages 60 to 64 as a percentage of the total female population.	Health: Population: Structure	Health	3	0.0695193	0.000557583	0.0525063	-0.103096	-0.5538	0.26595	0.385485
SP.POP.6569.FE.5Y	Population ages 65-69, female (% of female population)	Female population between the ages 65 to 69 as a percentage of the total female population.	Health: Population: Structure	Health	3	0.0695193	0.00833408	0.0755596	0.0221362	-0.346654	-0.222995	0.00345469
SP.POP.6569.MA.5Y	Population ages 65-69, male (% of male population)	Male population between the ages 65 to 69 as a percentage of the total male population.	Health: Population: Structure	Health	3	0.0695193	0.0133603	0.131742	-0.254417	-0.104942	-0.322768	-0.0338921
SP.POP.65UP.FE.IN	Population ages 65 and above, female	Female population 65 years of age or older. Population is based on the de facto definition of population, which counts all residents regardless of legal status or citizenship.	Health: Population: Structure	Health	3	0.0695193	0.00253646	0.0252817	0.10263	0.102637	-0.00678601	-0.10052
SP.POP.80UP.FE.5Y	Population ages 80 and above, female (% of female population)	Female population between the ages 80 and above as a percentage of the total female population.	Health: Population: Structure	Health	3	0.0695193	0.0133662	-0.014125	0.223158	0.104872	0.0988329	-0.137513
SP.POP.80UP.MA.5Y	Population ages 80 and above, male (% of male population)	Male population between the ages 80 and above as a percentage of the total male population.	Health: Population: Structure	Health	3	0.0695193	0.0276486	-0.00960788	0.0973484	-0.227266	0.11743	-0.168331
SP.POP.DPND.YG	Age dependency ratio, young (% of working-age population)	Age dependency ratio, young, is the ratio of younger dependents--people younger than 15--to the working-age population--those ages 15-64. Data are shown as the proportion of dependents per 100 working-age population.	Health: Population: Dynamics	Health	3	0.0695193	0.0985156	-0.126782	0.12178	0.105817	0.01116	0.289343
SP.POP.TOTL	Population, total	Total population is based on the de facto definition of population, which counts all residents regardless of legal status or citizenship. The values shown are midyear estimates.	Health: Population: Structure	Health	3	0.0695193	-0.0241056	0.113917	-0.0732444	0.0794395	-0.119058	-0.0509477
SP.POP.TOTL.FE.IN	Population, female	Female population is based on the de facto definition of population, which counts all female residents regardless of legal status or citizenship.	Health: Population: Structure	Health	3	0.0695193	-0.0245009	0.107703	-0.0798228	0.0736955	-0.0990783	-0.0462942
SP.POP.TOTL.FE.ZS	Population, female (% of total population)	Female population is the percentage of the population that is female. Population is based on the de facto definition of population, which counts all residents regardless of legal status or citizenship.	Health: Population: Structure	Health	3	0.0695193	0.12727	-0.127479	-0.22616	-0.132279	0.0607599	0.213342
SP.POP.TOTL.MA.IN	Population, male	Male population is based on the de facto definition of population, which counts all male residents regardless of legal status or citizenship.	Health: Population: Structure	Health	3	0.0695193	-0.0237156	0.119573	-0.0669082	0.085528	-0.145262	-0.0553591
SP.POP.TOTL.MA.ZS	Population, male (% of total population)	Male population is the percentage of the population that is male. Population is based on the de facto definition of population, which counts all residents regardless of legal status or citizenship.	Health: Population: Structure	Health	3	0.0695193	-0.0480154	0.202475	0.432507	0.443316	-0.253791	-0.205554
SP.DYN.CBRT.IN	Birth rate, crude (per 1,000 people)	Crude birth rate indicates the number of live births occurring during the year, per 1,000 population estimated at midyear. Subtracting the crude death rate from the crude birth rate provides the rate of natural increase, which is equal to the rate of population change in the absence of migration.	Health: Population: Dynamics	Health	3	0.112884	0.0350908	-0.0429311	0.366285	-0.212877	0.137105	0.113184
SP.POP.0004.FE.5Y	Population ages 00-04, female (% of female population)	Female population between the ages 0 to 4 as a percentage of the total female population.	Health: Population: Structure	Health	3	0.112884	0.226037	-0.186754	0.189766	0.12052	0.310362	0.0738252
SP.POP.0004.MA.5Y	Population ages 00-04, male (% of male population)	Male population between the ages 0 to 4 as a percentage of the total male population.	Health: Population: Structure	Health	3	0.112884	0.234802	-0.153099	0.190671	0.1169	0.320341	0.141338
SP.POP.0014.FE.ZS	Population ages 0-14, female (% of female population)	Female population between the ages 0 to 14 as a percentage of the total female population. Population is based on the de facto definition of population.	Health: Population: Structure	Health	3	0.112884	0.0648026	-0.0629088	0.156026	0.132891	-0.00381832	0.175092
SP.POP.0014.MA.ZS	Population ages 0-14, male (% of male population)	Male population between the ages 0 to 14 as a percentage of the total male population. Population is based on the de facto definition of population.	Health: Population: Structure	Health	3	0.112884	0.0758359	-0.0501383	0.108572	0.134823	-0.0305747	0.223476
SP.POP.0014.TO.ZS	Population ages 0-14 (% of total population)	Population between the ages 0 to 14 as a percentage of the total population. Population is based on the de facto definition of population.	Health: Population: Structure	Health	3	0.112884	0.0702836	-0.0562958	0.131869	0.133969	-0.017356	0.198691
SP.POP.1014.FE.5Y	Population ages 10-14, female (% of female population)	Female population between the ages 10 to 14 as a percentage of the total female population.	Health: Population: Structure	Health	3	0.112884	-0.0966235	0.157725	-0.0399847	-0.175203	0.0575503	-0.217032
SP.POP.1014.MA.5Y	Population ages 10-14, male (% of male population)	Male population between the ages 10 to 14 as a percentage of the total male population.	Health: Population: Structure	Health	3	0.112884	-0.0916555	0.182211	-0.194301	-0.20766	-0.175769	-0.211777
SP.POP.1519.FE.5Y	Population ages 15-19, female (% of female population)	Female population between the ages 15 to 19 as a percentage of the total female population.	Health: Population: Structure	Health	3	0.112884	0.0570526	0.447838	-0.122523	0.243449	0.0547373	-0.0514215
SP.POP.1519.MA.5Y	Population ages 15-19, male (% of male population)	Male population between the ages 15 to 19 as a percentage of the total male population.	Health: Population: Structure	Health	3	0.112884	0.0246218	0.468984	-0.0331653	0.233847	0.321754	0.0564387
SP.POP.5559.FE.5Y	Population ages 55-59, female (% of female population)	Female population between the ages 55 to 59 as a percentage of the total female population.	Health: Population: Structure	Health	3	0.112884	0.0365542	-0.220513	-0.144671	0.312972	0.129289	0.0974727
SP.POP.5559.MA.5Y	Population ages 55-59, male (% of male population)	Male population between the ages 55 to 59 as a percentage of the total male population.	Health: Population: Structure	Health	3	0.112884	-0.00388594	-0.193345	0.0108993	0.24458	0.0435784	0.129344
SP.POP.6064.FE.5Y	Population ages 60-64, female (% of female population)	Female population between the ages 60 to 64 as a percentage of the total female population.	Health: Population: Structure	Health	3	0.112884	-0.00399415	0.000892388	-0.103912	-0.44263	0.230551	0.317648
SP.POP.6569.FE.5Y	Population ages 65-69, female (% of female population)	Female population between the ages 65 to 69 as a percentage of the total female population.	Health: Population: Structure	Health	3	0.112884	-0.00703977	0.0743172	-0.0318504	-0.317766	-0.185091	0.016336
SP.POP.6569.MA.5Y	Population ages 65-69, male (% of male population)	Male population between the ages 65 to 69 as a percentage of the total male population.	Health: Population: Structure	Health	3	0.112884	-0.00351409	0.1153	-0.225739	-0.144055	-0.253101	-0.0149029
SP.POP.65UP.FE.IN	Population ages 65 and above, female	Female population 65 years of age or older. Population is based on the de facto definition of population, which counts all residents regardless of legal status or citizenship.	Health: Population: Structure	Health	3	0.112884	-0.00471095	0.0310787	0.0545031	0.0537908	-0.0205605	-0.0883715
SP.POP.80UP.FE.5Y	Population ages 80 and above, female (% of female population)	Female population between the ages 80 and above as a percentage of the total female population.	Health: Population: Structure	Health	3	0.112884	0.00710178	-0.00148102	0.215448	0.0959124	0.0739916	-0.119565
SP.POP.80UP.MA.5Y	Population ages 80 and above, male (% of male population)	Male population between the ages 80 and above as a percentage of the total male population.	Health: Population: Structure	Health	3	0.112884	0.0201578	-0.000534308	0.0875186	-0.158903	0.0818972	-0.145027
SP.POP.DPND.YG	Age dependency ratio, young (% of working-age population)	Age dependency ratio, young, is the ratio of younger dependents--people younger than 15--to the working-age population--those ages 15-64. Data are shown as the proportion of dependents per 100 working-age population.	Health: Population: Dynamics	Health	3	0.112884	0.096987	-0.107983	0.125266	0.0998744	0.0228535	0.255835
SP.POP.TOTL	Population, total	Total population is based on the de facto definition of population, which counts all residents regardless of legal status or citizenship. The values shown are midyear estimates.	Health: Population: Structure	Health	3	0.112884	-0.0162714	0.0947593	-0.0691812	0.0645053	-0.0893935	-0.0476891
SP.POP.TOTL.FE.IN	Population, female	Female population is based on the de facto definition of population, which counts all female residents regardless of legal status or citizenship.	Health: Population: Structure	Health	3	0.112884	-0.0167619	0.090317	-0.0756172	0.059894	-0.0749189	-0.0438088
SP.POP.TOTL.FE.ZS	Population, female (% of total population)	Female population is the percentage of the population that is female. Population is based on the de facto definition of population, which counts all residents regardless of legal status or citizenship.	Health: Population: Structure	Health	3	0.112884	0.107566	-0.0712262	-0.227681	-0.102069	0.0407379	0.180488
SP.POP.TOTL.MA.IN	Population, male	Male population is based on the de facto definition of population, which counts all male residents regardless of legal status or citizenship.	Health: Population: Structure	Health	3	0.112884	-0.0157879	0.0987479	-0.0629812	0.0693932	-0.108377	-0.0513677
SP.POP.TOTL.MA.ZS	Population, male (% of total population)	Male population is the percentage of the population that is male. Population is based on the de facto definition of population, which counts all residents regardless of legal status or citizenship.	Health: Population: Structure	Health	3	0.112884	-0.0237671	0.159313	0.406825	0.370681	-0.17698	-0.178151
SP.DYN.CBRT.IN	Birth rate, crude (per 1,000 people)	Crude birth rate indicates the number of live births occurring during the year, per 1,000 population estimated at midyear. Subtracting the crude death rate from the crude birth rate provides the rate of natural increase, which is equal to the rate of population change in the absence of migration.	Health: Population: Dynamics	Health	3	0.183298	0.0637474	-0.047167	0.294231	-0.143355	0.107958	0.112315
SP.POP.0004.FE.5Y	Population ages 00-04, female (% of female population)	Female population between the ages 0 to 4 as a percentage of the total female population.	Health: Population: Structure	Health	3	0.183298	0.184331	-0.141464	0.183708	0.102707	0.256883	0.0825719
SP.POP.0004.MA.5Y	Population ages 00-04, male (% of male population)	Male population between the ages 0 to 4 as a percentage of the total male population.	Health: Population: Structure	Health	3	0.183298	0.189989	-0.113443	0.184259	0.0992445	0.266508	0.138281
SP.POP.0014.FE.ZS	Population ages 0-14, female (% of female population)	Female population between the ages 0 to 14 as a percentage of the total female population. Population is based on the de facto definition of population.	Health: Population: Structure	Health	3	0.183298	0.0698474	-0.0489215	0.144951	0.124517	0.0121608	0.154784
SP.POP.0014.MA.ZS	Population ages 0-14, male (% of male population)	Male population between the ages 0 to 14 as a percentage of the total male population. Population is based on the de facto definition of population.	Health: Population: Structure	Health	3	0.183298	0.077686	-0.0390933	0.108595	0.126346	-0.00520234	0.195133
SP.POP.0014.TO.ZS	Population ages 0-14 (% of total population)	Population between the ages 0 to 14 as a percentage of the total population. Population is based on the de facto definition of population.	Health: Population: Structure	Health	3	0.183298	0.0737475	-0.043832	0.126449	0.125517	0.00335859	0.174478
SP.POP.1014.FE.5Y	Population ages 10-14, female (% of female population)	Female population between the ages 10 to 14 as a percentage of the total female population.	Health: Population: Structure	Health	3	0.183298	-0.0629533	0.119115	-0.0271287	-0.0854986	0.0229111	-0.158604
SP.POP.1014.MA.5Y	Population ages 10-14, male (% of male population)	Male population between the ages 10 to 14 as a percentage of the total male population.	Health: Population: Structure	Health	3	0.183298	-0.0594403	0.136966	-0.143829	-0.107916	-0.144192	-0.153102
SP.POP.1519.FE.5Y	Population ages 15-19, female (% of female population)	Female population between the ages 15 to 19 as a percentage of the total female population.	Health: Population: Structure	Health	3	0.183298	0.0475639	0.431594	-0.0906291	0.183353	0.0808575	-0.0506304
SP.POP.1519.MA.5Y	Population ages 15-19, male (% of male population)	Male population between the ages 15 to 19 as a percentage of the total male population.	Health: Population: Structure	Health	3	0.183298	0.0231035	0.453246	-0.0474496	0.173842	0.271822	0.0361177
SP.POP.5559.FE.5Y	Population ages 55-59, female (% of female population)	Female population between the ages 55 to 59 as a percentage of the total female population.	Health: Population: Structure	Health	3	0.183298	0.0384046	-0.189675	-0.0962853	0.251327	0.0938068	0.0755338
SP.POP.5559.MA.5Y	Population ages 55-59, male (% of male population)	Male population between the ages 55 to 59 as a percentage of the total male population.	Health: Population: Structure	Health	3	0.183298	0.00251277	-0.171566	0.0184734	0.192462	0.0283856	0.099576
SP.POP.6064.FE.5Y	Population ages 60-64, female (% of female population)	Female population between the ages 60 to 64 as a percentage of the total female population.	Health: Population: Structure	Health	3	0.183298	-0.00676795	-0.0380364	-0.0987088	-0.340509	0.186379	0.253473
SP.POP.6569.FE.5Y	Population ages 65-69, female (% of female population)	Female population between the ages 65 to 69 as a percentage of the total female population.	Health: Population: Structure	Health	3	0.183298	-0.0173504	0.0692101	-0.0614775	-0.291579	-0.145998	0.0241659
SP.POP.6569.MA.5Y	Population ages 65-69, male (% of male population)	Male population between the ages 65 to 69 as a percentage of the total male population.	Health: Population: Structure	Health	3	0.183298	-0.0162508	0.0993842	-0.197659	-0.170676	-0.190271	-0.00161836
SP.POP.65UP.FE.IN	Population ages 65 and above, female	Female population 65 years of age or older. Population is based on the de facto definition of population, which counts all residents regardless of legal status or citizenship.	Health: Population: Structure	Health	3	0.183298	-0.00958976	0.0335257	0.025271	0.0125683	-0.0257396	-0.074677
SP.POP.80UP.FE.5Y	Population ages 80 and above, female (% of female population)	Female population between the ages 80 and above as a percentage of the total female population.	Health: Population: Structure	Health	3	0.183298	0.00329712	0.00513695	0.208573	0.0880054	0.0528865	-0.0983416
SP.POP.80UP.MA.5Y	Population ages 80 and above, male (% of male population)	Male population between the ages 80 and above as a percentage of the total male population.	Health: Population: Structure	Health	3	0.183298	0.0155476	0.00396831	0.0865731	-0.100205	0.0542993	-0.11471
SP.POP.DPND.YG	Age dependency ratio, young (% of working-age population)	Age dependency ratio, young, is the ratio of younger dependents--people younger than 15--to the working-age population--those ages 15-64. Data are shown as the proportion of dependents per 100 working-age population.	Health: Population: Dynamics	Health	3	0.183298	0.0913669	-0.0890193	0.123879	0.0940062	0.0311598	0.221747
SP.POP.TOTL	Population, total	Total population is based on the de facto definition of population, which counts all residents regardless of legal status or citizenship. The values shown are midyear estimates.	Health: Population: Structure	Health	3	0.183298	-0.00946058	0.0773948	-0.0633124	0.0529781	-0.0650256	-0.0425331
SP.POP.TOTL.FE.IN	Population, female	Female population is based on the de facto definition of population, which counts all female residents regardless of legal status or citizenship.	Health: Population: Structure	Health	3	0.183298	-0.00998982	0.0743472	-0.0693291	0.0492806	-0.0548686	-0.0393448
SP.POP.TOTL.FE.ZS	Population, female (% of total population)	Female population is the percentage of the population that is female. Population is based on the de facto definition of population, which counts all residents regardless of legal status or citizenship.	Health: Population: Structure	Health	3	0.183298	0.0920774	-0.0287064	-0.213865	-0.0765529	0.0262585	0.152023
SP.POP.TOTL.MA.IN	Population, male	Male population is based on the de facto definition of population, which counts all male residents regardless of legal status or citizenship.	Health: Population: Structure	Health	3	0.183298	-0.00893928	0.0800806	-0.057516	0.0568973	-0.0783469	-0.0455556
SP.POP.TOTL.MA.ZS	Population, male (% of total population)	Male population is the percentage of the population that is male. Population is based on the de facto definition of population, which counts all residents regardless of legal status or citizenship.	Health: Population: Structure	Health	3	0.183298	-0.00560373	0.126122	0.370561	0.309162	-0.113325	-0.150101
SP.DYN.CBRT.IN	Birth rate, crude (per 1,000 people)	Crude birth rate indicates the number of live births occurring during the year, per 1,000 population estimated at midyear. Subtracting the crude death rate from the crude birth rate provides the rate of natural increase, which is equal to the rate of population change in the absence of migration.	Health: Population: Dynamics	Health	3	0.297635	0.0781382	-0.0479923	0.236734	-0.0878481	0.0894532	0.104775
SP.POP.0004.FE.5Y	Population ages 00-04, female (% of female population)	Female population between the ages 0 to 4 as a percentage of the total female population.	Health: Population: Structure	Health	3	0.297635	0.15325	-0.106806	0.169787	0.0896816	0.207298	0.0844673
SP.POP.0004.MA.5Y	Population ages 00-04, male (% of male population)	Male population between the ages 0 to 4 as a percentage of the total male population.	Health: Population: Structure	Health	3	0.297635	0.156884	-0.0829494	0.169928	0.086376	0.215527	0.127313
SP.POP.0014.FE.ZS	Population ages 0-14, female (% of female population)	Female population between the ages 0 to 14 as a percentage of the total female population. Population is based on the de facto definition of population.	Health: Population: Structure	Health	3	0.297635	0.0707714	-0.0352244	0.132505	0.117188	0.024404	0.13559
SP.POP.0014.MA.ZS	Population ages 0-14, male (% of male population)	Male population between the ages 0 to 14 as a percentage of the total male population. Population is based on the de facto definition of population.	Health: Population: Structure	Health	3	0.297635	0.0760871	-0.0277633	0.104942	0.118845	0.013511	0.167788
SP.POP.0014.TO.ZS	Population ages 0-14 (% of total population)	Population between the ages 0 to 14 as a percentage of the total population. Population is based on the de facto definition of population.	Health: Population: Structure	Health	3	0.297635	0.0734197	-0.0313598	0.118482	0.118082	0.0188714	0.151316
SP.POP.1014.FE.5Y	Population ages 10-14, female (% of female population)	Female population between the ages 10 to 14 as a percentage of the total female population.	Health: Population: Structure	Health	3	0.297635	-0.0326928	0.0942238	-0.0121476	-0.0189083	0.0098057	-0.101403
SP.POP.1014.MA.5Y	Population ages 10-14, male (% of male population)	Male population between the ages 10 to 14 as a percentage of the total male population.	Health: Population: Structure	Health	3	0.297635	-0.0306915	0.107117	-0.100068	-0.0335406	-0.105843	-0.0958539
SP.POP.1519.FE.5Y	Population ages 15-19, female (% of female population)	Female population between the ages 15 to 19 as a percentage of the total female population.	Health: Population: Structure	Health	3	0.297635	0.043353	0.408046	-0.0667612	0.141694	0.0920222	-0.0438474
SP.POP.1519.MA.5Y	Population ages 15-19, male (% of male population)	Male population between the ages 15 to 19 as a percentage of the total male population.	Health: Population: Structure	Health	3	0.297635	0.0249379	0.429004	-0.0529259	0.132596	0.224276	0.0229915
SP.POP.5559.FE.5Y	Population ages 55-59, female (% of female population)	Female population between the ages 55 to 59 as a percentage of the total female population.	Health: Population: Structure	Health	3	0.297635	0.0374414	-0.152179	-0.0646982	0.196857	0.065712	0.0533586
SP.POP.5559.MA.5Y	Population ages 55-59, male (% of male population)	Male population between the ages 55 to 59 as a percentage of the total male population.	Health: Population: Structure	Health	3	0.297635	0.00597888	-0.140607	0.0213628	0.147926	0.0183139	0.0703297
SP.POP.6064.FE.5Y	Population ages 60-64, female (% of female population)	Female population between the ages 60 to 64 as a percentage of the total female population.	Health: Population: Structure	Health	3	0.297635	-0.00772485	-0.0667791	-0.0885963	-0.255076	0.141214	0.195251
SP.POP.6569.FE.5Y	Population ages 65-69, female (% of female population)	Female population between the ages 65 to 69 as a percentage of the total female population.	Health: Population: Structure	Health	3	0.297635	-0.0223613	0.0601854	-0.0732659	-0.264201	-0.110172	0.0289606
SP.POP.6569.MA.5Y	Population ages 65-69, male (% of male population)	Male population between the ages 65 to 69 as a percentage of the total male population.	Health: Population: Structure	Health	3	0.297635	-0.0234417	0.0828929	-0.168491	-0.18203	-0.137925	0.00816825
SP.POP.65UP.FE.IN	Population ages 65 and above, female	Female population 65 years of age or older. Population is based on the de facto definition of population, which counts all residents regardless of legal status or citizenship.	Health: Population: Structure	Health	3	0.297635	-0.0117291	0.0328389	0.00928822	-0.0171779	-0.0252168	-0.0595972
SP.POP.80UP.FE.5Y	Population ages 80 and above, female (% of female population)	Female population between the ages 80 and above as a percentage of the total female population.	Health: Population: Structure	Health	3	0.297635	0.00147116	0.00732798	0.199917	0.0797216	0.0358727	-0.0770849
SP.POP.80UP.MA.5Y	Population ages 80 and above, male (% of male population)	Male population between the ages 80 and above as a percentage of the total male population.	Health: Population: Structure	Health	3	0.297635	0.0127934	0.0050729	0.0902011	-0.0554718	0.0341472	-0.0844628
SP.POP.DPND.YG	Age dependency ratio, young (% of working-age population)	Age dependency ratio, young, is the ratio of younger dependents--people younger than 15--to the working-age population--those ages 15-64. Data are shown as the proportion of dependents per 100 working-age population.	Health: Population: Dynamics	Health	3	0.297635	0.0842325	-0.0708196	0.118313	0.089337	0.0371973	0.188712
SP.POP.TOTL	Population, total	Total population is based on the de facto definition of population, which counts all residents regardless of legal status or citizenship. The values shown are midyear estimates.	Health: Population: Structure	Health	3	0.297635	-0.00385892	0.0614922	-0.0555222	0.0433909	-0.0453879	-0.0359292
SP.POP.TOTL.FE.IN	Population, female	Female population is based on the de facto definition of population, which counts all female residents regardless of legal status or citizenship.	Health: Population: Structure	Health	3	0.297635	-0.00438226	0.0595022	-0.0608824	0.0404105	-0.0385685	-0.0333516
SP.POP.TOTL.FE.ZS	Population, female (% of total population)	Female population is the percentage of the population that is female. Population is based on the de facto definition of population, which counts all residents regardless of legal status or citizenship.	Health: Population: Structure	Health	3	0.297635	0.0802708	0.00154156	-0.187346	-0.0574225	0.0159019	0.128053
SP.POP.TOTL.MA.IN	Population, male	Male population is based on the de facto definition of population, which counts all male residents regardless of legal status or citizenship.	Health: Population: Structure	Health	3	0.297635	-0.00334359	0.063201	-0.0503581	0.0465503	-0.0543318	-0.0383727
SP.POP.TOTL.MA.ZS	Population, male (% of total population)	Male population is the percentage of the population that is male. Population is based on the de facto definition of population, which counts all residents regardless of legal status or citizenship.	Health: Population: Structure	Health	3	0.297635	0.00704567	0.102182	0.324563	0.260273	-0.0623138	-0.122472
SP.DYN.CBRT.IN	Birth rate, crude (per 1,000 people)	Crude birth rate indicates the number of live births occurring during the year, per 1,000 population estimated at midyear. Subtracting the crude death rate from the crude birth rate provides the rate of natural increase, which is equal to the rate of population change in the absence of migration.	Health: Population: Dynamics	Health	3	0.483293	0.083055	-0.0445196	0.189541	-0.044251	0.0781604	0.0938289
SP.POP.0004.FE.5Y	Population ages 00-04, female (% of female population)	Female population between the ages 0 to 4 as a percentage of the total female population.	Health: Population: Structure	Health	3	0.483293	0.129183	-0.0791549	0.150495	0.0816178	0.164446	0.0814703
SP.POP.0004.MA.5Y	Population ages 00-04, male (% of male population)	Male population between the ages 0 to 4 as a percentage of the total male population.	Health: Population: Structure	Health	3	0.483293	0.131499	-0.0583766	0.150252	0.0785558	0.170829	0.112034
SP.POP.0014.FE.ZS	Population ages 0-14, female (% of female population)	Female population between the ages 0 to 14 as a percentage of the total female population. Population is based on the de facto definition of population.	Health: Population: Structure	Health	3	0.483293	0.0694068	-0.0218085	0.118721	0.111074	0.0336059	0.118168
SP.POP.0014.MA.ZS	Population ages 0-14, male (% of male population)	Male population between the ages 0 to 14 as a percentage of the total male population. Population is based on the de facto definition of population.	Health: Population: Structure	Health	3	0.483293	0.0727792	-0.016159	0.0982881	0.112513	0.026933	0.142753
SP.POP.0014.TO.ZS	Population ages 0-14 (% of total population)	Population between the ages 0 to 14 as a percentage of the total population. Population is based on the de facto definition of population.	Health: Population: Structure	Health	3	0.483293	0.0710887	-0.0188808	0.108328	0.111844	0.0302125	0.130185
SP.POP.1014.FE.5Y	Population ages 10-14, female (% of female population)	Female population between the ages 10 to 14 as a percentage of the total female population.	Health: Population: Structure	Health	3	0.483293	-0.00735504	0.0799363	0.00325588	0.0267185	0.0110342	-0.0516313
SP.POP.1014.MA.5Y	Population ages 10-14, male (% of male population)	Male population between the ages 10 to 14 as a percentage of the total male population.	Health: Population: Structure	Health	3	0.483293	-0.00665267	0.0892634	-0.0619842	0.0176215	-0.0661915	-0.0462597
SP.POP.1519.FE.5Y	Population ages 15-19, female (% of female population)	Female population between the ages 15 to 19 as a percentage of the total female population.	Health: Population: Structure	Health	3	0.483293	0.0438244	0.377047	-0.0456931	0.115202	0.0922966	-0.0312909
SP.POP.1519.MA.5Y	Population ages 15-19, male (% of male population)	Male population between the ages 15 to 19 as a percentage of the total male population.	Health: Population: Structure	Health	3	0.483293	0.0301199	0.396189	-0.0490789	0.106882	0.180979	0.0180752
SP.POP.5559.FE.5Y	Population ages 55-59, female (% of female population)	Female population between the ages 55 to 59 as a percentage of the total female population.	Health: Population: Structure	Health	3	0.483293	0.0340603	-0.112386	-0.0438506	0.151447	0.044626	0.0334448
SP.POP.5559.MA.5Y	Population ages 55-59, male (% of male population)	Male population between the ages 55 to 59 as a percentage of the total male population.	Health: Population: Structure	Health	3	0.483293	0.0073186	-0.105346	0.0213871	0.111829	0.0120261	0.044498
SP.POP.6064.FE.5Y	Population ages 60-64, female (% of female population)	Female population between the ages 60 to 64 as a percentage of the total female population.	Health: Population: Structure	Health	3	0.483293	-0.00724217	-0.086396	-0.0752752	-0.188153	0.10055	0.145079
SP.POP.6569.FE.5Y	Population ages 65-69, female (% of female population)	Female population between the ages 65 to 69 as a percentage of the total female population.	Health: Population: Structure	Health	3	0.483293	-0.0226839	0.0478952	-0.0727588	-0.233314	-0.0800361	0.031766
SP.POP.6569.MA.5Y	Population ages 65-69, male (% of male population)	Male population between the ages 65 to 69 as a percentage of the total male population.	Health: Population: Structure	Health	3	0.483293	-0.0251619	0.065472	-0.138437	-0.178263	-0.0969984	0.0154876
SP.POP.65UP.FE.IN	Population ages 65 and above, female	Female population 65 years of age or older. Population is based on the de facto definition of population, which counts all residents regardless of legal status or citizenship.	Health: Population: Structure	Health	3	0.483293	-0.0113324	0.029295	0.00213914	-0.0347325	-0.0216249	-0.0443026
SP.POP.80UP.FE.5Y	Population ages 80 and above, female (% of female population)	Female population between the ages 80 and above as a percentage of the total female population.	Health: Population: Structure	Health	3	0.483293	0.00113482	0.00632315	0.186724	0.070188	0.0228653	-0.058348
SP.POP.80UP.MA.5Y	Population ages 80 and above, male (% of male population)	Male population between the ages 80 and above as a percentage of the total male population.	Health: Population: Structure	Health	3	0.483293	0.0111754	0.00368532	0.0938654	-0.0252377	0.0202274	-0.0592779
SP.POP.DPND.YG	Age dependency ratio, young (% of working-age population)	Age dependency ratio, young, is the ratio of younger dependents--people younger than 15--to the working-age population--those ages 15-64. Data are shown as the proportion of dependents per 100 working-age population.	Health: Population: Dynamics	Health	3	0.483293	0.0770468	-0.0533752	0.109304	0.0863042	0.0416124	0.158597
SP.POP.TOTL	Population, total	Total population is based on the de facto definition of population, which counts all residents regardless of legal status or citizenship. The values shown are midyear estimates.	Health: Population: Structure	Health	3	0.483293	0.000541977	0.0466883	-0.0458166	0.0350862	-0.0300145	-0.0287391
SP.POP.TOTL.FE.IN	Population, female	Female population is based on the de facto definition of population, which counts all female residents regardless of legal status or citizenship.	Health: Population: Structure	Health	3	0.483293	5.34887e-05	0.0454678	-0.0503514	0.0326836	-0.0257104	-0.0266934
SP.POP.TOTL.FE.ZS	Population, female (% of total population)	Female population is the percentage of the population that is female. Population is based on the de facto definition of population, which counts all residents regardless of legal status or citizenship.	Health: Population: Structure	Health	3	0.483293	0.0713963	0.0211281	-0.151889	-0.0434602	0.00866933	0.108697
SP.POP.TOTL.MA.IN	Population, male	Male population is based on the de facto definition of population, which counts all male residents regardless of legal status or citizenship.	Health: Population: Structure	Health	3	0.483293	0.0010229	0.0476998	-0.0414475	0.0376329	-0.0356594	-0.0306784
SP.POP.TOTL.MA.ZS	Population, male (% of total population)	Male population is the percentage of the population that is male. Population is based on the de facto definition of population, which counts all residents regardless of legal status or citizenship.	Health: Population: Structure	Health	3	0.483293	0.0152179	0.0859491	0.27218	0.221927	-0.0230089	-0.0966392
SP.DYN.CBRT.IN	Birth rate, crude (per 1,000 people)	Crude birth rate indicates the number of live births occurring during the year, per 1,000 population estimated at midyear. Subtracting the crude death rate from the crude birth rate provides the rate of natural increase, which is equal to the rate of population change in the absence of migration.	Health: Population: Dynamics	Health	3	0.78476	0.0822633	-0.0361658	0.150863	-0.00997061	0.0713477	0.0822547
SP.POP.0004.FE.5Y	Population ages 00-04, female (% of female population)	Female population between the ages 0 to 4 as a percentage of the total female population.	Health: Population: Structure	Health	3	0.78476	0.110133	-0.0553487	0.128714	0.0780278	0.129966	0.0758494
SP.POP.0004.MA.5Y	Population ages 00-04, male (% of male population)	Male population between the ages 0 to 4 as a percentage of the total male population.	Health: Population: Structure	Health	3	0.78476	0.11158	-0.0370459	0.128176	0.0753657	0.134524	0.0959576
SP.POP.0014.FE.ZS	Population ages 0-14, female (% of female population)	Female population between the ages 0 to 14 as a percentage of the total female population. Population is based on the de facto definition of population.	Health: Population: Structure	Health	3	0.78476	0.0669058	-0.00870214	0.104302	0.106032	0.0402624	0.103024
SP.POP.0014.MA.ZS	Population ages 0-14, male (% of male population)	Male population between the ages 0 to 14 as a percentage of the total male population. Population is based on the de facto definition of population.	Health: Population: Structure	Health	3	0.78476	0.0688094	-0.00439739	0.0896106	0.107247	0.0362401	0.121009
SP.POP.0014.TO.ZS	Population ages 0-14 (% of total population)	Population between the ages 0 to 14 as a percentage of the total population. Population is based on the de facto definition of population.	Health: Population: Structure	Health	3	0.78476	0.0678559	-0.00646973	0.0968311	0.106678	0.0382171	0.111821
SP.POP.1014.FE.5Y	Population ages 10-14, female (% of female population)	Female population between the ages 10 to 14 as a percentage of the total female population.	Health: Population: Structure	Health	3	0.78476	0.0127889	0.0725889	0.017465	0.0556186	0.019052	-0.0126255
SP.POP.1014.MA.5Y	Population ages 10-14, male (% of male population)	Male population between the ages 10 to 14 as a percentage of the total male population.	Health: Population: Structure	Health	3	0.78476	0.0124753	0.0793594	-0.029857	0.0501797	-0.0305762	-0.00768021
SP.POP.1519.FE.5Y	Population ages 15-19, female (% of female population)	Female population between the ages 15 to 19 as a percentage of the total female population.	Health: Population: Structure	Health	3	0.78476	0.0474763	0.339604	-0.0247727	0.099712	0.0869092	-0.0150466
SP.POP.1519.MA.5Y	Population ages 15-19, male (% of male population)	Male population between the ages 15 to 19 as a percentage of the total male population.	Health: Population: Structure	Health	3	0.78476	0.0374776	0.356073	-0.0366674	0.0924916	0.144453	0.0199867
SP.POP.5559.FE.5Y	Population ages 55-59, female (% of female population)	Female population between the ages 55 to 59 as a percentage of the total female population.	Health: Population: Structure	Health	3	0.78476	0.029204	-0.0756984	-0.0296439	0.114267	0.0295206	0.0175313
SP.POP.5559.MA.5Y	Population ages 55-59, male (% of male population)	Male population between the ages 55 to 59 as a percentage of the total male population.	Health: Population: Structure	Health	3	0.78476	0.00728062	-0.0717124	0.0200591	0.08294	0.00825747	0.0240598
SP.POP.6064.FE.5Y	Population ages 60-64, female (% of female population)	Female population between the ages 60 to 64 as a percentage of the total female population.	Health: Population: Structure	Health	3	0.78476	-0.0058759	-0.0968967	-0.0606563	-0.137813	0.0674381	0.103971
SP.POP.6569.FE.5Y	Population ages 65-69, female (% of female population)	Female population between the ages 65 to 69 as a percentage of the total female population.	Health: Population: Structure	Health	3	0.78476	-0.0197596	0.0335513	-0.0646043	-0.198569	-0.0563963	0.0326173
SP.POP.6569.MA.5Y	Population ages 65-69, male (% of male population)	Male population between the ages 65 to 69 as a percentage of the total male population.	Health: Population: Structure	Health	3	0.78476	-0.0228433	0.0475191	-0.108953	-0.161932	-0.0666292	0.020254
SP.POP.65UP.FE.IN	Population ages 65 and above, female	Female population 65 years of age or older. Population is based on the de facto definition of population, which counts all residents regardless of legal status or citizenship.	Health: Population: Structure	Health	3	0.78476	-0.00915809	0.0233126	0.000500445	-0.0416256	-0.0170181	-0.0304672
SP.POP.80UP.FE.5Y	Population ages 80 and above, female (% of female population)	Female population between the ages 80 and above as a percentage of the total female population.	Health: Population: Structure	Health	3	0.78476	0.00176003	0.00316756	0.167766	0.0592583	0.0134599	-0.0432746
SP.POP.80UP.MA.5Y	Population ages 80 and above, male (% of male population)	Male population between the ages 80 and above as a percentage of the total male population.	Health: Population: Structure	Health	3	0.78476	0.0102462	0.000598092	0.0941384	-0.00748351	0.0110695	-0.0408484
SP.POP.DPND.YG	Age dependency ratio, young (% of working-age population)	Age dependency ratio, young, is the ratio of younger dependents--people younger than 15--to the working-age population--those ages 15-64. Data are shown as the proportion of dependents per 100 working-age population.	Health: Population: Dynamics	Health	3	0.78476	0.0704919	-0.036532	0.0979811	0.0847888	0.0447591	0.132645
SP.POP.TOTL	Population, total	Total population is based on the de facto definition of population, which counts all residents regardless of legal status or citizenship. The values shown are midyear estimates.	Health: Population: Structure	Health	3	0.78476	0.00389938	0.0329178	-0.0346565	0.0278582	-0.018452	-0.0219186
SP.POP.TOTL.FE.IN	Population, female	Female population is based on the de facto definition of population, which counts all female residents regardless of legal status or citizenship.	Health: Population: Structure	Health	3	0.78476	0.00345936	0.0322188	-0.0382901	0.0259513	-0.0159732	-0.0203308
SP.POP.TOTL.FE.ZS	Population, female (% of total population)	Female population is the percentage of the population that is female. Population is based on the de facto definition of population, which counts all residents regardless of legal status or citizenship.	Health: Population: Structure	Health	3	0.78476	0.0647008	0.0314555	-0.11219	-0.0325856	0.00381815	0.0936705
SP.POP.TOTL.MA.IN	Population, male	Male population is based on the de facto definition of population, which counts all male residents regardless of legal status or citizenship.	Health: Population: Structure	Health	3	0.78476	0.00433254	0.0334718	-0.0311556	0.0298797	-0.021703	-0.0234237
SP.POP.TOTL.MA.ZS	Population, male (% of total population)	Male population is the percentage of the population that is male. Population is based on the de facto definition of population, which counts all residents regardless of legal status or citizenship.	Health: Population: Structure	Health	3	0.78476	0.0201699	0.0757239	0.218412	0.190938	0.00589203	-0.0738042
SP.DYN.CBRT.IN	Birth rate, crude (per 1,000 people)	Crude birth rate indicates the number of live births occurring during the year, per 1,000 population estimated at midyear. Subtracting the crude death rate from the crude birth rate provides the rate of natural increase, which is equal to the rate of population change in the absence of migration.	Health: Population: Dynamics	Health	3	1.27427	0.0786495	-0.0233105	0.12007	0.0169809	0.0670851	0.0721908
SP.POP.0004.FE.5Y	Population ages 00-04, female (% of female population)	Female population between the ages 0 to 4 as a percentage of the total female population.	Health: Population: Structure	Health	3	1.27427	0.0951196	-0.0335299	0.107347	0.0777099	0.103971	0.0695331
SP.POP.0004.MA.5Y	Population ages 00-04, male (% of male population)	Male population between the ages 0 to 4 as a percentage of the total male population.	Health: Population: Structure	Health	3	1.27427	0.0959897	-0.0174854	0.106632	0.0755928	0.107002	0.0816345
SP.POP.0014.FE.ZS	Population ages 0-14, female (% of female population)	Female population between the ages 0 to 14 as a percentage of the total female population. Population is based on the de facto definition of population.	Health: Population: Structure	Health	3	1.27427	0.0639851	0.00386084	0.0904237	0.101757	0.044786	0.0902675
SP.POP.0014.MA.ZS	Population ages 0-14, male (% of male population)	Male population between the ages 0 to 14 as a percentage of the total male population. Population is based on the de facto definition of population.	Health: Population: Structure	Health	3	1.27427	0.0648012	0.00718811	0.0802101	0.102771	0.0423939	0.102869
SP.POP.0014.TO.ZS	Population ages 0-14 (% of total population)	Population between the ages 0 to 14 as a percentage of the total population. Population is based on the de facto definition of population.	Health: Population: Structure	Health	3	1.27427	0.0643924	0.00558805	0.0852311	0.102292	0.0435724	0.0964354
SP.POP.1014.FE.5Y	Population ages 10-14, female (% of female population)	Female population between the ages 10 to 14 as a percentage of the total female population.	Health: Population: Structure	Health	3	1.27427	0.027974	0.069074	0.0293099	0.0723723	0.028404	0.0151922
SP.POP.1014.MA.5Y	Population ages 10-14, male (% of male population)	Male population between the ages 10 to 14 as a percentage of the total male population.	Health: Population: Structure	Health	3	1.27427	0.0269046	0.0739747	-0.00419125	0.0692025	-0.00214298	0.0194667
SP.POP.1519.FE.5Y	Population ages 15-19, female (% of female population)	Female population between the ages 15 to 19 as a percentage of the total female population.	Health: Population: Structure	Health	3	1.27427	0.0524728	0.297727	-0.0041239	0.091333	0.0798545	0.00203369
SP.POP.1519.MA.5Y	Population ages 15-19, male (% of male population)	Male population between the ages 15 to 19 as a percentage of the total male population.	Health: Population: Structure	Health	3	1.27427	0.045333	0.31101	-0.0186927	0.085406	0.115942	0.0259545
SP.POP.5559.FE.5Y	Population ages 55-59, female (% of female population)	Female population between the ages 55 to 59 as a percentage of the total female population.	Health: Population: Structure	Health	3	1.27427	0.0240237	-0.0464599	-0.0194688	0.0840487	0.0191817	0.00623326
SP.POP.5559.MA.5Y	Population ages 55-59, male (% of male population)	Male population between the ages 55 to 59 as a percentage of the total male population.	Health: Population: Structure	Health	3	1.27427	0.00655189	-0.0444723	0.0184635	0.0598602	0.00609042	0.00963976
SP.POP.6064.FE.5Y	Population ages 60-64, female (% of female population)	Female population between the ages 60 to 64 as a percentage of the total female population.	Health: Population: Structure	Health	3	1.27427	-0.00417775	-0.0984805	-0.0463932	-0.100733	0.0426616	0.0716766
SP.POP.6569.FE.5Y	Population ages 65-69, female (% of female population)	Female population between the ages 65 to 69 as a percentage of the total female population.	Health: Population: Structure	Health	3	1.27427	-0.0153215	0.0187468	-0.0526324	-0.161723	-0.0388886	0.0311481
SP.POP.6569.MA.5Y	Population ages 65-69, male (% of male population)	Male population between the ages 65 to 69 as a percentage of the total male population.	Health: Population: Structure	Health	3	1.27427	-0.0184724	0.0300443	-0.0818491	-0.137388	-0.0450335	0.0219915
SP.POP.65UP.FE.IN	Population ages 65 and above, female	Female population 65 years of age or older. Population is based on the de facto definition of population, which counts all residents regardless of legal status or citizenship.	Health: Population: Structure	Health	3	1.27427	-0.00617843	0.0156483	0.00192005	-0.0406876	-0.0126411	-0.0194951
SP.POP.80UP.FE.5Y	Population ages 80 and above, female (% of female population)	Female population between the ages 80 and above as a percentage of the total female population.	Health: Population: Structure	Health	3	1.27427	0.00285225	-0.00114435	0.144307	0.0476148	0.00705552	-0.0317557
SP.POP.80UP.MA.5Y	Population ages 80 and above, male (% of male population)	Male population between the ages 80 and above as a percentage of the total male population.	Health: Population: Structure	Health	3	1.27427	0.00975272	-0.00338942	0.0898553	0.00109365	0.00532281	-0.0283073
SP.POP.DPND.YG	Age dependency ratio, young (% of working-age population)	Age dependency ratio, young, is the ratio of younger dependents--people younger than 15--to the working-age population--those ages 15-64. Data are shown as the proportion of dependents per 100 working-age population.	Health: Population: Dynamics	Health	3	1.27427	0.0648196	-0.0203564	0.0859135	0.0842805	0.046837	0.111168
SP.POP.TOTL	Population, total	Total population is based on the de facto definition of population, which counts all residents regardless of legal status or citizenship. The values shown are midyear estimates.	Health: Population: Structure	Health	3	1.27427	0.00642234	0.0204574	-0.0230271	0.0217416	-0.0101075	-0.0161791
SP.POP.TOTL.FE.IN	Population, female	Female population is based on the de facto definition of population, which counts all female residents regardless of legal status or citizenship.	Health: Population: Structure	Health	3	1.27427	0.00603143	0.020072	-0.025784	0.0202766	-0.00889622	-0.0149825
SP.POP.TOTL.FE.ZS	Population, female (% of total population)	Female population is the percentage of the population that is female. Population is based on the de facto definition of population, which counts all residents regardless of legal status or citizenship.	Health: Population: Structure	Health	3	1.27427	0.0595453	0.0341615	-0.0731108	-0.0233314	0.000757856	0.0822656
SP.POP.TOTL.MA.IN	Population, male	Male population is based on the de facto definition of population, which counts all male residents regardless of legal status or citizenship.	Health: Population: Structure	Health	3	1.27427	0.00680712	0.0207533	-0.0203709	0.0232946	-0.0116962	-0.0173135
SP.POP.TOTL.MA.ZS	Population, male (% of total population)	Male population is the percentage of the population that is male. Population is based on the de facto definition of population, which counts all residents regardless of legal status or citizenship.	Health: Population: Structure	Health	3	1.27427	0.0230925	0.0697856	0.168398	0.164967	0.0260537	-0.0546177
SP.DYN.CBRT.IN	Birth rate, crude (per 1,000 people)	Crude birth rate indicates the number of live births occurring during the year, per 1,000 population estimated at midyear. Subtracting the crude death rate from the crude birth rate provides the rate of natural increase, which is equal to the rate of population change in the absence of migration.	Health: Population: Dynamics	Health	3	2.06914	0.0741323	-0.00772094	0.0966035	0.0376421	0.0641266	0.0646862
SP.POP.0004.FE.5Y	Population ages 00-04, female (% of female population)	Female population between the ages 0 to 4 as a percentage of the total female population.	Health: Population: Structure	Health	3	2.06914	0.0835295	-0.0134216	0.0886795	0.0790124	0.085304	0.0636687
SP.POP.0004.MA.5Y	Population ages 00-04, male (% of male population)	Male population between the ages 0 to 4 as a percentage of the total male population.	Health: Population: Structure	Health	3	2.06914	0.0840163	0.000391594	0.0878957	0.0775028	0.0871878	0.0702284
SP.POP.0014.FE.ZS	Population ages 0-14, female (% of female population)	Female population between the ages 0 to 14 as a percentage of the total female population. Population is based on the de facto definition of population.	Health: Population: Structure	Health	3	2.06914	0.0610234	0.0154011	0.078244	0.0978802	0.0475361	0.0796484
SP.POP.0014.MA.ZS	Population ages 0-14, male (% of male population)	Male population between the ages 0 to 14 as a percentage of the total male population. Population is based on the de facto definition of population.	Health: Population: Structure	Health	3	2.06914	0.061057	0.0180209	0.0713739	0.0987288	0.0461372	0.0880601
SP.POP.0014.TO.ZS	Population ages 0-14 (% of total population)	Population between the ages 0 to 14 as a percentage of the total population. Population is based on the de facto definition of population.	Health: Population: Structure	Health	3	2.06914	0.0610397	0.0167627	0.0747519	0.0983246	0.0468306	0.0837679
SP.POP.1014.FE.5Y	Population ages 10-14, female (% of female population)	Female population between the ages 10 to 14 as a percentage of the total female population.	Health: Population: Structure	Health	3	2.06914	0.0386521	0.0672564	0.0382726	0.0809156	0.03625	0.0332591
SP.POP.1014.MA.5Y	Population ages 10-14, male (% of male population)	Male population between the ages 10 to 14 as a percentage of the total male population.	Health: Population: Structure	Health	3	2.06914	0.0370382	0.0707629	0.0150227	0.0790808	0.0184424	0.0366685
SP.POP.1519.FE.5Y	Population ages 15-19, female (% of female population)	Female population between the ages 15 to 19 as a percentage of the total female population.	Health: Population: Structure	Health	3	2.06914	0.0572334	0.254242	0.0144058	0.0869104	0.0732043	0.017582
SP.POP.1519.MA.5Y	Population ages 15-19, male (% of male population)	Male population between the ages 15 to 19 as a percentage of the total male population.	Health: Population: Structure	Health	3	2.06914	0.0522035	0.264192	0.000458992	0.0822973	0.0949876	0.033249
SP.POP.5559.FE.5Y	Population ages 55-59, female (% of female population)	Female population between the ages 55 to 59 as a percentage of the total female population.	Health: Population: Structure	Health	3	2.06914	0.0194593	-0.0263022	-0.0117665	0.0600795	0.0124621	-0.000764408
SP.POP.5559.MA.5Y	Population ages 55-59, male (% of male population)	Male population between the ages 55 to 59 as a percentage of the total male population.	Health: Population: Structure	Health	3	2.06914	0.00567559	-0.0255643	0.0172163	0.0418087	0.00497204	0.000735664
SP.POP.6064.FE.5Y	Population ages 60-64, female (% of female population)	Female population between the ages 60 to 64 as a percentage of the total female population.	Health: Population: Structure	Health	3	2.06914	-0.00253227	-0.0925421	-0.0335929	-0.0736533	0.0254008	0.0471214
SP.POP.6569.FE.5Y	Population ages 65-69, female (% of female population)	Female population between the ages 65 to 69 as a percentage of the total female population.	Health: Population: Structure	Health	3	2.06914	-0.0107709	0.0052404	-0.0397643	-0.125946	-0.0264593	0.0273499
SP.POP.6569.MA.5Y	Population ages 65-69, male (% of male population)	Male population between the ages 65 to 69 as a percentage of the total male population.	Health: Population: Structure	Health	3	2.06914	-0.0137372	0.0144348	-0.0585322	-0.109767	-0.0301428	0.0206731
SP.POP.65UP.FE.IN	Population ages 65 and above, female	Female population 65 years of age or older. Population is based on the de facto definition of population, which counts all residents regardless of legal status or citizenship.	Health: Population: Structure	Health	3	2.06914	-0.00318886	0.00749641	0.00467577	-0.0351524	-0.00899285	-0.0119264
SP.POP.80UP.FE.5Y	Population ages 80 and above, female (% of female population)	Female population between the ages 80 and above as a percentage of the total female population.	Health: Population: Structure	Health	3	2.06914	0.0040549	-0.00559907	0.119431	0.0365317	0.00299215	-0.0230611
SP.POP.80UP.MA.5Y	Population ages 80 and above, male (% of male population)	Male population between the ages 80 and above as a percentage of the total male population.	Health: Population: Structure	Health	3	2.06914	0.00956632	-0.00741069	0.081992	0.00406686	0.00193062	-0.0198377
SP.POP.DPND.YG	Age dependency ratio, young (% of working-age population)	Age dependency ratio, young, is the ratio of younger dependents--people younger than 15--to the working-age population--those ages 15-64. Data are shown as the proportion of dependents per 100 working-age population.	Health: Population: Dynamics	Health	3	2.06914	0.0600252	-0.00526618	0.0746918	0.0840557	0.0479585	0.0937533
SP.POP.TOTL	Population, total	Total population is based on the de facto definition of population, which counts all residents regardless of legal status or citizenship. The values shown are midyear estimates.	Health: Population: Structure	Health	3	2.06914	0.00831861	0.00983059	-0.0121205	0.0169021	-0.00424614	-0.011788
SP.POP.TOTL.FE.IN	Population, female	Female population is based on the de facto definition of population, which counts all female residents regardless of legal status or citizenship.	Health: Population: Structure	Health	3	2.06914	0.00796913	0.00960245	-0.014108	0.0158243	-0.00387924	-0.0109231
SP.POP.TOTL.FE.ZS	Population, female (% of total population)	Female population is the percentage of the population that is female. Population is based on the de facto definition of population, which counts all residents regardless of legal status or citizenship.	Health: Population: Structure	Health	3	2.06914	0.0554163	0.0315754	-0.0386249	-0.0151664	-0.000982836	0.0735628
SP.POP.TOTL.MA.IN	Population, male	Male population is based on the de facto definition of population, which counts all male residents regardless of legal status or citizenship.	Health: Population: Structure	Health	3	2.06914	0.0086626	0.0100151	-0.0102055	0.0180447	-0.00472737	-0.012608
SP.POP.TOTL.MA.ZS	Population, male (% of total population)	Male population is the percentage of the population that is male. Population is based on the de facto definition of population, which counts all residents regardless of legal status or citizenship.	Health: Population: Structure	Health	3	2.06914	0.0248932	0.0663486	0.125947	0.142991	0.0393177	-0.0391033
SP.DYN.CBRT.IN	Birth rate, crude (per 1,000 people)	Crude birth rate indicates the number of live births occurring during the year, per 1,000 population estimated at midyear. Subtracting the crude death rate from the crude birth rate provides the rate of natural increase, which is equal to the rate of population change in the absence of migration.	Health: Population: Dynamics	Health	3	3.35982	0.069654	0.00787127	0.0794654	0.0524374	0.0616801	0.0596207
SP.POP.0004.FE.5Y	Population ages 00-04, female (% of female population)	Female population between the ages 0 to 4 as a percentage of the total female population.	Health: Population: Structure	Health	3	3.35982	0.0746883	0.00409462	0.0738335	0.0802923	0.072189	0.0586046
SP.POP.0004.MA.5Y	Population ages 00-04, male (% of male population)	Male population between the ages 0 to 4 as a percentage of the total male population.	Health: Population: Structure	Health	3	3.35982	0.0749238	0.015697	0.0730561	0.0793512	0.0732736	0.0616928
SP.POP.0014.FE.ZS	Population ages 0-14, female (% of female population)	Female population between the ages 0 to 14 as a percentage of the total female population. Population is based on the de facto definition of population.	Health: Population: Structure	Health	3	3.35982	0.0581085	0.0252121	0.0683858	0.0939892	0.0487901	0.0707282
SP.POP.0014.MA.ZS	Population ages 0-14, male (% of male population)	Male population between the ages 0 to 14 as a percentage of the total male population. Population is based on the de facto definition of population.	Health: Population: Structure	Health	3	3.35982	0.0576016	0.02731	0.0639048	0.0947072	0.0479932	0.0759958
SP.POP.0014.TO.ZS	Population ages 0-14 (% of total population)	Population between the ages 0 to 14 as a percentage of the total population. Population is based on the de facto definition of population.	Health: Population: Structure	Health	3	3.35982	0.0578545	0.0263037	0.0661085	0.0943615	0.0483932	0.0733092
SP.POP.1014.FE.5Y	Population ages 10-14, female (% of female population)	Female population between the ages 10 to 14 as a percentage of the total female population.	Health: Population: Structure	Health	3	3.35982	0.0454133	0.0658013	0.044374	0.0841318	0.0416197	0.0437122
SP.POP.1014.MA.5Y	Population ages 10-14, male (% of male population)	Male population between the ages 10 to 14 as a percentage of the total male population.	Health: Population: Structure	Health	3	3.35982	0.0434224	0.0682716	0.0284077	0.0830548	0.0320594	0.0461613
SP.POP.1519.FE.5Y	Population ages 15-19, female (% of female population)	Female population between the ages 15 to 19 as a percentage of the total female population.	Health: Population: Structure	Health	3	3.35982	0.060725	0.212267	0.0289858	0.0841027	0.0675471	0.0301705
SP.POP.1519.MA.5Y	Population ages 15-19, male (% of male population)	Male population between the ages 15 to 19 as a percentage of the total male population.	Health: Population: Structure	Health	3	3.35982	0.0571693	0.219087	0.0170073	0.080666	0.0800636	0.0399007
SP.POP.5559.FE.5Y	Population ages 55-59, female (% of female population)	Female population between the ages 55 to 59 as a percentage of the total female population.	Health: Population: Structure	Health	3	3.35982	0.0160135	-0.0141609	-0.00568562	0.0420574	0.00841291	-0.0043002
SP.POP.5559.MA.5Y	Population ages 55-59, male (% of male population)	Male population between the ages 55 to 59 as a percentage of the total male population.	Health: Population: Structure	Health	3	3.35982	0.00500779	-0.0141475	0.0165286	0.0284598	0.00461556	-0.00379231
SP.POP.6064.FE.5Y	Population ages 60-64, female (% of female population)	Female population between the ages 60 to 64 as a percentage of the total female population.	Health: Population: Structure	Health	3	3.35982	-0.00108602	-0.0815894	-0.0227996	-0.0538633	0.0141273	0.0290092
SP.POP.6569.FE.5Y	Population ages 65-69, female (% of female population)	Female population between the ages 65 to 69 as a percentage of the total female population.	Health: Population: Structure	Health	3	3.35982	-0.00686056	-0.005387	-0.0279034	-0.094308	-0.0178241	0.0219247
SP.POP.6569.MA.5Y	Population ages 65-69, male (% of male population)	Male population between the ages 65 to 69 as a percentage of the total male population.	Health: Population: Structure	Health	3	3.35982	-0.00958986	0.00206636	-0.0396497	-0.0835158	-0.0200206	0.0170775
SP.POP.65UP.FE.IN	Population ages 65 and above, female	Female population 65 years of age or older. Population is based on the de facto definition of population, which counts all residents regardless of legal status or citizenship.	Health: Population: Structure	Health	3	3.35982	-0.000606987	0.000271226	0.00767955	-0.027792	-0.00608802	-0.00736716
SP.POP.80UP.FE.5Y	Population ages 80 and above, female (% of female population)	Female population between the ages 80 and above as a percentage of the total female population.	Health: Population: Structure	Health	3	3.35982	0.00519675	-0.00922283	0.0963107	0.0273103	0.000680332	-0.0163861
SP.POP.80UP.MA.5Y	Population ages 80 and above, male (% of male population)	Male population between the ages 80 and above as a percentage of the total male population.	Health: Population: Structure	Health	3	3.35982	0.00963285	-0.0105954	0.0724783	0.00450651	0.000156115	-0.0138271
SP.POP.DPND.YG	Age dependency ratio, young (% of working-age population)	Age dependency ratio, young, is the ratio of younger dependents--people younger than 15--to the working-age population--those ages 15-64. Data are shown as the proportion of dependents per 100 working-age population.	Health: Population: Dynamics	Health	3	3.35982	0.0559166	0.00797328	0.065328	0.0833594	0.0481668	0.0796694
SP.POP.TOTL	Population, total	Total population is based on the de facto definition of population, which counts all residents regardless of legal status or citizenship. The values shown are midyear estimates.	Health: Population: Structure	Health	3	3.35982	0.00977749	0.00164118	-0.00285985	0.0135207	-0.000113104	-0.00859211
SP.POP.TOTL.FE.IN	Population, female	Female population is based on the de facto definition of population, which counts all female residents regardless of legal status or citizenship.	Health: Population: Structure	Health	3	3.35982	0.00945904	0.00147218	-0.00423123	0.0127616	-0.00029028	-0.00800391
SP.POP.TOTL.FE.ZS	Population, female (% of total population)	Female population is the percentage of the population that is female. Population is based on the de facto definition of population, which counts all residents regardless of legal status or citizenship.	Health: Population: Structure	Health	3	3.35982	0.0518863	0.026447	-0.011031	-0.00808559	-0.00175042	0.0666549
SP.POP.TOTL.MA.IN	Population, male	Male population is based on the de facto definition of population, which counts all male residents regardless of legal status or citizenship.	Health: Population: Structure	Health	3	3.35982	0.0100909	0.00180094	-0.00153853	0.0143253	0.000119244	-0.0091497
SP.POP.TOTL.MA.ZS	Population, male (% of total population)	Male population is the percentage of the population that is male. Population is based on the de facto definition of population, which counts all residents regardless of legal status or citizenship.	Health: Population: Structure	Health	3	3.35982	0.0261224	0.0637429	0.0927504	0.124676	0.0473861	-0.0268639
SP.DYN.CBRT.IN	Birth rate, crude (per 1,000 people)	Crude birth rate indicates the number of live births occurring during the year, per 1,000 population estimated at midyear. Subtracting the crude death rate from the crude birth rate provides the rate of natural increase, which is equal to the rate of population change in the absence of migration.	Health: Population: Dynamics	Health	3	5.45559	0.0653952	0.0208859	0.0672334	0.0616776	0.059196	0.0561025
SP.POP.0004.FE.5Y	Population ages 00-04, female (% of female population)	Female population between the ages 0 to 4 as a percentage of the total female population.	Health: Population: Structure	Health	3	5.45559	0.0677655	0.0178848	0.0627178	0.0802789	0.0628143	0.0541498
SP.POP.0004.MA.5Y	Population ages 00-04, male (% of male population)	Male population between the ages 0 to 4 as a percentage of the total male population.	Health: Population: Structure	Health	3	5.45559	0.0678414	0.0273881	0.0619877	0.079796	0.0633718	0.0552786
SP.POP.0014.FE.ZS	Population ages 0-14, female (% of female population)	Female population between the ages 0 to 14 as a percentage of the total female population. Population is based on the de facto definition of population.	Health: Population: Structure	Health	3	5.45559	0.0551051	0.0324925	0.0607485	0.0896173	0.0487114	0.0630174
SP.POP.0014.MA.ZS	Population ages 0-14, male (% of male population)	Male population between the ages 0 to 14 as a percentage of the total male population. Population is based on the de facto definition of population.	Health: Population: Structure	Health	3	5.45559	0.0542477	0.0341947	0.0579076	0.0902317	0.0482756	0.0660097
SP.POP.0014.TO.ZS	Population ages 0-14 (% of total population)	Population between the ages 0 to 14 as a percentage of the total population. Population is based on the de facto definition of population.	Health: Population: Structure	Health	3	5.45559	0.0546758	0.0333791	0.059305	0.0899329	0.0484998	0.064484
SP.POP.1014.FE.5Y	Population ages 10-14, female (% of female population)	Female population between the ages 10 to 14 as a percentage of the total female population.	Health: Population: Structure	Health	3	5.45559	0.0488769	0.063762	0.0479012	0.0838048	0.0444555	0.0485909
SP.POP.1014.MA.5Y	Population ages 10-14, male (% of male population)	Male population between the ages 10 to 14 as a percentage of the total male population.	Health: Population: Structure	Health	3	5.45559	0.0466462	0.0654846	0.036917	0.0831546	0.0400796	0.0501089
SP.POP.1519.FE.5Y	Population ages 15-19, female (% of female population)	Female population between the ages 15 to 19 as a percentage of the total female population.	Health: Population: Structure	Health	3	5.45559	0.0624054	0.174269	0.0388934	0.0812992	0.0626737	0.0391179
SP.POP.1519.MA.5Y	Population ages 15-19, male (% of male population)	Male population between the ages 15 to 19 as a percentage of the total male population.	Health: Population: Structure	Health	3	5.45559	0.0598281	0.178438	0.0290635	0.0788103	0.0693409	0.0446991
SP.POP.5559.FE.5Y	Population ages 55-59, female (% of female population)	Female population between the ages 55 to 59 as a percentage of the total female population.	Health: Population: Structure	Health	3	5.45559	0.0137878	-0.0075497	-0.000818317	0.0295871	0.00632127	-0.00534259
SP.POP.5559.MA.5Y	Population ages 55-59, male (% of male population)	Male population between the ages 55 to 59 as a percentage of the total male population.	Health: Population: Structure	Health	3	5.45559	0.00473711	-0.00791053	0.0163348	0.019495	0.00488674	-0.0052366
SP.POP.6064.FE.5Y	Population ages 60-64, female (% of female population)	Female population between the ages 60 to 64 as a percentage of the total female population.	Health: Population: Structure	Health	3	5.45559	0.000201548	-0.0682798	-0.0141455	-0.039172	0.00728875	0.0162114
SP.POP.6569.FE.5Y	Population ages 65-69, female (% of female population)	Female population between the ages 65 to 69 as a percentage of the total female population.	Health: Population: Structure	Health	3	5.45559	-0.00376819	-0.012187	-0.0180061	-0.0684569	-0.0117863	0.0160575
SP.POP.6569.MA.5Y	Population ages 65-69, male (% of male population)	Male population between the ages 65 to 69 as a percentage of the total male population.	Health: Population: Structure	Health	3	5.45559	-0.00630465	-0.00620838	-0.0251381	-0.0612151	-0.0130737	0.0125172
SP.POP.65UP.FE.IN	Population ages 65 and above, female	Female population 65 years of age or older. Population is based on the de facto definition of population, which counts all residents regardless of legal status or citizenship.	Health: Population: Structure	Health	3	5.45559	0.00148538	-0.00487683	0.0103475	-0.020366	-0.0037212	-0.00486837
SP.POP.80UP.FE.5Y	Population ages 80 and above, female (% of female population)	Female population between the ages 80 and above as a percentage of the total female population.	Health: Population: Structure	Health	3	5.45559	0.0062522	-0.0112672	0.0769061	0.0207601	-0.000328443	-0.0110907
SP.POP.80UP.MA.5Y	Population ages 80 and above, male (% of male population)	Male population between the ages 80 and above as a percentage of the total male population.	Health: Population: Structure	Health	3	5.45559	0.00993261	-0.0122544	0.0630378	0.00453828	-0.000469239	-0.00921882
SP.POP.DPND.YG	Age dependency ratio, young (% of working-age population)	Age dependency ratio, young, is the ratio of younger dependents--people younger than 15--to the working-age population--those ages 15-64. Data are shown as the proportion of dependents per 100 working-age population.	Health: Population: Dynamics	Health	3	5.45559	0.0521707	0.0184272	0.0579815	0.0815354	0.0474376	0.0681442
SP.POP.TOTL	Population, total	Total population is based on the de facto definition of population, which counts all residents regardless of legal status or citizenship. The values shown are midyear estimates.	Health: Population: Structure	Health	3	5.45559	0.0109557	-0.00366332	0.00435236	0.0116741	0.00294275	-0.00619887
SP.POP.TOTL.FE.IN	Population, female	Female population is based on the de facto definition of population, which counts all female residents regardless of legal status or citizenship.	Health: Population: Structure	Health	3	5.45559	0.0106596	-0.00382251	0.00343769	0.0111571	0.00242441	-0.00583379
SP.POP.TOTL.FE.ZS	Population, female (% of total population)	Female population is the percentage of the population that is female. Population is based on the de facto definition of population, which counts all residents regardless of legal status or citizenship.	Health: Population: Structure	Health	3	5.45559	0.0485711	0.0210792	0.00910662	-0.00212777	-0.00176968	0.0607495
SP.POP.TOTL.MA.IN	Population, male	Male population is based on the de facto definition of population, which counts all male residents regardless of legal status or citizenship.	Health: Population: Structure	Health	3	5.45559	0.0112472	-0.00349154	0.00523364	0.0122222	0.00362254	-0.00654495
SP.POP.TOTL.MA.ZS	Population, male (% of total population)	Male population is the percentage of the population that is male. Population is based on the de facto definition of population, which counts all residents regardless of legal status or citizenship.	Health: Population: Structure	Health	3	5.45559	0.0270266	0.0607794	0.0685172	0.109587	0.051584	-0.0173462
SP.DYN.CBRT.IN	Birth rate, crude (per 1,000 people)	Crude birth rate indicates the number of live births occurring during the year, per 1,000 population estimated at midyear. Subtracting the crude death rate from the crude birth rate provides the rate of natural increase, which is equal to the rate of population change in the absence of migration.	Health: Population: Dynamics	Health	3	8.85867	0.0610927	0.0298169	0.0583382	0.0658032	0.0562394	0.053021
SP.POP.0004.FE.5Y	Population ages 00-04, female (% of female population)	Female population between the ages 0 to 4 as a percentage of the total female population.	Health: Population: Structure	Health	3	8.85867	0.0618741	0.027321	0.054449	0.0781773	0.0556332	0.049867
SP.POP.0004.MA.5Y	Population ages 00-04, male (% of male population)	Male population between the ages 0 to 4 as a percentage of the total male population.	Health: Population: Structure	Health	3	8.85867	0.061855	0.0349321	0.0537817	0.0780165	0.0558591	0.0500263
SP.POP.0014.FE.ZS	Population ages 0-14, female (% of female population)	Female population between the ages 0 to 14 as a percentage of the total female population. Population is based on the de facto definition of population.	Health: Population: Structure	Health	3	8.85867	0.0517428	0.0365902	0.0547049	0.0842673	0.0473486	0.056014
SP.POP.0014.MA.ZS	Population ages 0-14, male (% of male population)	Male population between the ages 0 to 14 as a percentage of the total male population. Population is based on the de facto definition of population.	Health: Population: Structure	Health	3	8.85867	0.0506839	0.037991	0.0529508	0.0847958	0.0471244	0.0574342
SP.POP.0014.TO.ZS	Population ages 0-14 (% of total population)	Population between the ages 0 to 14 as a percentage of the total population. Population is based on the de facto definition of population.	Health: Population: Structure	Health	3	8.85867	0.0512127	0.0373204	0.0538137	0.0845365	0.0472458	0.0567102
SP.POP.1014.FE.5Y	Population ages 10-14, female (% of female population)	Female population between the ages 10 to 14 as a percentage of the total female population.	Health: Population: Structure	Health	3	8.85867	0.0495622	0.0603508	0.0491718	0.0808253	0.04498	0.0494506
SP.POP.1014.MA.5Y	Population ages 10-14, male (% of male population)	Male population between the ages 10 to 14 as a percentage of the total male population.	Health: Population: Structure	Health	3	8.85867	0.0472108	0.0615537	0.0415055	0.0804228	0.0437468	0.0501725
SP.POP.1519.FE.5Y	Population ages 15-19, female (% of female population)	Female population between the ages 15 to 19 as a percentage of the total female population.	Health: Population: Structure	Health	3	8.85867	0.0620223	0.141329	0.0444535	0.0774646	0.0580725	0.0442056
SP.POP.1519.MA.5Y	Population ages 15-19, male (% of male population)	Male population between the ages 15 to 19 as a percentage of the total male population.	Health: Population: Structure	Health	3	8.85867	0.0600692	0.143479	0.0364628	0.0756804	0.0611542	0.0469852
SP.POP.5559.FE.5Y	Population ages 55-59, female (% of female population)	Female population between the ages 55 to 59 as a percentage of the total female population.	Health: Population: Structure	Health	3	8.85867	0.0126321	-0.00393427	0.00300784	0.0219216	0.00567027	-0.00472424
SP.POP.5559.MA.5Y	Population ages 55-59, male (% of male population)	Male population between the ages 55 to 59 as a percentage of the total male population.	Health: Population: Structure	Health	3	8.85867	0.00491974	-0.00446181	0.016428	0.0143539	0.00570583	-0.00470155
SP.POP.6064.FE.5Y	Population ages 60-64, female (% of female population)	Female population between the ages 60 to 64 as a percentage of the total female population.	Health: Population: Structure	Health	3	8.85867	0.00143948	-0.0545344	-0.00751425	-0.0278343	0.0036158	0.00781114
SP.POP.6569.FE.5Y	Population ages 65-69, female (% of female population)	Female population between the ages 65 to 69 as a percentage of the total female population.	Health: Population: Structure	Health	3	8.85867	-0.00136419	-0.0150962	-0.0103303	-0.0483905	-0.00739286	0.0108762
SP.POP.6569.MA.5Y	Population ages 65-69, male (% of male population)	Male population between the ages 65 to 69 as a percentage of the total male population.	Health: Population: Structure	Health	3	8.85867	-0.00377582	-0.0103675	-0.0144815	-0.043499	-0.00811386	0.00825462
SP.POP.65UP.FE.IN	Population ages 65 and above, female	Female population 65 years of age or older. Population is based on the de facto definition of population, which counts all residents regardless of legal status or citizenship.	Health: Population: Structure	Health	3	8.85867	0.00317555	-0.00744418	0.0124252	-0.0136296	-0.0016508	-0.00342059
SP.POP.80UP.FE.5Y	Population ages 80 and above, female (% of female population)	Female population between the ages 80 and above as a percentage of the total female population.	Health: Population: Structure	Health	3	8.85867	0.00725096	-0.0113865	0.0617391	0.0170247	-0.000350165	-0.00672045
SP.POP.80UP.MA.5Y	Population ages 80 and above, male (% of male population)	Male population between the ages 80 and above as a percentage of the total male population.	Health: Population: Structure	Health	3	8.85867	0.0104362	-0.0120606	0.0546543	0.0052879	-0.000235534	-0.00541025
SP.POP.DPND.YG	Age dependency ratio, young (% of working-age population)	Age dependency ratio, young, is the ratio of younger dependents--people younger than 15--to the working-age population--those ages 15-64. Data are shown as the proportion of dependents per 100 working-age population.	Health: Population: Dynamics	Health	3	8.85867	0.0483981	0.0253131	0.0521559	0.0780793	0.0456883	0.058438
SP.POP.TOTL	Population, total	Total population is based on the de facto definition of population, which counts all residents regardless of legal status or citizenship. The values shown are midyear estimates.	Health: Population: Structure	Health	3	8.85867	0.0119513	-0.00599995	0.00955224	0.0112649	0.00539757	-0.00418609
SP.POP.TOTL.FE.IN	Population, female	Female population is based on the de facto definition of population, which counts all female residents regardless of legal status or citizenship.	Health: Population: Structure	Health	3	8.85867	0.0116725	-0.006171	0.00895576	0.010917	0.00467251	-0.00399141
SP.POP.TOTL.FE.ZS	Population, female (% of total population)	Female population is the percentage of the population that is female. Population is based on the de facto definition of population, which counts all residents regardless of legal status or citizenship.	Health: Population: Structure	Health	3	8.85867	0.0451073	0.0166832	0.0223961	0.00280535	-0.00118067	0.0551764
SP.POP.TOTL.MA.IN	Population, male	Male population is based on the de facto definition of population, which counts all male residents regardless of legal status or citizenship.	Health: Population: Structure	Health	3	8.85867	0.0122257	-0.00580694	0.0101269	0.0116337	0.00634849	-0.00437063
SP.POP.TOTL.MA.ZS	Population, male (% of total population)	Male population is the percentage of the population that is male. Population is based on the de facto definition of population, which counts all residents regardless of legal status or citizenship.	Health: Population: Structure	Health	3	8.85867	0.0276422	0.0569301	0.0517297	0.0968827	0.052798	-0.00999244
SP.DYN.CBRT.IN	Birth rate, crude (per 1,000 people)	Crude birth rate indicates the number of live births occurring during the year, per 1,000 population estimated at midyear. Subtracting the crude death rate from the crude birth rate provides the rate of natural increase, which is equal to the rate of population change in the absence of migration.	Health: Population: Dynamics	Health	3	14.3845	0.0563189	0.0343701	0.0513506	0.0653934	0.0524548	0.0494516
SP.POP.0004.FE.5Y	Population ages 00-04, female (% of female population)	Female population between the ages 0 to 4 as a percentage of the total female population.	Health: Population: Structure	Health	3	14.3845	0.056202	0.0324709	0.0478975	0.0736151	0.0494584	0.0452944
SP.POP.0004.MA.5Y	Population ages 00-04, male (% of male population)	Male population between the ages 0 to 4 as a percentage of the total male population.	Health: Population: Structure	Health	3	14.3845	0.0561335	0.0384446	0.0472953	0.0736491	0.0494872	0.0450816
SP.POP.0014.FE.ZS	Population ages 0-14, female (% of female population)	Female population between the ages 0 to 14 as a percentage of the total female population. Population is based on the de facto definition of population.	Health: Population: Structure	Health	3	14.3845	0.0477142	0.0372645	0.0494459	0.0775072	0.0446832	0.0492326
SP.POP.0014.MA.ZS	Population ages 0-14, male (% of male population)	Male population between the ages 0 to 14 as a percentage of the total male population. Population is based on the de facto definition of population.	Health: Population: Structure	Health	3	14.3845	0.0465723	0.0384417	0.0483886	0.0779585	0.0445764	0.049635
SP.POP.0014.TO.ZS	Population ages 0-14 (% of total population)	Population between the ages 0 to 14 as a percentage of the total population. Population is based on the de facto definition of population.	Health: Population: Structure	Health	3	14.3845	0.0471426	0.0378784	0.0489089	0.0777357	0.0446407	0.0494296
SP.POP.1014.FE.5Y	Population ages 10-14, female (% of female population)	Female population between the ages 10 to 14 as a percentage of the total female population.	Health: Population: Structure	Health	3	14.3845	0.0478454	0.0550512	0.048416	0.0755427	0.043435	0.0473186
SP.POP.1014.MA.5Y	Population ages 10-14, male (% of male population)	Male population between the ages 10 to 14 as a percentage of the total male population.	Health: Population: Structure	Health	3	14.3845	0.0454834	0.0559011	0.042937	0.0752941	0.043994	0.047436
SP.POP.1519.FE.5Y	Population ages 15-19, female (% of female population)	Female population between the ages 15 to 19 as a percentage of the total female population.	Health: Population: Structure	Health	3	14.3845	0.0594674	0.11323	0.0464124	0.0720015	0.0532072	0.0455374
SP.POP.1519.MA.5Y	Population ages 15-19, male (% of male population)	Male population between the ages 15 to 19 as a percentage of the total male population.	Health: Population: Structure	Health	3	14.3845	0.0579059	0.114011	0.0398691	0.0707141	0.0541856	0.0465142
SP.POP.5559.FE.5Y	Population ages 55-59, female (% of female population)	Female population between the ages 55 to 59 as a percentage of the total female population.	Health: Population: Structure	Health	3	14.3845	0.0122504	-0.00152849	0.00586737	0.0179865	0.00603959	-0.00306774
SP.POP.5559.MA.5Y	Population ages 55-59, male (% of male population)	Male population between the ages 55 to 59 as a percentage of the total male population.	Health: Population: Structure	Health	3	14.3845	0.00548656	-0.00212098	0.0165501	0.0122048	0.00695221	-0.0029937
SP.POP.6064.FE.5Y	Population ages 60-64, female (% of female population)	Female population between the ages 60 to 64 as a percentage of the total female population.	Health: Population: Structure	Health	3	14.3845	0.00268626	-0.0413882	-0.00266242	-0.0186134	0.00213979	0.00297066
SP.POP.6569.FE.5Y	Population ages 65-69, female (% of female population)	Female population between the ages 65 to 69 as a percentage of the total female population.	Health: Population: Structure	Health	3	14.3845	0.000537633	-0.0147888	-0.00472719	-0.0331328	-0.00399137	0.00703435
SP.POP.6569.MA.5Y	Population ages 65-69, male (% of male population)	Male population between the ages 65 to 69 as a percentage of the total male population.	Health: Population: Structure	Health	3	14.3845	-0.00179947	-0.0111103	-0.00698064	-0.029821	-0.00435047	0.0050611
SP.POP.65UP.FE.IN	Population ages 65 and above, female	Female population 65 years of age or older. Population is based on the de facto definition of population, which counts all residents regardless of legal status or citizenship.	Health: Population: Structure	Health	3	14.3845	0.00455567	-0.00761211	0.0138152	-0.0077504	0.000283874	-0.00229457
SP.POP.80UP.FE.5Y	Population ages 80 and above, female (% of female population)	Female population between the ages 80 and above as a percentage of the total female population.	Health: Population: Structure	Health	3	14.3845	0.00818207	-0.00970072	0.0503057	0.015669	0.000361383	-0.00298484
SP.POP.80UP.MA.5Y	Population ages 80 and above, male (% of male population)	Male population between the ages 80 and above as a percentage of the total male population.	Health: Population: Structure	Health	3	14.3845	0.0110494	-0.0101273	0.0475516	0.0070413	0.000635982	-0.00209274
SP.POP.DPND.YG	Age dependency ratio, young (% of working-age population)	Age dependency ratio, young, is the ratio of younger dependents--people younger than 15--to the working-age population--those ages 15-64. Data are shown as the proportion of dependents per 100 working-age population.	Health: Population: Dynamics	Health	3	14.3845	0.0442202	0.0283263	0.0470962	0.0726737	0.0428182	0.0498533
SP.POP.TOTL	Population, total	Total population is based on the de facto definition of population, which counts all residents regardless of legal status or citizenship. The values shown are midyear estimates.	Health: Population: Structure	Health	3	14.3845	0.0127631	-0.00573571	0.0129741	0.0119775	0.0075094	-0.0022606
SP.POP.TOTL.FE.IN	Population, female	Female population is based on the de facto definition of population, which counts all female residents regardless of legal status or citizenship.	Health: Population: Structure	Health	3	14.3845	0.0125007	-0.00592935	0.0125888	0.0117386	0.00666929	-0.00218745
SP.POP.TOTL.FE.ZS	Population, female (% of total population)	Female population is the percentage of the population that is female. Population is based on the de facto definition of population, which counts all residents regardless of legal status or citizenship.	Health: Population: Structure	Health	3	14.3845	0.0411714	0.0134527	0.0299348	0.00684408	-0.000109983	0.0493951
SP.POP.TOTL.MA.IN	Population, male	Male population is based on the de facto definition of population, which counts all male residents regardless of legal status or citizenship.	Health: Population: Structure	Health	3	14.3845	0.0130213	-0.00552152	0.0133452	0.0122308	0.00861121	-0.00232994
SP.POP.TOTL.MA.ZS	Population, male (% of total population)	Male population is the percentage of the population that is male. Population is based on the de facto definition of population, which counts all residents regardless of legal status or citizenship.	Health: Population: Structure	Health	3	14.3845	0.0278517	0.0521456	0.0404406	0.0854879	0.0515556	-0.00431613
SP.DYN.CBRT.IN	Birth rate, crude (per 1,000 people)	Crude birth rate indicates the number of live births occurring during the year, per 1,000 population estimated at midyear. Subtracting the crude death rate from the crude birth rate provides the rate of natural increase, which is equal to the rate of population change in the absence of migration.	Health: Population: Dynamics	Health	3	23.3572	0.0506938	0.0350601	0.0451524	0.0611612	0.0476087	0.0448446
SP.POP.0004.FE.5Y	Population ages 00-04, female (% of female population)	Female population between the ages 0 to 4 as a percentage of the total female population.	Health: Population: Structure	Health	3	23.3572	0.0501274	0.0338805	0.0420716	0.0666109	0.0434797	0.0401082
SP.POP.0004.MA.5Y	Population ages 00-04, male (% of male population)	Male population between the ages 0 to 4 as a percentage of the total male population.	Health: Population: Structure	Health	3	23.3572	0.0500414	0.0384731	0.0415339	0.0667387	0.0434019	0.0398583
SP.POP.0014.FE.ZS	Population ages 0-14, female (% of female population)	Female population between the ages 0 to 14 as a percentage of the total female population. Population is based on the de facto definition of population.	Health: Population: Structure	Health	3	23.3572	0.0427913	0.0348508	0.0442541	0.0691291	0.0407231	0.0423092
SP.POP.0014.MA.ZS	Population ages 0-14, male (% of male population)	Male population between the ages 0 to 14 as a percentage of the total male population. Population is based on the de facto definition of population.	Health: Population: Structure	Health	3	23.3572	0.0416619	0.0358634	0.0436292	0.0695066	0.0406748	0.0421155
SP.POP.0014.TO.ZS	Population ages 0-14 (% of total population)	Population between the ages 0 to 14 as a percentage of the total population. Population is based on the de facto definition of population.	Health: Population: Structure	Health	3	23.3572	0.0422261	0.035379	0.0439368	0.0693196	0.0407105	0.0422137
SP.POP.1014.FE.5Y	Population ages 10-14, female (% of female population)	Female population between the ages 10 to 14 as a percentage of the total female population.	Health: Population: Structure	Health	3	23.3572	0.0440399	0.0478803	0.0457803	0.0681488	0.0400685	0.0428954
SP.POP.1014.MA.5Y	Population ages 10-14, male (% of male population)	Male population between the ages 10 to 14 as a percentage of the total male population.	Health: Population: Structure	Health	3	23.3572	0.0417731	0.0484893	0.0417612	0.0680039	0.041527	0.0426082
SP.POP.1519.FE.5Y	Population ages 15-19, female (% of female population)	Female population between the ages 15 to 19 as a percentage of the total female population.	Health: Population: Structure	Health	3	23.3572	0.0547617	0.0891967	0.0454545	0.0647071	0.0476808	0.0435079
SP.POP.1519.MA.5Y	Population ages 15-19, male (% of male population)	Male population between the ages 15 to 19 as a percentage of the total male population.	Health: Population: Structure	Health	3	23.3572	0.0534546	0.0891716	0.0400534	0.0637624	0.0475196	0.0434087
SP.POP.5559.FE.5Y	Population ages 55-59, female (% of female population)	Female population between the ages 55 to 59 as a percentage of the total female population.	Health: Population: Structure	Health	3	23.3572	0.0122323	0.000509377	0.00778497	0.016476	0.00698462	-0.000880781
SP.POP.5559.MA.5Y	Population ages 55-59, male (% of male population)	Male population between the ages 55 to 59 as a percentage of the total male population.	Health: Population: Structure	Health	3	23.3572	0.00622735	-0.000106034	0.0164219	0.0119772	0.00837202	-0.000723523
SP.POP.6064.FE.5Y	Population ages 60-64, female (% of female population)	Female population between the ages 60 to 64 as a percentage of the total female population.	Health: Population: Structure	Health	3	23.3572	0.00386876	-0.0294164	0.000682605	-0.0108933	0.00207192	0.000812485
SP.POP.6569.FE.5Y	Population ages 65-69, female (% of female population)	Female population between the ages 65 to 69 as a percentage of the total female population.	Health: Population: Structure	Health	3	23.3572	0.0020301	-0.0123392	-0.000885963	-0.0215724	-0.00124382	0.00462742
SP.POP.6569.MA.5Y	Population ages 65-69, male (% of male population)	Male population between the ages 65 to 69 as a percentage of the total male population.	Health: Population: Structure	Health	3	23.3572	-0.000241024	-0.00953488	-0.00195429	-0.0193483	-0.00136728	0.00312448
SP.POP.65UP.FE.IN	Population ages 65 and above, female	Female population 65 years of age or older. Population is based on the de facto definition of population, which counts all residents regardless of legal status or citizenship.	Health: Population: Structure	Health	3	23.3572	0.00561904	-0.00605683	0.0144502	-0.00278043	0.00208555	-0.0011554
SP.POP.80UP.FE.5Y	Population ages 80 and above, female (% of female population)	Female population between the ages 80 and above as a percentage of the total female population.	Health: Population: Structure	Health	3	23.3572	0.008925	-0.00676226	0.0416007	0.0158178	0.00151976	0.000214941
SP.POP.80UP.MA.5Y	Population ages 80 and above, male (% of male population)	Male population between the ages 80 and above as a percentage of the total male population.	Health: Population: Structure	Health	3	23.3572	0.0115633	-0.00699453	0.041418	0.00942345	0.00188399	0.000806779
SP.POP.DPND.YG	Age dependency ratio, young (% of working-age population)	Age dependency ratio, young, is the ratio of younger dependents--people younger than 15--to the working-age population--those ages 15-64. Data are shown as the proportion of dependents per 100 working-age population.	Health: Population: Dynamics	Health	3	23.3572	0.0393671	0.0278206	0.0421109	0.065269	0.038792	0.0418311
SP.POP.TOTL	Population, total	Total population is based on the de facto definition of population, which counts all residents regardless of legal status or citizenship. The values shown are midyear estimates.	Health: Population: Structure	Health	3	23.3572	0.0132564	-0.00366388	0.0148445	0.0132423	0.00928479	-0.00035044
SP.POP.TOTL.FE.IN	Population, female	Female population is based on the de facto definition of population, which counts all female residents regardless of legal status or citizenship.	Health: Population: Structure	Health	3	23.3572	0.0130133	-0.00388436	0.0145946	0.013069	0.0083986	-0.000356887
SP.POP.TOTL.FE.ZS	Population, female (% of total population)	Female population is the percentage of the population that is female. Population is based on the de facto definition of population, which counts all residents regardless of legal status or citizenship.	Health: Population: Structure	Health	3	23.3572	0.0365519	0.0110721	0.0328664	0.0099681	0.00124543	0.0430693
SP.POP.TOTL.MA.IN	Population, male	Male population is based on the de facto definition of population, which counts all male residents regardless of legal status or citizenship.	Health: Population: Structure	Health	3	23.3572	0.0134958	-0.00343172	0.0150853	0.0134261	0.010447	-0.00034433
SP.POP.TOTL.MA.ZS	Population, male (% of total population)	Male population is the percentage of the population that is male. Population is based on the de facto definition of population, which counts all residents regardless of legal status or citizenship.	Health: Population: Structure	Health	3	23.3572	0.0274015	0.0465498	0.0327727	0.0744386	0.0481885	1.24036e-05
SP.DYN.CBRT.IN	Birth rate, crude (per 1,000 people)	Crude birth rate indicates the number of live births occurring during the year, per 1,000 population estimated at midyear. Subtracting the crude death rate from the crude birth rate provides the rate of natural increase, which is equal to the rate of population change in the absence of migration.	Health: Population: Dynamics	Health	3	37.9269	0.0440581	0.0327738	0.0390113	0.0540088	0.0416757	0.0390815
SP.POP.0004.FE.5Y	Population ages 00-04, female (% of female population)	Female population between the ages 0 to 4 as a percentage of the total female population.	Health: Population: Structure	Health	3	37.9269	0.0433312	0.0323146	0.0363014	0.0575956	0.0372732	0.0342459
SP.POP.0004.MA.5Y	Population ages 00-04, male (% of male population)	Male population between the ages 0 to 4 as a percentage of the total male population.	Health: Population: Structure	Health	3	37.9269	0.043248	0.0357629	0.0358299	0.057748	0.0371487	0.0341182
SP.POP.0014.FE.ZS	Population ages 0-14, female (% of female population)	Female population between the ages 0 to 14 as a percentage of the total female population. Population is based on the de facto definition of population.	Health: Population: Structure	Health	3	37.9269	0.0369503	0.0302185	0.0386616	0.0593	0.0356149	0.0351469
SP.POP.0014.MA.ZS	Population ages 0-14, male (% of male population)	Male population between the ages 0 to 14 as a percentage of the total male population. Population is based on the de facto definition of population.	Health: Population: Structure	Health	3	37.9269	0.0359094	0.0311005	0.0382965	0.0596054	0.0355904	0.0346625
SP.POP.0014.TO.ZS	Population ages 0-14 (% of total population)	Population between the ages 0 to 14 as a percentage of the total population. Population is based on the de facto definition of population.	Health: Population: Structure	Health	3	37.9269	0.0364295	0.0306786	0.0384764	0.0594539	0.035614	0.0349088
SP.POP.1014.FE.5Y	Population ages 10-14, female (% of female population)	Female population between the ages 10 to 14 as a percentage of the total female population.	Health: Population: Structure	Health	3	37.9269	0.038545	0.0394742	0.0414226	0.0589883	0.0352264	0.0368366
SP.POP.1014.MA.5Y	Population ages 10-14, male (% of male population)	Male population between the ages 10 to 14 as a percentage of the total male population.	Health: Population: Structure	Health	3	37.9269	0.0364741	0.0399139	0.0384168	0.0589159	0.0370008	0.0363237
SP.POP.1519.FE.5Y	Population ages 15-19, female (% of female population)	Female population between the ages 15 to 19 as a percentage of the total female population.	Health: Population: Structure	Health	3	37.9269	0.0481454	0.0686096	0.0420954	0.0557981	0.0413514	0.0388168
SP.POP.1519.MA.5Y	Population ages 15-19, male (% of male population)	Male population between the ages 15 to 19 as a percentage of the total male population.	Health: Population: Structure	Health	3	37.9269	0.0470274	0.0682018	0.0376484	0.0550931	0.0406672	0.0381581
SP.POP.5559.FE.5Y	Population ages 55-59, female (% of female population)	Female population between the ages 55 to 59 as a percentage of the total female population.	Health: Population: Structure	Health	3	37.9269	0.0120914	0.00227011	0.00874577	0.0159886	0.00797283	0.00131676
SP.POP.5559.MA.5Y	Population ages 55-59, male (% of male population)	Male population between the ages 55 to 59 as a percentage of the total male population.	Health: Population: Structure	Health	3	37.9269	0.00681087	0.00165612	0.0157671	0.0124582	0.00954849	0.00154039
SP.POP.6064.FE.5Y	Population ages 60-64, female (% of female population)	Female population between the ages 60 to 64 as a percentage of the total female population.	Health: Population: Structure	Health	3	37.9269	0.00477678	-0.0191595	0.00275351	-0.00465655	0.00269066	0.000388338
SP.POP.6569.FE.5Y	Population ages 65-69, female (% of female population)	Female population between the ages 65 to 69 as a percentage of the total female population.	Health: Population: Structure	Health	3	37.9269	0.00307609	-0.00893114	0.00150912	-0.0129466	0.000904853	0.00334787
SP.POP.6569.MA.5Y	Population ages 65-69, male (% of male population)	Male population between the ages 65 to 69 as a percentage of the total male population.	Health: Population: Structure	Health	3	37.9269	0.000915212	-0.0068455	0.00115262	-0.0114859	0.000931992	0.00220202
SP.POP.65UP.FE.IN	Population ages 65 and above, female	Female population 65 years of age or older. Population is based on the de facto definition of population, which counts all residents regardless of legal status or citizenship.	Health: Population: Structure	Health	3	37.9269	0.00624504	-0.00370287	0.0142496	0.0010919	0.00358138	-1.31628e-05
SP.POP.80UP.FE.5Y	Population ages 80 and above, female (% of female population)	Female population between the ages 80 and above as a percentage of the total female population.	Health: Population: Structure	Health	3	37.9269	0.00925197	-0.0034233	0.0345431	0.0163373	0.00275157	0.00276071
SP.POP.80UP.MA.5Y	Population ages 80 and above, male (% of male population)	Male population between the ages 80 and above as a percentage of the total male population.	Health: Population: Structure	Health	3	37.9269	0.0116677	-0.00350859	0.0357186	0.0116155	0.00315087	0.00313992
SP.POP.DPND.YG	Age dependency ratio, young (% of working-age population)	Age dependency ratio, young, is the ratio of younger dependents--people younger than 15--to the working-age population--those ages 15-64. Data are shown as the proportion of dependents per 100 working-age population.	Health: Population: Dynamics	Health	3	37.9269	0.0337855	0.0247379	0.0367511	0.0561806	0.0337378	0.0341008
SP.POP.TOTL	Population, total	Total population is based on the de facto definition of population, which counts all residents regardless of legal status or citizenship. The values shown are midyear estimates.	Health: Population: Structure	Health	3	37.9269	0.0131884	-0.000863811	0.0153062	0.0142892	0.0104982	0.00138241
SP.POP.TOTL.FE.IN	Population, female	Female population is based on the de facto definition of population, which counts all female residents regardless of legal status or citizenship.	Health: Population: Structure	Health	3	37.9269	0.0129698	-0.00110575	0.0151413	0.0141545	0.00962539	0.00133021
SP.POP.TOTL.FE.ZS	Population, female (% of total population)	Female population is the percentage of the population that is female. Population is based on the de facto definition of population, which counts all residents regardless of legal status or citizenship.	Health: Population: Structure	Health	3	37.9269	0.0312437	0.00915862	0.0322346	0.0119507	0.00257614	0.0361751
SP.POP.TOTL.MA.IN	Population, male	Male population is based on the de facto definition of population, which counts all male residents regardless of legal status or citizenship.	Health: Population: Structure	Health	3	37.9269	0.0134036	-0.000621959	0.0154652	0.0144319	0.0116429	0.00143189
SP.POP.TOTL.MA.ZS	Population, male (% of total population)	Male population is the percentage of the population that is male. Population is based on the de facto definition of population, which counts all residents regardless of legal status or citizenship.	Health: Population: Structure	Health	3	37.9269	0.0259666	0.040291	0.0271504	0.0631728	0.043023	0.00310669
SP.DYN.CBRT.IN	Birth rate, crude (per 1,000 people)	Crude birth rate indicates the number of live births occurring during the year, per 1,000 population estimated at midyear. Subtracting the crude death rate from the crude birth rate provides the rate of natural increase, which is equal to the rate of population change in the absence of migration.	Health: Population: Dynamics	Health	3	61.5848	0.0365981	0.0285049	0.0326168	0.0450476	0.0349052	0.0324565
SP.POP.0004.FE.5Y	Population ages 00-04, female (% of female population)	Female population between the ages 0 to 4 as a percentage of the total female population.	Health: Population: Structure	Health	3	61.5848	0.0358861	0.0286197	0.030307	0.0473788	0.0307941	0.027953
SP.POP.0004.MA.5Y	Population ages 00-04, male (% of male population)	Male population between the ages 0 to 4 as a percentage of the total male population.	Health: Population: Structure	Health	3	61.5848	0.0358164	0.0311401	0.0299064	0.0475168	0.030661	0.0279833
SP.POP.0014.FE.ZS	Population ages 0-14, female (% of female population)	Female population between the ages 0 to 14 as a percentage of the total female population. Population is based on the de facto definition of population.	Health: Population: Structure	Health	3	61.5848	0.0304542	0.0244991	0.0325373	0.0485987	0.0297119	0.027975
SP.POP.0014.MA.ZS	Population ages 0-14, male (% of male population)	Male population between the ages 0 to 14 as a percentage of the total male population. Population is based on the de facto definition of population.	Health: Population: Structure	Health	3	61.5848	0.0295565	0.0252584	0.0323239	0.048836	0.0296938	0.0274056
SP.POP.0014.TO.ZS	Population ages 0-14 (% of total population)	Population between the ages 0 to 14 as a percentage of the total population. Population is based on the de facto definition of population.	Health: Population: Structure	Health	3	61.5848	0.0300051	0.0248951	0.0324291	0.0487183	0.0297133	0.0276952
SP.POP.1014.FE.5Y	Population ages 10-14, female (% of female population)	Female population between the ages 10 to 14 as a percentage of the total female population.	Health: Population: Structure	Health	3	61.5848	0.0319563	0.0308359	0.0356506	0.048708	0.0294191	0.0299202
SP.POP.1014.MA.5Y	Population ages 10-14, male (% of male population)	Male population between the ages 10 to 14 as a percentage of the total male population.	Health: Population: Structure	Health	3	61.5848	0.0301667	0.0311522	0.0333912	0.0486842	0.0311473	0.0293271
SP.POP.1519.FE.5Y	Population ages 15-19, female (% of female population)	Female population between the ages 15 to 19 as a percentage of the total female population.	Health: Population: Structure	Health	3	61.5848	0.0401737	0.0512383	0.0368349	0.0458911	0.0343913	0.0324403
SP.POP.1519.MA.5Y	Population ages 15-19, male (% of male population)	Male population between the ages 15 to 19 as a percentage of the total male population.	Health: Population: Structure	Health	3	61.5848	0.0392274	0.0507198	0.0332398	0.0453619	0.033559	0.0315744
SP.POP.5559.FE.5Y	Population ages 55-59, female (% of female population)	Female population between the ages 55 to 59 as a percentage of the total female population.	Health: Population: Structure	Health	3	61.5848	0.0114061	0.00349135	0.00875182	0.0153111	0.00847069	0.00300489
SP.POP.5559.MA.5Y	Population ages 55-59, male (% of male population)	Male population between the ages 55 to 59 as a percentage of the total male population.	Health: Population: Structure	Health	3	61.5848	0.00690707	0.00290822	0.014397	0.0125617	0.0100228	0.00325919
SP.POP.6064.FE.5Y	Population ages 60-64, female (% of female population)	Female population between the ages 60 to 64 as a percentage of the total female population.	Health: Population: Structure	Health	3	61.5848	0.00516918	-0.0111478	0.00374503	-0.000191699	0.00335184	0.000768505
SP.POP.6569.FE.5Y	Population ages 65-69, female (% of female population)	Female population between the ages 65 to 69 as a percentage of the total female population.	Health: Population: Structure	Health	3	61.5848	0.00358346	-0.0056032	0.00273432	-0.00685219	0.00234711	0.00272008
SP.POP.6569.MA.5Y	Population ages 65-69, male (% of male population)	Male population between the ages 65 to 69 as a percentage of the total male population.	Health: Population: Structure	Health	3	61.5848	0.00161939	-0.00409537	0.00276975	-0.00592512	0.00246025	0.00185741
SP.POP.65UP.FE.IN	Population ages 65 and above, female	Female population 65 years of age or older. Population is based on the de facto definition of population, which counts all residents regardless of legal status or citizenship.	Health: Population: Structure	Health	3	61.5848	0.006291	-0.00143795	0.0131775	0.00360886	0.0045151	0.000929216
SP.POP.80UP.FE.5Y	Population ages 80 and above, female (% of female population)	Female population between the ages 80 and above as a percentage of the total female population.	Health: Population: Structure	Health	3	61.5848	0.00894233	-0.000553121	0.0282914	0.0161803	0.00365677	0.00441131
SP.POP.80UP.MA.5Y	Population ages 80 and above, male (% of male population)	Male population between the ages 80 and above as a percentage of the total male population.	Health: Population: Structure	Health	3	61.5848	0.0110818	-0.000538857	0.0300144	0.0127472	0.00404686	0.00464306
SP.POP.DPND.YG	Age dependency ratio, young (% of working-age population)	Age dependency ratio, young, is the ratio of younger dependents--people younger than 15--to the working-age population--those ages 15-64. Data are shown as the proportion of dependents per 100 working-age population.	Health: Population: Dynamics	Health	3	61.5848	0.0277013	0.0202909	0.0308956	0.0460963	0.0279975	0.0267408
SP.POP.TOTL	Population, total	Total population is based on the de facto definition of population, which counts all residents regardless of legal status or citizenship. The values shown are midyear estimates.	Health: Population: Structure	Health	3	61.5848	0.0123443	0.00160897	0.014487	0.0143996	0.0108398	0.00264768
SP.POP.TOTL.FE.IN	Population, female	Female population is based on the de facto definition of population, which counts all female residents regardless of legal status or citizenship.	Health: Population: Structure	Health	3	61.5848	0.0121564	0.00136184	0.0143757	0.0142903	0.0100347	0.00257565
SP.POP.TOTL.FE.ZS	Population, female (% of total population)	Female population is the percentage of the population that is female. Population is based on the de facto definition of population, which counts all residents regardless of legal status or citizenship.	Health: Population: Structure	Health	3	61.5848	0.0254986	0.00745896	0.0290242	0.0125317	0.0035282	0.0290327
SP.POP.TOTL.MA.IN	Population, male	Male population is based on the de facto definition of population, which counts all male residents regardless of legal status or citizenship.	Health: Population: Structure	Health	3	61.5848	0.0125293	0.00184582	0.0145943	0.0145155	0.0118957	0.00271595
SP.POP.TOTL.MA.ZS	Population, male (% of total population)	Male population is the percentage of the population that is male. Population is based on the de facto definition of population, which counts all residents regardless of legal status or citizenship.	Health: Population: Structure	Health	3	61.5848	0.0233389	0.0335739	0.0224349	0.0516661	0.0365325	0.00493613
SP.DYN.CBRT.IN	Birth rate, crude (per 1,000 people)	Crude birth rate indicates the number of live births occurring during the year, per 1,000 population estimated at midyear. Subtracting the crude death rate from the crude birth rate provides the rate of natural increase, which is equal to the rate of population change in the absence of migration.	Health: Population: Dynamics	Health	3	100	0.028854	0.0232245	0.0260758	0.035496	0.0278045	0.0255633
SP.POP.0004.FE.5Y	Population ages 00-04, female (% of female population)	Female population between the ages 0 to 4 as a percentage of the total female population.	Health: Population: Structure	Health	3	100	0.0282478	0.0236809	0.0241955	0.0369878	0.024312	0.0217042
SP.POP.0004.MA.5Y	Population ages 00-04, male (% of male population)	Male population between the ages 0 to 4 as a percentage of the total male population.	Health: Population: Structure	Health	3	100	0.0281949	0.0254708	0.0238703	0.0370961	0.0241921	0.0218515
SP.POP.0014.FE.ZS	Population ages 0-14, female (% of female population)	Female population between the ages 0 to 14 as a percentage of the total female population. Population is based on the de facto definition of population.	Health: Population: Structure	Health	3	100	0.0238233	0.0187253	0.0261089	0.0378907	0.0235459	0.0212395
SP.POP.0014.MA.ZS	Population ages 0-14, male (% of male population)	Male population between the ages 0 to 14 as a percentage of the total male population. Population is based on the de facto definition of population.	Health: Population: Structure	Health	3	100	0.0230981	0.0193554	0.025983	0.0380671	0.0235284	0.0207079
SP.POP.0014.TO.ZS	Population ages 0-14 (% of total population)	Population between the ages 0 to 14 as a percentage of the total population. Population is based on the de facto definition of population.	Health: Population: Structure	Health	3	100	0.0234606	0.019054	0.0260451	0.0379798	0.0235461	0.0209783
SP.POP.1014.FE.5Y	Population ages 10-14, female (% of female population)	Female population between the ages 10 to 14 as a percentage of the total female population.	Health: Population: Structure	Health	3	100	0.025041	0.0229079	0.0290197	0.0382122	0.0232875	0.0229935
SP.POP.1014.MA.5Y	Population ages 10-14, male (% of male population)	Male population between the ages 10 to 14 as a percentage of the total male population.	Health: Population: Structure	Health	3	100	0.023586	0.0231324	0.0273421	0.0382165	0.0247728	0.0224259
SP.POP.1519.FE.5Y	Population ages 15-19, female (% of female population)	Female population between the ages 15 to 19 as a percentage of the total female population.	Health: Population: Structure	Health	3	100	0.0316943	0.0370424	0.0303486	0.0358646	0.02725	0.0254754
SP.POP.1519.MA.5Y	Population ages 15-19, male (% of male population)	Male population between the ages 15 to 19 as a percentage of the total male population.	Health: Population: Structure	Health	3	100	0.0309234	0.036559	0.0275373	0.0354718	0.026474	0.0246237
SP.POP.5559.FE.5Y	Population ages 55-59, female (% of female population)	Female population between the ages 55 to 59 as a percentage of the total female population.	Health: Population: Structure	Health	3	100	0.0100242	0.00396515	0.00792535	0.0137863	0.00816222	0.00384509
SP.POP.5559.MA.5Y	Population ages 55-59, male (% of male population)	Male population between the ages 55 to 59 as a percentage of the total male population.	Health: Population: Structure	Health	3	100	0.00637353	0.00344712	0.0123368	0.0116964	0.00954183	0.00409286
SP.POP.6064.FE.5Y	Population ages 60-64, female (% of female population)	Female population between the ages 60 to 64 as a percentage of the total female population.	Health: Population: Structure	Health	3	100	0.00494546	-0.00561636	0.003877	0.00236029	0.00362382	0.0012344
SP.POP.6569.FE.5Y	Population ages 65-69, female (% of female population)	Female population between the ages 65 to 69 as a percentage of the total female population.	Health: Population: Structure	Health	3	100	0.00353771	-0.00301358	0.00306444	-0.00296956	0.00300775	0.00232497
SP.POP.6569.MA.5Y	Population ages 65-69, male (% of male population)	Male population between the ages 65 to 69 as a percentage of the total male population.	Health: Population: Structure	Health	3	100	0.00186297	-0.0019552	0.00327721	-0.00240296	0.00315547	0.00169129
SP.POP.65UP.FE.IN	Population ages 65 and above, female	Female population 65 years of age or older. Population is based on the de facto definition of population, which counts all residents regardless of legal status or citizenship.	Health: Population: Structure	Health	3	100	0.00573893	0.00016712	0.0113553	0.00469967	0.00473045	0.00147963
SP.POP.80UP.FE.5Y	Population ages 80 and above, female (% of female population)	Female population between the ages 80 and above as a percentage of the total female population.	Health: Population: Structure	Health	3	100	0.00795528	0.00130458	0.0224389	0.0148179	0.00397308	0.00502683
SP.POP.80UP.MA.5Y	Population ages 80 and above, male (% of male population)	Male population between the ages 80 and above as a percentage of the total male population.	Health: Population: Structure	Health	3	100	0.00974877	0.00137273	0.0242001	0.0123807	0.00432008	0.0051609
SP.POP.DPND.YG	Age dependency ratio, young (% of working-age population)	Age dependency ratio, young, is the ratio of younger dependents--people younger than 15--to the working-age population--those ages 15-64. Data are shown as the proportion of dependents per 100 working-age population.	Health: Population: Dynamics	Health	3	100	0.0215769	0.0155716	0.0247662	0.0359376	0.0220811	0.0200647
SP.POP.TOTL	Population, total	Total population is based on the de facto definition of population, which counts all residents regardless of legal status or citizenship. The values shown are midyear estimates.	Health: Population: Structure	Health	3	100	0.0107278	0.00309714	0.0126395	0.0132635	0.0101668	0.00323338
SP.POP.TOTL.FE.IN	Population, female	Female population is based on the de facto definition of population, which counts all female residents regardless of legal status or citizenship.	Health: Population: Structure	Health	3	100	0.010575	0.00286659	0.0125632	0.0131749	0.00947379	0.00315987
SP.POP.TOTL.FE.ZS	Population, female (% of total population)	Female population is the percentage of the population that is female. Population is based on the de facto definition of population, which counts all residents regardless of legal status or citizenship.	Health: Population: Structure	Health	3	100	0.0197705	0.00587693	0.0242407	0.0117094	0.0038699	0.022179
SP.POP.TOTL.MA.IN	Population, male	Male population is based on the de facto definition of population, which counts all male residents regardless of legal status or citizenship.	Health: Population: Structure	Health	3	100	0.0108781	0.00331159	0.0127131	0.0133574	0.0110757	0.00330306
SP.POP.TOTL.MA.ZS	Population, male (% of total population)	Male population is the percentage of the population that is male. Population is based on the de facto definition of population, which counts all residents regardless of legal status or citizenship.	Health: Population: Structure	Health	3	100	0.0196584	0.0267386	0.0180274	0.040384	0.0293869	0.00553206
SH.DTH.IMRT	Number of infant deaths	Number of infants dying before reaching one year of age.	Health: Mortality	Health	2	0.01	0.184337	-1.19305	0.783435	-0.544242	1.03319	-0.258516
SH.DTH.MORT	Number of under-five deaths	Number of children dying before reaching age five.	Health: Mortality	Health	2	0.01	0.511068	-2.20433	0.0628785	-1.53485	1.47759	0.250967
SH.DTH.NMRT	Number of neonatal deaths	Number of neonates dying before reaching 28 days of age.	Health: Mortality	Health	2	0.01	0.29895	-0.225015	0.73595	-0.947849	0.792991	0.574643
SH.DYN.MORT	Mortality rate, under-5 (per 1,000 live births)	Under-five mortality rate is the probability per 1,000 that a newborn baby will die before reaching age five, if subject to age-specific mortality rates of the specified year.	Health: Mortality	Health	2	0.01	0.0502282	0.198729	-0.434585	-0.40545	-0.220331	0.0623277
SH.DYN.MORT.FE	Mortality rate, under-5, female (per 1,000 live births)	Under-five mortality rate, female is the probability per 1,000 that a newborn female baby will die before reaching age five, if subject to female age-specific mortality rates of the specified year.	Health: Mortality	Health	2	0.01	0.121241	-0.478349	-0.484031	-0.594207	0.0308178	0.128951
SH.DYN.MORT.MA	Mortality rate, under-5, male (per 1,000 live births)	Under-five mortality rate, male is the probability per 1,000 that a newborn male baby will die before reaching age five, if subject to male age-specific mortality rates of the specified year.	Health: Mortality	Health	2	0.01	0.0385462	0.543981	-0.409702	-0.323802	-0.0882952	0.0525988
SH.DYN.NMRT	Mortality rate, neonatal (per 1,000 live births)	Neonatal mortality rate is the number of neonates dying before reaching 28 days of age, per 1,000 live births in a given year.	Health: Mortality	Health	2	0.01	0.408765	1.35925	0.678708	1.15489	-0.214025	0.697094
SP.DYN.AMRT.FE	Mortality rate, adult, female (per 1,000 female adults)	Adult mortality rate, female, is the probability of dying between the ages of 15 and 60--that is, the probability of a 15-year-old female dying before reaching age 60, if subject to age-specific mortality rates of the specified year between those ages.	Health: Mortality	Health	2	0.01	-0.593651	0.944738	-0.99679	1.27968	-0.94101	0.0420876
SP.DYN.IMRT.FE.IN	Mortality rate, infant, female (per 1,000 live births)	Infant mortality rate, female is the number of female infants dying before reaching one year of age, per 1,000 female live births in a given year.	Health: Mortality	Health	2	0.01	-0.0298691	0.0425271	0.223236	0.77444	-0.414186	-0.142277
SP.DYN.IMRT.IN	Mortality rate, infant (per 1,000 live births)	Infant mortality rate is the number of infants dying before reaching one year of age, per 1,000 live births in a given year.	Health: Mortality	Health	2	0.01	-0.0657963	0.629297	0.487446	1.12923	-0.375548	-0.1958
SP.DYN.IMRT.MA.IN	Mortality rate, infant, male (per 1,000 live births)	Infant mortality rate, male is the number of male infants dying before reaching one year of age, per 1,000 male live births in a given year.	Health: Mortality	Health	2	0.01	-0.113736	0.998516	0.141005	1.05681	-0.160085	-0.231355
SP.DYN.LE00.FE.IN	Life expectancy at birth, female (years)	Life expectancy at birth indicates the number of years a newborn infant would live if prevailing patterns of mortality at the time of its birth were to stay the same throughout its life.	Health: Mortality	Health	2	0.01	-0.248993	0.352215	-0.458971	0.50184	0.0278244	-0.438205
SP.DYN.LE00.IN	Life expectancy at birth, total (years)	Life expectancy at birth indicates the number of years a newborn infant would live if prevailing patterns of mortality at the time of its birth were to stay the same throughout its life.	Health: Mortality	Health	2	0.01	-0.0630528	-0.719192	-0.121491	0.318586	0.197383	-0.0451005
SP.DYN.LE00.MA.IN	Life expectancy at birth, male (years)	Life expectancy at birth indicates the number of years a newborn infant would live if prevailing patterns of mortality at the time of its birth were to stay the same throughout its life.	Health: Mortality	Health	2	0.01	0.109228	-1.61263	0.267789	0.0877231	0.395496	0.417218
SP.DYN.TO65.FE.ZS	Survival to age 65, female (% of cohort)	Survival to age 65 refers to the percentage of a cohort of newborn infants that would survive to age 65, if subject to age specific mortality rates of the specified year.	Health: Mortality	Health	2	0.01	-0.119187	2.31602	-0.260355	0.0223384	0.108125	-0.496104
SP.DYN.TO65.MA.ZS	Survival to age 65, male (% of cohort)	Survival to age 65 refers to the percentage of a cohort of newborn infants that would survive to age 65, if subject to age specific mortality rates of the specified year.	Health: Mortality	Health	2	0.01	0.371197	-0.368705	0.713498	-1.06087	-0.808331	0.481754
SH.DTH.IMRT	Number of infant deaths	Number of infants dying before reaching one year of age.	Health: Mortality	Health	2	0.0162378	0.167747	-0.906415	0.58102	-0.486923	0.873896	-0.148329
SH.DTH.MORT	Number of under-five deaths	Number of children dying before reaching age five.	Health: Mortality	Health	2	0.0162378	0.374817	-1.59655	0.129913	-1.27438	1.16027	0.22282
SH.DTH.NMRT	Number of neonatal deaths	Number of neonates dying before reaching 28 days of age.	Health: Mortality	Health	2	0.0162378	0.295384	-0.185255	0.512429	-0.741109	0.69044	0.524379
SH.DYN.MORT	Mortality rate, under-5 (per 1,000 live births)	Under-five mortality rate is the probability per 1,000 that a newborn baby will die before reaching age five, if subject to age-specific mortality rates of the specified year.	Health: Mortality	Health	2	0.0162378	0.0496364	0.196413	-0.252565	-0.322397	-0.15336	0.0613942
SH.DYN.MORT.FE	Mortality rate, under-5, female (per 1,000 live births)	Under-five mortality rate, female is the probability per 1,000 that a newborn female baby will die before reaching age five, if subject to female age-specific mortality rates of the specified year.	Health: Mortality	Health	2	0.0162378	0.0951466	-0.280575	-0.275725	-0.478061	0.0139725	0.106247
SH.DYN.MORT.MA	Mortality rate, under-5, male (per 1,000 live births)	Under-five mortality rate, male is the probability per 1,000 that a newborn male baby will die before reaching age five, if subject to male age-specific mortality rates of the specified year.	Health: Mortality	Health	2	0.0162378	0.0420445	0.439299	-0.243398	-0.255328	-0.0711932	0.047245
SH.DYN.NMRT	Mortality rate, neonatal (per 1,000 live births)	Neonatal mortality rate is the number of neonates dying before reaching 28 days of age, per 1,000 live births in a given year.	Health: Mortality	Health	2	0.0162378	0.313006	1.03985	0.417268	1.04077	-0.167157	0.54491
SP.DYN.AMRT.FE	Mortality rate, adult, female (per 1,000 female adults)	Adult mortality rate, female, is the probability of dying between the ages of 15 and 60--that is, the probability of a 15-year-old female dying before reaching age 60, if subject to age-specific mortality rates of the specified year between those ages.	Health: Mortality	Health	2	0.0162378	-0.445135	0.636392	-0.688581	1.05441	-0.816113	-0.0153148
SP.DYN.IMRT.FE.IN	Mortality rate, infant, female (per 1,000 live births)	Infant mortality rate, female is the number of female infants dying before reaching one year of age, per 1,000 female live births in a given year.	Health: Mortality	Health	2	0.0162378	-0.00403008	0.0809694	0.173829	0.69568	-0.264101	-0.0876816
SP.DYN.IMRT.IN	Mortality rate, infant (per 1,000 live births)	Infant mortality rate is the number of infants dying before reaching one year of age, per 1,000 live births in a given year.	Health: Mortality	Health	2	0.0162378	-0.027146	0.501096	0.322298	0.949917	-0.242806	-0.124595
SP.DYN.IMRT.MA.IN	Mortality rate, infant, male (per 1,000 live births)	Infant mortality rate, male is the number of male infants dying before reaching one year of age, per 1,000 male live births in a given year.	Health: Mortality	Health	2	0.0162378	-0.057574	0.746989	0.0985177	0.916402	-0.126097	-0.164749
SP.DYN.LE00.FE.IN	Life expectancy at birth, female (years)	Life expectancy at birth indicates the number of years a newborn infant would live if prevailing patterns of mortality at the time of its birth were to stay the same throughout its life.	Health: Mortality	Health	2	0.0162378	-0.155426	0.335054	-0.351098	0.341496	0.0482605	-0.368967
SP.DYN.LE00.IN	Life expectancy at birth, total (years)	Life expectancy at birth indicates the number of years a newborn infant would live if prevailing patterns of mortality at the time of its birth were to stay the same throughout its life.	Health: Mortality	Health	2	0.0162378	-0.0389574	-0.505361	-0.0737027	0.240907	0.102758	-0.0331262
SP.DYN.LE00.MA.IN	Life expectancy at birth, male (years)	Life expectancy at birth indicates the number of years a newborn infant would live if prevailing patterns of mortality at the time of its birth were to stay the same throughout its life.	Health: Mortality	Health	2	0.0162378	0.0668458	-1.20932	0.231333	0.10423	0.200189	0.33031
SP.DYN.TO65.FE.ZS	Survival to age 65, female (% of cohort)	Survival to age 65 refers to the percentage of a cohort of newborn infants that would survive to age 65, if subject to age specific mortality rates of the specified year.	Health: Mortality	Health	2	0.0162378	-0.0610998	1.69496	-0.21092	-0.0325958	0.206269	-0.414111
SP.DYN.TO65.MA.ZS	Survival to age 65, male (% of cohort)	Survival to age 65 refers to the percentage of a cohort of newborn infants that would survive to age 65, if subject to age specific mortality rates of the specified year.	Health: Mortality	Health	2	0.0162378	0.249794	-0.344218	0.571368	-0.760524	-0.61707	0.398023
SH.DTH.IMRT	Number of infant deaths	Number of infants dying before reaching one year of age.	Health: Mortality	Health	2	0.0263665	0.146998	-0.645299	0.426148	-0.390614	0.704729	-0.0543275
SH.DTH.MORT	Number of under-five deaths	Number of children dying before reaching age five.	Health: Mortality	Health	2	0.0263665	0.271017	-1.10192	0.152512	-0.9945	0.888668	0.204252
SH.DTH.NMRT	Number of neonatal deaths	Number of neonates dying before reaching 28 days of age.	Health: Mortality	Health	2	0.0263665	0.26878	-0.137092	0.347559	-0.545896	0.567981	0.45927
SH.DYN.MORT	Mortality rate, under-5 (per 1,000 live births)	Under-five mortality rate is the probability per 1,000 that a newborn baby will die before reaching age five, if subject to age-specific mortality rates of the specified year.	Health: Mortality	Health	2	0.0263665	0.0484897	0.184073	-0.13072	-0.23403	-0.0922517	0.0635609
SH.DYN.MORT.FE	Mortality rate, under-5, female (per 1,000 live births)	Under-five mortality rate, female is the probability per 1,000 that a newborn female baby will die before reaching age five, if subject to female age-specific mortality rates of the specified year.	Health: Mortality	Health	2	0.0263665	0.0760104	-0.138749	-0.13895	-0.356397	0.0174968	0.0950163
SH.DYN.MORT.MA	Mortality rate, under-5, male (per 1,000 live births)	Under-five mortality rate, male is the probability per 1,000 that a newborn male baby will die before reaching age five, if subject to male age-specific mortality rates of the specified year.	Health: Mortality	Health	2	0.0263665	0.0448592	0.348281	-0.129581	-0.181228	-0.0410702	0.0489609
SH.DYN.NMRT	Mortality rate, neonatal (per 1,000 live births)	Neonatal mortality rate is the number of neonates dying before reaching 28 days of age, per 1,000 live births in a given year.	Health: Mortality	Health	2	0.0263665	0.250098	0.776013	0.254741	0.878113	-0.11375	0.415863
SP.DYN.AMRT.FE	Mortality rate, adult, female (per 1,000 female adults)	Adult mortality rate, female, is the probability of dying between the ages of 15 and 60--that is, the probability of a 15-year-old female dying before reaching age 60, if subject to age-specific mortality rates of the specified year between those ages.	Health: Mortality	Health	2	0.0263665	-0.312644	0.387536	-0.458337	0.836681	-0.679091	-0.0642198
SP.DYN.IMRT.FE.IN	Mortality rate, infant, female (per 1,000 live births)	Infant mortality rate, female is the number of female infants dying before reaching one year of age, per 1,000 female live births in a given year.	Health: Mortality	Health	2	0.0263665	0.0171025	0.104607	0.139512	0.590677	-0.154226	-0.0418294
SP.DYN.IMRT.IN	Mortality rate, infant (per 1,000 live births)	Infant mortality rate is the number of infants dying before reaching one year of age, per 1,000 live births in a given year.	Health: Mortality	Health	2	0.0263665	0.00355837	0.392104	0.221079	0.771066	-0.142241	-0.068544
SP.DYN.IMRT.MA.IN	Mortality rate, infant, male (per 1,000 live births)	Infant mortality rate, male is the number of male infants dying before reaching one year of age, per 1,000 male live births in a given year.	Health: Mortality	Health	2	0.0263665	-0.0148889	0.551472	0.0772677	0.757977	-0.0832172	-0.105595
SP.DYN.LE00.FE.IN	Life expectancy at birth, female (years)	Life expectancy at birth indicates the number of years a newborn infant would live if prevailing patterns of mortality at the time of its birth were to stay the same throughout its life.	Health: Mortality	Health	2	0.0263665	-0.0896337	0.2787	-0.260197	0.228624	0.0559691	-0.298506
SP.DYN.LE00.IN	Life expectancy at birth, total (years)	Life expectancy at birth indicates the number of years a newborn infant would live if prevailing patterns of mortality at the time of its birth were to stay the same throughout its life.	Health: Mortality	Health	2	0.0263665	-0.0198294	-0.341843	-0.0396802	0.177818	0.0492019	-0.026671
SP.DYN.LE00.MA.IN	Life expectancy at birth, male (years)	Life expectancy at birth indicates the number of years a newborn infant would live if prevailing patterns of mortality at the time of its birth were to stay the same throughout its life.	Health: Mortality	Health	2	0.0263665	0.041783	-0.864594	0.194609	0.100748	0.0869778	0.248972
SP.DYN.TO65.FE.ZS	Survival to age 65, female (% of cohort)	Survival to age 65 refers to the percentage of a cohort of newborn infants that would survive to age 65, if subject to age specific mortality rates of the specified year.	Health: Mortality	Health	2	0.0263665	-0.0236731	1.18204	-0.161491	-0.0539467	0.228109	-0.332332
SP.DYN.TO65.MA.ZS	Survival to age 65, male (% of cohort)	Survival to age 65 refers to the percentage of a cohort of newborn infants that would survive to age 65, if subject to age specific mortality rates of the specified year.	Health: Mortality	Health	2	0.0263665	0.165022	-0.280552	0.451519	-0.53304	-0.454685	0.314651
SH.DTH.IMRT	Number of infant deaths	Number of infants dying before reaching one year of age.	Health: Mortality	Health	2	0.0428133	0.127248	-0.432913	0.311245	-0.278456	0.543123	0.0143454
SH.DTH.MORT	Number of under-five deaths	Number of children dying before reaching age five.	Health: Mortality	Health	2	0.0428133	0.19646	-0.726758	0.148971	-0.722494	0.662551	0.18904
SH.DTH.NMRT	Number of neonatal deaths	Number of neonates dying before reaching 28 days of age.	Health: Mortality	Health	2	0.0428133	0.2333	-0.0896991	0.236505	-0.373506	0.444191	0.387636
SH.DYN.MORT	Mortality rate, under-5 (per 1,000 live births)	Under-five mortality rate is the probability per 1,000 that a newborn baby will die before reaching age five, if subject to age-specific mortality rates of the specified year.	Health: Mortality	Health	2	0.0428133	0.0485291	0.16686	-0.0530812	-0.149573	-0.0407934	0.0684512
SH.DYN.MORT.FE	Mortality rate, under-5, female (per 1,000 live births)	Under-five mortality rate, female is the probability per 1,000 that a newborn female baby will die before reaching age five, if subject to female age-specific mortality rates of the specified year.	Health: Mortality	Health	2	0.0428133	0.064094	-0.0444036	-0.0540624	-0.241061	0.0304381	0.0918815
SH.DYN.MORT.MA	Mortality rate, under-5, male (per 1,000 live births)	Under-five mortality rate, male is the probability per 1,000 that a newborn male baby will die before reaching age five, if subject to male age-specific mortality rates of the specified year.	Health: Mortality	Health	2	0.0428133	0.0477986	0.274199	-0.05524	-0.1099	-0.0085304	0.0551123
SH.DYN.NMRT	Mortality rate, neonatal (per 1,000 live births)	Neonatal mortality rate is the number of neonates dying before reaching 28 days of age, per 1,000 live births in a given year.	Health: Mortality	Health	2	0.0428133	0.205334	0.570266	0.161574	0.699378	-0.0621285	0.315143
SP.DYN.AMRT.FE	Mortality rate, adult, female (per 1,000 female adults)	Adult mortality rate, female, is the probability of dying between the ages of 15 and 60--that is, the probability of a 15-year-old female dying before reaching age 60, if subject to age-specific mortality rates of the specified year between those ages.	Health: Mortality	Health	2	0.0428133	-0.201657	0.217774	-0.2915	0.639392	-0.535698	-0.0982931
SP.DYN.IMRT.FE.IN	Mortality rate, infant, female (per 1,000 live births)	Infant mortality rate, female is the number of female infants dying before reaching one year of age, per 1,000 female live births in a given year.	Health: Mortality	Health	2	0.0428133	0.0334413	0.115119	0.115539	0.47935	-0.0755833	-0.00441002
SP.DYN.IMRT.IN	Mortality rate, infant (per 1,000 live births)	Infant mortality rate is the number of infants dying before reaching one year of age, per 1,000 live births in a given year.	Health: Mortality	Health	2	0.0428133	0.0263524	0.30464	0.159677	0.604717	-0.0686298	-0.0243712
SP.DYN.IMRT.MA.IN	Mortality rate, infant, male (per 1,000 live births)	Infant mortality rate, male is the number of male infants dying before reaching one year of age, per 1,000 male live births in a given year.	Health: Mortality	Health	2	0.0428133	0.0157461	0.40543	0.0678598	0.601064	-0.0410374	-0.0552432
SP.DYN.LE00.FE.IN	Life expectancy at birth, female (years)	Life expectancy at birth indicates the number of years a newborn infant would live if prevailing patterns of mortality at the time of its birth were to stay the same throughout its life.	Health: Mortality	Health	2	0.0428133	-0.0463782	0.2119	-0.18286	0.152321	0.0557954	-0.234321
SP.DYN.LE00.IN	Life expectancy at birth, total (years)	Life expectancy at birth indicates the number of years a newborn infant would live if prevailing patterns of mortality at the time of its birth were to stay the same throughout its life.	Health: Mortality	Health	2	0.0428133	-0.00536324	-0.224643	-0.0149293	0.127828	0.023123	-0.0235344
SP.DYN.LE00.MA.IN	Life expectancy at birth, male (years)	Life expectancy at birth indicates the number of years a newborn infant would live if prevailing patterns of mortality at the time of its birth were to stay the same throughout its life.	Health: Mortality	Health	2	0.0428133	0.029524	-0.59473	0.159337	0.0847046	0.0292721	0.178922
SP.DYN.TO65.FE.ZS	Survival to age 65, female (% of cohort)	Survival to age 65 refers to the percentage of a cohort of newborn infants that would survive to age 65, if subject to age specific mortality rates of the specified year.	Health: Mortality	Health	2	0.0428133	-0.00217005	0.791145	-0.114138	-0.0526051	0.204566	-0.258987
SP.DYN.TO65.MA.ZS	Survival to age 65, male (% of cohort)	Survival to age 65 refers to the percentage of a cohort of newborn infants that would survive to age 65, if subject to age specific mortality rates of the specified year.	Health: Mortality	Health	2	0.0428133	0.11008	-0.2101	0.348606	-0.365606	-0.321083	0.239827
SH.DTH.IMRT	Number of infant deaths	Number of infants dying before reaching one year of age.	Health: Mortality	Health	2	0.0695193	0.11088	-0.27217	0.22857	-0.171701	0.404331	0.0565112
SH.DTH.MORT	Number of under-five deaths	Number of children dying before reaching age five.	Health: Mortality	Health	2	0.0695193	0.146196	-0.457316	0.133349	-0.485127	0.48283	0.17266
SH.DTH.NMRT	Number of neonatal deaths	Number of neonates dying before reaching 28 days of age.	Health: Mortality	Health	2	0.0695193	0.19728	-0.0473865	0.166667	-0.232206	0.335077	0.316637
SH.DYN.MORT	Mortality rate, under-5 (per 1,000 live births)	Under-five mortality rate is the probability per 1,000 that a newborn baby will die before reaching age five, if subject to age-specific mortality rates of the specified year.	Health: Mortality	Health	2	0.0695193	0.0503205	0.148102	-0.00562292	-0.0768543	-0.00163768	0.0750068
SH.DYN.MORT.FE	Mortality rate, under-5, female (per 1,000 live births)	Under-five mortality rate, female is the probability per 1,000 that a newborn female baby will die before reaching age five, if subject to female age-specific mortality rates of the specified year.	Health: Mortality	Health	2	0.0695193	0.0584565	0.0132403	-0.00387141	-0.142183	0.0442082	0.0932998
SH.DYN.MORT.MA	Mortality rate, under-5, male (per 1,000 live births)	Under-five mortality rate, male is the probability per 1,000 that a newborn male baby will die before reaching age five, if subject to male age-specific mortality rates of the specified year.	Health: Mortality	Health	2	0.0695193	0.0512734	0.216529	-0.00852691	-0.0482876	0.0190092	0.0635404
SH.DYN.NMRT	Mortality rate, neonatal (per 1,000 live births)	Neonatal mortality rate is the number of neonates dying before reaching 28 days of age, per 1,000 live births in a given year.	Health: Mortality	Health	2	0.0695193	0.171311	0.416643	0.112157	0.533733	-0.0191724	0.241872
SP.DYN.AMRT.FE	Mortality rate, adult, female (per 1,000 female adults)	Adult mortality rate, female, is the probability of dying between the ages of 15 and 60--that is, the probability of a 15-year-old female dying before reaching age 60, if subject to age-specific mortality rates of the specified year between those ages.	Health: Mortality	Health	2	0.0695193	-0.114976	0.120044	-0.173246	0.474327	-0.395915	-0.114757
SP.DYN.IMRT.FE.IN	Mortality rate, infant, female (per 1,000 live births)	Infant mortality rate, female is the number of female infants dying before reaching one year of age, per 1,000 female live births in a given year.	Health: Mortality	Health	2	0.0695193	0.0455623	0.115718	0.0986525	0.378204	-0.0216393	0.0254257
SP.DYN.IMRT.IN	Mortality rate, infant (per 1,000 live births)	Infant mortality rate is the number of infants dying before reaching one year of age, per 1,000 live births in a given year.	Health: Mortality	Health	2	0.0695193	0.0424074	0.237264	0.122495	0.463123	-0.0174896	0.0103753
SP.DYN.IMRT.MA.IN	Mortality rate, infant, male (per 1,000 live births)	Infant mortality rate, male is the number of male infants dying before reaching one year of age, per 1,000 male live births in a given year.	Health: Mortality	Health	2	0.0695193	0.0366639	0.299833	0.0643327	0.463019	-0.00572656	-0.0137062
SP.DYN.LE00.FE.IN	Life expectancy at birth, female (years)	Life expectancy at birth indicates the number of years a newborn infant would live if prevailing patterns of mortality at the time of its birth were to stay the same throughout its life.	Health: Mortality	Health	2	0.0695193	-0.0190844	0.150657	-0.118692	0.102217	0.0507899	-0.180872
SP.DYN.LE00.IN	Life expectancy at birth, total (years)	Life expectancy at birth indicates the number of years a newborn infant would live if prevailing patterns of mortality at the time of its birth were to stay the same throughout its life.	Health: Mortality	Health	2	0.0695193	0.00509273	-0.1454	0.00319221	0.0897614	0.0127402	-0.0221997
SP.DYN.LE00.MA.IN	Life expectancy at birth, male (years)	Life expectancy at birth indicates the number of years a newborn infant would live if prevailing patterns of mortality at the time of its birth were to stay the same throughout its life.	Health: Mortality	Health	2	0.0695193	0.0248204	-0.398001	0.12775	0.0642601	0.00499437	0.122797
SP.DYN.TO65.FE.ZS	Survival to age 65, female (% of cohort)	Survival to age 65 refers to the percentage of a cohort of newborn infants that would survive to age 65, if subject to age specific mortality rates of the specified year.	Health: Mortality	Health	2	0.0695193	0.0093593	0.512554	-0.0717515	-0.0402512	0.163083	-0.198607
SP.DYN.TO65.MA.ZS	Survival to age 65, male (% of cohort)	Survival to age 65 refers to the percentage of a cohort of newborn infants that would survive to age 65, if subject to age specific mortality rates of the specified year.	Health: Mortality	Health	2	0.0695193	0.0762236	-0.14946	0.262321	-0.245946	-0.216593	0.177778
SH.DTH.IMRT	Number of infant deaths	Number of infants dying before reaching one year of age.	Health: Mortality	Health	2	0.112884	0.0984524	-0.156212	0.170874	-0.0832508	0.295901	0.0772181
SH.DTH.MORT	Number of under-five deaths	Number of children dying before reaching age five.	Health: Mortality	Health	2	0.112884	0.11429	-0.271338	0.114899	-0.297218	0.347589	0.154241
SH.DTH.NMRT	Number of neonatal deaths	Number of neonates dying before reaching 28 days of age.	Health: Mortality	Health	2	0.112884	0.165219	-0.0121084	0.124709	-0.124551	0.248983	0.251924
SH.DYN.MORT	Mortality rate, under-5 (per 1,000 live births)	Under-five mortality rate is the probability per 1,000 that a newborn baby will die before reaching age five, if subject to age-specific mortality rates of the specified year.	Health: Mortality	Health	2	0.112884	0.053466	0.130273	0.0225625	-0.0198573	0.0252491	0.0816651
SH.DYN.MORT.FE	Mortality rate, under-5, female (per 1,000 live births)	Under-five mortality rate, female is the probability per 1,000 that a newborn female baby will die before reaching age five, if subject to female age-specific mortality rates of the specified year.	Health: Mortality	Health	2	0.112884	0.0572994	0.0455458	0.0247924	-0.0648419	0.0545103	0.0961919
SH.DYN.MORT.MA	Mortality rate, under-5, male (per 1,000 live births)	Under-five mortality rate, male is the probability per 1,000 that a newborn male baby will die before reaching age five, if subject to male age-specific mortality rates of the specified year.	Health: Mortality	Health	2	0.112884	0.0551394	0.173196	0.0200453	7.2644e-05	0.0385905	0.0721964
SH.DYN.NMRT	Mortality rate, neonatal (per 1,000 live births)	Neonatal mortality rate is the number of neonates dying before reaching 28 days of age, per 1,000 live births in a given year.	Health: Mortality	Health	2	0.112884	0.144761	0.30574	0.0877305	0.398361	0.012317	0.1911
SP.DYN.AMRT.FE	Mortality rate, adult, female (per 1,000 female adults)	Adult mortality rate, female, is the probability of dying between the ages of 15 and 60--that is, the probability of a 15-year-old female dying before reaching age 60, if subject to age-specific mortality rates of the specified year between those ages.	Health: Mortality	Health	2	0.112884	-0.0516278	0.0738776	-0.0912997	0.346701	-0.270444	-0.114463
SP.DYN.IMRT.FE.IN	Mortality rate, infant, female (per 1,000 live births)	Infant mortality rate, female is the number of female infants dying before reaching one year of age, per 1,000 female live births in a given year.	Health: Mortality	Health	2	0.112884	0.0542771	0.110475	0.0868165	0.29641	0.0134213	0.0483236
SP.DYN.IMRT.IN	Mortality rate, infant (per 1,000 live births)	Infant mortality rate is the number of infants dying before reaching one year of age, per 1,000 live births in a given year.	Health: Mortality	Health	2	0.112884	0.0532787	0.187057	0.0999088	0.352538	0.0159197	0.0370923
SP.DYN.IMRT.MA.IN	Mortality rate, infant, male (per 1,000 live births)	Infant mortality rate, male is the number of male infants dying before reaching one year of age, per 1,000 male live births in a given year.	Health: Mortality	Health	2	0.112884	0.0503829	0.225464	0.0633903	0.353257	0.0203975	0.0192493
SP.DYN.LE00.FE.IN	Life expectancy at birth, female (years)	Life expectancy at birth indicates the number of years a newborn infant would live if prevailing patterns of mortality at the time of its birth were to stay the same throughout its life.	Health: Mortality	Health	2	0.112884	-0.00212704	0.101251	-0.0681596	0.0700322	0.0434313	-0.139187
SP.DYN.LE00.IN	Life expectancy at birth, total (years)	Life expectancy at birth indicates the number of years a newborn infant would live if prevailing patterns of mortality at the time of its birth were to stay the same throughout its life.	Health: Mortality	Health	2	0.112884	0.0123563	-0.0942401	0.016252	0.0621552	0.00993318	-0.0219265
SP.DYN.LE00.MA.IN	Life expectancy at birth, male (years)	Life expectancy at birth indicates the number of years a newborn infant would live if prevailing patterns of mortality at the time of its birth were to stay the same throughout its life.	Health: Mortality	Health	2	0.112884	0.0236987	-0.262017	0.101708	0.0451284	-0.00164897	0.0800171
SP.DYN.TO65.FE.ZS	Survival to age 65, female (% of cohort)	Survival to age 65 refers to the percentage of a cohort of newborn infants that would survive to age 65, if subject to age specific mortality rates of the specified year.	Health: Mortality	Health	2	0.112884	0.0155445	0.323916	-0.0368089	-0.025288	0.121385	-0.151889
SP.DYN.TO65.MA.ZS	Survival to age 65, male (% of cohort)	Survival to age 65 refers to the percentage of a cohort of newborn infants that would survive to age 65, if subject to age specific mortality rates of the specified year.	Health: Mortality	Health	2	0.112884	0.0558897	-0.103597	0.193792	-0.16311	-0.139464	0.12861
SH.DTH.IMRT	Number of infant deaths	Number of infants dying before reaching one year of age.	Health: Mortality	Health	2	0.183298	0.0895488	-0.075573	0.131778	-0.0168883	0.217353	0.0841079
SH.DTH.MORT	Number of under-five deaths	Number of children dying before reaching age five.	Health: Mortality	Health	2	0.183298	0.0949837	-0.146728	0.0984903	-0.159764	0.250973	0.135458
SH.DTH.NMRT	Number of neonatal deaths	Number of neonates dying before reaching 28 days of age.	Health: Mortality	Health	2	0.183298	0.139128	0.0154481	0.10006	-0.0475078	0.186513	0.19754
SH.DYN.MORT	Mortality rate, under-5 (per 1,000 live births)	Under-five mortality rate is the probability per 1,000 that a newborn baby will die before reaching age five, if subject to age-specific mortality rates of the specified year.	Health: Mortality	Health	2	0.183298	0.0570942	0.115052	0.0390614	0.0214777	0.0421775	0.0868375
SH.DYN.MORT.FE	Mortality rate, under-5, female (per 1,000 live births)	Under-five mortality rate, female is the probability per 1,000 that a newborn female baby will die before reaching age five, if subject to female age-specific mortality rates of the specified year.	Health: Mortality	Health	2	0.183298	0.0585947	0.0622657	0.0408816	-0.00877668	0.0606872	0.0982682
SH.DYN.MORT.MA	Mortality rate, under-5, male (per 1,000 live births)	Under-five mortality rate, male is the probability per 1,000 that a newborn male baby will die before reaching age five, if subject to male age-specific mortality rates of the specified year.	Health: Mortality	Health	2	0.183298	0.058899	0.14175	0.0372632	0.0351544	0.0508087	0.07929
SH.DYN.NMRT	Mortality rate, neonatal (per 1,000 live births)	Neonatal mortality rate is the number of neonates dying before reaching 28 days of age, per 1,000 live births in a given year.	Health: Mortality	Health	2	0.183298	0.124312	0.228054	0.0763038	0.297523	0.0332654	0.156537
SP.DYN.AMRT.FE	Mortality rate, adult, female (per 1,000 female adults)	Adult mortality rate, female, is the probability of dying between the ages of 15 and 60--that is, the probability of a 15-year-old female dying before reaching age 60, if subject to age-specific mortality rates of the specified year between those ages.	Health: Mortality	Health	2	0.183298	-0.00782707	0.0577424	-0.0359358	0.254349	-0.166944	-0.100545
SP.DYN.IMRT.FE.IN	Mortality rate, infant, female (per 1,000 live births)	Infant mortality rate, female is the number of female infants dying before reaching one year of age, per 1,000 female live births in a given year.	Health: Mortality	Health	2	0.183298	0.0603479	0.103064	0.0786658	0.235744	0.0350843	0.0646517
SP.DYN.IMRT.IN	Mortality rate, infant (per 1,000 live births)	Infant mortality rate is the number of infants dying before reaching one year of age, per 1,000 live births in a given year.	Health: Mortality	Health	2	0.183298	0.060405	0.150862	0.0861139	0.272129	0.0365517	0.0564495
SP.DYN.IMRT.MA.IN	Mortality rate, infant, male (per 1,000 live births)	Infant mortality rate, male is the number of male infants dying before reaching one year of age, per 1,000 male live births in a given year.	Health: Mortality	Health	2	0.183298	0.0590918	0.174329	0.0634003	0.272649	0.038026	0.0438104
SP.DYN.LE00.FE.IN	Life expectancy at birth, female (years)	Life expectancy at birth indicates the number of years a newborn infant would live if prevailing patterns of mortality at the time of its birth were to stay the same throughout its life.	Health: Mortality	Health	2	0.183298	0.00842254	0.0644981	-0.0307078	0.049747	0.0357674	-0.108082
SP.DYN.LE00.IN	Life expectancy at birth, total (years)	Life expectancy at birth indicates the number of years a newborn infant would live if prevailing patterns of mortality at the time of its birth were to stay the same throughout its life.	Health: Mortality	Health	2	0.183298	0.0172489	-0.0622042	0.025376	0.0430923	0.0101201	-0.0224692
SP.DYN.LE00.MA.IN	Life expectancy at birth, male (years)	Life expectancy at birth indicates the number of years a newborn infant would live if prevailing patterns of mortality at the time of its birth were to stay the same throughout its life.	Health: Mortality	Health	2	0.183298	0.0239083	-0.171481	0.0818659	0.0299033	-0.000509145	0.048213
SP.DYN.TO65.FE.ZS	Survival to age 65, female (% of cohort)	Survival to age 65 refers to the percentage of a cohort of newborn infants that would survive to age 65, if subject to age specific mortality rates of the specified year.	Health: Mortality	Health	2	0.183298	0.0190904	0.200741	-0.0102047	-0.0120059	0.0874082	-0.11718
SP.DYN.TO65.MA.ZS	Survival to age 65, male (% of cohort)	Survival to age 65 refers to the percentage of a cohort of newborn infants that would survive to age 65, if subject to age specific mortality rates of the specified year.	Health: Mortality	Health	2	0.183298	0.0437685	-0.0714374	0.142679	-0.107486	-0.0854599	0.0900944
SH.DTH.IMRT	Number of infant deaths	Number of infants dying before reaching one year of age.	Health: Mortality	Health	2	0.297635	0.0833853	-0.0212559	0.105949	0.0295099	0.163484	0.0840528
SH.DTH.MORT	Number of under-five deaths	Number of children dying before reaching age five.	Health: Mortality	Health	2	0.297635	0.0836002	-0.0652076	0.0857982	-0.0650346	0.184854	0.118421
SH.DTH.NMRT	Number of neonatal deaths	Number of neonates dying before reaching 28 days of age.	Health: Mortality	Health	2	0.297635	0.119333	0.0356333	0.0856129	0.00502164	0.143751	0.15536
SH.DYN.MORT	Mortality rate, under-5 (per 1,000 live births)	Under-five mortality rate is the probability per 1,000 that a newborn baby will die before reaching age five, if subject to age-specific mortality rates of the specified year.	Health: Mortality	Health	2	0.297635	0.0604019	0.103131	0.0486798	0.0496648	0.0521898	0.0895108
SH.DYN.MORT.FE	Mortality rate, under-5, female (per 1,000 live births)	Under-five mortality rate, female is the probability per 1,000 that a newborn female baby will die before reaching age five, if subject to female age-specific mortality rates of the specified year.	Health: Mortality	Health	2	0.297635	0.0607015	0.0703319	0.0498875	0.029513	0.0637912	0.0982744
SH.DYN.MORT.MA	Mortality rate, under-5, male (per 1,000 live births)	Under-five mortality rate, male is the probability per 1,000 that a newborn male baby will die before reaching age five, if subject to male age-specific mortality rates of the specified year.	Health: Mortality	Health	2	0.297635	0.0620662	0.119691	0.0475668	0.0590553	0.0577497	0.0837246
SH.DYN.NMRT	Mortality rate, neonatal (per 1,000 live births)	Neonatal mortality rate is the number of neonates dying before reaching 28 days of age, per 1,000 live births in a given year.	Health: Mortality	Health	2	0.297635	0.109104	0.175148	0.0711095	0.227175	0.0463088	0.13261
SP.DYN.AMRT.FE	Mortality rate, adult, female (per 1,000 female adults)	Adult mortality rate, female, is the probability of dying between the ages of 15 and 60--that is, the probability of a 15-year-old female dying before reaching age 60, if subject to age-specific mortality rates of the specified year between those ages.	Health: Mortality	Health	2	0.297635	0.0211877	0.0557295	0.000527223	0.190703	-0.087987	-0.0771274
SP.DYN.IMRT.FE.IN	Mortality rate, infant, female (per 1,000 live births)	Infant mortality rate, female is the number of female infants dying before reaching one year of age, per 1,000 female live births in a given year.	Health: Mortality	Health	2	0.297635	0.0644032	0.0958698	0.0731628	0.193367	0.0479741	0.0749209
SP.DYN.IMRT.IN	Mortality rate, infant (per 1,000 live births)	Infant mortality rate is the number of infants dying before reaching one year of age, per 1,000 live births in a given year.	Health: Mortality	Health	2	0.297635	0.0649158	0.125603	0.0776217	0.21666	0.0487746	0.0690838
SP.DYN.IMRT.MA.IN	Mortality rate, infant, male (per 1,000 live births)	Infant mortality rate, male is the number of male infants dying before reaching one year of age, per 1,000 male live births in a given year.	Health: Mortality	Health	2	0.297635	0.0644497	0.139943	0.0636375	0.216736	0.0491923	0.0604948
SP.DYN.LE00.FE.IN	Life expectancy at birth, female (years)	Life expectancy at birth indicates the number of years a newborn infant would live if prevailing patterns of mortality at the time of its birth were to stay the same throughout its life.	Health: Mortality	Health	2	0.297635	0.0150402	0.0387411	-0.00444183	0.0372278	0.0291275	-0.0854576
SP.DYN.LE00.IN	Life expectancy at birth, total (years)	Life expectancy at birth indicates the number of years a newborn infant would live if prevailing patterns of mortality at the time of its birth were to stay the same throughout its life.	Health: Mortality	Health	2	0.297635	0.0204843	-0.0424181	0.0315259	0.0305208	0.0111629	-0.0236745
SP.DYN.LE00.MA.IN	Life expectancy at birth, male (years)	Life expectancy at birth indicates the number of years a newborn infant would live if prevailing patterns of mortality at the time of its birth were to stay the same throughout its life.	Health: Mortality	Health	2	0.297635	0.0244544	-0.112688	0.0676923	0.0189812	0.00310789	0.0247258
SP.DYN.TO65.FE.ZS	Survival to age 65, female (% of cohort)	Survival to age 65 refers to the percentage of a cohort of newborn infants that would survive to age 65, if subject to age specific mortality rates of the specified year.	Health: Mortality	Health	2	0.297635	0.0213089	0.122259	0.00874782	-0.00171129	0.0626906	-0.0919506
SP.DYN.TO65.MA.ZS	Survival to age 65, male (% of cohort)	Survival to age 65 refers to the percentage of a cohort of newborn infants that would survive to age 65, if subject to age specific mortality rates of the specified year.	Health: Mortality	Health	2	0.297635	0.0365407	-0.0498633	0.106641	-0.0710299	-0.0491798	0.0596063
SH.DTH.IMRT	Number of infant deaths	Number of infants dying before reaching one year of age.	Health: Mortality	Health	2	0.483293	0.0791494	0.0142761	0.0891926	0.0603175	0.127849	0.0815094
SH.DTH.MORT	Number of under-five deaths	Number of children dying before reaching age five.	Health: Mortality	Health	2	0.483293	0.0768563	-0.0129592	0.0767253	-0.00255885	0.141018	0.104344
SH.DTH.NMRT	Number of neonatal deaths	Number of neonates dying before reaching 28 days of age.	Health: Mortality	Health	2	0.483293	0.105083	0.049548	0.0770291	0.0395586	0.115529	0.124906
SH.DYN.MORT	Mortality rate, under-5 (per 1,000 live births)	Under-five mortality rate is the probability per 1,000 that a newborn baby will die before reaching age five, if subject to age-specific mortality rates of the specified year.	Health: Mortality	Health	2	0.483293	0.0629295	0.0943304	0.0542676	0.067923	0.0578559	0.0895547
SH.DYN.MORT.FE	Mortality rate, under-5, female (per 1,000 live births)	Under-five mortality rate, female is the probability per 1,000 that a newborn female baby will die before reaching age five, if subject to female age-specific mortality rates of the specified year.	Health: Mortality	Health	2	0.483293	0.0626297	0.0739211	0.0549315	0.0544389	0.0650614	0.0960302
SH.DYN.MORT.MA	Mortality rate, under-5, male (per 1,000 live births)	Under-five mortality rate, male is the probability per 1,000 that a newborn male baby will die before reaching age five, if subject to male age-specific mortality rates of the specified year.	Health: Mortality	Health	2	0.483293	0.0643787	0.104616	0.0536876	0.074488	0.0614197	0.085326
SH.DYN.NMRT	Mortality rate, neonatal (per 1,000 live births)	Neonatal mortality rate is the number of neonates dying before reaching 28 days of age, per 1,000 live births in a given year.	Health: Mortality	Health	2	0.483293	0.0981966	0.139945	0.0687024	0.180177	0.0540818	0.11536
SP.DYN.AMRT.FE	Mortality rate, adult, female (per 1,000 female adults)	Adult mortality rate, female, is the probability of dying between the ages of 15 and 60--that is, the probability of a 15-year-old female dying before reaching age 60, if subject to age-specific mortality rates of the specified year between those ages.	Health: Mortality	Health	2	0.483293	0.0397652	0.0586538	0.0239885	0.148175	-0.0316031	-0.0487405
SP.DYN.IMRT.FE.IN	Mortality rate, infant, female (per 1,000 live births)	Infant mortality rate, female is the number of female infants dying before reaching one year of age, per 1,000 female live births in a given year.	Health: Mortality	Health	2	0.483293	0.0669349	0.089906	0.0694804	0.164817	0.0554388	0.0801101
SP.DYN.IMRT.IN	Mortality rate, infant (per 1,000 live births)	Infant mortality rate is the number of infants dying before reaching one year of age, per 1,000 live births in a given year.	Health: Mortality	Health	2	0.483293	0.0676146	0.108423	0.0723205	0.179654	0.0558045	0.0760653
SP.DYN.IMRT.MA.IN	Mortality rate, infant, male (per 1,000 live births)	Infant mortality rate, male is the number of male infants dying before reaching one year of age, per 1,000 male live births in a given year.	Health: Mortality	Health	2	0.483293	0.0675944	0.11721	0.0638132	0.179331	0.0559561	0.0704614
SP.DYN.LE00.FE.IN	Life expectancy at birth, female (years)	Life expectancy at birth indicates the number of years a newborn infant would live if prevailing patterns of mortality at the time of its birth were to stay the same throughout its life.	Health: Mortality	Health	2	0.483293	0.0192421	0.021553	0.0131805	0.0297518	0.0240517	-0.0690937
SP.DYN.LE00.IN	Life expectancy at birth, total (years)	Life expectancy at birth indicates the number of years a newborn infant would live if prevailing patterns of mortality at the time of its birth were to stay the same throughout its life.	Health: Mortality	Health	2	0.483293	0.0226237	-0.0301535	0.0355263	0.0226307	0.0122542	-0.0252017
SP.DYN.LE00.MA.IN	Life expectancy at birth, male (years)	Life expectancy at birth indicates the number of years a newborn infant would live if prevailing patterns of mortality at the time of its birth were to stay the same throughout its life.	Health: Mortality	Health	2	0.483293	0.0250048	-0.0750575	0.058029	0.0117587	0.00682654	0.00747621
SP.DYN.TO65.FE.ZS	Survival to age 65, female (% of cohort)	Survival to age 65 refers to the percentage of a cohort of newborn infants that would survive to age 65, if subject to age specific mortality rates of the specified year.	Health: Mortality	Health	2	0.483293	0.022801	0.0731041	0.0215734	0.00580564	0.0458989	-0.0736673
SP.DYN.TO65.MA.ZS	Survival to age 65, male (% of cohort)	Survival to age 65 refers to the percentage of a cohort of newborn infants that would survive to age 65, if subject to age specific mortality rates of the specified year.	Health: Mortality	Health	2	0.483293	0.0322442	-0.0356966	0.0823048	-0.047461	-0.0254968	0.0352905
SH.DTH.IMRT	Number of infant deaths	Number of infants dying before reaching one year of age.	Health: Mortality	Health	2	0.78476	0.0761368	0.0368541	0.0784043	0.0798701	0.104731	0.0785775
SH.DTH.MORT	Number of under-five deaths	Number of children dying before reaching age five.	Health: Mortality	Health	2	0.78476	0.0726666	0.0198722	0.070489	0.0372213	0.11252	0.0933749
SH.DTH.NMRT	Number of neonatal deaths	Number of neonates dying before reaching 28 days of age.	Health: Mortality	Health	2	0.78476	0.0951197	0.0585678	0.0717754	0.0615539	0.0972298	0.10405
SH.DYN.MORT	Mortality rate, under-5 (per 1,000 live births)	Under-five mortality rate is the probability per 1,000 that a newborn baby will die before reaching age five, if subject to age-specific mortality rates of the specified year.	Health: Mortality	Health	2	0.78476	0.0645304	0.0879787	0.0574475	0.0791216	0.0608951	0.0875329
SH.DYN.MORT.FE	Mortality rate, under-5, female (per 1,000 live births)	Under-five mortality rate, female is the probability per 1,000 that a newborn female baby will die before reaching age five, if subject to female age-specific mortality rates of the specified year.	Health: Mortality	Health	2	0.78476	0.0639342	0.0752165	0.0577053	0.0699274	0.0653286	0.0921083
SH.DYN.MORT.MA	Mortality rate, under-5, male (per 1,000 live births)	Under-five mortality rate, male is the probability per 1,000 that a newborn male baby will die before reaching age five, if subject to male age-specific mortality rates of the specified year.	Health: Mortality	Health	2	0.78476	0.0657812	0.0943965	0.0572429	0.0838715	0.0631754	0.0846216
SH.DYN.NMRT	Mortality rate, neonatal (per 1,000 live births)	Neonatal mortality rate is the number of neonates dying before reaching 28 days of age, per 1,000 live births in a given year.	Health: Mortality	Health	2	0.78476	0.0905168	0.11682	0.0674466	0.149502	0.0585162	0.102374
SP.DYN.AMRT.FE	Mortality rate, adult, female (per 1,000 female adults)	Adult mortality rate, female, is the probability of dying between the ages of 15 and 60--that is, the probability of a 15-year-old female dying before reaching age 60, if subject to age-specific mortality rates of the specified year between those ages.	Health: Mortality	Health	2	0.78476	0.0512597	0.0622349	0.0387529	0.120155	0.00658214	-0.0199001
SP.DYN.IMRT.FE.IN	Mortality rate, infant, female (per 1,000 live births)	Infant mortality rate, female is the number of female infants dying before reaching one year of age, per 1,000 female live births in a given year.	Health: Mortality	Health	2	0.78476	0.0682995	0.0852577	0.0669727	0.14581	0.0596114	0.0815568
SP.DYN.IMRT.IN	Mortality rate, infant (per 1,000 live births)	Infant mortality rate is the number of infants dying before reaching one year of age, per 1,000 live births in a given year.	Health: Mortality	Health	2	0.78476	0.069024	0.0968454	0.0689101	0.155288	0.0596957	0.0788278
SP.DYN.IMRT.MA.IN	Mortality rate, infant, male (per 1,000 live births)	Infant mortality rate, male is the number of male infants dying before reaching one year of age, per 1,000 male live births in a given year.	Health: Mortality	Health	2	0.78476	0.0692388	0.102252	0.0638178	0.154683	0.0598555	0.0753315
SP.DYN.LE00.FE.IN	Life expectancy at birth, female (years)	Life expectancy at birth indicates the number of years a newborn infant would live if prevailing patterns of mortality at the time of its birth were to stay the same throughout its life.	Health: Mortality	Health	2	0.78476	0.0219722	0.0106195	0.0246004	0.0255929	0.0205279	-0.0570081
SP.DYN.LE00.IN	Life expectancy at birth, total (years)	Life expectancy at birth indicates the number of years a newborn infant would live if prevailing patterns of mortality at the time of its birth were to stay the same throughout its life.	Health: Mortality	Health	2	0.78476	0.0240821	-0.022354	0.0380275	0.0180492	0.0131865	-0.0264791
SP.DYN.LE00.MA.IN	Life expectancy at birth, male (years)	Life expectancy at birth indicates the number of years a newborn infant would live if prevailing patterns of mortality at the time of its birth were to stay the same throughout its life.	Health: Mortality	Health	2	0.78476	0.025505	-0.0510589	0.0516228	0.00743315	0.00986601	-0.00480706
SP.DYN.TO65.FE.ZS	Survival to age 65, female (% of cohort)	Survival to age 65 refers to the percentage of a cohort of newborn infants that would survive to age 65, if subject to age specific mortality rates of the specified year.	Health: Mortality	Health	2	0.78476	0.0238763	0.0427839	0.0299128	0.0112745	0.034999	-0.0601521
SP.DYN.TO65.MA.ZS	Survival to age 65, male (% of cohort)	Survival to age 65 refers to the percentage of a cohort of newborn infants that would survive to age 65, if subject to age specific mortality rates of the specified year.	Health: Mortality	Health	2	0.78476	0.0297418	-0.0263763	0.0663427	-0.0321623	-0.0102951	0.0163223
SH.DTH.IMRT	Number of infant deaths	Number of infants dying before reaching one year of age.	Health: Mortality	Health	2	1.27427	0.0737718	0.0506791	0.0713919	0.0915505	0.0897638	0.0758397
SH.DTH.MORT	Number of under-five deaths	Number of children dying before reaching age five.	Health: Mortality	Health	2	1.27427	0.069759	0.0399905	0.0662069	0.0616199	0.0940939	0.0849858
SH.DTH.NMRT	Number of neonatal deaths	Number of neonates dying before reaching 28 days of age.	Health: Mortality	Health	2	1.27427	0.0881162	0.0639386	0.0683711	0.0749687	0.0853325	0.0900871
SH.DYN.MORT	Mortality rate, under-5 (per 1,000 live births)	Under-five mortality rate is the probability per 1,000 that a newborn baby will die before reaching age five, if subject to age-specific mortality rates of the specified year.	Health: Mortality	Health	2	1.27427	0.065209	0.0832544	0.0591149	0.0853977	0.0622954	0.0842051
SH.DYN.MORT.FE	Mortality rate, under-5, female (per 1,000 live births)	Under-five mortality rate, female is the probability per 1,000 that a newborn female baby will die before reaching age five, if subject to female age-specific mortality rates of the specified year.	Health: Mortality	Health	2	1.27427	0.0644663	0.0752056	0.0590946	0.0789229	0.0649937	0.087277
SH.DYN.MORT.MA	Mortality rate, under-5, male (per 1,000 live births)	Under-five mortality rate, male is the probability per 1,000 that a newborn male baby will die before reaching age five, if subject to male age-specific mortality rates of the specified year.	Health: Mortality	Health	2	1.27427	0.0663051	0.0872903	0.0591596	0.0889973	0.0637599	0.0823458
SH.DYN.NMRT	Mortality rate, neonatal (per 1,000 live births)	Neonatal mortality rate is the number of neonates dying before reaching 28 days of age, per 1,000 live births in a given year.	Health: Mortality	Health	2	1.27427	0.0850074	0.101541	0.0665753	0.129487	0.0608125	0.0922427
SP.DYN.AMRT.FE	Mortality rate, adult, female (per 1,000 female adults)	Adult mortality rate, female, is the probability of dying between the ages of 15 and 60--that is, the probability of a 15-year-old female dying before reaching age 60, if subject to age-specific mortality rates of the specified year between those ages.	Health: Mortality	Health	2	1.27427	0.0579933	0.0648767	0.0477895	0.101621	0.0313162	0.00568794
SP.DYN.IMRT.FE.IN	Mortality rate, infant, female (per 1,000 live births)	Infant mortality rate, female is the number of female infants dying before reaching one year of age, per 1,000 female live births in a given year.	Health: Mortality	Health	2	1.27427	0.0687141	0.0815611	0.0651463	0.132902	0.0617237	0.0805493
SP.DYN.IMRT.IN	Mortality rate, infant (per 1,000 live births)	Infant mortality rate is the number of infants dying before reaching one year of age, per 1,000 live births in a given year.	Health: Mortality	Health	2	1.27427	0.0694374	0.0888752	0.0665645	0.139027	0.0616282	0.0787571
SP.DYN.IMRT.MA.IN	Mortality rate, infant, male (per 1,000 live births)	Infant mortality rate, male is the number of male infants dying before reaching one year of age, per 1,000 male live births in a given year.	Health: Mortality	Health	2	1.27427	0.0697773	0.0922211	0.0635911	0.138249	0.061864	0.076699
SP.DYN.LE00.FE.IN	Life expectancy at birth, female (years)	Life expectancy at birth indicates the number of years a newborn infant would live if prevailing patterns of mortality at the time of its birth were to stay the same throughout its life.	Health: Mortality	Health	2	1.27427	0.0238364	0.00411151	0.0317721	0.0237097	0.0183015	-0.0475524
SP.DYN.LE00.IN	Life expectancy at birth, total (years)	Life expectancy at birth indicates the number of years a newborn infant would live if prevailing patterns of mortality at the time of its birth were to stay the same throughout its life.	Health: Mortality	Health	2	1.27427	0.0251581	-0.0170823	0.0394937	0.0158583	0.0139793	-0.0268485
SP.DYN.LE00.MA.IN	Life expectancy at birth, male (years)	Life expectancy at birth indicates the number of years a newborn infant would live if prevailing patterns of mortality at the time of its birth were to stay the same throughout its life.	Health: Mortality	Health	2	1.27427	0.0259957	-0.0355707	0.0474048	0.00536198	0.0121637	-0.0127933
SP.DYN.TO65.FE.ZS	Survival to age 65, female (% of cohort)	Survival to age 65 refers to the percentage of a cohort of newborn infants that would survive to age 65, if subject to age specific mortality rates of the specified year.	Health: Mortality	Health	2	1.27427	0.0247343	0.0244861	0.0351352	0.0154749	0.028187	-0.0496409
SP.DYN.TO65.MA.ZS	Survival to age 65, male (% of cohort)	Survival to age 65 refers to the percentage of a cohort of newborn infants that would survive to age 65, if subject to age specific mortality rates of the specified year.	Health: Mortality	Health	2	1.27427	0.0283803	-0.0200259	0.05603	-0.0218723	-0.000585318	0.00249764
SH.DTH.IMRT	Number of infant deaths	Number of infants dying before reaching one year of age.	Health: Mortality	Health	2	2.06914	0.0715749	0.0585758	0.0666439	0.0976572	0.0798455	0.0731644
SH.DTH.MORT	Number of under-five deaths	Number of children dying before reaching age five.	Health: Mortality	Health	2	2.06914	0.0673281	0.0517579	0.0631143	0.0756751	0.0819912	0.0783707
SH.DTH.NMRT	Number of neonatal deaths	Number of neonates dying before reaching 28 days of age.	Health: Mortality	Health	2	2.06914	0.0828947	0.0665777	0.0659119	0.0824246	0.0773408	0.0805315
SH.DYN.MORT	Mortality rate, under-5 (per 1,000 live births)	Under-five mortality rate is the probability per 1,000 that a newborn baby will die before reaching age five, if subject to age-specific mortality rates of the specified year.	Health: Mortality	Health	2	2.06914	0.0649776	0.0793705	0.0597337	0.0881423	0.062546	0.0800911
SH.DYN.MORT.FE	Mortality rate, under-5, female (per 1,000 live births)	Under-five mortality rate, female is the probability per 1,000 that a newborn female baby will die before reaching age five, if subject to female age-specific mortality rates of the specified year.	Health: Mortality	Health	2	2.06914	0.0641646	0.0742278	0.0595332	0.0833833	0.0641637	0.0820333
SH.DYN.MORT.MA	Mortality rate, under-5, male (per 1,000 live births)	Under-five mortality rate, male is the probability per 1,000 that a newborn male baby will die before reaching age five, if subject to male age-specific mortality rates of the specified year.	Health: Mortality	Health	2	2.06914	0.0659609	0.0819392	0.0599372	0.0910125	0.0634968	0.0790201
SH.DYN.NMRT	Mortality rate, neonatal (per 1,000 live births)	Neonatal mortality rate is the number of neonates dying before reaching 28 days of age, per 1,000 live births in a given year.	Health: Mortality	Health	2	2.06914	0.0807316	0.0910508	0.0656926	0.115976	0.061626	0.0839899
SP.DYN.AMRT.FE	Mortality rate, adult, female (per 1,000 female adults)	Adult mortality rate, female, is the probability of dying between the ages of 15 and 60--that is, the probability of a 15-year-old female dying before reaching age 60, if subject to age-specific mortality rates of the specified year between those ages.	Health: Mortality	Health	2	2.06914	0.0614385	0.0661376	0.0530362	0.0889943	0.046586	0.0258861
SP.DYN.IMRT.FE.IN	Mortality rate, infant, female (per 1,000 live births)	Infant mortality rate, female is the number of female infants dying before reaching one year of age, per 1,000 female live births in a given year.	Health: Mortality	Health	2	2.06914	0.0682553	0.0783	0.0636157	0.123519	0.0624177	0.07797
SP.DYN.IMRT.IN	Mortality rate, infant (per 1,000 live births)	Infant mortality rate is the number of infants dying before reaching one year of age, per 1,000 live births in a given year.	Health: Mortality	Health	2	2.06914	0.0689623	0.0829785	0.064726	0.127561	0.0622085	0.0768265
SP.DYN.IMRT.MA.IN	Mortality rate, infant, male (per 1,000 live births)	Infant mortality rate, male is the number of male infants dying before reaching one year of age, per 1,000 male live births in a given year.	Health: Mortality	Health	2	2.06914	0.0693681	0.0850656	0.0630619	0.126692	0.0625171	0.0757218
SP.DYN.LE00.FE.IN	Life expectancy at birth, female (years)	Life expectancy at birth indicates the number of years a newborn infant would live if prevailing patterns of mortality at the time of its birth were to stay the same throughout its life.	Health: Mortality	Health	2	2.06914	0.0252334	0.000752385	0.0360886	0.0235205	0.0170834	-0.0393951
SP.DYN.LE00.IN	Life expectancy at birth, total (years)	Life expectancy at birth indicates the number of years a newborn infant would live if prevailing patterns of mortality at the time of its birth were to stay the same throughout its life.	Health: Mortality	Health	2	2.06914	0.0260647	-0.0130895	0.0402199	0.0155164	0.0147188	-0.0257511
SP.DYN.LE00.MA.IN	Life expectancy at birth, male (years)	Life expectancy at birth indicates the number of years a newborn infant would live if prevailing patterns of mortality at the time of its birth were to stay the same throughout its life.	Health: Mortality	Health	2	2.06914	0.0265411	-0.0251867	0.0445587	0.00514757	0.0139041	-0.016888
SP.DYN.TO65.FE.ZS	Survival to age 65, female (% of cohort)	Survival to age 65 refers to the percentage of a cohort of newborn infants that would survive to age 65, if subject to age specific mortality rates of the specified year.	Health: Mortality	Health	2	2.06914	0.025523	0.0139358	0.0382304	0.0190798	0.0241279	-0.0407214
SP.DYN.TO65.MA.ZS	Survival to age 65, male (% of cohort)	Survival to age 65 refers to the percentage of a cohort of newborn infants that would survive to age 65, if subject to age specific mortality rates of the specified year.	Health: Mortality	Health	2	2.06914	0.0277881	-0.0153178	0.0493538	-0.0143324	0.00567756	-0.00633316
SH.DTH.IMRT	Number of infant deaths	Number of infants dying before reaching one year of age.	Health: Mortality	Health	2	3.35982	0.0691184	0.0623098	0.063108	0.0995816	0.0728295	0.0701834
SH.DTH.MORT	Number of under-five deaths	Number of children dying before reaching age five.	Health: Mortality	Health	2	3.35982	0.0648033	0.0578814	0.0605934	0.0825973	0.0736199	0.0726874
SH.DTH.NMRT	Number of neonatal deaths	Number of neonates dying before reaching 28 days of age.	Health: Mortality	Health	2	3.35982	0.0784775	0.0670398	0.0637905	0.0855242	0.0715164	0.073434
SH.DYN.MORT	Mortality rate, under-5 (per 1,000 live births)	Under-five mortality rate is the probability per 1,000 that a newborn baby will die before reaching age five, if subject to age-specific mortality rates of the specified year.	Health: Mortality	Health	2	3.35982	0.0637791	0.0756262	0.0594974	0.0881332	0.061818	0.0753285
SH.DYN.MORT.FE	Mortality rate, under-5, female (per 1,000 live births)	Under-five mortality rate, female is the probability per 1,000 that a newborn female baby will die before reaching age five, if subject to female age-specific mortality rates of the specified year.	Health: Mortality	Health	2	3.35982	0.0629379	0.0722794	0.059186	0.0844659	0.0627653	0.0764582
SH.DYN.MORT.MA	Mortality rate, under-5, male (per 1,000 live births)	Under-five mortality rate, male is the probability per 1,000 that a newborn male baby will die before reaching age five, if subject to male age-specific mortality rates of the specified year.	Health: Mortality	Health	2	3.35982	0.0646799	0.0772898	0.0597975	0.0905308	0.0624473	0.0748124
SH.DYN.NMRT	Mortality rate, neonatal (per 1,000 live births)	Neonatal mortality rate is the number of neonates dying before reaching 28 days of age, per 1,000 live births in a given year.	Health: Mortality	Health	2	3.35982	0.0768931	0.0831733	0.0645309	0.106044	0.0612444	0.0767747
SP.DYN.AMRT.FE	Mortality rate, adult, female (per 1,000 female adults)	Adult mortality rate, female, is the probability of dying between the ages of 15 and 60--that is, the probability of a 15-year-old female dying before reaching age 60, if subject to age-specific mortality rates of the specified year between those ages.	Health: Mortality	Health	2	3.35982	0.0624362	0.065934	0.055678	0.0797746	0.0552809	0.040164
SP.DYN.IMRT.FE.IN	Mortality rate, infant, female (per 1,000 live births)	Infant mortality rate, female is the number of female infants dying before reaching one year of age, per 1,000 female live births in a given year.	Health: Mortality	Health	2	3.35982	0.0668685	0.0749346	0.062054	0.115769	0.061962	0.0742093
SP.DYN.IMRT.IN	Mortality rate, infant (per 1,000 live births)	Infant mortality rate is the number of infants dying before reaching one year of age, per 1,000 live births in a given year.	Health: Mortality	Health	2	3.35982	0.0675536	0.0779845	0.0629747	0.11852	0.061682	0.0735057
SP.DYN.IMRT.MA.IN	Mortality rate, infant, male (per 1,000 live births)	Infant mortality rate, male is the number of male infants dying before reaching one year of age, per 1,000 male live births in a given year.	Health: Mortality	Health	2	3.35982	0.0679914	0.0793029	0.0621155	0.117618	0.062041	0.0730164
SP.DYN.LE00.FE.IN	Life expectancy at birth, female (years)	Life expectancy at birth indicates the number of years a newborn infant would live if prevailing patterns of mortality at the time of its birth were to stay the same throughout its life.	Health: Mortality	Health	2	3.35982	0.0264207	-0.000273913	0.0384557	0.0247189	0.0166324	-0.0315308
SP.DYN.LE00.IN	Life expectancy at birth, total (years)	Life expectancy at birth indicates the number of years a newborn infant would live if prevailing patterns of mortality at the time of its birth were to stay the same throughout its life.	Health: Mortality	Health	2	3.35982	0.0269447	-0.00954761	0.0403593	0.0167325	0.0154904	-0.0228609
SP.DYN.LE00.MA.IN	Life expectancy at birth, male (years)	Life expectancy at birth indicates the number of years a newborn infant would live if prevailing patterns of mortality at the time of its birth were to stay the same throughout its life.	Health: Mortality	Health	2	3.35982	0.0271958	-0.0176636	0.0424817	0.00658308	0.0153036	-0.0174867
SP.DYN.TO65.FE.ZS	Survival to age 65, female (% of cohort)	Survival to age 65 refers to the percentage of a cohort of newborn infants that would survive to age 65, if subject to age specific mortality rates of the specified year.	Health: Mortality	Health	2	3.35982	0.0263483	0.00851382	0.0398368	0.0226104	0.0219104	-0.0323195
SP.DYN.TO65.MA.ZS	Survival to age 65, male (% of cohort)	Survival to age 65 refers to the percentage of a cohort of newborn infants that would survive to age 65, if subject to age specific mortality rates of the specified year.	Health: Mortality	Health	2	3.35982	0.0277493	-0.0113234	0.0448996	-0.0080051	0.0098369	-0.0105791
SH.DTH.IMRT	Number of infant deaths	Number of infants dying before reaching one year of age.	Health: Mortality	Health	2	5.45559	0.0659968	0.0628927	0.0600147	0.0980679	0.0672161	0.066507
SH.DTH.MORT	Number of under-five deaths	Number of children dying before reaching age five.	Health: Mortality	Health	2	5.45559	0.0617237	0.0599496	0.0581326	0.084305	0.0671862	0.0671894
SH.DTH.NMRT	Number of neonatal deaths	Number of neonates dying before reaching 28 days of age.	Health: Mortality	Health	2	5.45559	0.07406	0.0655777	0.0615375	0.0851698	0.0666258	0.0673891
SH.DYN.MORT	Mortality rate, under-5 (per 1,000 live births)	Under-five mortality rate is the probability per 1,000 that a newborn baby will die before reaching age five, if subject to age-specific mortality rates of the specified year.	Health: Mortality	Health	2	5.45559	0.0614712	0.0714102	0.0584128	0.0857183	0.0600794	0.0697929
SH.DYN.MORT.FE	Mortality rate, under-5, female (per 1,000 live births)	Under-five mortality rate, female is the probability per 1,000 that a newborn female baby will die before reaching age five, if subject to female age-specific mortality rates of the specified year.	Health: Mortality	Health	2	5.45559	0.0606295	0.0691789	0.0580388	0.0827658	0.0606118	0.0703567
SH.DYN.MORT.MA	Mortality rate, under-5, male (per 1,000 live births)	Under-five mortality rate, male is the probability per 1,000 that a newborn male baby will die before reaching age five, if subject to male age-specific mortality rates of the specified year.	Health: Mortality	Health	2	5.45559	0.0623068	0.0725131	0.0587672	0.0877924	0.0605075	0.0696447
SH.DYN.NMRT	Mortality rate, neonatal (per 1,000 live births)	Neonatal mortality rate is the number of neonates dying before reaching 28 days of age, per 1,000 live births in a given year.	Health: Mortality	Health	2	5.45559	0.0728132	0.0763559	0.0628373	0.097659	0.0597129	0.0698526
SP.DYN.AMRT.FE	Mortality rate, adult, female (per 1,000 female adults)	Adult mortality rate, female, is the probability of dying between the ages of 15 and 60--that is, the probability of a 15-year-old female dying before reaching age 60, if subject to age-specific mortality rates of the specified year between those ages.	Health: Mortality	Health	2	5.45559	0.0613897	0.0642162	0.0563663	0.0722171	0.059281	0.0489884
SP.DYN.IMRT.FE.IN	Mortality rate, infant, female (per 1,000 live births)	Infant mortality rate, female is the number of female infants dying before reaching one year of age, per 1,000 female live births in a given year.	Health: Mortality	Health	2	5.45559	0.0643918	0.0709493	0.0601486	0.108253	0.0603855	0.0693189
SP.DYN.IMRT.IN	Mortality rate, infant (per 1,000 live births)	Infant mortality rate is the number of infants dying before reaching one year of age, per 1,000 live births in a given year.	Health: Mortality	Health	2	5.45559	0.0650506	0.072988	0.0609455	0.110199	0.0600629	0.0689098
SP.DYN.IMRT.MA.IN	Mortality rate, infant, male (per 1,000 live births)	Infant mortality rate, male is the number of male infants dying before reaching one year of age, per 1,000 male live births in a given year.	Health: Mortality	Health	2	5.45559	0.0654984	0.0738382	0.0605766	0.10931	0.0604478	0.0688061
SP.DYN.LE00.FE.IN	Life expectancy at birth, female (years)	Life expectancy at birth indicates the number of years a newborn infant would live if prevailing patterns of mortality at the time of its birth were to stay the same throughout its life.	Health: Mortality	Health	2	5.45559	0.0275293	0.000508877	0.0393979	0.0270813	0.0167471	-0.0233927
SP.DYN.LE00.IN	Life expectancy at birth, total (years)	Life expectancy at birth indicates the number of years a newborn infant would live if prevailing patterns of mortality at the time of its birth were to stay the same throughout its life.	Health: Mortality	Health	2	5.45559	0.0278579	-0.00592872	0.0399437	0.0192932	0.0163339	-0.0181965
SP.DYN.LE00.MA.IN	Life expectancy at birth, male (years)	Life expectancy at birth indicates the number of years a newborn infant would live if prevailing patterns of mortality at the time of its birth were to stay the same throughout its life.	Health: Mortality	Health	2	5.45559	0.0279658	-0.0115642	0.0407128	0.00951084	0.0165131	-0.0151454
SP.DYN.TO65.FE.ZS	Survival to age 65, female (% of cohort)	Survival to age 65 refers to the percentage of a cohort of newborn infants that would survive to age 65, if subject to age specific mortality rates of the specified year.	Health: Mortality	Health	2	5.45559	0.0272503	0.00660405	0.0403069	0.0263739	0.0209105	-0.0238079
SP.DYN.TO65.MA.ZS	Survival to age 65, male (% of cohort)	Survival to age 65 refers to the percentage of a cohort of newborn infants that would survive to age 65, if subject to age specific mortality rates of the specified year.	Health: Mortality	Health	2	5.45559	0.0281035	-0.00742943	0.0416772	-0.00192522	0.0127285	-0.0109753
SH.DTH.IMRT	Number of infant deaths	Number of infants dying before reaching one year of age.	Health: Mortality	Health	2	8.85867	0.0618405	0.0608578	0.0567563	0.0934908	0.0619318	0.0618187
SH.DTH.MORT	Number of under-five deaths	Number of children dying before reaching age five.	Health: Mortality	Health	2	8.85867	0.0577051	0.0588505	0.0552805	0.0819242	0.0614297	0.0613054
SH.DTH.NMRT	Number of neonatal deaths	Number of neonates dying before reaching 28 days of age.	Health: Mortality	Health	2	8.85867	0.0689892	0.0622558	0.0587353	0.0818483	0.0617651	0.0614362
SH.DYN.MORT	Mortality rate, under-5 (per 1,000 live births)	Under-five mortality rate is the probability per 1,000 that a newborn baby will die before reaching age five, if subject to age-specific mortality rates of the specified year.	Health: Mortality	Health	2	8.85867	0.0578672	0.0662233	0.0563518	0.0810246	0.0571786	0.0633196
SH.DYN.MORT.FE	Mortality rate, under-5, female (per 1,000 live births)	Under-five mortality rate, female is the probability per 1,000 that a newborn female baby will die before reaching age five, if subject to female age-specific mortality rates of the specified year.	Health: Mortality	Health	2	8.85867	0.0570477	0.0646929	0.0559497	0.078569	0.0574551	0.0634995
SH.DYN.MORT.MA	Mortality rate, under-5, male (per 1,000 live births)	Under-five mortality rate, male is the probability per 1,000 that a newborn male baby will die before reaching age five, if subject to male age-specific mortality rates of the specified year.	Health: Mortality	Health	2	8.85867	0.0586435	0.0669756	0.05673	0.0828542	0.0574797	0.063399
SH.DYN.NMRT	Mortality rate, neonatal (per 1,000 live births)	Neonatal mortality rate is the number of neonates dying before reaching 28 days of age, per 1,000 live births in a given year.	Health: Mortality	Health	2	8.85867	0.0679259	0.0695072	0.0603275	0.0894376	0.0569308	0.062668
SP.DYN.AMRT.FE	Mortality rate, adult, female (per 1,000 female adults)	Adult mortality rate, female, is the probability of dying between the ages of 15 and 60--that is, the probability of a 15-year-old female dying before reaching age 60, if subject to age-specific mortality rates of the specified year between those ages.	Health: Mortality	Health	2	8.85867	0.0584449	0.060897	0.0553818	0.0651354	0.0596996	0.0531296
SP.DYN.IMRT.FE.IN	Mortality rate, infant, female (per 1,000 live births)	Infant mortality rate, female is the number of female infants dying before reaching one year of age, per 1,000 female live births in a given year.	Health: Mortality	Health	2	8.85867	0.0606135	0.065903	0.0575741	0.0999708	0.0575738	0.0632521
SP.DYN.IMRT.IN	Mortality rate, infant (per 1,000 live births)	Infant mortality rate is the number of infants dying before reaching one year of age, per 1,000 live births in a given year.	Health: Mortality	Health	2	8.85867	0.061239	0.0673068	0.0582813	0.101409	0.0572286	0.0630384
SP.DYN.IMRT.MA.IN	Mortality rate, infant, male (per 1,000 live births)	Infant mortality rate, male is the number of male infants dying before reaching one year of age, per 1,000 male live births in a given year.	Health: Mortality	Health	2	8.85867	0.0616801	0.0678731	0.0582051	0.100567	0.0576176	0.0631653
SP.DYN.LE00.FE.IN	Life expectancy at birth, female (years)	Life expectancy at birth indicates the number of years a newborn infant would live if prevailing patterns of mortality at the time of its birth were to stay the same throughout its life.	Health: Mortality	Health	2	8.85867	0.0285294	0.0026533	0.0391526	0.0302359	0.017202	-0.0150187
SP.DYN.LE00.IN	Life expectancy at birth, total (years)	Life expectancy at birth indicates the number of years a newborn infant would live if prevailing patterns of mortality at the time of its birth were to stay the same throughout its life.	Health: Mortality	Health	2	8.85867	0.0287304	-0.00201204	0.038898	0.0228351	0.0171899	-0.0122433
SP.DYN.LE00.MA.IN	Life expectancy at birth, male (years)	Life expectancy at birth indicates the number of years a newborn infant would live if prevailing patterns of mortality at the time of its birth were to stay the same throughout its life.	Health: Mortality	Health	2	8.85867	0.0287452	-0.00608839	0.0388646	0.0136059	0.0175542	-0.0107277
SP.DYN.TO65.FE.ZS	Survival to age 65, female (% of cohort)	Survival to age 65 refers to the percentage of a cohort of newborn infants that would survive to age 65, if subject to age specific mortality rates of the specified year.	Health: Mortality	Health	2	8.85867	0.0281452	0.00708888	0.0397683	0.0303335	0.0206346	-0.0151781
SP.DYN.TO65.MA.ZS	Survival to age 65, male (% of cohort)	Survival to age 65 refers to the percentage of a cohort of newborn infants that would survive to age 65, if subject to age specific mortality rates of the specified year.	Health: Mortality	Health	2	8.85867	0.0286432	-0.00334897	0.0389635	0.00429814	0.0147954	-0.00858887
SH.DTH.IMRT	Number of infant deaths	Number of infants dying before reaching one year of age.	Health: Mortality	Health	2	14.3845	0.056386	0.05652	0.052831	0.0861326	0.0562193	0.0559355
SH.DTH.MORT	Number of under-five deaths	Number of children dying before reaching age five.	Health: Mortality	Health	2	14.3845	0.0524892	0.0551165	0.0516323	0.0762178	0.0554768	0.0546909
SH.DTH.NMRT	Number of neonatal deaths	Number of neonates dying before reaching 28 days of age.	Health: Mortality	Health	2	14.3845	0.0627983	0.0571072	0.0549969	0.0758944	0.0562841	0.0549768
SH.DYN.MORT	Mortality rate, under-5 (per 1,000 live births)	Under-five mortality rate is the probability per 1,000 that a newborn baby will die before reaching age five, if subject to age-specific mortality rates of the specified year.	Health: Mortality	Health	2	14.3845	0.0528341	0.0597546	0.0531063	0.0741764	0.0529385	0.0558806
SH.DYN.MORT.FE	Mortality rate, under-5, female (per 1,000 live births)	Under-five mortality rate, female is the probability per 1,000 that a newborn female baby will die before reaching age five, if subject to female age-specific mortality rates of the specified year.	Health: Mortality	Health	2	14.3845	0.0520591	0.0586746	0.0527026	0.0721001	0.0530593	0.0558123
SH.DYN.MORT.MA	Mortality rate, under-5, male (per 1,000 live births)	Under-five mortality rate, male is the probability per 1,000 that a newborn male baby will die before reaching age five, if subject to male age-specific mortality rates of the specified year.	Health: Mortality	Health	2	14.3845	0.0535475	0.0602835	0.0534848	0.0757948	0.053158	0.0560861
SH.DYN.NMRT	Mortality rate, neonatal (per 1,000 live births)	Neonatal mortality rate is the number of neonates dying before reaching 28 days of age, per 1,000 live births in a given year.	Health: Mortality	Health	2	14.3845	0.0618285	0.0619512	0.0566933	0.0805295	0.0527549	0.05494
SP.DYN.AMRT.FE	Mortality rate, adult, female (per 1,000 female adults)	Adult mortality rate, female, is the probability of dying between the ages of 15 and 60--that is, the probability of a 15-year-old female dying before reaching age 60, if subject to age-specific mortality rates of the specified year between those ages.	Health: Mortality	Health	2	14.3845	0.0536792	0.0559163	0.052772	0.0578168	0.0571675	0.0532725
SP.DYN.IMRT.FE.IN	Mortality rate, infant, female (per 1,000 live births)	Infant mortality rate, female is the number of female infants dying before reaching one year of age, per 1,000 female live births in a given year.	Health: Mortality	Health	2	14.3845	0.0553765	0.059521	0.0539997	0.0903318	0.0533713	0.0560556
SP.DYN.IMRT.IN	Mortality rate, infant (per 1,000 live births)	Infant mortality rate is the number of infants dying before reaching one year of age, per 1,000 live births in a given year.	Health: Mortality	Health	2	14.3845	0.0559583	0.060517	0.0546316	0.0914368	0.0530204	0.0559694
SP.DYN.IMRT.MA.IN	Mortality rate, infant, male (per 1,000 live births)	Infant mortality rate, male is the number of male infants dying before reaching one year of age, per 1,000 male live births in a given year.	Health: Mortality	Health	2	14.3845	0.0563777	0.0609112	0.0547218	0.0906723	0.053394	0.0562206
SP.DYN.LE00.FE.IN	Life expectancy at birth, female (years)	Life expectancy at birth indicates the number of years a newborn infant would live if prevailing patterns of mortality at the time of its birth were to stay the same throughout its life.	Health: Mortality	Health	2	14.3845	0.0291709	0.00556828	0.0377523	0.03345	0.017669	-0.00708404
SP.DYN.LE00.IN	Life expectancy at birth, total (years)	Life expectancy at birth indicates the number of years a newborn infant would live if prevailing patterns of mortality at the time of its birth were to stay the same throughout its life.	Health: Mortality	Health	2	14.3845	0.0292859	0.00203812	0.0370606	0.0266266	0.0178437	-0.00596827
SP.DYN.LE00.MA.IN	Life expectancy at birth, male (years)	Life expectancy at birth indicates the number of years a newborn infant would live if prevailing patterns of mortality at the time of its birth were to stay the same throughout its life.	Health: Mortality	Health	2	14.3845	0.0292397	-0.00103141	0.0365813	0.0181552	0.0182698	-0.00544618
SP.DYN.TO65.FE.ZS	Survival to age 65, female (% of cohort)	Survival to age 65 refers to the percentage of a cohort of newborn infants that would survive to age 65, if subject to age specific mortality rates of the specified year.	Health: Mortality	Health	2	14.3845	0.0287505	0.00895671	0.0381839	0.0339685	0.0205805	-0.00707413
SP.DYN.TO65.MA.ZS	Survival to age 65, male (% of cohort)	Survival to age 65 refers to the percentage of a cohort of newborn infants that would survive to age 65, if subject to age specific mortality rates of the specified year.	Health: Mortality	Health	2	14.3845	0.0290122	0.000806936	0.0361945	0.0104052	0.016147	-0.00477283
SH.DTH.IMRT	Number of infant deaths	Number of infants dying before reaching one year of age.	Health: Mortality	Health	2	23.3572	0.0495919	0.050214	0.0478654	0.076405	0.0496343	0.0488626
SH.DTH.MORT	Number of under-five deaths	Number of children dying before reaching age five.	Health: Mortality	Health	2	23.3572	0.0460433	0.0492148	0.0468755	0.0679009	0.048811	0.0472561
SH.DTH.NMRT	Number of neonatal deaths	Number of neonates dying before reaching 28 days of age.	Health: Mortality	Health	2	23.3572	0.0552994	0.0503037	0.0500169	0.0677012	0.0498073	0.0477407
SH.DYN.MORT	Mortality rate, under-5 (per 1,000 live births)	Under-five mortality rate is the probability per 1,000 that a newborn baby will die before reaching age five, if subject to age-specific mortality rates of the specified year.	Health: Mortality	Health	2	23.3572	0.0464259	0.0519898	0.048483	0.0654663	0.0472837	0.0476522
SH.DYN.MORT.FE	Mortality rate, under-5, female (per 1,000 live births)	Under-five mortality rate, female is the probability per 1,000 that a newborn female baby will die before reaching age five, if subject to female age-specific mortality rates of the specified year.	Health: Mortality	Health	2	23.3572	0.0457187	0.0512107	0.0481	0.0637131	0.047313	0.047441
SH.DYN.MORT.MA	Mortality rate, under-5, male (per 1,000 live births)	Under-five mortality rate, male is the probability per 1,000 that a newborn male baby will die before reaching age five, if subject to male age-specific mortality rates of the specified year.	Health: Mortality	Health	2	23.3572	0.0470658	0.052371	0.048842	0.0668792	0.047448	0.0479107
SH.DYN.NMRT	Mortality rate, neonatal (per 1,000 live births)	Neonatal mortality rate is the number of neonates dying before reaching 28 days of age, per 1,000 live births in a given year.	Health: Mortality	Health	2	23.3572	0.0543865	0.0534555	0.0516757	0.070574	0.0471339	0.0466749
SP.DYN.AMRT.FE	Mortality rate, adult, female (per 1,000 female adults)	Adult mortality rate, female, is the probability of dying between the ages of 15 and 60--that is, the probability of a 15-year-old female dying before reaching age 60, if subject to age-specific mortality rates of the specified year between those ages.	Health: Mortality	Health	2	23.3572	0.0472913	0.0493695	0.0485025	0.0499823	0.0521247	0.0499932
SP.DYN.IMRT.FE.IN	Mortality rate, infant, female (per 1,000 live births)	Infant mortality rate, female is the number of female infants dying before reaching one year of age, per 1,000 female live births in a given year.	Health: Mortality	Health	2	23.3572	0.0487162	0.0518119	0.049156	0.079193	0.0477143	0.0479518
SP.DYN.IMRT.IN	Mortality rate, infant (per 1,000 live births)	Infant mortality rate is the number of infants dying before reaching one year of age, per 1,000 live births in a given year.	Health: Mortality	Health	2	23.3572	0.0492411	0.0525353	0.0497142	0.0800652	0.0473747	0.0479439
SP.DYN.IMRT.MA.IN	Mortality rate, infant, male (per 1,000 live births)	Infant mortality rate, male is the number of male infants dying before reaching one year of age, per 1,000 male live births in a given year.	Health: Mortality	Health	2	23.3572	0.0496245	0.052823	0.049888	0.0793995	0.047716	0.0482447
SP.DYN.LE00.FE.IN	Life expectancy at birth, female (years)	Life expectancy at birth indicates the number of years a newborn infant would live if prevailing patterns of mortality at the time of its birth were to stay the same throughout its life.	Health: Mortality	Health	2	23.3572	0.028984	0.00842194	0.0351264	0.0356171	0.0177014	-0.000597287
SP.DYN.LE00.IN	Life expectancy at birth, total (years)	Life expectancy at birth indicates the number of years a newborn infant would live if prevailing patterns of mortality at the time of its birth were to stay the same throughout its life.	Health: Mortality	Health	2	23.3572	0.0290401	0.00566443	0.0342415	0.0295454	0.0179297	-0.000549904
SP.DYN.LE00.MA.IN	Life expectancy at birth, male (years)	Life expectancy at birth indicates the number of years a newborn infant would live if prevailing patterns of mortality at the time of its birth were to stay the same throughout its life.	Health: Mortality	Health	2	23.3572	0.028956	0.00328503	0.0335533	0.0220284	0.0183384	-0.000629563
SP.DYN.TO65.FE.ZS	Survival to age 65, female (% of cohort)	Survival to age 65 refers to the percentage of a cohort of newborn infants that would survive to age 65, if subject to age specific mortality rates of the specified year.	Health: Mortality	Health	2	23.3572	0.0285751	0.0111053	0.0354394	0.0363091	0.0201873	-0.000486084
SP.DYN.TO65.MA.ZS	Survival to age 65, male (% of cohort)	Survival to age 65 refers to the percentage of a cohort of newborn infants that would survive to age 65, if subject to age specific mortality rates of the specified year.	Health: Mortality	Health	2	23.3572	0.0286788	0.00452597	0.0329313	0.0155456	0.0166357	-0.000928212
SH.DTH.IMRT	Number of infant deaths	Number of infants dying before reaching one year of age.	Health: Mortality	Health	2	37.9269	0.0417355	0.0424663	0.0417187	0.0649553	0.0421115	0.0408579
SH.DTH.MORT	Number of under-five deaths	Number of children dying before reaching age five.	Health: Mortality	Health	2	37.9269	0.0386422	0.0417505	0.0409058	0.0577942	0.0413184	0.0391875
SH.DTH.NMRT	Number of neonatal deaths	Number of neonates dying before reaching 28 days of age.	Health: Mortality	Health	2	37.9269	0.0466784	0.0422791	0.0437006	0.0578401	0.0423156	0.0398012
SH.DYN.MORT	Mortality rate, under-5 (per 1,000 live births)	Under-five mortality rate is the probability per 1,000 that a newborn baby will die before reaching age five, if subject to age-specific mortality rates of the specified year.	Health: Mortality	Health	2	37.9269	0.038982	0.0432754	0.0424557	0.0554229	0.0403818	0.0390029
SH.DYN.MORT.FE	Mortality rate, under-5, female (per 1,000 live births)	Under-five mortality rate, female is the probability per 1,000 that a newborn female baby will die before reaching age five, if subject to female age-specific mortality rates of the specified year.	Health: Mortality	Health	2	37.9269	0.0383648	0.0427081	0.0421119	0.0539696	0.0403621	0.0387323
SH.DYN.MORT.MA	Mortality rate, under-5, male (per 1,000 live births)	Under-five mortality rate, male is the probability per 1,000 that a newborn male baby will die before reaching age five, if subject to male age-specific mortality rates of the specified year.	Health: Mortality	Health	2	37.9269	0.0395349	0.0435537	0.042778	0.0566225	0.0405061	0.0392637
SH.DYN.NMRT	Mortality rate, neonatal (per 1,000 live births)	Neonatal mortality rate is the number of neonates dying before reaching 28 days of age, per 1,000 live births in a given year.	Health: Mortality	Health	2	37.9269	0.0458293	0.0442415	0.0452128	0.0596623	0.0402529	0.0381262
SP.DYN.AMRT.FE	Mortality rate, adult, female (per 1,000 female adults)	Adult mortality rate, female, is the probability of dying between the ages of 15 and 60--that is, the probability of a 15-year-old female dying before reaching age 60, if subject to age-specific mortality rates of the specified year between those ages.	Health: Mortality	Health	2	37.9269	0.0397317	0.0416187	0.0426473	0.0417199	0.0450919	0.0439705
SP.DYN.IMRT.FE.IN	Mortality rate, infant, female (per 1,000 live births)	Infant mortality rate, female is the number of female infants dying before reaching one year of age, per 1,000 female live births in a given year.	Health: Mortality	Health	2	37.9269	0.0409654	0.0431369	0.0429697	0.0668518	0.0407784	0.0393407
SP.DYN.IMRT.IN	Mortality rate, infant (per 1,000 live births)	Infant mortality rate is the number of infants dying before reaching one year of age, per 1,000 live births in a given year.	Health: Mortality	Health	2	37.9269	0.04142	0.0436676	0.043449	0.0675449	0.0404676	0.0393746
SP.DYN.IMRT.MA.IN	Mortality rate, infant, male (per 1,000 live births)	Infant mortality rate, male is the number of male infants dying before reaching one year of age, per 1,000 male live births in a given year.	Health: Mortality	Health	2	37.9269	0.0417545	0.0438847	0.0436509	0.0669904	0.0407633	0.0396728
SP.DYN.LE00.FE.IN	Life expectancy at birth, female (years)	Life expectancy at birth indicates the number of years a newborn infant would live if prevailing patterns of mortality at the time of its birth were to stay the same throughout its life.	Health: Mortality	Health	2	37.9269	0.0274578	0.0103233	0.0312554	0.0356193	0.0168687	0.00366491
SP.DYN.LE00.IN	Life expectancy at birth, total (years)	Life expectancy at birth indicates the number of years a newborn infant would live if prevailing patterns of mortality at the time of its birth were to stay the same throughout its life.	Health: Mortality	Health	2	37.9269	0.0274751	0.00814767	0.030344	0.0304355	0.0170784	0.00312183
SP.DYN.LE00.MA.IN	Life expectancy at birth, male (years)	Life expectancy at birth indicates the number of years a newborn infant would live if prevailing patterns of mortality at the time of its birth were to stay the same throughout its life.	Health: Mortality	Health	2	37.9269	0.0273725	0.00628742	0.0296068	0.0240293	0.017426	0.00273263
SP.DYN.TO65.FE.ZS	Survival to age 65, female (% of cohort)	Survival to age 65 refers to the percentage of a cohort of newborn infants that would survive to age 65, if subject to age specific mortality rates of the specified year.	Health: Mortality	Health	2	37.9269	0.0270925	0.0124729	0.0314875	0.0363291	0.0189558	0.00382236
SP.DYN.TO65.MA.ZS	Survival to age 65, male (% of cohort)	Survival to age 65 refers to the percentage of a cohort of newborn infants that would survive to age 65, if subject to age specific mortality rates of the specified year.	Health: Mortality	Health	2	37.9269	0.0270958	0.00712275	0.0289178	0.0186816	0.0160402	0.00190207
SH.DTH.IMRT	Number of infant deaths	Number of infants dying before reaching one year of age.	Health: Mortality	Health	2	61.5848	0.0334076	0.0340414	0.0346136	0.052666	0.0340101	0.0324706
SH.DTH.MORT	Number of under-five deaths	Number of children dying before reaching age five.	Health: Mortality	Health	2	61.5848	0.0308491	0.0335321	0.0339633	0.0468427	0.0333188	0.0309538
SH.DTH.NMRT	Number of neonatal deaths	Number of neonates dying before reaching 28 days of age.	Health: Mortality	Health	2	61.5848	0.0375032	0.0337364	0.0363153	0.0470928	0.0342012	0.0315868
SH.DYN.MORT	Mortality rate, under-5 (per 1,000 live births)	Under-five mortality rate is the probability per 1,000 that a newborn baby will die before reaching age five, if subject to age-specific mortality rates of the specified year.	Health: Mortality	Health	2	61.5848	0.0311144	0.0342697	0.0353264	0.0447841	0.0327303	0.0304631
SH.DYN.MORT.FE	Mortality rate, under-5, female (per 1,000 live births)	Under-five mortality rate, female is the probability per 1,000 that a newborn female baby will die before reaching age five, if subject to female age-specific mortality rates of the specified year.	Health: Mortality	Health	2	61.5848	0.0306035	0.0338592	0.0350359	0.0436188	0.0326899	0.0301944
SH.DYN.MORT.MA	Mortality rate, under-5, male (per 1,000 live births)	Under-five mortality rate, male is the probability per 1,000 that a newborn male baby will die before reaching age five, if subject to male age-specific mortality rates of the specified year.	Health: Mortality	Health	2	61.5848	0.0315694	0.034472	0.0355992	0.0457624	0.0328235	0.0306941
SH.DYN.NMRT	Mortality rate, neonatal (per 1,000 live births)	Neonatal mortality rate is the number of neonates dying before reaching 28 days of age, per 1,000 live births in a given year.	Health: Mortality	Health	2	61.5848	0.0367503	0.0348948	0.0376042	0.0482762	0.0326201	0.0297476
SP.DYN.AMRT.FE	Mortality rate, adult, female (per 1,000 female adults)	Adult mortality rate, female, is the probability of dying between the ages of 15 and 60--that is, the probability of a 15-year-old female dying before reaching age 60, if subject to age-specific mortality rates of the specified year between those ages.	Health: Mortality	Health	2	61.5848	0.0316968	0.0333118	0.035575	0.0333842	0.0368452	0.0361936
SP.DYN.IMRT.FE.IN	Mortality rate, infant, female (per 1,000 live births)	Infant mortality rate, female is the number of female infants dying before reaching one year of age, per 1,000 female live births in a given year.	Health: Mortality	Health	2	61.5848	0.0327484	0.0341624	0.0357166	0.0539762	0.0330696	0.0307801
SP.DYN.IMRT.IN	Mortality rate, infant (per 1,000 live births)	Infant mortality rate is the number of infants dying before reaching one year of age, per 1,000 live births in a given year.	Health: Mortality	Health	2	61.5848	0.0331224	0.0345492	0.0361108	0.0545188	0.032803	0.0308297
SP.DYN.IMRT.MA.IN	Mortality rate, infant, male (per 1,000 live births)	Infant mortality rate, male is the number of male infants dying before reaching one year of age, per 1,000 male live births in a given year.	Health: Mortality	Health	2	61.5848	0.033399	0.0347141	0.0363046	0.054078	0.0330448	0.0310918
SP.DYN.LE00.FE.IN	Life expectancy at birth, female (years)	Life expectancy at birth indicates the number of years a newborn infant would live if prevailing patterns of mortality at the time of its birth were to stay the same throughout its life.	Health: Mortality	Health	2	61.5848	0.0243892	0.010731	0.0263479	0.0329328	0.0150055	0.00558975
SP.DYN.LE00.IN	Life expectancy at birth, total (years)	Life expectancy at birth indicates the number of years a newborn infant would live if prevailing patterns of mortality at the time of its birth were to stay the same throughout its life.	Health: Mortality	Health	2	61.5848	0.0243839	0.00903991	0.0255196	0.0287113	0.0151684	0.0048214
SP.DYN.LE00.MA.IN	Life expectancy at birth, male (years)	Life expectancy at birth indicates the number of years a newborn infant would live if prevailing patterns of mortality at the time of its birth were to stay the same throughout its life.	Health: Mortality	Health	2	61.5848	0.02428	0.00760669	0.0248376	0.0235004	0.0154394	0.00433135
SP.DYN.TO65.FE.ZS	Survival to age 65, female (% of cohort)	Survival to age 65 refers to the percentage of a cohort of newborn infants that would survive to age 65, if subject to age specific mortality rates of the specified year.	Health: Mortality	Health	2	61.5848	0.0240858	0.0124254	0.0265206	0.0335693	0.0166943	0.00575215
SP.DYN.TO65.MA.ZS	Survival to age 65, male (% of cohort)	Survival to age 65 refers to the percentage of a cohort of newborn infants that would survive to age 65, if subject to age specific mortality rates of the specified year.	Health: Mortality	Health	2	61.5848	0.0240348	0.00816332	0.0241906	0.0192211	0.0143299	0.0033261
SH.DTH.IMRT	Number of infant deaths	Number of infants dying before reaching one year of age.	Health: Mortality	Health	2	100	0.025369	0.0258281	0.0271561	0.0405808	0.0260177	0.0244505
SH.DTH.MORT	Number of under-five deaths	Number of children dying before reaching age five.	Health: Mortality	Health	2	100	0.0233716	0.0254724	0.026657	0.0360603	0.0254632	0.0232087
SH.DTH.NMRT	Number of neonatal deaths	Number of neonates dying before reaching 28 days of age.	Health: Mortality	Health	2	100	0.0285819	0.0255115	0.0285202	0.0364065	0.0261751	0.0237702
SH.DYN.MORT	Mortality rate, under-5 (per 1,000 live births)	Under-five mortality rate is the probability per 1,000 that a newborn baby will die before reaching age five, if subject to age-specific mortality rates of the specified year.	Health: Mortality	Health	2	100	0.0235615	0.0257649	0.0277643	0.0344166	0.0250862	0.0226423
SH.DYN.MORT.FE	Mortality rate, under-5, female (per 1,000 live births)	Under-five mortality rate, female is the probability per 1,000 that a newborn female baby will die before reaching age five, if subject to female age-specific mortality rates of the specified year.	Health: Mortality	Health	2	100	0.0231625	0.0254738	0.0275336	0.0335221	0.0250427	0.0224118
SH.DYN.MORT.MA	Mortality rate, under-5, male (per 1,000 live births)	Under-five mortality rate, male is the probability per 1,000 that a newborn male baby will die before reaching age five, if subject to male age-specific mortality rates of the specified year.	Health: Mortality	Health	2	100	0.0239156	0.0259092	0.0279811	0.0351763	0.0251543	0.0228279
SH.DYN.NMRT	Mortality rate, neonatal (per 1,000 live births)	Neonatal mortality rate is the number of neonates dying before reaching 28 days of age, per 1,000 live births in a given year.	Health: Mortality	Health	2	100	0.0279578	0.026162	0.0295481	0.0371862	0.0249965	0.022099
SP.DYN.AMRT.FE	Mortality rate, adult, female (per 1,000 female adults)	Adult mortality rate, female, is the probability of dying between the ages of 15 and 60--that is, the probability of a 15-year-old female dying before reaching age 60, if subject to age-specific mortality rates of the specified year between those ages.	Health: Mortality	Health	2	100	0.0239803	0.0252588	0.0280026	0.0254849	0.0283853	0.0279097
SP.DYN.IMRT.FE.IN	Mortality rate, infant, female (per 1,000 live births)	Infant mortality rate, female is the number of female infants dying before reaching one year of age, per 1,000 female live births in a given year.	Health: Mortality	Health	2	100	0.0248341	0.0256842	0.0280532	0.0414867	0.0253565	0.0229058
SP.DYN.IMRT.IN	Mortality rate, infant (per 1,000 live births)	Infant mortality rate is the number of infants dying before reaching one year of age, per 1,000 live births in a given year.	Health: Mortality	Health	2	100	0.025125	0.0259603	0.0283609	0.041898	0.0251431	0.0229548
SP.DYN.IMRT.MA.IN	Mortality rate, infant, male (per 1,000 live births)	Infant mortality rate, male is the number of male infants dying before reaching one year of age, per 1,000 male live births in a given year.	Health: Mortality	Health	2	100	0.0253407	0.0260829	0.0285259	0.0415641	0.0253294	0.0231648
SP.DYN.LE00.FE.IN	Life expectancy at birth, female (years)	Life expectancy at birth indicates the number of years a newborn infant would live if prevailing patterns of mortality at the time of its birth were to stay the same throughout its life.	Health: Mortality	Health	2	100	0.0201316	0.00973142	0.020916	0.0279943	0.0123583	0.00571218
SP.DYN.LE00.IN	Life expectancy at birth, total (years)	Life expectancy at birth indicates the number of years a newborn infant would live if prevailing patterns of mortality at the time of its birth were to stay the same throughout its life.	Health: Mortality	Health	2	100	0.0201162	0.00846109	0.0202313	0.0247292	0.0124727	0.00495646
SP.DYN.LE00.MA.IN	Life expectancy at birth, male (years)	Life expectancy at birth indicates the number of years a newborn infant would live if prevailing patterns of mortality at the time of its birth were to stay the same throughout its life.	Health: Mortality	Health	2	100	0.0200238	0.00739237	0.0196621	0.0207016	0.0126703	0.00449436
SP.DYN.TO65.FE.ZS	Survival to age 65, female (% of cohort)	Survival to age 65 refers to the percentage of a cohort of newborn infants that would survive to age 65, if subject to age specific mortality rates of the specified year.	Health: Mortality	Health	2	100	0.0198957	0.0110187	0.0210425	0.028514	0.0136588	0.00585406
SP.DYN.TO65.MA.ZS	Survival to age 65, male (% of cohort)	Survival to age 65 refers to the percentage of a cohort of newborn infants that would survive to age 65, if subject to age specific mortality rates of the specified year.	Health: Mortality	Health	2	100	0.0198253	0.00775803	0.0191181	0.0174188	0.0118162	0.00355254
SL.AGR.EMPL.FE.ZS	Employment in agriculture, female (% of female employment) (modeled ILO estimate)	Employment is defined as persons of working age who were engaged in any activity to produce goods or provide services for pay or profit, whether at work during the reference period or not at work due to temporary absence from a job, or to working-time arrangement. The agriculture sector consists of activities in agriculture, hunting, forestry and fishing, in accordance with division 1 (ISIC 2) or…	Social Protection & Labor: Economic activity	Social Protection & Labor	6	0.01	0.288495	1.61535	0.00795812	0.0961679	-0.699219	-0.00757349
SL.AGR.EMPL.MA.ZS	Employment in agriculture, male (% of male employment) (modeled ILO estimate)	Employment is defined as persons of working age who were engaged in any activity to produce goods or provide services for pay or profit, whether at work during the reference period or not at work due to temporary absence from a job, or to working-time arrangement. The agriculture sector consists of activities in agriculture, hunting, forestry and fishing, in accordance with division 1 (ISIC 2) or…	Social Protection & Labor: Economic activity	Social Protection & Labor	6	0.01	-0.232634	0.085528	-0.320472	0.022055	-0.172241	1.10831
SL.AGR.EMPL.ZS	Employment in agriculture (% of total employment) (modeled ILO estimate)	Employment is defined as persons of working age who were engaged in any activity to produce goods or provide services for pay or profit, whether at work during the reference period or not at work due to temporary absence from a job, or to working-time arrangement. The agriculture sector consists of activities in agriculture, hunting, forestry and fishing, in accordance with division 1 (ISIC 2) or…	Social Protection & Labor: Economic activity	Social Protection & Labor	6	0.01	0.0408134	0.773051	-0.16017	-0.0593932	-0.421563	0.538723
SL.EMP.SELF.FE.ZS	Self-employed, female (% of female employment) (modeled ILO estimate)	Self-employed workers are those workers who, working on their own account or with one or a few partners or in cooperative, hold the type of jobs defined as a "self-employment jobs." i.e. jobs where the remuneration is directly dependent upon the profits derived from the goods and services produced. Self-employed workers include four sub-categories of employers, own-account workers, members of pro…	Social Protection & Labor: Economic activity	Social Protection & Labor	6	0.01	0.435343	-0.141063	0.165653	-0.0292604	0.591247	-0.12792
SL.EMP.SELF.MA.ZS	Self-employed, male (% of male employment) (modeled ILO estimate)	Self-employed workers are those workers who, working on their own account or with one or a few partners or in cooperative, hold the type of jobs defined as a "self-employment jobs." i.e. jobs where the remuneration is directly dependent upon the profits derived from the goods and services produced. Self-employed workers include four sub-categories of employers, own-account workers, members of pro…	Social Protection & Labor: Economic activity	Social Protection & Labor	6	0.01	-0.10228	-0.303505	0.288456	0.0661988	0.201511	0.424387
SL.EMP.SELF.ZS	Self-employed, total (% of total employment) (modeled ILO estimate)	Self-employed workers are those workers who, working on their own account or with one or a few partners or in cooperative, hold the type of jobs defined as a "self-employment jobs." i.e. jobs where the remuneration is directly dependent upon the profits derived from the goods and services produced. Self-employed workers include four sub-categories of employers, own-account workers, members of pro…	Social Protection & Labor: Economic activity	Social Protection & Labor	6	0.01	0.166439	-0.188579	0.102943	0.0354937	0.420846	0.160044
SL.EMP.VULN.FE.ZS	Vulnerable employment, female (% of female employment) (modeled ILO estimate)	Vulnerable employment is contributing family workers and own-account workers as a percentage of total employment.	Social Protection & Labor: Economic activity	Social Protection & Labor	6	0.01	0.389034	-0.24651	0.107425	0.140608	0.320137	-0.463331
SL.EMP.VULN.MA.ZS	Vulnerable employment, male (% of male employment) (modeled ILO estimate)	Vulnerable employment is contributing family workers and own-account workers as a percentage of total employment.	Social Protection & Labor: Economic activity	Social Protection & Labor	6	0.01	-0.223219	-0.583981	0.321698	0.384702	0.413954	-0.365583
SL.EMP.VULN.ZS	Vulnerable employment, total (% of total employment) (modeled ILO estimate)	Vulnerable employment is contributing family workers and own-account workers as a percentage of total employment.	Social Protection & Labor: Economic activity	Social Protection & Labor	6	0.01	0.0800547	-0.390398	0.102838	0.209159	0.313537	-0.419939
SL.EMP.WORK.FE.ZS	Wage and salaried workers, female (% of female employment) (modeled ILO estimate)	Wage and salaried workers (employees) are those workers who hold the type of jobs defined as "paid employment jobs," where the incumbents hold explicit (written or oral) or implicit employment contracts that give them a basic remuneration that is not directly dependent upon the revenue of the unit for which they work.	Social Protection & Labor: Economic activity	Social Protection & Labor	6	0.01	-0.0310049	-0.39645	-0.267089	0.696196	0.387133	-0.105565
SL.EMP.WORK.MA.ZS	Wage and salaried workers, male (% of male employment) (modeled ILO estimate)	Wage and salaried workers (employees) are those workers who hold the type of jobs defined as "paid employment jobs," where the incumbents hold explicit (written or oral) or implicit employment contracts that give them a basic remuneration that is not directly dependent upon the revenue of the unit for which they work.	Social Protection & Labor: Economic activity	Social Protection & Labor	6	0.01	0.506623	-0.233973	-0.390459	0.600737	0.776879	-0.65786
SL.EMP.WORK.ZS	Wage and salaried workers, total (% of total employment) (modeled ILO estimate)	Wage and salaried workers (employees) are those workers who hold the type of jobs defined as "paid employment jobs," where the incumbents hold explicit (written or oral) or implicit employment contracts that give them a basic remuneration that is not directly dependent upon the revenue of the unit for which they work.	Social Protection & Labor: Economic activity	Social Protection & Labor	6	0.01	0.237909	-0.348904	-0.204873	0.631458	0.557538	-0.393517
SL.GDP.PCAP.EM.KD	GDP per person employed (constant 2021 PPP $)	GDP per person employed is gross domestic product (GDP) divided by total employment in the economy. Purchasing power parity (PPP) GDP is GDP converted to 2021 constant international dollars using PPP rates. An international dollar has the same purchasing power over GDP that a U.S. dollar has in the United States.	Social Protection & Labor: Economic activity	Social Protection & Labor	6	0.01	0.287448	-0.486279	0.902518	-2.46287	-0.260923	0.915774
SL.SRV.EMPL.FE.ZS	Employment in services, female (% of female employment) (modeled ILO estimate)	Employment is defined as persons of working age who were engaged in any activity to produce goods or provide services for pay or profit, whether at work during the reference period or not at work due to temporary absence from a job, or to working-time arrangement. The services sector consists of wholesale and retail trade and restaurants and hotels; transport, storage, and communications; financi…	Social Protection & Labor: Economic activity	Social Protection & Labor	6	0.01	-0.71291	-0.3978	-0.132598	-0.532568	-0.188327	0.349116
SL.SRV.EMPL.MA.ZS	Employment in services, male (% of male employment) (modeled ILO estimate)	Employment is defined as persons of working age who were engaged in any activity to produce goods or provide services for pay or profit, whether at work during the reference period or not at work due to temporary absence from a job, or to working-time arrangement. The services sector consists of wholesale and retail trade and restaurants and hotels; transport, storage, and communications; financi…	Social Protection & Labor: Economic activity	Social Protection & Labor	6	0.01	0.138393	1.19357	0.163409	0.77003	-0.811388	-0.237399
SL.SRV.EMPL.ZS	Employment in services (% of total employment) (modeled ILO estimate)	Employment is defined as persons of working age who were engaged in any activity to produce goods or provide services for pay or profit, whether at work during the reference period or not at work due to temporary absence from a job, or to working-time arrangement. The services sector consists of wholesale and retail trade and restaurants and hotels; transport, storage, and communications; financi…	Social Protection & Labor: Economic activity	Social Protection & Labor	6	0.01	-0.365849	0.374979	-0.0220403	0.205533	-0.520775	0.0842464
SL.AGR.EMPL.FE.ZS	Employment in agriculture, female (% of female employment) (modeled ILO estimate)	Employment is defined as persons of working age who were engaged in any activity to produce goods or provide services for pay or profit, whether at work during the reference period or not at work due to temporary absence from a job, or to working-time arrangement. The agriculture sector consists of activities in agriculture, hunting, forestry and fishing, in accordance with division 1 (ISIC 2) or…	Social Protection & Labor: Economic activity	Social Protection & Labor	6	0.0162378	0.326185	1.27423	0.0138505	0.247671	-0.549886	0.00794539
SL.AGR.EMPL.MA.ZS	Employment in agriculture, male (% of male employment) (modeled ILO estimate)	Employment is defined as persons of working age who were engaged in any activity to produce goods or provide services for pay or profit, whether at work during the reference period or not at work due to temporary absence from a job, or to working-time arrangement. The agriculture sector consists of activities in agriculture, hunting, forestry and fishing, in accordance with division 1 (ISIC 2) or…	Social Protection & Labor: Economic activity	Social Protection & Labor	6	0.0162378	-0.142147	0.184955	-0.251342	-0.296017	-0.09111	0.908734
SL.AGR.EMPL.ZS	Employment in agriculture (% of total employment) (modeled ILO estimate)	Employment is defined as persons of working age who were engaged in any activity to produce goods or provide services for pay or profit, whether at work during the reference period or not at work due to temporary absence from a job, or to working-time arrangement. The agriculture sector consists of activities in agriculture, hunting, forestry and fishing, in accordance with division 1 (ISIC 2) or…	Social Protection & Labor: Economic activity	Social Protection & Labor	6	0.0162378	0.0955274	0.677389	-0.120205	-0.0820181	-0.311848	0.449866
SL.EMP.SELF.FE.ZS	Self-employed, female (% of female employment) (modeled ILO estimate)	Self-employed workers are those workers who, working on their own account or with one or a few partners or in cooperative, hold the type of jobs defined as a "self-employment jobs." i.e. jobs where the remuneration is directly dependent upon the profits derived from the goods and services produced. Self-employed workers include four sub-categories of employers, own-account workers, members of pro…	Social Protection & Labor: Economic activity	Social Protection & Labor	6	0.0162378	0.320359	-0.150293	0.150456	0.0964518	0.469506	-0.152447
SL.EMP.SELF.MA.ZS	Self-employed, male (% of male employment) (modeled ILO estimate)	Self-employed workers are those workers who, working on their own account or with one or a few partners or in cooperative, hold the type of jobs defined as a "self-employment jobs." i.e. jobs where the remuneration is directly dependent upon the profits derived from the goods and services produced. Self-employed workers include four sub-categories of employers, own-account workers, members of pro…	Social Protection & Labor: Economic activity	Social Protection & Labor	6	0.0162378	-0.0815102	-0.229214	0.228568	0.10915	0.134813	0.352644
SL.EMP.SELF.ZS	Self-employed, total (% of total employment) (modeled ILO estimate)	Self-employed workers are those workers who, working on their own account or with one or a few partners or in cooperative, hold the type of jobs defined as a "self-employment jobs." i.e. jobs where the remuneration is directly dependent upon the profits derived from the goods and services produced. Self-employed workers include four sub-categories of employers, own-account workers, members of pro…	Social Protection & Labor: Economic activity	Social Protection & Labor	6	0.0162378	0.114797	-0.165494	0.113997	0.108868	0.324166	0.113382
SL.EMP.VULN.FE.ZS	Vulnerable employment, female (% of female employment) (modeled ILO estimate)	Vulnerable employment is contributing family workers and own-account workers as a percentage of total employment.	Social Protection & Labor: Economic activity	Social Protection & Labor	6	0.0162378	0.293519	-0.22228	0.113986	0.176657	0.344446	-0.373576
SL.EMP.VULN.MA.ZS	Vulnerable employment, male (% of male employment) (modeled ILO estimate)	Vulnerable employment is contributing family workers and own-account workers as a percentage of total employment.	Social Protection & Labor: Economic activity	Social Protection & Labor	6	0.0162378	-0.158483	-0.421981	0.249436	0.32274	0.324436	-0.196813
SL.EMP.VULN.ZS	Vulnerable employment, total (% of total employment) (modeled ILO estimate)	Vulnerable employment is contributing family workers and own-account workers as a percentage of total employment.	Social Protection & Labor: Economic activity	Social Protection & Labor	6	0.0162378	0.0611003	-0.304473	0.114066	0.202088	0.305782	-0.282897
SL.EMP.WORK.FE.ZS	Wage and salaried workers, female (% of female employment) (modeled ILO estimate)	Wage and salaried workers (employees) are those workers who hold the type of jobs defined as "paid employment jobs," where the incumbents hold explicit (written or oral) or implicit employment contracts that give them a basic remuneration that is not directly dependent upon the revenue of the unit for which they work.	Social Protection & Labor: Economic activity	Social Protection & Labor	6	0.0162378	-0.00483657	-0.302922	-0.204675	0.508518	0.307615	-0.0398303
SL.EMP.WORK.MA.ZS	Wage and salaried workers, male (% of male employment) (modeled ILO estimate)	Wage and salaried workers (employees) are those workers who hold the type of jobs defined as "paid employment jobs," where the incumbents hold explicit (written or oral) or implicit employment contracts that give them a basic remuneration that is not directly dependent upon the revenue of the unit for which they work.	Social Protection & Labor: Economic activity	Social Protection & Labor	6	0.0162378	0.397036	-0.223978	-0.283138	0.495822	0.642315	-0.544913
SL.EMP.WORK.ZS	Wage and salaried workers, total (% of total employment) (modeled ILO estimate)	Wage and salaried workers (employees) are those workers who hold the type of jobs defined as "paid employment jobs," where the incumbents hold explicit (written or oral) or implicit employment contracts that give them a basic remuneration that is not directly dependent upon the revenue of the unit for which they work.	Social Protection & Labor: Economic activity	Social Protection & Labor	6	0.0162378	0.200732	-0.287702	-0.168522	0.496114	0.452958	-0.305651
SL.GDP.PCAP.EM.KD	GDP per person employed (constant 2021 PPP $)	GDP per person employed is gross domestic product (GDP) divided by total employment in the economy. Purchasing power parity (PPP) GDP is GDP converted to 2021 constant international dollars using PPP rates. An international dollar has the same purchasing power over GDP that a U.S. dollar has in the United States.	Social Protection & Labor: Economic activity	Social Protection & Labor	6	0.0162378	0.195492	-0.490421	0.551089	-1.92598	-0.225907	0.746836
SL.SRV.EMPL.FE.ZS	Employment in services, female (% of female employment) (modeled ILO estimate)	Employment is defined as persons of working age who were engaged in any activity to produce goods or provide services for pay or profit, whether at work during the reference period or not at work due to temporary absence from a job, or to working-time arrangement. The services sector consists of wholesale and retail trade and restaurants and hotels; transport, storage, and communications; financi…	Social Protection & Labor: Economic activity	Social Protection & Labor	6	0.0162378	-0.58831	-0.181886	-0.0709164	-0.3753	-0.071741	0.232515
SL.SRV.EMPL.MA.ZS	Employment in services, male (% of male employment) (modeled ILO estimate)	Employment is defined as persons of working age who were engaged in any activity to produce goods or provide services for pay or profit, whether at work during the reference period or not at work due to temporary absence from a job, or to working-time arrangement. The services sector consists of wholesale and retail trade and restaurants and hotels; transport, storage, and communications; financi…	Social Protection & Labor: Economic activity	Social Protection & Labor	6	0.0162378	0.138901	0.88609	0.204382	0.592029	-0.740098	-0.186661
SL.SRV.EMPL.ZS	Employment in services (% of total employment) (modeled ILO estimate)	Employment is defined as persons of working age who were engaged in any activity to produce goods or provide services for pay or profit, whether at work during the reference period or not at work due to temporary absence from a job, or to working-time arrangement. The services sector consists of wholesale and retail trade and restaurants and hotels; transport, storage, and communications; financi…	Social Protection & Labor: Economic activity	Social Protection & Labor	6	0.0162378	-0.279833	0.333588	0.0384731	0.141093	-0.407485	0.0449953
SL.AGR.EMPL.FE.ZS	Employment in agriculture, female (% of female employment) (modeled ILO estimate)	Employment is defined as persons of working age who were engaged in any activity to produce goods or provide services for pay or profit, whether at work during the reference period or not at work due to temporary absence from a job, or to working-time arrangement. The agriculture sector consists of activities in agriculture, hunting, forestry and fishing, in accordance with division 1 (ISIC 2) or…	Social Protection & Labor: Economic activity	Social Protection & Labor	6	0.0263665	0.330965	0.976676	0.0113524	0.339741	-0.416064	0.0185703
SL.AGR.EMPL.MA.ZS	Employment in agriculture, male (% of male employment) (modeled ILO estimate)	Employment is defined as persons of working age who were engaged in any activity to produce goods or provide services for pay or profit, whether at work during the reference period or not at work due to temporary absence from a job, or to working-time arrangement. The agriculture sector consists of activities in agriculture, hunting, forestry and fishing, in accordance with division 1 (ISIC 2) or…	Social Protection & Labor: Economic activity	Social Protection & Labor	6	0.0263665	-0.0604196	0.215698	-0.204923	-0.480583	-0.0108057	0.719007
SL.AGR.EMPL.ZS	Employment in agriculture (% of total employment) (modeled ILO estimate)	Employment is defined as persons of working age who were engaged in any activity to produce goods or provide services for pay or profit, whether at work during the reference period or not at work due to temporary absence from a job, or to working-time arrangement. The agriculture sector consists of activities in agriculture, hunting, forestry and fishing, in accordance with division 1 (ISIC 2) or…	Social Protection & Labor: Economic activity	Social Protection & Labor	6	0.0263665	0.134212	0.561717	-0.0969867	-0.0918631	-0.208729	0.362727
SL.EMP.SELF.FE.ZS	Self-employed, female (% of female employment) (modeled ILO estimate)	Self-employed workers are those workers who, working on their own account or with one or a few partners or in cooperative, hold the type of jobs defined as a "self-employment jobs." i.e. jobs where the remuneration is directly dependent upon the profits derived from the goods and services produced. Self-employed workers include four sub-categories of employers, own-account workers, members of pro…	Social Protection & Labor: Economic activity	Social Protection & Labor	6	0.0263665	0.232438	-0.121903	0.143424	0.174968	0.375734	-0.156607
SL.EMP.SELF.MA.ZS	Self-employed, male (% of male employment) (modeled ILO estimate)	Self-employed workers are those workers who, working on their own account or with one or a few partners or in cooperative, hold the type of jobs defined as a "self-employment jobs." i.e. jobs where the remuneration is directly dependent upon the profits derived from the goods and services produced. Self-employed workers include four sub-categories of employers, own-account workers, members of pro…	Social Protection & Labor: Economic activity	Social Protection & Labor	6	0.0263665	-0.0594567	-0.157704	0.190805	0.137623	0.0757245	0.284589
SL.EMP.SELF.ZS	Self-employed, total (% of total employment) (modeled ILO estimate)	Self-employed workers are those workers who, working on their own account or with one or a few partners or in cooperative, hold the type of jobs defined as a "self-employment jobs." i.e. jobs where the remuneration is directly dependent upon the profits derived from the goods and services produced. Self-employed workers include four sub-categories of employers, own-account workers, members of pro…	Social Protection & Labor: Economic activity	Social Protection & Labor	6	0.0263665	0.0805262	-0.12268	0.120661	0.15607	0.246327	0.0768303
SL.EMP.VULN.FE.ZS	Vulnerable employment, female (% of female employment) (modeled ILO estimate)	Vulnerable employment is contributing family workers and own-account workers as a percentage of total employment.	Social Protection & Labor: Economic activity	Social Protection & Labor	6	0.0263665	0.217587	-0.171282	0.120959	0.199167	0.332287	-0.278303
SL.EMP.VULN.MA.ZS	Vulnerable employment, male (% of male employment) (modeled ILO estimate)	Vulnerable employment is contributing family workers and own-account workers as a percentage of total employment.	Social Protection & Labor: Economic activity	Social Protection & Labor	6	0.0263665	-0.107953	-0.292316	0.203666	0.27509	0.254196	-0.0581049
SL.EMP.VULN.ZS	Vulnerable employment, total (% of total employment) (modeled ILO estimate)	Vulnerable employment is contributing family workers and own-account workers as a percentage of total employment.	Social Protection & Labor: Economic activity	Social Protection & Labor	6	0.0263665	0.0476822	-0.219873	0.120753	0.196655	0.28009	-0.161616
SL.EMP.WORK.FE.ZS	Wage and salaried workers, female (% of female employment) (modeled ILO estimate)	Wage and salaried workers (employees) are those workers who hold the type of jobs defined as "paid employment jobs," where the incumbents hold explicit (written or oral) or implicit employment contracts that give them a basic remuneration that is not directly dependent upon the revenue of the unit for which they work.	Social Protection & Labor: Economic activity	Social Protection & Labor	6	0.0263665	0.0222975	-0.225111	-0.162507	0.372367	0.223649	0.00913865
SL.EMP.WORK.MA.ZS	Wage and salaried workers, male (% of male employment) (modeled ILO estimate)	Wage and salaried workers (employees) are those workers who hold the type of jobs defined as "paid employment jobs," where the incumbents hold explicit (written or oral) or implicit employment contracts that give them a basic remuneration that is not directly dependent upon the revenue of the unit for which they work.	Social Protection & Labor: Economic activity	Social Protection & Labor	6	0.0263665	0.314195	-0.189296	-0.210102	0.409714	0.523663	-0.432053
SL.EMP.WORK.ZS	Wage and salaried workers, total (% of total employment) (modeled ILO estimate)	Wage and salaried workers (employees) are those workers who hold the type of jobs defined as "paid employment jobs," where the incumbents hold explicit (written or oral) or implicit employment contracts that give them a basic remuneration that is not directly dependent upon the revenue of the unit for which they work.	Social Protection & Labor: Economic activity	Social Protection & Labor	6	0.0263665	0.174213	-0.224322	-0.139933	0.391273	0.353058	-0.224294
SL.GDP.PCAP.EM.KD	GDP per person employed (constant 2021 PPP $)	GDP per person employed is gross domestic product (GDP) divided by total employment in the economy. Purchasing power parity (PPP) GDP is GDP converted to 2021 constant international dollars using PPP rates. An international dollar has the same purchasing power over GDP that a U.S. dollar has in the United States.	Social Protection & Labor: Economic activity	Social Protection & Labor	6	0.0263665	0.115757	-0.455468	0.325186	-1.50222	-0.183345	0.60404
SL.SRV.EMPL.FE.ZS	Employment in services, female (% of female employment) (modeled ILO estimate)	Employment is defined as persons of working age who were engaged in any activity to produce goods or provide services for pay or profit, whether at work during the reference period or not at work due to temporary absence from a job, or to working-time arrangement. The services sector consists of wholesale and retail trade and restaurants and hotels; transport, storage, and communications; financi…	Social Protection & Labor: Economic activity	Social Protection & Labor	6	0.0263665	-0.473809	-0.0692145	-0.0264906	-0.28696	0.0038991	0.134786
SL.SRV.EMPL.MA.ZS	Employment in services, male (% of male employment) (modeled ILO estimate)	Employment is defined as persons of working age who were engaged in any activity to produce goods or provide services for pay or profit, whether at work during the reference period or not at work due to temporary absence from a job, or to working-time arrangement. The services sector consists of wholesale and retail trade and restaurants and hotels; transport, storage, and communications; financi…	Social Protection & Labor: Economic activity	Social Protection & Labor	6	0.0263665	0.120337	0.647733	0.217186	0.470449	-0.638757	-0.153939
SL.SRV.EMPL.ZS	Employment in services (% of total employment) (modeled ILO estimate)	Employment is defined as persons of working age who were engaged in any activity to produce goods or provide services for pay or profit, whether at work during the reference period or not at work due to temporary absence from a job, or to working-time arrangement. The services sector consists of wholesale and retail trade and restaurants and hotels; transport, storage, and communications; financi…	Social Protection & Labor: Economic activity	Social Protection & Labor	6	0.0263665	-0.21533	0.274462	0.0739156	0.0914768	-0.308329	0.00631056
SL.AGR.EMPL.FE.ZS	Employment in agriculture, female (% of female employment) (modeled ILO estimate)	Employment is defined as persons of working age who were engaged in any activity to produce goods or provide services for pay or profit, whether at work during the reference period or not at work due to temporary absence from a job, or to working-time arrangement. The agriculture sector consists of activities in agriculture, hunting, forestry and fishing, in accordance with division 1 (ISIC 2) or…	Social Protection & Labor: Economic activity	Social Protection & Labor	6	0.0428133	0.313514	0.727438	0.00367827	0.38567	-0.294918	0.0252332
SL.AGR.EMPL.MA.ZS	Employment in agriculture, male (% of male employment) (modeled ILO estimate)	Employment is defined as persons of working age who were engaged in any activity to produce goods or provide services for pay or profit, whether at work during the reference period or not at work due to temporary absence from a job, or to working-time arrangement. The agriculture sector consists of activities in agriculture, hunting, forestry and fishing, in accordance with division 1 (ISIC 2) or…	Social Protection & Labor: Economic activity	Social Protection & Labor	6	0.0428133	0.00679103	0.208981	-0.171542	-0.551033	0.0514231	0.552262
SL.AGR.EMPL.ZS	Employment in agriculture (% of total employment) (modeled ILO estimate)	Employment is defined as persons of working age who were engaged in any activity to produce goods or provide services for pay or profit, whether at work during the reference period or not at work due to temporary absence from a job, or to working-time arrangement. The agriculture sector consists of activities in agriculture, hunting, forestry and fishing, in accordance with division 1 (ISIC 2) or…	Social Protection & Labor: Economic activity	Social Protection & Labor	6	0.0428133	0.157339	0.446114	-0.0836	-0.0837472	-0.119574	0.284466
SL.EMP.SELF.FE.ZS	Self-employed, female (% of female employment) (modeled ILO estimate)	Self-employed workers are those workers who, working on their own account or with one or a few partners or in cooperative, hold the type of jobs defined as a "self-employment jobs." i.e. jobs where the remuneration is directly dependent upon the profits derived from the goods and services produced. Self-employed workers include four sub-categories of employers, own-account workers, members of pro…	Social Protection & Labor: Economic activity	Social Protection & Labor	6	0.0428133	0.167503	-0.0781347	0.141345	0.215663	0.303541	-0.143238
SL.EMP.SELF.MA.ZS	Self-employed, male (% of male employment) (modeled ILO estimate)	Self-employed workers are those workers who, working on their own account or with one or a few partners or in cooperative, hold the type of jobs defined as a "self-employment jobs." i.e. jobs where the remuneration is directly dependent upon the profits derived from the goods and services produced. Self-employed workers include four sub-categories of employers, own-account workers, members of pro…	Social Protection & Labor: Economic activity	Social Protection & Labor	6	0.0428133	-0.0367483	-0.0939315	0.166541	0.152108	0.0337283	0.228843
SL.EMP.SELF.ZS	Self-employed, total (% of total employment) (modeled ILO estimate)	Self-employed workers are those workers who, working on their own account or with one or a few partners or in cooperative, hold the type of jobs defined as a "self-employment jobs." i.e. jobs where the remuneration is directly dependent upon the profits derived from the goods and services produced. Self-employed workers include four sub-categories of employers, own-account workers, members of pro…	Social Protection & Labor: Economic activity	Social Protection & Labor	6	0.0428133	0.0598088	-0.0742999	0.124379	0.180341	0.187857	0.0541333
SL.EMP.VULN.FE.ZS	Vulnerable employment, female (% of female employment) (modeled ILO estimate)	Vulnerable employment is contributing family workers and own-account workers as a percentage of total employment.	Social Protection & Labor: Economic activity	Social Protection & Labor	6	0.0428133	0.159842	-0.111888	0.127532	0.207403	0.300385	-0.19014
SL.EMP.VULN.MA.ZS	Vulnerable employment, male (% of male employment) (modeled ILO estimate)	Vulnerable employment is contributing family workers and own-account workers as a percentage of total employment.	Social Protection & Labor: Economic activity	Social Protection & Labor	6	0.0428133	-0.0668975	-0.188343	0.174348	0.236433	0.197291	0.0427028
SL.EMP.VULN.ZS	Vulnerable employment, total (% of total employment) (modeled ILO estimate)	Vulnerable employment is contributing family workers and own-account workers as a percentage of total employment.	Social Protection & Labor: Economic activity	Social Protection & Labor	6	0.0428133	0.0401308	-0.142541	0.124391	0.188245	0.245119	-0.0654065
SL.EMP.WORK.FE.ZS	Wage and salaried workers, female (% of female employment) (modeled ILO estimate)	Wage and salaried workers (employees) are those workers who hold the type of jobs defined as "paid employment jobs," where the incumbents hold explicit (written or oral) or implicit employment contracts that give them a basic remuneration that is not directly dependent upon the revenue of the unit for which they work.	Social Protection & Labor: Economic activity	Social Protection & Labor	6	0.0428133	0.0479236	-0.161837	-0.134025	0.27492	0.149236	0.0413077
SL.EMP.WORK.MA.ZS	Wage and salaried workers, male (% of male employment) (modeled ILO estimate)	Wage and salaried workers (employees) are those workers who hold the type of jobs defined as "paid employment jobs," where the incumbents hold explicit (written or oral) or implicit employment contracts that give them a basic remuneration that is not directly dependent upon the revenue of the unit for which they work.	Social Protection & Labor: Economic activity	Social Protection & Labor	6	0.0428133	0.252177	-0.14603	-0.159351	0.338477	0.419051	-0.330771
SL.EMP.WORK.ZS	Wage and salaried workers, total (% of total employment) (modeled ILO estimate)	Wage and salaried workers (employees) are those workers who hold the type of jobs defined as "paid employment jobs," where the incumbents hold explicit (written or oral) or implicit employment contracts that give them a basic remuneration that is not directly dependent upon the revenue of the unit for which they work.	Social Protection & Labor: Economic activity	Social Protection & Labor	6	0.0428133	0.15562	-0.165663	-0.117175	0.310249	0.26492	-0.15606
SL.GDP.PCAP.EM.KD	GDP per person employed (constant 2021 PPP $)	GDP per person employed is gross domestic product (GDP) divided by total employment in the economy. Purchasing power parity (PPP) GDP is GDP converted to 2021 constant international dollars using PPP rates. An international dollar has the same purchasing power over GDP that a U.S. dollar has in the United States.	Social Protection & Labor: Economic activity	Social Protection & Labor	6	0.0428133	0.0550365	-0.391138	0.182618	-1.16936	-0.137112	0.488699
SL.SRV.EMPL.FE.ZS	Employment in services, female (% of female employment) (modeled ILO estimate)	Employment is defined as persons of working age who were engaged in any activity to produce goods or provide services for pay or profit, whether at work during the reference period or not at work due to temporary absence from a job, or to working-time arrangement. The services sector consists of wholesale and retail trade and restaurants and hotels; transport, storage, and communications; financi…	Social Protection & Labor: Economic activity	Social Protection & Labor	6	0.0428133	-0.375355	-0.0191051	0.00652261	-0.234622	0.0421485	0.0608454
SL.SRV.EMPL.MA.ZS	Employment in services, male (% of male employment) (modeled ILO estimate)	Employment is defined as persons of working age who were engaged in any activity to produce goods or provide services for pay or profit, whether at work during the reference period or not at work due to temporary absence from a job, or to working-time arrangement. The services sector consists of wholesale and retail trade and restaurants and hotels; transport, storage, and communications; financi…	Social Protection & Labor: Economic activity	Social Protection & Labor	6	0.0428133	0.0904259	0.459355	0.21171	0.379006	-0.523441	-0.135021
SL.SRV.EMPL.ZS	Employment in services (% of total employment) (modeled ILO estimate)	Employment is defined as persons of working age who were engaged in any activity to produce goods or provide services for pay or profit, whether at work during the reference period or not at work due to temporary absence from a job, or to working-time arrangement. The services sector consists of wholesale and retail trade and restaurants and hotels; transport, storage, and communications; financi…	Social Protection & Labor: Economic activity	Social Protection & Labor	6	0.0428133	-0.169301	0.208622	0.0929976	0.0538783	-0.227221	-0.0263363
SL.AGR.EMPL.FE.ZS	Employment in agriculture, female (% of female employment) (modeled ILO estimate)	Employment is defined as persons of working age who were engaged in any activity to produce goods or provide services for pay or profit, whether at work during the reference period or not at work due to temporary absence from a job, or to working-time arrangement. The agriculture sector consists of activities in agriculture, hunting, forestry and fishing, in accordance with division 1 (ISIC 2) or…	Social Protection & Labor: Economic activity	Social Protection & Labor	6	0.0695193	0.284493	0.530986	-0.00531267	0.396339	-0.188415	0.0294982
SL.AGR.EMPL.MA.ZS	Employment in agriculture, male (% of male employment) (modeled ILO estimate)	Employment is defined as persons of working age who were engaged in any activity to produce goods or provide services for pay or profit, whether at work during the reference period or not at work due to temporary absence from a job, or to working-time arrangement. The agriculture sector consists of activities in agriculture, hunting, forestry and fishing, in accordance with division 1 (ISIC 2) or…	Social Protection & Labor: Economic activity	Social Protection & Labor	6	0.0695193	0.0571376	0.186779	-0.14531	-0.531871	0.0896551	0.416019
SL.AGR.EMPL.ZS	Employment in agriculture (% of total employment) (modeled ILO estimate)	Employment is defined as persons of working age who were engaged in any activity to produce goods or provide services for pay or profit, whether at work during the reference period or not at work due to temporary absence from a job, or to working-time arrangement. The agriculture sector consists of activities in agriculture, hunting, forestry and fishing, in accordance with division 1 (ISIC 2) or…	Social Protection & Labor: Economic activity	Social Protection & Labor	6	0.0695193	0.167737	0.345201	-0.0748507	-0.0588308	-0.0486011	0.219757
SL.EMP.SELF.FE.ZS	Self-employed, female (% of female employment) (modeled ILO estimate)	Self-employed workers are those workers who, working on their own account or with one or a few partners or in cooperative, hold the type of jobs defined as a "self-employment jobs." i.e. jobs where the remuneration is directly dependent upon the profits derived from the goods and services produced. Self-employed workers include four sub-categories of employers, own-account workers, members of pro…	Social Protection & Labor: Economic activity	Social Protection & Labor	6	0.0695193	0.12123	-0.0342413	0.141275	0.228531	0.248387	-0.118147
SL.EMP.SELF.MA.ZS	Self-employed, male (% of male employment) (modeled ILO estimate)	Self-employed workers are those workers who, working on their own account or with one or a few partners or in cooperative, hold the type of jobs defined as a "self-employment jobs." i.e. jobs where the remuneration is directly dependent upon the profits derived from the goods and services produced. Self-employed workers include four sub-categories of employers, own-account workers, members of pro…	Social Protection & Labor: Economic activity	Social Protection & Labor	6	0.0695193	-0.0146741	-0.041482	0.150276	0.15505	0.0117939	0.187304
SL.EMP.SELF.ZS	Self-employed, total (% of total employment) (modeled ILO estimate)	Self-employed workers are those workers who, working on their own account or with one or a few partners or in cooperative, hold the type of jobs defined as a "self-employment jobs." i.e. jobs where the remuneration is directly dependent upon the profits derived from the goods and services produced. Self-employed workers include four sub-categories of employers, own-account workers, members of pro…	Social Protection & Labor: Economic activity	Social Protection & Labor	6	0.0695193	0.0488963	-0.0300549	0.125789	0.186777	0.147535	0.0439998
SL.EMP.VULN.FE.ZS	Vulnerable employment, female (% of female employment) (modeled ILO estimate)	Vulnerable employment is contributing family workers and own-account workers as a percentage of total employment.	Social Protection & Labor: Economic activity	Social Protection & Labor	6	0.0695193	0.117704	-0.0570594	0.132646	0.203834	0.260931	-0.116447
SL.EMP.VULN.MA.ZS	Vulnerable employment, male (% of male employment) (modeled ILO estimate)	Vulnerable employment is contributing family workers and own-account workers as a percentage of total employment.	Social Protection & Labor: Economic activity	Social Protection & Labor	6	0.0695193	-0.0331436	-0.107137	0.154947	0.203024	0.150746	0.106777
SL.EMP.VULN.ZS	Vulnerable employment, total (% of total employment) (modeled ILO estimate)	Vulnerable employment is contributing family workers and own-account workers as a percentage of total employment.	Social Protection & Labor: Economic activity	Social Protection & Labor	6	0.0695193	0.0373785	-0.0775519	0.125675	0.175826	0.207738	0.00357321
SL.EMP.WORK.FE.ZS	Wage and salaried workers, female (% of female employment) (modeled ILO estimate)	Wage and salaried workers (employees) are those workers who hold the type of jobs defined as "paid employment jobs," where the incumbents hold explicit (written or oral) or implicit employment contracts that give them a basic remuneration that is not directly dependent upon the revenue of the unit for which they work.	Social Protection & Labor: Economic activity	Social Protection & Labor	6	0.0695193	0.0687786	-0.112744	-0.113913	0.204023	0.0916251	0.0577976
SL.EMP.WORK.MA.ZS	Wage and salaried workers, male (% of male employment) (modeled ILO estimate)	Wage and salaried workers (employees) are those workers who hold the type of jobs defined as "paid employment jobs," where the incumbents hold explicit (written or oral) or implicit employment contracts that give them a basic remuneration that is not directly dependent upon the revenue of the unit for which they work.	Social Protection & Labor: Economic activity	Social Protection & Labor	6	0.0695193	0.204684	-0.105497	-0.122991	0.277506	0.32822	-0.247651
SL.EMP.WORK.ZS	Wage and salaried workers, total (% of total employment) (modeled ILO estimate)	Wage and salaried workers (employees) are those workers who hold the type of jobs defined as "paid employment jobs," where the incumbents hold explicit (written or oral) or implicit employment contracts that give them a basic remuneration that is not directly dependent upon the revenue of the unit for which they work.	Social Protection & Labor: Economic activity	Social Protection & Labor	6	0.0695193	0.141114	-0.116925	-0.0984964	0.245782	0.192478	-0.104347
SL.GDP.PCAP.EM.KD	GDP per person employed (constant 2021 PPP $)	GDP per person employed is gross domestic product (GDP) divided by total employment in the economy. Purchasing power parity (PPP) GDP is GDP converted to 2021 constant international dollars using PPP rates. An international dollar has the same purchasing power over GDP that a U.S. dollar has in the United States.	Social Protection & Labor: Economic activity	Social Protection & Labor	6	0.0695193	0.0157131	-0.312759	0.0943446	-0.901774	-0.0931597	0.395258
SL.SRV.EMPL.FE.ZS	Employment in services, female (% of female employment) (modeled ILO estimate)	Employment is defined as persons of working age who were engaged in any activity to produce goods or provide services for pay or profit, whether at work during the reference period or not at work due to temporary absence from a job, or to working-time arrangement. The services sector consists of wholesale and retail trade and restaurants and hotels; transport, storage, and communications; financi…	Social Protection & Labor: Economic activity	Social Protection & Labor	6	0.0695193	-0.294551	-0.00287189	0.0308675	-0.198733	0.0517227	0.0110515
SL.SRV.EMPL.MA.ZS	Employment in services, male (% of male employment) (modeled ILO estimate)	Employment is defined as persons of working age who were engaged in any activity to produce goods or provide services for pay or profit, whether at work during the reference period or not at work due to temporary absence from a job, or to working-time arrangement. The services sector consists of wholesale and retail trade and restaurants and hotels; transport, storage, and communications; financi…	Social Protection & Labor: Economic activity	Social Protection & Labor	6	0.0695193	0.0575786	0.312615	0.195922	0.302196	-0.407935	-0.122652
SL.SRV.EMPL.ZS	Employment in services (% of total employment) (modeled ILO estimate)	Employment is defined as persons of working age who were engaged in any activity to produce goods or provide services for pay or profit, whether at work during the reference period or not at work due to temporary absence from a job, or to working-time arrangement. The services sector consists of wholesale and retail trade and restaurants and hotels; transport, storage, and communications; financi…	Social Protection & Labor: Economic activity	Social Protection & Labor	6	0.0695193	-0.136955	0.146288	0.10148	0.0257094	-0.164543	-0.048878
SL.AGR.EMPL.FE.ZS	Employment in agriculture, female (% of female employment) (modeled ILO estimate)	Employment is defined as persons of working age who were engaged in any activity to produce goods or provide services for pay or profit, whether at work during the reference period or not at work due to temporary absence from a job, or to working-time arrangement. The agriculture sector consists of activities in agriculture, hunting, forestry and fishing, in accordance with division 1 (ISIC 2) or…	Social Protection & Labor: Economic activity	Social Protection & Labor	6	0.112884	0.251587	0.385484	-0.0121047	0.381066	-0.100403	0.0332431
SL.AGR.EMPL.MA.ZS	Employment in agriculture, male (% of male employment) (modeled ILO estimate)	Employment is defined as persons of working age who were engaged in any activity to produce goods or provide services for pay or profit, whether at work during the reference period or not at work due to temporary absence from a job, or to working-time arrangement. The agriculture sector consists of activities in agriculture, hunting, forestry and fishing, in accordance with division 1 (ISIC 2) or…	Social Protection & Labor: Economic activity	Social Protection & Labor	6	0.112884	0.0909363	0.162031	-0.122454	-0.451663	0.107133	0.311232
SL.AGR.EMPL.ZS	Employment in agriculture (% of total employment) (modeled ILO estimate)	Employment is defined as persons of working age who were engaged in any activity to produce goods or provide services for pay or profit, whether at work during the reference period or not at work due to temporary absence from a job, or to working-time arrangement. The agriculture sector consists of activities in agriculture, hunting, forestry and fishing, in accordance with division 1 (ISIC 2) or…	Social Protection & Labor: Economic activity	Social Protection & Labor	6	0.112884	0.16858	0.265615	-0.0668791	-0.0228593	0.00352452	0.170145
SL.EMP.SELF.FE.ZS	Self-employed, female (% of female employment) (modeled ILO estimate)	Self-employed workers are those workers who, working on their own account or with one or a few partners or in cooperative, hold the type of jobs defined as a "self-employment jobs." i.e. jobs where the remuneration is directly dependent upon the profits derived from the goods and services produced. Self-employed workers include four sub-categories of employers, own-account workers, members of pro…	Social Protection & Labor: Economic activity	Social Protection & Labor	6	0.112884	0.0900279	0.00221407	0.140802	0.222983	0.20653	-0.0870034
SL.EMP.SELF.MA.ZS	Self-employed, male (% of male employment) (modeled ILO estimate)	Self-employed workers are those workers who, working on their own account or with one or a few partners or in cooperative, hold the type of jobs defined as a "self-employment jobs." i.e. jobs where the remuneration is directly dependent upon the profits derived from the goods and services produced. Self-employed workers include four sub-categories of employers, own-account workers, members of pro…	Social Protection & Labor: Economic activity	Social Protection & Labor	6	0.112884	0.00527939	-0.00142725	0.138463	0.150376	0.00691626	0.157547
SL.EMP.SELF.ZS	Self-employed, total (% of total employment) (modeled ILO estimate)	Self-employed workers are those workers who, working on their own account or with one or a few partners or in cooperative, hold the type of jobs defined as a "self-employment jobs." i.e. jobs where the remuneration is directly dependent upon the profits derived from the goods and services produced. Self-employed workers include four sub-categories of employers, own-account workers, members of pro…	Social Protection & Labor: Economic activity	Social Protection & Labor	6	0.112884	0.0446218	0.00547169	0.125077	0.181344	0.121975	0.0427794
SL.EMP.VULN.FE.ZS	Vulnerable employment, female (% of female employment) (modeled ILO estimate)	Vulnerable employment is contributing family workers and own-account workers as a percentage of total employment.	Social Protection & Labor: Economic activity	Social Protection & Labor	6	0.112884	0.0887328	-0.0129856	0.135233	0.19239	0.221718	-0.0590782
SL.EMP.VULN.MA.ZS	Vulnerable employment, male (% of male employment) (modeled ILO estimate)	Vulnerable employment is contributing family workers and own-account workers as a percentage of total employment.	Social Protection & Labor: Economic activity	Social Protection & Labor	6	0.112884	-0.00587822	-0.0463557	0.141212	0.173868	0.114153	0.140156
SL.EMP.VULN.ZS	Vulnerable employment, total (% of total employment) (modeled ILO estimate)	Vulnerable employment is contributing family workers and own-account workers as a percentage of total employment.	Social Protection & Labor: Economic activity	Social Protection & Labor	6	0.112884	0.0380372	-0.0270563	0.124839	0.160899	0.172996	0.0481414
SL.EMP.WORK.FE.ZS	Wage and salaried workers, female (% of female employment) (modeled ILO estimate)	Wage and salaried workers (employees) are those workers who hold the type of jobs defined as "paid employment jobs," where the incumbents hold explicit (written or oral) or implicit employment contracts that give them a basic remuneration that is not directly dependent upon the revenue of the unit for which they work.	Social Protection & Labor: Economic activity	Social Protection & Labor	6	0.112884	0.0820882	-0.0768758	-0.0981905	0.150772	0.0517717	0.0609006
SL.EMP.WORK.MA.ZS	Wage and salaried workers, male (% of male employment) (modeled ILO estimate)	Wage and salaried workers (employees) are those workers who hold the type of jobs defined as "paid employment jobs," where the incumbents hold explicit (written or oral) or implicit employment contracts that give them a basic remuneration that is not directly dependent upon the revenue of the unit for which they work.	Social Protection & Labor: Economic activity	Social Protection & Labor	6	0.112884	0.166838	-0.0732305	-0.0958964	0.223381	0.251387	-0.183649
SL.EMP.WORK.ZS	Wage and salaried workers, total (% of total employment) (modeled ILO estimate)	Wage and salaried workers (employees) are those workers who hold the type of jobs defined as "paid employment jobs," where the incumbents hold explicit (written or oral) or implicit employment contracts that give them a basic remuneration that is not directly dependent upon the revenue of the unit for which they work.	Social Protection & Labor: Economic activity	Social Protection & Labor	6	0.112884	0.127496	-0.0801301	-0.082507	0.192415	0.136327	-0.0688807
SL.GDP.PCAP.EM.KD	GDP per person employed (constant 2021 PPP $)	GDP per person employed is gross domestic product (GDP) divided by total employment in the economy. Purchasing power parity (PPP) GDP is GDP converted to 2021 constant international dollars using PPP rates. An international dollar has the same purchasing power over GDP that a U.S. dollar has in the United States.	Social Protection & Labor: Economic activity	Social Protection & Labor	6	0.112884	-0.00471483	-0.235953	0.0413446	-0.681081	-0.0572819	0.316114
SL.SRV.EMPL.FE.ZS	Employment in services, female (% of female employment) (modeled ILO estimate)	Employment is defined as persons of working age who were engaged in any activity to produce goods or provide services for pay or profit, whether at work during the reference period or not at work due to temporary absence from a job, or to working-time arrangement. The services sector consists of wholesale and retail trade and restaurants and hotels; transport, storage, and communications; financi…	Social Protection & Labor: Economic activity	Social Protection & Labor	6	0.112884	-0.229469	-0.00201067	0.047625	-0.168843	0.0446027	-0.0179687
SL.SRV.EMPL.MA.ZS	Employment in services, male (% of male employment) (modeled ILO estimate)	Employment is defined as persons of working age who were engaged in any activity to produce goods or provide services for pay or profit, whether at work during the reference period or not at work due to temporary absence from a job, or to working-time arrangement. The services sector consists of wholesale and retail trade and restaurants and hotels; transport, storage, and communications; financi…	Social Protection & Labor: Economic activity	Social Protection & Labor	6	0.112884	0.0284822	0.202861	0.175585	0.233776	-0.302707	-0.110806
SL.SRV.EMPL.ZS	Employment in services (% of total employment) (modeled ILO estimate)	Employment is defined as persons of working age who were engaged in any activity to produce goods or provide services for pay or profit, whether at work during the reference period or not at work due to temporary absence from a job, or to working-time arrangement. The services sector consists of wholesale and retail trade and restaurants and hotels; transport, storage, and communications; financi…	Social Protection & Labor: Economic activity	Social Protection & Labor	6	0.112884	-0.113037	0.0942963	0.102966	0.00551385	-0.117605	-0.060117
SL.AGR.EMPL.FE.ZS	Employment in agriculture, female (% of female employment) (modeled ILO estimate)	Employment is defined as persons of working age who were engaged in any activity to produce goods or provide services for pay or profit, whether at work during the reference period or not at work due to temporary absence from a job, or to working-time arrangement. The agriculture sector consists of activities in agriculture, hunting, forestry and fishing, in accordance with division 1 (ISIC 2) or…	Social Protection & Labor: Economic activity	Social Protection & Labor	6	0.183298	0.218891	0.283232	-0.014338	0.34858	-0.0333585	0.0378839
SL.AGR.EMPL.MA.ZS	Employment in agriculture, male (% of male employment) (modeled ILO estimate)	Employment is defined as persons of working age who were engaged in any activity to produce goods or provide services for pay or profit, whether at work during the reference period or not at work due to temporary absence from a job, or to working-time arrangement. The agriculture sector consists of activities in agriculture, hunting, forestry and fishing, in accordance with division 1 (ISIC 2) or…	Social Protection & Labor: Economic activity	Social Protection & Labor	6	0.183298	0.10998	0.140629	-0.100348	-0.340949	0.11092	0.234316
SL.AGR.EMPL.ZS	Employment in agriculture (% of total employment) (modeled ILO estimate)	Employment is defined as persons of working age who were engaged in any activity to produce goods or provide services for pay or profit, whether at work during the reference period or not at work due to temporary absence from a job, or to working-time arrangement. The agriculture sector consists of activities in agriculture, hunting, forestry and fishing, in accordance with division 1 (ISIC 2) or…	Social Protection & Labor: Economic activity	Social Protection & Labor	6	0.183298	0.162354	0.207328	-0.0570632	0.0160339	0.0387504	0.134652
SL.EMP.SELF.FE.ZS	Self-employed, female (% of female employment) (modeled ILO estimate)	Self-employed workers are those workers who, working on their own account or with one or a few partners or in cooperative, hold the type of jobs defined as a "self-employment jobs." i.e. jobs where the remuneration is directly dependent upon the profits derived from the goods and services produced. Self-employed workers include four sub-categories of employers, own-account workers, members of pro…	Social Protection & Labor: Economic activity	Social Protection & Labor	6	0.183298	0.0709328	0.0293437	0.138288	0.207402	0.174543	-0.0540846
SL.EMP.SELF.MA.ZS	Self-employed, male (% of male employment) (modeled ILO estimate)	Self-employed workers are those workers who, working on their own account or with one or a few partners or in cooperative, hold the type of jobs defined as a "self-employment jobs." i.e. jobs where the remuneration is directly dependent upon the profits derived from the goods and services produced. Self-employed workers include four sub-categories of employers, own-account workers, members of pro…	Social Protection & Labor: Economic activity	Social Protection & Labor	6	0.183298	0.022225	0.027359	0.128796	0.142461	0.0133171	0.135928
SL.EMP.SELF.ZS	Self-employed, total (% of total employment) (modeled ILO estimate)	Self-employed workers are those workers who, working on their own account or with one or a few partners or in cooperative, hold the type of jobs defined as a "self-employment jobs." i.e. jobs where the remuneration is directly dependent upon the profits derived from the goods and services produced. Self-employed workers include four sub-categories of employers, own-account workers, members of pro…	Social Protection & Labor: Economic activity	Social Protection & Labor	6	0.183298	0.0447043	0.0316124	0.122243	0.169974	0.10675	0.0466865
SL.EMP.VULN.FE.ZS	Vulnerable employment, female (% of female employment) (modeled ILO estimate)	Vulnerable employment is contributing family workers and own-account workers as a percentage of total employment.	Social Protection & Labor: Economic activity	Social Protection & Labor	6	0.183298	0.0707317	0.0193578	0.134539	0.177409	0.186791	-0.0164462
SL.EMP.VULN.MA.ZS	Vulnerable employment, male (% of male employment) (modeled ILO estimate)	Vulnerable employment is contributing family workers and own-account workers as a percentage of total employment.	Social Protection & Labor: Economic activity	Social Protection & Labor	6	0.183298	0.0155704	-0.00287043	0.130381	0.150203	0.0882373	0.150517
SL.EMP.VULN.ZS	Vulnerable employment, total (% of total employment) (modeled ILO estimate)	Vulnerable employment is contributing family workers and own-account workers as a percentage of total employment.	Social Protection & Labor: Economic activity	Social Protection & Labor	6	0.183298	0.0410245	0.00970762	0.121916	0.146327	0.144002	0.0734001
SL.EMP.WORK.FE.ZS	Wage and salaried workers, female (% of female employment) (modeled ILO estimate)	Wage and salaried workers (employees) are those workers who hold the type of jobs defined as "paid employment jobs," where the incumbents hold explicit (written or oral) or implicit employment contracts that give them a basic remuneration that is not directly dependent upon the revenue of the unit for which they work.	Social Protection & Labor: Economic activity	Social Protection & Labor	6	0.183298	0.0866559	-0.0522409	-0.0840444	0.109909	0.0269942	0.05405
SL.EMP.WORK.MA.ZS	Wage and salaried workers, male (% of male employment) (modeled ILO estimate)	Wage and salaried workers (employees) are those workers who hold the type of jobs defined as "paid employment jobs," where the incumbents hold explicit (written or oral) or implicit employment contracts that give them a basic remuneration that is not directly dependent upon the revenue of the unit for which they work.	Social Protection & Labor: Economic activity	Social Protection & Labor	6	0.183298	0.135364	-0.0502537	-0.0745777	0.174852	0.188221	-0.135962
SL.EMP.WORK.ZS	Wage and salaried workers, total (% of total employment) (modeled ILO estimate)	Wage and salaried workers (employees) are those workers who hold the type of jobs defined as "paid employment jobs," where the incumbents hold explicit (written or oral) or implicit employment contracts that give them a basic remuneration that is not directly dependent upon the revenue of the unit for which they work.	Social Protection & Labor: Economic activity	Social Protection & Labor	6	0.183298	0.112885	-0.0545074	-0.0680236	0.14734	0.0947872	-0.0467201
SL.GDP.PCAP.EM.KD	GDP per person employed (constant 2021 PPP $)	GDP per person employed is gross domestic product (GDP) divided by total employment in the economy. Purchasing power parity (PPP) GDP is GDP converted to 2021 constant international dollars using PPP rates. An international dollar has the same purchasing power over GDP that a U.S. dollar has in the United States.	Social Protection & Labor: Economic activity	Social Protection & Labor	6	0.183298	-0.0117162	-0.170966	0.0114825	-0.498864	-0.0323904	0.245722
SL.SRV.EMPL.FE.ZS	Employment in services, female (% of female employment) (modeled ILO estimate)	Employment is defined as persons of working age who were engaged in any activity to produce goods or provide services for pay or profit, whether at work during the reference period or not at work due to temporary absence from a job, or to working-time arrangement. The services sector consists of wholesale and retail trade and restaurants and hotels; transport, storage, and communications; financi…	Social Protection & Labor: Economic activity	Social Protection & Labor	6	0.183298	-0.176554	-0.00617538	0.0574333	-0.140233	0.0316951	-0.0315441
SL.SRV.EMPL.MA.ZS	Employment in services, male (% of male employment) (modeled ILO estimate)	Employment is defined as persons of working age who were engaged in any activity to produce goods or provide services for pay or profit, whether at work during the reference period or not at work due to temporary absence from a job, or to working-time arrangement. The services sector consists of wholesale and retail trade and restaurants and hotels; transport, storage, and communications; financi…	Social Protection & Labor: Economic activity	Social Protection & Labor	6	0.183298	0.00721304	0.124875	0.153971	0.173605	-0.214166	-0.0968564
SL.SRV.EMPL.ZS	Employment in services (% of total employment) (modeled ILO estimate)	Employment is defined as persons of working age who were engaged in any activity to produce goods or provide services for pay or profit, whether at work during the reference period or not at work due to temporary absence from a job, or to working-time arrangement. The services sector consists of wholesale and retail trade and restaurants and hotels; transport, storage, and communications; financi…	Social Protection & Labor: Economic activity	Social Protection & Labor	6	0.183298	-0.0930561	0.0551389	0.0995443	-0.00728328	-0.0826585	-0.061683
SL.AGR.EMPL.FE.ZS	Employment in agriculture, female (% of female employment) (modeled ILO estimate)	Employment is defined as persons of working age who were engaged in any activity to produce goods or provide services for pay or profit, whether at work during the reference period or not at work due to temporary absence from a job, or to working-time arrangement. The agriculture sector consists of activities in agriculture, hunting, forestry and fishing, in accordance with division 1 (ISIC 2) or…	Social Protection & Labor: Economic activity	Social Protection & Labor	6	0.297635	0.188035	0.214116	-0.0111313	0.307287	0.0132951	0.043784
SL.AGR.EMPL.MA.ZS	Employment in agriculture, male (% of male employment) (modeled ILO estimate)	Employment is defined as persons of working age who were engaged in any activity to produce goods or provide services for pay or profit, whether at work during the reference period or not at work due to temporary absence from a job, or to working-time arrangement. The agriculture sector consists of activities in agriculture, hunting, forestry and fishing, in accordance with division 1 (ISIC 2) or…	Social Protection & Labor: Economic activity	Social Protection & Labor	6	0.297635	0.1169	0.12417	-0.0773022	-0.22685	0.107602	0.179828
SL.AGR.EMPL.ZS	Employment in agriculture (% of total employment) (modeled ILO estimate)	Employment is defined as persons of working age who were engaged in any activity to produce goods or provide services for pay or profit, whether at work during the reference period or not at work due to temporary absence from a job, or to working-time arrangement. The agriculture sector consists of activities in agriculture, hunting, forestry and fishing, in accordance with division 1 (ISIC 2) or…	Social Protection & Labor: Economic activity	Social Protection & Labor	6	0.297635	0.150966	0.166754	-0.0440526	0.0504729	0.0604086	0.110819
SL.EMP.SELF.FE.ZS	Self-employed, female (% of female employment) (modeled ILO estimate)	Self-employed workers are those workers who, working on their own account or with one or a few partners or in cooperative, hold the type of jobs defined as a "self-employment jobs." i.e. jobs where the remuneration is directly dependent upon the profits derived from the goods and services produced. Self-employed workers include four sub-categories of employers, own-account workers, members of pro…	Social Protection & Labor: Economic activity	Social Protection & Labor	6	0.297635	0.0612238	0.0481643	0.132977	0.188477	0.14948	-0.022596
SL.EMP.SELF.MA.ZS	Self-employed, male (% of male employment) (modeled ILO estimate)	Self-employed workers are those workers who, working on their own account or with one or a few partners or in cooperative, hold the type of jobs defined as a "self-employment jobs." i.e. jobs where the remuneration is directly dependent upon the profits derived from the goods and services produced. Self-employed workers include four sub-categories of employers, own-account workers, members of pro…	Social Protection & Labor: Economic activity	Social Protection & Labor	6	0.297635	0.0360352	0.047093	0.119855	0.13481	0.0254374	0.119528
SL.EMP.SELF.ZS	Self-employed, total (% of total employment) (modeled ILO estimate)	Self-employed workers are those workers who, working on their own account or with one or a few partners or in cooperative, hold the type of jobs defined as a "self-employment jobs." i.e. jobs where the remuneration is directly dependent upon the profits derived from the goods and services produced. Self-employed workers include four sub-categories of employers, own-account workers, members of pro…	Social Protection & Labor: Economic activity	Social Protection & Labor	6	0.297635	0.047586	0.049717	0.117335	0.157444	0.0978004	0.0527239
SL.EMP.VULN.FE.ZS	Vulnerable employment, female (% of female employment) (modeled ILO estimate)	Vulnerable employment is contributing family workers and own-account workers as a percentage of total employment.	Social Protection & Labor: Economic activity	Social Protection & Labor	6	0.297635	0.061476	0.0416675	0.130348	0.162552	0.15748	0.0142501
SL.EMP.VULN.MA.ZS	Vulnerable employment, male (% of male employment) (modeled ILO estimate)	Vulnerable employment is contributing family workers and own-account workers as a percentage of total employment.	Social Protection & Labor: Economic activity	Social Protection & Labor	6	0.297635	0.0321208	0.0270175	0.120746	0.133516	0.0730691	0.145775
SL.EMP.VULN.ZS	Vulnerable employment, total (% of total employment) (modeled ILO estimate)	Vulnerable employment is contributing family workers and own-account workers as a percentage of total employment.	Social Protection & Labor: Economic activity	Social Protection & Labor	6	0.297635	0.0455762	0.0351546	0.116966	0.134687	0.121891	0.0850027
SL.EMP.WORK.FE.ZS	Wage and salaried workers, female (% of female employment) (modeled ILO estimate)	Wage and salaried workers (employees) are those workers who hold the type of jobs defined as "paid employment jobs," where the incumbents hold explicit (written or oral) or implicit employment contracts that give them a basic remuneration that is not directly dependent upon the revenue of the unit for which they work.	Social Protection & Labor: Economic activity	Social Protection & Labor	6	0.297635	0.0831014	-0.0362221	-0.0697274	0.0787469	0.013418	0.0413925
SL.EMP.WORK.MA.ZS	Wage and salaried workers, male (% of male employment) (modeled ILO estimate)	Wage and salaried workers (employees) are those workers who hold the type of jobs defined as "paid employment jobs," where the incumbents hold explicit (written or oral) or implicit employment contracts that give them a basic remuneration that is not directly dependent upon the revenue of the unit for which they work.	Social Protection & Labor: Economic activity	Social Protection & Labor	6	0.297635	0.108291	-0.0351492	-0.0566202	0.132415	0.137461	-0.100731
SL.EMP.WORK.ZS	Wage and salaried workers, total (% of total employment) (modeled ILO estimate)	Wage and salaried workers (employees) are those workers who hold the type of jobs defined as "paid employment jobs," where the incumbents hold explicit (written or oral) or implicit employment contracts that give them a basic remuneration that is not directly dependent upon the revenue of the unit for which they work.	Social Protection & Labor: Economic activity	Social Protection & Labor	6	0.297635	0.0967399	-0.0377735	-0.0540991	0.109782	0.0650978	-0.0339269
SL.GDP.PCAP.EM.KD	GDP per person employed (constant 2021 PPP $)	GDP per person employed is gross domestic product (GDP) divided by total employment in the economy. Purchasing power parity (PPP) GDP is GDP converted to 2021 constant international dollars using PPP rates. An international dollar has the same purchasing power over GDP that a U.S. dollar has in the United States.	Social Protection & Labor: Economic activity	Social Protection & Labor	6	0.297635	-0.0109996	-0.121298	-0.00301582	-0.352898	-0.0176884	0.182387
SL.SRV.EMPL.FE.ZS	Employment in services, female (% of female employment) (modeled ILO estimate)	Employment is defined as persons of working age who were engaged in any activity to produce goods or provide services for pay or profit, whether at work during the reference period or not at work due to temporary absence from a job, or to working-time arrangement. The services sector consists of wholesale and retail trade and restaurants and hotels; transport, storage, and communications; financi…	Social Protection & Labor: Economic activity	Social Protection & Labor	6	0.297635	-0.132411	-0.010648	0.0611443	-0.111862	0.0198911	-0.035246
SL.SRV.EMPL.MA.ZS	Employment in services, male (% of male employment) (modeled ILO estimate)	Employment is defined as persons of working age who were engaged in any activity to produce goods or provide services for pay or profit, whether at work during the reference period or not at work due to temporary absence from a job, or to working-time arrangement. The services sector consists of wholesale and retail trade and restaurants and hotels; transport, storage, and communications; financi…	Social Protection & Labor: Economic activity	Social Protection & Labor	6	0.297635	-0.00490281	0.0721356	0.132372	0.123825	-0.144535	-0.081196
SL.SRV.EMPL.ZS	Employment in services (% of total employment) (modeled ILO estimate)	Employment is defined as persons of working age who were engaged in any activity to produce goods or provide services for pay or profit, whether at work during the reference period or not at work due to temporary absence from a job, or to working-time arrangement. The services sector consists of wholesale and retail trade and restaurants and hotels; transport, storage, and communications; financi…	Social Protection & Labor: Economic activity	Social Protection & Labor	6	0.297635	-0.074152	0.0279339	0.0924365	-0.0133261	-0.0564467	-0.0568324
SL.AGR.EMPL.FE.ZS	Employment in agriculture, female (% of female employment) (modeled ILO estimate)	Employment is defined as persons of working age who were engaged in any activity to produce goods or provide services for pay or profit, whether at work during the reference period or not at work due to temporary absence from a job, or to working-time arrangement. The agriculture sector consists of activities in agriculture, hunting, forestry and fishing, in accordance with division 1 (ISIC 2) or…	Social Protection & Labor: Economic activity	Social Protection & Labor	6	0.483293	0.159751	0.168578	-0.00302815	0.264658	0.0427939	0.0502796
SL.AGR.EMPL.MA.ZS	Employment in agriculture, male (% of male employment) (modeled ILO estimate)	Employment is defined as persons of working age who were engaged in any activity to produce goods or provide services for pay or profit, whether at work during the reference period or not at work due to temporary absence from a job, or to working-time arrangement. The agriculture sector consists of activities in agriculture, hunting, forestry and fishing, in accordance with division 1 (ISIC 2) or…	Social Protection & Labor: Economic activity	Social Protection & Labor	6	0.483293	0.11498	0.112246	-0.0528488	-0.127456	0.101551	0.142268
SL.AGR.EMPL.ZS	Employment in agriculture (% of total employment) (modeled ILO estimate)	Employment is defined as persons of working age who were engaged in any activity to produce goods or provide services for pay or profit, whether at work during the reference period or not at work due to temporary absence from a job, or to working-time arrangement. The agriculture sector consists of activities in agriculture, hunting, forestry and fishing, in accordance with division 1 (ISIC 2) or…	Social Protection & Labor: Economic activity	Social Protection & Labor	6	0.483293	0.13634	0.139384	-0.0278635	0.0764287	0.0721669	0.0956153
SL.EMP.SELF.FE.ZS	Self-employed, female (% of female employment) (modeled ILO estimate)	Self-employed workers are those workers who, working on their own account or with one or a few partners or in cooperative, hold the type of jobs defined as a "self-employment jobs." i.e. jobs where the remuneration is directly dependent upon the profits derived from the goods and services produced. Self-employed workers include four sub-categories of employers, own-account workers, members of pro…	Social Protection & Labor: Economic activity	Social Protection & Labor	6	0.483293	0.0581714	0.0605745	0.124996	0.170535	0.129309	0.00498167
SL.EMP.SELF.MA.ZS	Self-employed, male (% of male employment) (modeled ILO estimate)	Self-employed workers are those workers who, working on their own account or with one or a few partners or in cooperative, hold the type of jobs defined as a "self-employment jobs." i.e. jobs where the remuneration is directly dependent upon the profits derived from the goods and services produced. Self-employed workers include four sub-categories of employers, own-account workers, members of pro…	Social Protection & Labor: Economic activity	Social Protection & Labor	6	0.483293	0.0469871	0.0600946	0.110978	0.129126	0.0392014	0.106688
SL.EMP.SELF.ZS	Self-employed, total (% of total employment) (modeled ILO estimate)	Self-employed workers are those workers who, working on their own account or with one or a few partners or in cooperative, hold the type of jobs defined as a "self-employment jobs." i.e. jobs where the remuneration is directly dependent upon the profits derived from the goods and services produced. Self-employed workers include four sub-categories of employers, own-account workers, members of pro…	Social Protection & Labor: Economic activity	Social Protection & Labor	6	0.483293	0.0520495	0.0616822	0.110662	0.146526	0.0922396	0.0588499
SL.EMP.VULN.FE.ZS	Vulnerable employment, female (% of female employment) (modeled ILO estimate)	Vulnerable employment is contributing family workers and own-account workers as a percentage of total employment.	Social Protection & Labor: Economic activity	Social Protection & Labor	6	0.483293	0.0585409	0.0563648	0.123098	0.149957	0.133699	0.0357281
SL.EMP.VULN.MA.ZS	Vulnerable employment, male (% of male employment) (modeled ILO estimate)	Vulnerable employment is contributing family workers and own-account workers as a percentage of total employment.	Social Protection & Labor: Economic activity	Social Protection & Labor	6	0.483293	0.0447297	0.0468529	0.111463	0.123724	0.0670564	0.133226
SL.EMP.VULN.ZS	Vulnerable employment, total (% of total employment) (modeled ILO estimate)	Vulnerable employment is contributing family workers and own-account workers as a percentage of total employment.	Social Protection & Labor: Economic activity	Social Protection & Labor	6	0.483293	0.0509807	0.0520632	0.110296	0.126947	0.106216	0.0881591
SL.EMP.WORK.FE.ZS	Wage and salaried workers, female (% of female employment) (modeled ILO estimate)	Wage and salaried workers (employees) are those workers who hold the type of jobs defined as "paid employment jobs," where the incumbents hold explicit (written or oral) or implicit employment contracts that give them a basic remuneration that is not directly dependent upon the revenue of the unit for which they work.	Social Protection & Labor: Economic activity	Social Protection & Labor	6	0.483293	0.0735472	-0.0262017	-0.0546053	0.0557417	0.00727983	0.0269572
SL.EMP.WORK.MA.ZS	Wage and salaried workers, male (% of male employment) (modeled ILO estimate)	Wage and salaried workers (employees) are those workers who hold the type of jobs defined as "paid employment jobs," where the incumbents hold explicit (written or oral) or implicit employment contracts that give them a basic remuneration that is not directly dependent upon the revenue of the unit for which they work.	Social Protection & Labor: Economic activity	Social Protection & Labor	6	0.483293	0.0847318	-0.0257207	-0.0405947	0.0971516	0.0973876	-0.0747485
SL.EMP.WORK.ZS	Wage and salaried workers, total (% of total employment) (modeled ILO estimate)	Wage and salaried workers (employees) are those workers who hold the type of jobs defined as "paid employment jobs," where the incumbents hold explicit (written or oral) or implicit employment contracts that give them a basic remuneration that is not directly dependent upon the revenue of the unit for which they work.	Social Protection & Labor: Economic activity	Social Protection & Labor	6	0.483293	0.0796695	-0.0273085	-0.0402786	0.0797514	0.0443491	-0.0269107
SL.GDP.PCAP.EM.KD	GDP per person employed (constant 2021 PPP $)	GDP per person employed is gross domestic product (GDP) divided by total employment in the economy. Purchasing power parity (PPP) GDP is GDP converted to 2021 constant international dollars using PPP rates. An international dollar has the same purchasing power over GDP that a U.S. dollar has in the United States.	Social Protection & Labor: Economic activity	Social Protection & Labor	6	0.483293	-0.00682188	-0.0858464	-0.00741005	-0.241548	-0.010156	0.127437
SL.SRV.EMPL.FE.ZS	Employment in services, female (% of female employment) (modeled ILO estimate)	Employment is defined as persons of working age who were engaged in any activity to produce goods or provide services for pay or profit, whether at work during the reference period or not at work due to temporary absence from a job, or to working-time arrangement. The services sector consists of wholesale and retail trade and restaurants and hotels; transport, storage, and communications; financi…	Social Protection & Labor: Economic activity	Social Protection & Labor	6	0.483293	-0.0949035	-0.0138901	0.0600228	-0.0848617	0.0119225	-0.0337051
SL.SRV.EMPL.MA.ZS	Employment in services, male (% of male employment) (modeled ILO estimate)	Employment is defined as persons of working age who were engaged in any activity to produce goods or provide services for pay or profit, whether at work during the reference period or not at work due to temporary absence from a job, or to working-time arrangement. The services sector consists of wholesale and retail trade and restaurants and hotels; transport, storage, and communications; financi…	Social Protection & Labor: Economic activity	Social Protection & Labor	6	0.483293	-0.00891005	0.0379227	0.111238	0.0857561	-0.0927135	-0.0656242
SL.SRV.EMPL.ZS	Employment in services (% of total employment) (modeled ILO estimate)	Employment is defined as persons of working age who were engaged in any activity to produce goods or provide services for pay or profit, whether at work during the reference period or not at work due to temporary absence from a job, or to working-time arrangement. The services sector consists of wholesale and retail trade and restaurants and hotels; transport, storage, and communications; financi…	Social Protection & Labor: Economic activity	Social Protection & Labor	6	0.483293	-0.0554089	0.0101773	0.0826573	-0.0140458	-0.0366552	-0.0489939
SL.AGR.EMPL.FE.ZS	Employment in agriculture, female (% of female employment) (modeled ILO estimate)	Employment is defined as persons of working age who were engaged in any activity to produce goods or provide services for pay or profit, whether at work during the reference period or not at work due to temporary absence from a job, or to working-time arrangement. The agriculture sector consists of activities in agriculture, hunting, forestry and fishing, in accordance with division 1 (ISIC 2) or…	Social Protection & Labor: Economic activity	Social Protection & Labor	6	0.78476	0.134794	0.138955	0.00827209	0.226157	0.0595851	0.0562885
SL.AGR.EMPL.MA.ZS	Employment in agriculture, male (% of male employment) (modeled ILO estimate)	Employment is defined as persons of working age who were engaged in any activity to produce goods or provide services for pay or profit, whether at work during the reference period or not at work due to temporary absence from a job, or to working-time arrangement. The agriculture sector consists of activities in agriculture, hunting, forestry and fishing, in accordance with division 1 (ISIC 2) or…	Social Protection & Labor: Economic activity	Social Protection & Labor	6	0.78476	0.107827	0.103795	-0.0279689	-0.0503801	0.095035	0.116865
SL.AGR.EMPL.ZS	Employment in agriculture (% of total employment) (modeled ILO estimate)	Employment is defined as persons of working age who were engaged in any activity to produce goods or provide services for pay or profit, whether at work during the reference period or not at work due to temporary absence from a job, or to working-time arrangement. The agriculture sector consists of activities in agriculture, hunting, forestry and fishing, in accordance with division 1 (ISIC 2) or…	Social Protection & Labor: Economic activity	Social Protection & Labor	6	0.78476	0.120645	0.121174	-0.00983421	0.0935087	0.0773284	0.0861482
SL.EMP.SELF.FE.ZS	Self-employed, female (% of female employment) (modeled ILO estimate)	Self-employed workers are those workers who, working on their own account or with one or a few partners or in cooperative, hold the type of jobs defined as a "self-employment jobs." i.e. jobs where the remuneration is directly dependent upon the profits derived from the goods and services produced. Self-employed workers include four sub-categories of employers, own-account workers, members of pro…	Social Protection & Labor: Economic activity	Social Protection & Labor	6	0.78476	0.0590852	0.0683566	0.115243	0.155517	0.112983	0.0270778
SL.EMP.SELF.MA.ZS	Self-employed, male (% of male employment) (modeled ILO estimate)	Self-employed workers are those workers who, working on their own account or with one or a few partners or in cooperative, hold the type of jobs defined as a "self-employment jobs." i.e. jobs where the remuneration is directly dependent upon the profits derived from the goods and services produced. Self-employed workers include four sub-categories of employers, own-account workers, members of pro…	Social Protection & Labor: Economic activity	Social Protection & Labor	6	0.78476	0.0553916	0.0682818	0.102162	0.125389	0.0519932	0.0966015
SL.EMP.SELF.ZS	Self-employed, total (% of total employment) (modeled ILO estimate)	Self-employed workers are those workers who, working on their own account or with one or a few partners or in cooperative, hold the type of jobs defined as a "self-employment jobs." i.e. jobs where the remuneration is directly dependent upon the profits derived from the goods and services produced. Self-employed workers include four sub-categories of employers, own-account workers, members of pro…	Social Protection & Labor: Economic activity	Social Protection & Labor	6	0.78476	0.0569812	0.0692042	0.1029	0.138003	0.0883841	0.0638847
SL.EMP.VULN.FE.ZS	Vulnerable employment, female (% of female employment) (modeled ILO estimate)	Vulnerable employment is contributing family workers and own-account workers as a percentage of total employment.	Social Protection & Labor: Economic activity	Social Protection & Labor	6	0.78476	0.0594151	0.0656208	0.113853	0.140139	0.114914	0.0502071
SL.EMP.VULN.MA.ZS	Vulnerable employment, male (% of male employment) (modeled ILO estimate)	Vulnerable employment is contributing family workers and own-account workers as a percentage of total employment.	Social Protection & Labor: Economic activity	Social Protection & Labor	6	0.78476	0.054134	0.0595378	0.102417	0.118989	0.0672024	0.118505
SL.EMP.VULN.ZS	Vulnerable employment, total (% of total employment) (modeled ILO estimate)	Vulnerable employment is contributing family workers and own-account workers as a percentage of total employment.	Social Protection & Labor: Economic activity	Social Protection & Labor	6	0.78476	0.0564332	0.06284	0.102569	0.122402	0.0956338	0.0869272
SL.EMP.WORK.FE.ZS	Wage and salaried workers, female (% of female employment) (modeled ILO estimate)	Wage and salaried workers (employees) are those workers who hold the type of jobs defined as "paid employment jobs," where the incumbents hold explicit (written or oral) or implicit employment contracts that give them a basic remuneration that is not directly dependent upon the revenue of the unit for which they work.	Social Protection & Labor: Economic activity	Social Protection & Labor	6	0.78476	0.0609682	-0.0199962	-0.0391356	0.0395746	0.00546978	0.0137788
SL.EMP.WORK.MA.ZS	Wage and salaried workers, male (% of male employment) (modeled ILO estimate)	Wage and salaried workers (employees) are those workers who hold the type of jobs defined as "paid employment jobs," where the incumbents hold explicit (written or oral) or implicit employment contracts that give them a basic remuneration that is not directly dependent upon the revenue of the unit for which they work.	Social Protection & Labor: Economic activity	Social Protection & Labor	6	0.78476	0.0646619	-0.0199207	-0.0260579	0.0697028	0.0664596	-0.0557447
SL.EMP.WORK.ZS	Wage and salaried workers, total (% of total employment) (modeled ILO estimate)	Wage and salaried workers (employees) are those workers who hold the type of jobs defined as "paid employment jobs," where the incumbents hold explicit (written or oral) or implicit employment contracts that give them a basic remuneration that is not directly dependent upon the revenue of the unit for which they work.	Social Protection & Labor: Economic activity	Social Protection & Labor	6	0.78476	0.0630724	-0.0208433	-0.0267963	0.0570892	0.0300686	-0.0230279
SL.GDP.PCAP.EM.KD	GDP per person employed (constant 2021 PPP $)	GDP per person employed is gross domestic product (GDP) divided by total employment in the economy. Purchasing power parity (PPP) GDP is GDP converted to 2021 constant international dollars using PPP rates. An international dollar has the same purchasing power over GDP that a U.S. dollar has in the United States.	Social Protection & Labor: Economic activity	Social Protection & Labor	6	0.78476	-0.00172882	-0.0616035	-0.00563236	-0.160807	-0.00658318	0.0828571
SL.SRV.EMPL.FE.ZS	Employment in services, female (% of female employment) (modeled ILO estimate)	Employment is defined as persons of working age who were engaged in any activity to produce goods or provide services for pay or profit, whether at work during the reference period or not at work due to temporary absence from a job, or to working-time arrangement. The services sector consists of wholesale and retail trade and restaurants and hotels; transport, storage, and communications; financi…	Social Protection & Labor: Economic activity	Social Protection & Labor	6	0.78476	-0.0633478	-0.0157597	0.0557018	-0.0610228	0.00782888	-0.0300685
SL.SRV.EMPL.MA.ZS	Employment in services, male (% of male employment) (modeled ILO estimate)	Employment is defined as persons of working age who were engaged in any activity to produce goods or provide services for pay or profit, whether at work during the reference period or not at work due to temporary absence from a job, or to working-time arrangement. The services sector consists of wholesale and retail trade and restaurants and hotels; transport, storage, and communications; financi…	Social Protection & Labor: Economic activity	Social Protection & Labor	6	0.78476	-0.00732403	0.0164722	0.0911698	0.0587848	-0.0557476	-0.0518192
SL.SRV.EMPL.ZS	Employment in services (% of total employment) (modeled ILO estimate)	Employment is defined as persons of working age who were engaged in any activity to produce goods or provide services for pay or profit, whether at work during the reference period or not at work due to temporary absence from a job, or to working-time arrangement. The services sector consists of wholesale and retail trade and restaurants and hotels; transport, storage, and communications; financi…	Social Protection & Labor: Economic activity	Social Protection & Labor	6	0.78476	-0.0374745	-0.000835589	0.0714549	-0.0114697	-0.0217333	-0.0407272
SL.AGR.EMPL.FE.ZS	Employment in agriculture, female (% of female employment) (modeled ILO estimate)	Employment is defined as persons of working age who were engaged in any activity to produce goods or provide services for pay or profit, whether at work during the reference period or not at work due to temporary absence from a job, or to working-time arrangement. The agriculture sector consists of activities in agriculture, hunting, forestry and fishing, in accordance with division 1 (ISIC 2) or…	Social Protection & Labor: Economic activity	Social Protection & Labor	6	1.27427	0.113911	0.119623	0.0204748	0.194524	0.0679349	0.0609485
SL.AGR.EMPL.MA.ZS	Employment in agriculture, male (% of male employment) (modeled ILO estimate)	Employment is defined as persons of working age who were engaged in any activity to produce goods or provide services for pay or profit, whether at work during the reference period or not at work due to temporary absence from a job, or to working-time arrangement. The agriculture sector consists of activities in agriculture, hunting, forestry and fishing, in accordance with division 1 (ISIC 2) or…	Social Protection & Labor: Economic activity	Social Protection & Labor	6	1.27427	0.0986687	0.0976879	-0.0046703	0.00442619	0.0889501	0.0997764
SL.AGR.EMPL.ZS	Employment in agriculture (% of total employment) (modeled ILO estimate)	Employment is defined as persons of working age who were engaged in any activity to produce goods or provide services for pay or profit, whether at work during the reference period or not at work due to temporary absence from a job, or to working-time arrangement. The agriculture sector consists of activities in agriculture, hunting, forestry and fishing, in accordance with division 1 (ISIC 2) or…	Social Protection & Labor: Economic activity	Social Protection & Labor	6	1.27427	0.105881	0.108953	0.00787812	0.10336	0.0784674	0.0800914
SL.EMP.SELF.FE.ZS	Self-employed, female (% of female employment) (modeled ILO estimate)	Self-employed workers are those workers who, working on their own account or with one or a few partners or in cooperative, hold the type of jobs defined as a "self-employment jobs." i.e. jobs where the remuneration is directly dependent upon the profits derived from the goods and services produced. Self-employed workers include four sub-categories of employers, own-account workers, members of pro…	Social Protection & Labor: Economic activity	Social Protection & Labor	6	1.27427	0.0616252	0.0728489	0.105032	0.143601	0.099985	0.0432359
SL.EMP.SELF.MA.ZS	Self-employed, male (% of male employment) (modeled ILO estimate)	Self-employed workers are those workers who, working on their own account or with one or a few partners or in cooperative, hold the type of jobs defined as a "self-employment jobs." i.e. jobs where the remuneration is directly dependent upon the profits derived from the goods and services produced. Self-employed workers include four sub-categories of employers, own-account workers, members of pro…	Social Protection & Labor: Economic activity	Social Protection & Labor	6	1.27427	0.0614658	0.0730398	0.0938271	0.122671	0.0623091	0.0887118
SL.EMP.SELF.ZS	Self-employed, total (% of total employment) (modeled ILO estimate)	Self-employed workers are those workers who, working on their own account or with one or a few partners or in cooperative, hold the type of jobs defined as a "self-employment jobs." i.e. jobs where the remuneration is directly dependent upon the profits derived from the goods and services produced. Self-employed workers include four sub-categories of employers, own-account workers, members of pro…	Social Protection & Labor: Economic activity	Social Protection & Labor	6	1.27427	0.0614083	0.0735408	0.0949514	0.131396	0.0853286	0.0673038
SL.EMP.VULN.FE.ZS	Vulnerable employment, female (% of female employment) (modeled ILO estimate)	Vulnerable employment is contributing family workers and own-account workers as a percentage of total employment.	Social Protection & Labor: Economic activity	Social Protection & Labor	6	1.27427	0.0618593	0.0710504	0.104007	0.132544	0.100447	0.0594028
SL.EMP.VULN.MA.ZS	Vulnerable employment, male (% of male employment) (modeled ILO estimate)	Vulnerable employment is contributing family workers and own-account workers as a percentage of total employment.	Social Protection & Labor: Economic activity	Social Protection & Labor	6	1.27427	0.060811	0.0672025	0.0939566	0.116817	0.0701879	0.104903
SL.EMP.VULN.ZS	Vulnerable employment, total (% of total employment) (modeled ILO estimate)	Vulnerable employment is contributing family workers and own-account workers as a percentage of total employment.	Social Protection & Labor: Economic activity	Social Protection & Labor	6	1.27427	0.0611445	0.0692806	0.0946715	0.119543	0.0885382	0.0838624
SL.EMP.WORK.FE.ZS	Wage and salaried workers, female (% of female employment) (modeled ILO estimate)	Wage and salaried workers (employees) are those workers who hold the type of jobs defined as "paid employment jobs," where the incumbents hold explicit (written or oral) or implicit employment contracts that give them a basic remuneration that is not directly dependent upon the revenue of the unit for which they work.	Social Protection & Labor: Economic activity	Social Protection & Labor	6	1.27427	0.0482604	-0.0160034	-0.0244935	0.0289173	0.005791	0.00348755
SL.EMP.WORK.MA.ZS	Wage and salaried workers, male (% of male employment) (modeled ILO estimate)	Wage and salaried workers (employees) are those workers who hold the type of jobs defined as "paid employment jobs," where the incumbents hold explicit (written or oral) or implicit employment contracts that give them a basic remuneration that is not directly dependent upon the revenue of the unit for which they work.	Social Protection & Labor: Economic activity	Social Protection & Labor	6	1.27427	0.0484198	-0.016194	-0.0132903	0.0498474	0.0434671	-0.0419883
SL.EMP.WORK.ZS	Wage and salaried workers, total (% of total employment) (modeled ILO estimate)	Wage and salaried workers (employees) are those workers who hold the type of jobs defined as "paid employment jobs," where the incumbents hold explicit (written or oral) or implicit employment contracts that give them a basic remuneration that is not directly dependent upon the revenue of the unit for which they work.	Social Protection & Labor: Economic activity	Social Protection & Labor	6	1.27427	0.0484774	-0.016695	-0.0144151	0.0411234	0.0204474	-0.0205803
SL.GDP.PCAP.EM.KD	GDP per person employed (constant 2021 PPP $)	GDP per person employed is gross domestic product (GDP) divided by total employment in the economy. Purchasing power parity (PPP) GDP is GDP converted to 2021 constant international dollars using PPP rates. An international dollar has the same purchasing power over GDP that a U.S. dollar has in the United States.	Social Protection & Labor: Economic activity	Social Protection & Labor	6	1.27427	0.00300886	-0.0453662	-0.000792496	-0.104601	-0.00469076	0.0493621
SL.SRV.EMPL.FE.ZS	Employment in services, female (% of female employment) (modeled ILO estimate)	Employment is defined as persons of working age who were engaged in any activity to produce goods or provide services for pay or profit, whether at work during the reference period or not at work due to temporary absence from a job, or to working-time arrangement. The services sector consists of wholesale and retail trade and restaurants and hotels; transport, storage, and communications; financi…	Social Protection & Labor: Economic activity	Social Protection & Labor	6	1.27427	-0.0378349	-0.016509	0.049927	-0.0415274	0.00654197	-0.0260241
SL.SRV.EMPL.MA.ZS	Employment in services, male (% of male employment) (modeled ILO estimate)	Employment is defined as persons of working age who were engaged in any activity to produce goods or provide services for pay or profit, whether at work during the reference period or not at work due to temporary absence from a job, or to working-time arrangement. The services sector consists of wholesale and retail trade and restaurants and hotels; transport, storage, and communications; financi…	Social Protection & Labor: Economic activity	Social Protection & Labor	6	1.27427	-0.00294943	0.00347573	0.0731667	0.0409575	-0.0301679	-0.0405584
SL.SRV.EMPL.ZS	Employment in services (% of total employment) (modeled ILO estimate)	Employment is defined as persons of working age who were engaged in any activity to produce goods or provide services for pay or profit, whether at work during the reference period or not at work due to temporary absence from a job, or to working-time arrangement. The services sector consists of wholesale and retail trade and restaurants and hotels; transport, storage, and communications; financi…	Social Protection & Labor: Economic activity	Social Protection & Labor	6	1.27427	-0.0216082	-0.00728878	0.0602937	-0.00744761	-0.0105873	-0.0333601
SL.AGR.EMPL.FE.ZS	Employment in agriculture, female (% of female employment) (modeled ILO estimate)	Employment is defined as persons of working age who were engaged in any activity to produce goods or provide services for pay or profit, whether at work during the reference period or not at work due to temporary absence from a job, or to working-time arrangement. The agriculture sector consists of activities in agriculture, hunting, forestry and fishing, in accordance with division 1 (ISIC 2) or…	Social Protection & Labor: Economic activity	Social Protection & Labor	6	2.06914	0.0973564	0.106629	0.0314814	0.169961	0.0710969	0.0638415
SL.AGR.EMPL.MA.ZS	Employment in agriculture, male (% of male employment) (modeled ILO estimate)	Employment is defined as persons of working age who were engaged in any activity to produce goods or provide services for pay or profit, whether at work during the reference period or not at work due to temporary absence from a job, or to working-time arrangement. The agriculture sector consists of activities in agriculture, hunting, forestry and fishing, in accordance with division 1 (ISIC 2) or…	Social Protection & Labor: Economic activity	Social Protection & Labor	6	2.06914	0.0896727	0.0929185	0.0150285	0.0406412	0.0834538	0.0880476
SL.AGR.EMPL.ZS	Employment in agriculture (% of total employment) (modeled ILO estimate)	Employment is defined as persons of working age who were engaged in any activity to produce goods or provide services for pay or profit, whether at work during the reference period or not at work due to temporary absence from a job, or to working-time arrangement. The agriculture sector consists of activities in agriculture, hunting, forestry and fishing, in accordance with division 1 (ISIC 2) or…	Social Protection & Labor: Economic activity	Social Protection & Labor	6	2.06914	0.0932821	0.100365	0.023208	0.107934	0.0772962	0.0757782
SL.EMP.SELF.FE.ZS	Self-employed, female (% of female employment) (modeled ILO estimate)	Self-employed workers are those workers who, working on their own account or with one or a few partners or in cooperative, hold the type of jobs defined as a "self-employment jobs." i.e. jobs where the remuneration is directly dependent upon the profits derived from the goods and services produced. Self-employed workers include four sub-categories of employers, own-account workers, members of pro…	Social Protection & Labor: Economic activity	Social Protection & Labor	6	2.06914	0.0641109	0.0749195	0.0955309	0.133998	0.0897788	0.053887
SL.EMP.SELF.MA.ZS	Self-employed, male (% of male employment) (modeled ILO estimate)	Self-employed workers are those workers who, working on their own account or with one or a few partners or in cooperative, hold the type of jobs defined as a "self-employment jobs." i.e. jobs where the remuneration is directly dependent upon the profits derived from the goods and services produced. Self-employed workers include four sub-categories of employers, own-account workers, members of pro…	Social Protection & Labor: Economic activity	Social Protection & Labor	6	2.06914	0.065376	0.0752604	0.0864176	0.119887	0.0694698	0.082386
SL.EMP.SELF.ZS	Self-employed, total (% of total employment) (modeled ILO estimate)	Self-employed workers are those workers who, working on their own account or with one or a few partners or in cooperative, hold the type of jobs defined as a "self-employment jobs." i.e. jobs where the remuneration is directly dependent upon the profits derived from the goods and services produced. Self-employed workers include four sub-categories of employers, own-account workers, members of pro…	Social Protection & Labor: Economic activity	Social Protection & Labor	6	2.06914	0.0646447	0.0755045	0.0875909	0.125733	0.0824992	0.0689659
SL.EMP.VULN.FE.ZS	Vulnerable employment, female (% of female employment) (modeled ILO estimate)	Vulnerable employment is contributing family workers and own-account workers as a percentage of total employment.	Social Protection & Labor: Economic activity	Social Protection & Labor	6	2.06914	0.0642448	0.0737114	0.0947704	0.126173	0.0894331	0.064584
SL.EMP.VULN.MA.ZS	Vulnerable employment, male (% of male employment) (modeled ILO estimate)	Vulnerable employment is contributing family workers and own-account workers as a percentage of total employment.	Social Protection & Labor: Economic activity	Social Protection & Labor	6	2.06914	0.0650836	0.0712744	0.0864811	0.115091	0.0733801	0.0935566
SL.EMP.VULN.ZS	Vulnerable employment, total (% of total employment) (modeled ILO estimate)	Vulnerable employment is contributing family workers and own-account workers as a percentage of total employment.	Social Protection & Labor: Economic activity	Social Protection & Labor	6	2.06914	0.0645344	0.072585	0.0873637	0.1169	0.0834396	0.0801573
SL.EMP.WORK.FE.ZS	Wage and salaried workers, female (% of female employment) (modeled ILO estimate)	Wage and salaried workers (employees) are those workers who hold the type of jobs defined as "paid employment jobs," where the incumbents hold explicit (written or oral) or implicit employment contracts that give them a basic remuneration that is not directly dependent upon the revenue of the unit for which they work.	Social Protection & Labor: Economic activity	Social Protection & Labor	6	2.06914	0.0374158	-0.0131365	-0.0118774	0.0225384	0.00699761	-0.00347071
SL.EMP.WORK.MA.ZS	Wage and salaried workers, male (% of male employment) (modeled ILO estimate)	Wage and salaried workers (employees) are those workers who hold the type of jobs defined as "paid employment jobs," where the incumbents hold explicit (written or oral) or implicit employment contracts that give them a basic remuneration that is not directly dependent upon the revenue of the unit for which they work.	Social Protection & Labor: Economic activity	Social Protection & Labor	6	2.06914	0.0361507	-0.0134772	-0.00276473	0.0366498	0.0273068	-0.0319696
SL.EMP.WORK.ZS	Wage and salaried workers, total (% of total employment) (modeled ILO estimate)	Wage and salaried workers (employees) are those workers who hold the type of jobs defined as "paid employment jobs," where the incumbents hold explicit (written or oral) or implicit employment contracts that give them a basic remuneration that is not directly dependent upon the revenue of the unit for which they work.	Social Protection & Labor: Economic activity	Social Protection & Labor	6	2.06914	0.0368821	-0.0137213	-0.00393848	0.0308038	0.0142773	-0.0185495
SL.GDP.PCAP.EM.KD	GDP per person employed (constant 2021 PPP $)	GDP per person employed is gross domestic product (GDP) divided by total employment in the economy. Purchasing power parity (PPP) GDP is GDP converted to 2021 constant international dollars using PPP rates. An international dollar has the same purchasing power over GDP that a U.S. dollar has in the United States.	Social Protection & Labor: Economic activity	Social Protection & Labor	6	2.06914	0.00691703	-0.0344401	0.00483129	-0.0663828	-0.00323887	0.0260332
SL.SRV.EMPL.FE.ZS	Employment in services, female (% of female employment) (modeled ILO estimate)	Employment is defined as persons of working age who were engaged in any activity to produce goods or provide services for pay or profit, whether at work during the reference period or not at work due to temporary absence from a job, or to working-time arrangement. The services sector consists of wholesale and retail trade and restaurants and hotels; transport, storage, and communications; financi…	Social Protection & Labor: Economic activity	Social Protection & Labor	6	2.06914	-0.0183163	-0.0163615	0.0441536	-0.0264543	0.00692083	-0.0221796
SL.SRV.EMPL.MA.ZS	Employment in services, male (% of male employment) (modeled ILO estimate)	Employment is defined as persons of working age who were engaged in any activity to produce goods or provide services for pay or profit, whether at work during the reference period or not at work due to temporary absence from a job, or to working-time arrangement. The services sector consists of wholesale and retail trade and restaurants and hotels; transport, storage, and communications; financi…	Social Protection & Labor: Economic activity	Social Protection & Labor	6	2.06914	0.00206868	-0.00397497	0.0581911	0.0300183	-0.0127902	-0.0317143
SL.SRV.EMPL.ZS	Employment in services (% of total employment) (modeled ILO estimate)	Employment is defined as persons of working age who were engaged in any activity to produce goods or provide services for pay or profit, whether at work during the reference period or not at work due to temporary absence from a job, or to working-time arrangement. The services sector consists of wholesale and retail trade and restaurants and hotels; transport, storage, and communications; financi…	Social Protection & Labor: Economic activity	Social Protection & Labor	6	2.06914	-0.00872579	-0.0106738	0.0504433	-0.0031052	-0.00234055	-0.0271936
SL.AGR.EMPL.FE.ZS	Employment in agriculture, female (% of female employment) (modeled ILO estimate)	Employment is defined as persons of working age who were engaged in any activity to produce goods or provide services for pay or profit, whether at work during the reference period or not at work due to temporary absence from a job, or to working-time arrangement. The agriculture sector consists of activities in agriculture, hunting, forestry and fishing, in accordance with division 1 (ISIC 2) or…	Social Protection & Labor: Economic activity	Social Protection & Labor	6	3.35982	0.084668	0.0972189	0.0399766	0.151042	0.0710943	0.0648607
SL.AGR.EMPL.MA.ZS	Employment in agriculture, male (% of male employment) (modeled ILO estimate)	Employment is defined as persons of working age who were engaged in any activity to produce goods or provide services for pay or profit, whether at work during the reference period or not at work due to temporary absence from a job, or to working-time arrangement. The agriculture sector consists of activities in agriculture, hunting, forestry and fishing, in accordance with division 1 (ISIC 2) or…	Social Protection & Labor: Economic activity	Social Protection & Labor	6	3.35982	0.0817517	0.0886172	0.0299682	0.0626367	0.0783059	0.0794673
SL.AGR.EMPL.ZS	Employment in agriculture (% of total employment) (modeled ILO estimate)	Employment is defined as persons of working age who were engaged in any activity to produce goods or provide services for pay or profit, whether at work during the reference period or not at work due to temporary absence from a job, or to working-time arrangement. The agriculture sector consists of activities in agriculture, hunting, forestry and fishing, in accordance with division 1 (ISIC 2) or…	Social Protection & Labor: Economic activity	Social Protection & Labor	6	3.35982	0.0830931	0.0936738	0.0349125	0.108617	0.0747141	0.0720654
SL.EMP.SELF.FE.ZS	Self-employed, female (% of female employment) (modeled ILO estimate)	Self-employed workers are those workers who, working on their own account or with one or a few partners or in cooperative, hold the type of jobs defined as a "self-employment jobs." i.e. jobs where the remuneration is directly dependent upon the profits derived from the goods and services produced. Self-employed workers include four sub-categories of employers, own-account workers, members of pro…	Social Protection & Labor: Economic activity	Social Protection & Labor	6	3.35982	0.0655637	0.0750353	0.0873235	0.125548	0.0815886	0.05985
SL.EMP.SELF.MA.ZS	Self-employed, male (% of male employment) (modeled ILO estimate)	Self-employed workers are those workers who, working on their own account or with one or a few partners or in cooperative, hold the type of jobs defined as a "self-employment jobs." i.e. jobs where the remuneration is directly dependent upon the profits derived from the goods and services produced. Self-employed workers include four sub-categories of employers, own-account workers, members of pro…	Social Protection & Labor: Economic activity	Social Protection & Labor	6	3.35982	0.067272	0.0754267	0.0800753	0.116112	0.0733365	0.0768891
SL.EMP.SELF.ZS	Self-employed, total (% of total employment) (modeled ILO estimate)	Self-employed workers are those workers who, working on their own account or with one or a few partners or in cooperative, hold the type of jobs defined as a "self-employment jobs." i.e. jobs where the remuneration is directly dependent upon the profits derived from the goods and services produced. Self-employed workers include four sub-categories of employers, own-account workers, members of pro…	Social Protection & Labor: Economic activity	Social Protection & Labor	6	3.35982	0.066321	0.0755273	0.0811621	0.119987	0.0794024	0.0688622
SL.EMP.VULN.FE.ZS	Vulnerable employment, female (% of female employment) (modeled ILO estimate)	Vulnerable employment is contributing family workers and own-account workers as a percentage of total employment.	Social Protection & Labor: Economic activity	Social Protection & Labor	6	3.35982	0.065615	0.0741966	0.0867505	0.119962	0.0808258	0.0666091
SL.EMP.VULN.MA.ZS	Vulnerable employment, male (% of male employment) (modeled ILO estimate)	Vulnerable employment is contributing family workers and own-account workers as a percentage of total employment.	Social Protection & Labor: Economic activity	Social Protection & Labor	6	3.35982	0.0671952	0.0726076	0.0801051	0.112374	0.0751777	0.0842285
SL.EMP.VULN.ZS	Vulnerable employment, total (% of total employment) (modeled ILO estimate)	Vulnerable employment is contributing family workers and own-account workers as a percentage of total employment.	Social Protection & Labor: Economic activity	Social Protection & Labor	6	3.35982	0.0662925	0.0734534	0.0809806	0.113344	0.0791208	0.0760785
SL.EMP.WORK.FE.ZS	Wage and salaried workers, female (% of female employment) (modeled ILO estimate)	Wage and salaried workers (employees) are those workers who hold the type of jobs defined as "paid employment jobs," where the incumbents hold explicit (written or oral) or implicit employment contracts that give them a basic remuneration that is not directly dependent upon the revenue of the unit for which they work.	Social Protection & Labor: Economic activity	Social Protection & Labor	6	3.35982	0.0292682	-0.0106765	-0.00194035	0.0194258	0.00857282	-0.00730993
[truncated: 838 more rows]

## Sheet: Lasso
Indicator Code	Indicator Name	Description	Topic	Topic group	No. Group	alpha	Cambodia	China	Lao PDR	Myanmar	Thailand	Vietnam
[truncated: 1,840 more rows]

[truncated: 1 more sheets: ElasticNet]
