# Supplementary material for: Data-driven nexus between malaria incidence and World Bank indicators in the Mekong River during 2000–2022
Source: PLOS Glob Public Health. 2024 Sep 23;4(9):e0003764. doi: 10.1371/journal.pgph.0003764 (PMC11419363; doi:10.1371/journal.pgph.0003764)
Supplement: S7 Table — (XLSX) [file pgph.0003764.s007.xlsx]

## Sheet: Sheet1
Features	Feature number	Training_ratio	Window size	Epochs	Batch size	Neuron number	R2	MSE	MAE	MAPE	MDAPE	Change percentage	Predicted case
['SH.STA.SMSS.UR.ZS']	1	0.6	1	10	10	2	-0.0132398	11.9298	2.84	74.3	63.73	171.27	4.56
['SH.STA.SMSS.UR.ZS']	1	0.6	1	10	20	2	-0.0676248	12.5701	3.01	102.4	68.76	104.46	6.05
['SH.STA.SMSS.UR.ZS']	1	0.6	1	10	30	2	-0.523469	17.9372	3.79	141.72	112.23	62.55	7.61
['SH.STA.SMSS.UR.ZS']	1	0.6	1	20	10	2	-7.11494	95.5444	9.17	333.78	299.14	13.74	14.34
['SH.STA.SMSS.UR.ZS']	1	0.6	1	20	20	2	-13.8181	174.467	12.77	443.46	400.63	31.28	18
['SH.STA.SMSS.UR.ZS']	1	0.6	1	20	30	2	-22.3818	275.295	16.25	549.17	498.93	42.57	21.54
['SH.STA.SMSS.UR.ZS']	1	0.6	1	30	10	2	-42.1264	507.766	22.29	731.99	670.63	55.39	27.73
['SH.STA.SMSS.UR.ZS']	1	0.6	1	30	20	2	-44.5972	536.857	22.94	751.45	689.04	56.41	28.38
['SH.STA.SMSS.UR.ZS']	1	0.6	1	30	30	2	-45.1269	543.094	23.07	755.58	692.93	56.61	28.51
['SH.STA.SMSS.UR.ZS']	1	0.7	1	10	10	2	-0.0410387	15.3255	3.49	124.51	120.18	111.45	5.85
['SH.STA.SMSS.UR.ZS']	1	0.7	1	10	20	2	-0.595274	23.4846	4.6	188.65	199.79	56.78	7.89
['SH.STA.SMSS.UR.ZS']	1	0.7	1	10	30	2	-1.70011	39.7493	5.93	256.69	279.86	24.2	9.96
['SH.STA.SMSS.UR.ZS']	1	0.7	1	20	10	2	-11.033	177.143	12.79	531.42	586.37	31.43	18.04
['SH.STA.SMSS.UR.ZS']	1	0.7	1	20	20	2	-17.2638	268.868	15.99	647.88	713.05	42.38	21.47
['SH.STA.SMSS.UR.ZS']	1	0.7	1	20	30	2	-22.9594	352.716	18.43	736.76	809.75	48.82	24.17
['SH.STA.SMSS.UR.ZS']	1	0.7	1	30	10	2	-26.9805	411.911	19.99	792.59	870.7	52.77	26.19
['SH.STA.SMSS.UR.ZS']	1	0.7	1	30	20	2	-25.681	392.781	19.51	774.67	851.34	52.2	25.88
['SH.STA.SMSS.UR.ZS']	1	0.7	1	30	30	2	-24.1355	370.028	18.92	752.8	827.78	51.45	25.48
['SH.STA.SMSS.UR.ZS']	1	0.8	1	10	10	2	-0.025957	19.5461	3.81	118.52	126.41	152.45	4.9
['SH.STA.SMSS.UR.ZS']	1	0.8	1	10	20	2	-0.112347	21.1919	4.14	163.01	167.99	86.3	6.64
['SH.STA.SMSS.UR.ZS']	1	0.8	1	10	30	2	-0.506381	28.6989	4.99	215.79	212.69	47.79	8.37
['SH.STA.SMSS.UR.ZS']	1	0.8	1	20	10	2	-4.88351	112.09	9.63	429.85	451.45	17.37	14.97
['SH.STA.SMSS.UR.ZS']	1	0.8	1	20	20	2	-8.28522	176.898	12.55	531.92	557.56	30.89	17.9
['SH.STA.SMSS.UR.ZS']	1	0.8	1	20	30	2	-11.8325	244.479	15.01	617.59	646.62	39.24	20.36
['SH.STA.SMSS.UR.ZS']	1	0.8	1	30	10	2	-18.0687	363.289	18.55	741.25	775.11	48.35	23.95
['SH.STA.SMSS.UR.ZS']	1	0.8	1	30	20	2	-18.9179	379.467	18.98	756.27	790.67	49.32	24.41
['SH.STA.SMSS.UR.ZS']	1	0.8	1	30	30	2	-19.0681	382.329	19.06	758.86	793.3	49.53	24.51
['SH.STA.SMSS.UR.ZS']	1	0.6	2	10	10	4	0.00689611	11.6927	2.91	90.3	57.21	132.96	5.31
['SH.STA.SMSS.UR.ZS']	1	0.6	2	10	20	4	-0.431301	16.852	3.61	134.86	107.58	70.39	7.26
['SH.STA.SMSS.UR.ZS']	1	0.6	2	10	30	4	-1.60874	30.715	5.17	192.25	166.28	33.44	9.27
['SH.STA.SMSS.UR.ZS']	1	0.6	2	20	10	4	-15.8189	198.024	13.64	456.4	429.33	31.12	17.96
['SH.STA.SMSS.UR.ZS']	1	0.6	2	20	20	4	-24.5305	300.594	16.93	551.08	524.7	40.95	20.95
['SH.STA.SMSS.UR.ZS']	1	0.6	2	20	30	4	-26.2074	320.337	17.49	567.22	541.12	42.33	21.45
['SH.STA.SMSS.UR.ZS']	1	0.6	2	30	10	4	-25.7171	314.564	17.32	562.85	536.73	41.9	21.29
['SH.STA.SMSS.UR.ZS']	1	0.6	2	30	20	4	-24.8021	303.791	17.02	554.11	528.01	41.1	21
['SH.STA.SMSS.UR.ZS']	1	0.6	2	30	30	4	-25.129	307.641	17.13	557.31	531.42	41.32	21.08
['SH.STA.SMSS.UR.ZS']	1	0.7	2	10	10	4	-0.0355432	15.2446	3.12	86.16	72.15	208.48	4.01
['SH.STA.SMSS.UR.ZS']	1	0.7	2	10	20	4	-0.0905363	16.0542	3.57	123.86	121.39	132.96	5.31
['SH.STA.SMSS.UR.ZS']	1	0.7	2	10	30	4	-0.413622	20.8104	4.23	167.54	179.18	84.08	6.72
['SH.STA.SMSS.UR.ZS']	1	0.7	2	20	10	4	-5.91794	101.841	9.25	406.81	463.82	8.91	13.58
['SH.STA.SMSS.UR.ZS']	1	0.7	2	20	20	4	-11.8219	188.756	13.1	549.13	625.24	28.83	17.38
['SH.STA.SMSS.UR.ZS']	1	0.7	2	20	30	4	-17.961	279.132	16.16	662.48	755.64	39.27	20.37
['SH.STA.SMSS.UR.ZS']	1	0.7	2	30	10	4	-17.1621	267.371	15.76	649.14	746.41	38.09	19.98
['SH.STA.SMSS.UR.ZS']	1	0.7	2	30	20	4	-15.1119	237.19	14.77	612.95	708.6	34.89	19
['SH.STA.SMSS.UR.ZS']	1	0.7	2	30	30	4	-13.0274	206.503	13.68	573.42	667.87	30.97	17.92
['SH.STA.SMSS.UR.ZS']	1	0.8	2	10	10	4	-0.585235	30.2012	5.06	212.24	204.95	87.42	6.6
['SH.STA.SMSS.UR.ZS']	1	0.8	2	10	20	4	-1.7623	52.6261	6.52	300.96	298.76	34.02	9.23
['SH.STA.SMSS.UR.ZS']	1	0.8	2	10	30	4	-3.68705	89.2956	7.97	387.3	397.83	5.46	11.73
['SH.STA.SMSS.UR.ZS']	1	0.8	2	20	10	4	-9.92354	208.111	13.39	583.38	597.5	25.35	16.57
['SH.STA.SMSS.UR.ZS']	1	0.8	2	20	20	4	-8.95833	189.722	12.66	559.09	571.42	21.86	15.83
['SH.STA.SMSS.UR.ZS']	1	0.8	2	20	30	4	-7.47492	161.46	11.48	518.47	528.43	15.51	14.64
['SH.STA.SMSS.UR.ZS']	1	0.8	2	30	10	4	-3.76024	90.69	8.15	393.81	391.51	15.39	10.72
['SH.STA.SMSS.UR.ZS']	1	0.8	2	30	20	4	-2.11412	59.3289	6.95	318.67	300.57	51.41	8.17
['SH.STA.SMSS.UR.ZS']	1	0.8	2	30	30	4	-0.999661	38.0967	5.5	228.92	213.41	136.52	5.23
['SH.STA.SMSS.UR.ZS']	1	0.6	3	10	10	6	0.0656386	11.0011	2.79	91.09	59.07	113.64	5.79
['SH.STA.SMSS.UR.ZS']	1	0.6	3	10	20	6	-0.698989	20.0037	4.16	150.47	124.75	53.66	8.05
['SH.STA.SMSS.UR.ZS']	1	0.6	3	10	30	6	-2.68177	43.3487	6.26	223.62	198.21	17.03	10.57
['SH.STA.SMSS.UR.ZS']	1	0.6	3	20	10	6	-23.2436	285.442	16.46	529.89	499.34	39.24	20.36
['SH.STA.SMSS.UR.ZS']	1	0.6	3	20	20	6	-28.4491	346.73	18.18	579.62	548.78	43.36	21.84
['SH.STA.SMSS.UR.ZS']	1	0.6	3	20	30	6	-27.8245	339.376	17.99	574.9	544.08	42.86	21.65
['SH.STA.SMSS.UR.ZS']	1	0.6	3	30	10	6	-26.3697	322.248	17.53	564.31	534.09	41.35	21.09
['SH.STA.SMSS.UR.ZS']	1	0.6	3	30	20	6	-28.6014	348.524	18.25	585.94	555.84	42.89	21.66
['SH.STA.SMSS.UR.ZS']	1	0.6	3	30	30	6	-28.2176	344.005	18.13	583.54	553.64	42.47	21.5
['SH.STA.SMSS.UR.ZS']	1	0.7	3	10	10	6	-0.258234	18.5229	3.89	142.66	151.19	126.97	5.45
['SH.STA.SMSS.UR.ZS']	1	0.7	3	10	20	6	-0.998911	29.4267	5.14	211.58	238.89	66.94	7.41
['SH.STA.SMSS.UR.ZS']	1	0.7	3	10	30	6	-2.45334	50.8379	6.68	288.74	333.67	30.21	9.5
['SH.STA.SMSS.UR.ZS']	1	0.7	3	20	10	6	-13.9391	219.923	14.06	591.57	697.42	27.28	17.01
['SH.STA.SMSS.UR.ZS']	1	0.7	3	20	20	6	-14.721	231.435	14.44	606.3	717.81	28.33	17.26
['SH.STA.SMSS.UR.ZS']	1	0.7	3	20	30	6	-12.7086	201.809	13.38	567.29	674.64	23.74	16.22
['SH.STA.SMSS.UR.ZS']	1	0.7	3	30	10	6	-10.0815	163.135	11.79	510.58	619.54	14.34	14.44
['SH.STA.SMSS.UR.ZS']	1	0.7	3	30	20	6	-7.84847	130.261	10.3	455.99	560.58	4.4	12.94
['SH.STA.SMSS.UR.ZS']	1	0.7	3	30	30	6	-6.26697	106.98	9.3	413.43	514.46	6.18	11.65
['SH.STA.SMSS.UR.ZS']	1	0.8	3	10	10	6	-0.0376546	19.7689	3.86	125.63	132.55	142.07	5.11
['SH.STA.SMSS.UR.ZS']	1	0.8	3	10	20	6	-0.196689	22.7988	4.34	174.91	176.61	80.06	6.87
['SH.STA.SMSS.UR.ZS']	1	0.8	3	10	30	6	-0.689557	32.1887	5.25	231	226.9	43.5	8.62
['SH.STA.SMSS.UR.ZS']	1	0.8	3	20	10	6	-5.5949	125.643	10.16	456.43	472.65	18.35	15.15
['SH.STA.SMSS.UR.ZS']	1	0.8	3	20	20	6	-7.41449	160.309	11.7	512.72	529.13	25.53	16.61
['SH.STA.SMSS.UR.ZS']	1	0.8	3	20	30	6	-6.61292	145.038	11.01	489.61	504.21	22.15	15.89
['SH.STA.SMSS.UR.ZS']	1	0.8	3	30	10	6	-2.63622	69.2756	7.16	344.19	347.67	6.91	11.57
['SH.STA.SMSS.UR.ZS']	1	0.8	3	30	20	6	-1.18982	41.7195	5.89	265.85	254.91	36.99	9.03
['SH.STA.SMSS.UR.ZS']	1	0.8	3	30	30	6	-0.389411	26.4704	4.52	181.39	177.95	96.66	6.29
['SH.STA.SMSS.UR.ZS']	1	0.6	4	10	10	8	-0.0731557	12.6352	3.05	98.39	78.83	130.78	5.36
['SH.STA.SMSS.UR.ZS']	1	0.6	4	10	20	8	-2.44815	40.5981	6.04	214.94	216.15	38.68	8.92
['SH.STA.SMSS.UR.ZS']	1	0.6	4	10	30	8	-8.72544	114.506	9.97	349.3	364.23	2.44	12.68
['SH.STA.SMSS.UR.ZS']	1	0.6	4	20	10	8	-30.8935	375.511	18.78	611.29	645.42	36.4	19.45
['SH.STA.SMSS.UR.ZS']	1	0.6	4	20	20	8	-33.0064	400.388	19.41	631.06	664.35	37.96	19.94
['SH.STA.SMSS.UR.ZS']	1	0.6	4	20	30	8	-29.3213	357	18.31	599.04	626.97	35.27	19.11
['SH.STA.SMSS.UR.ZS']	1	0.6	4	30	10	8	-30.7584	373.92	18.75	613.37	639.75	36.2	19.39
['SH.STA.SMSS.UR.ZS']	1	0.6	4	30	20	8	-30.5104	371.001	18.68	612.49	635.48	35.87	19.29
['SH.STA.SMSS.UR.ZS']	1	0.6	4	30	30	8	-30.5556	371.532	18.7	614.37	633.89	35.74	19.25
['SH.STA.SMSS.UR.ZS']	1	0.7	4	10	10	8	-0.117462	16.4506	3.63	131.95	130.18	120.11	5.62
['SH.STA.SMSS.UR.ZS']	1	0.7	4	10	20	8	-0.799117	26.4855	4.9	201.67	219.25	59.61	7.75
['SH.STA.SMSS.UR.ZS']	1	0.7	4	10	30	8	-2.28877	48.4152	6.5	282.74	319.42	22.23	10.12
['SH.STA.SMSS.UR.ZS']	1	0.7	4	20	10	8	-14.4423	227.331	14.45	599.43	698.14	33.21	18.52
['SH.STA.SMSS.UR.ZS']	1	0.7	4	20	20	8	-12.8433	203.792	13.61	568.87	663.47	29.84	17.63
['SH.STA.SMSS.UR.ZS']	1	0.7	4	20	30	8	-12.4757	198.38	13.39	561.61	657.03	28.54	17.31
['SH.STA.SMSS.UR.ZS']	1	0.7	4	30	10	8	-11.5361	184.548	12.8	542.46	642.63	24.02	16.28
['SH.STA.SMSS.UR.ZS']	1	0.7	4	30	20	8	-9.88779	160.283	11.8	506.5	604.33	17.86	15.06
['SH.STA.SMSS.UR.ZS']	1	0.7	4	30	30	8	-9.10895	148.817	11.24	488.13	588.82	12.52	14.14
['SH.STA.SMSS.UR.ZS']	1	0.8	4	10	10	8	-0.859253	35.4217	5.47	244.46	240.84	36.84	9.04
['SH.STA.SMSS.UR.ZS']	1	0.8	4	10	20	8	-3.23235	80.6328	7.67	368.08	380.91	2.83	12.73
['SH.STA.SMSS.UR.ZS']	1	0.8	4	10	30	8	-6.36767	140.366	10.84	481.48	496.52	21.46	15.75
['SH.STA.SMSS.UR.ZS']	1	0.8	4	20	10	8	-5.03181	114.915	9.53	438.66	449.75	13.25	14.26
['SH.STA.SMSS.UR.ZS']	1	0.8	4	20	20	8	-4.06416	96.4803	8.47	403.22	411.36	5.28	13.06
['SH.STA.SMSS.UR.ZS']	1	0.8	4	20	30	8	-2.98049	75.8346	7.44	359.82	361.34	7.57	11.5
['SH.STA.SMSS.UR.ZS']	1	0.8	4	30	10	8	-0.58099	30.1203	4.81	182.58	173.27	162.63	4.71
['SH.STA.SMSS.UR.ZS']	1	0.8	4	30	20	8	-1.05234	39.1004	4.98	103.7	86.8	2070.18	0.57
['SH.STA.SMSS.UR.ZS']	1	0.8	4	30	30	8	-2.71431	70.7634	6.11	87.95	110.68	485.36	-3.21
['SH.STA.SMSS.UR.ZS']	1	0.6	5	10	10	10	-0.223649	14.4071	3.08	77.59	58.75	146.91	5.01
['SH.STA.SMSS.UR.ZS']	1	0.6	5	10	20	10	-1.3319	27.4556	4.72	181.05	156.69	38.52	8.93
['SH.STA.SMSS.UR.ZS']	1	0.6	5	10	30	10	-7.25395	97.1811	9.2	328.47	328.17	5.36	13.07
['SH.STA.SMSS.UR.ZS']	1	0.6	5	20	10	10	-36.5125	441.668	20.45	657.82	701.42	42.55	21.53
['SH.STA.SMSS.UR.ZS']	1	0.6	5	20	20	10	-37.8109	456.955	20.84	670.81	709.27	43.67	21.96
['SH.STA.SMSS.UR.ZS']	1	0.6	5	20	30	10	-34.5985	419.133	19.96	646.87	675.72	42.2	21.4
['SH.STA.SMSS.UR.ZS']	1	0.6	5	30	10	10	-36.4393	440.807	20.51	665.14	688.12	43.41	21.86
['SH.STA.SMSS.UR.ZS']	1	0.6	5	30	20	10	-36.7326	444.26	20.61	670.86	685.32	43.77	22
['SH.STA.SMSS.UR.ZS']	1	0.6	5	30	30	10	-36.9925	447.32	20.7	676.52	681.53	44.15	22.15
['SH.STA.SMSS.UR.ZS']	1	0.7	5	10	10	10	-0.014714	14.938	3.31	106.12	92.64	160.97	4.74
['SH.STA.SMSS.UR.ZS']	1	0.7	5	10	20	10	-0.552847	22.86	4.46	178.21	194.83	85.74	6.66
['SH.STA.SMSS.UR.ZS']	1	0.7	5	10	30	10	-2.26678	48.0915	6.52	279.8	326.77	36.38	9.07
['SH.STA.SMSS.UR.ZS']	1	0.7	5	20	10	10	-13.9922	220.705	13.88	590.32	726.85	20.76	15.61
['SH.STA.SMSS.UR.ZS']	1	0.7	5	20	20	10	-10.2988	166.334	11.85	514.02	633.2	11.14	13.92
['SH.STA.SMSS.UR.ZS']	1	0.7	5	20	30	10	-9.98653	161.737	11.63	506.63	627.62	8.78	13.56
['SH.STA.SMSS.UR.ZS']	1	0.7	5	30	10	10	-6.56841	111.417	9.49	421.33	527.17	11.04	11.14
['SH.STA.SMSS.UR.ZS']	1	0.7	5	30	20	10	-7.11413	119.451	9.82	435.29	552.28	13.8	10.87
['SH.STA.SMSS.UR.ZS']	1	0.7	5	30	30	10	-5.56989	96.7178	8.98	392.72	498.85	30.76	9.46
['SH.STA.SMSS.UR.ZS']	1	0.8	5	10	10	10	-0.28919	24.5611	4.48	182.38	180.89	81.91	6.8
['SH.STA.SMSS.UR.ZS']	1	0.8	5	10	20	10	-1.54201	48.4293	6.24	288.95	285.98	25.58	9.85
['SH.STA.SMSS.UR.ZS']	1	0.8	5	10	30	10	-4.01413	95.5271	8.39	401.36	409.01	4.11	12.9
['SH.STA.SMSS.UR.ZS']	1	0.8	5	20	10	10	-2.43199	65.3848	7.05	335.7	333	15.93	10.67
['SH.STA.SMSS.UR.ZS']	1	0.8	5	20	20	10	-1.99648	57.0877	6.72	314.13	304.78	27.39	9.71
['SH.STA.SMSS.UR.ZS']	1	0.8	5	20	30	10	-1.15113	40.9823	5.85	259.67	239.37	58.59	7.8
['SH.STA.SMSS.UR.ZS']	1	0.8	5	30	10	10	-0.764802	33.6223	4.83	116.11	102.07	668.32	1.61
['SH.STA.SMSS.UR.ZS']	1	0.8	5	30	20	10	-1.84366	54.1762	5.24	72	71.55	959.03	-1.44
['SH.STA.SMSS.UR.ZS']	1	0.8	5	30	30	10	-3.04666	77.0952	6.81	117.49	127.45	449.44	-3.54
['SH.STA.SMSS.UR.ZS']	1	0.6	6	10	10	12	-0.0109172	11.9024	2.87	83.51	62.64	173.07	4.53
['SH.STA.SMSS.UR.ZS']	1	0.6	6	10	20	12	-2.4037	40.0748	6.03	209.52	216.43	58.79	7.79
['SH.STA.SMSS.UR.ZS']	1	0.6	6	10	30	12	-10.7586	138.445	10.93	371.4	412.22	8.41	11.41
['SH.STA.SMSS.UR.ZS']	1	0.6	6	20	10	12	-30.4095	369.812	18.19	588.21	666.94	22.3	15.92
['SH.STA.SMSS.UR.ZS']	1	0.6	6	20	20	12	-21.9535	270.253	15.49	510.14	568.97	14.69	14.5
['SH.STA.SMSS.UR.ZS']	1	0.6	6	20	30	12	-24.2802	297.646	16.31	534.99	595	17.75	15.04
['SH.STA.SMSS.UR.ZS']	1	0.6	6	30	10	12	-23.7746	291.693	16.18	532.38	585.85	17.86	15.06
['SH.STA.SMSS.UR.ZS']	1	0.6	6	30	20	12	-23.9788	294.098	16.29	537.32	584.11	18.89	15.25
['SH.STA.SMSS.UR.ZS']	1	0.6	6	30	30	12	-24.0112	294.479	16.35	541.31	578.88	19.99	15.46
['SH.STA.SMSS.UR.ZS']	1	0.7	6	10	10	12	-9.86899	160.006	11.21	499.5	653.92	8.8	11.37
['SH.STA.SMSS.UR.ZS']	1	0.7	6	10	20	12	-13.0362	206.632	12.94	567.4	742.51	1.9	12.61
['SH.STA.SMSS.UR.ZS']	1	0.7	6	10	30	12	-9.18709	149.968	10.9	484.71	631.38	12.66	10.98
['SH.STA.SMSS.UR.ZS']	1	0.7	6	20	10	12	-6.74036	113.949	9.7	425.07	547.01	35.19	9.15
['SH.STA.SMSS.UR.ZS']	1	0.7	6	20	20	12	-6.93562	116.823	9.84	431.08	550.8	39.15	8.89
['SH.STA.SMSS.UR.ZS']	1	0.7	6	20	30	12	-6.06049	103.94	9.37	408.5	509.75	54.05	8.03
['SH.STA.SMSS.UR.ZS']	1	0.7	6	30	10	12	-2.25939	47.9826	6.52	272.87	282.25	171.27	4.56
['SH.STA.SMSS.UR.ZS']	1	0.7	6	30	20	12	-3.37119	64.3499	7.56	324.63	329.87	136.97	5.22
['SH.STA.SMSS.UR.ZS']	1	0.7	6	30	30	12	-3.6183	67.9876	7.71	335.91	308.79	132.52	5.32
['SH.STA.SMSS.UR.ZS']	1	0.8	6	10	10	12	-0.620431	30.8717	5.11	219.6	207.72	60.65	7.7
['SH.STA.SMSS.UR.ZS']	1	0.8	6	10	20	12	-2.34014	63.6349	6.97	331.39	325.84	16.26	10.64
['SH.STA.SMSS.UR.ZS']	1	0.8	6	10	30	12	-3.59574	87.556	7.88	385.59	384.4	3.51	11.95
['SH.STA.SMSS.UR.ZS']	1	0.8	6	20	10	12	-1.64624	50.4151	6.4	293.92	278.94	38.68	8.92
['SH.STA.SMSS.UR.ZS']	1	0.8	6	20	20	12	-1.56005	48.773	6.33	287.38	267.82	50.12	8.24
['SH.STA.SMSS.UR.ZS']	1	0.8	6	20	30	12	-1.09757	39.9621	5.76	250.02	229.11	86.86	6.62
['SH.STA.SMSS.UR.ZS']	1	0.8	6	30	10	12	-0.838529	35.0269	5.26	170.82	157.11	557.98	1.88
['SH.STA.SMSS.UR.ZS']	1	0.8	6	30	20	12	-0.938186	36.9255	5.26	145.14	130.93	1863.49	0.63
['SH.STA.SMSS.UR.ZS']	1	0.8	6	30	30	12	-1.02302	38.5417	5.32	141.32	126.22	7176.47	0.17
['SH.STA.SMSS.UR.ZS']	1	0.6	7	10	10	14	-4.34252	62.9023	7.47	246.73	289.79	87.71	6.59
['SH.STA.SMSS.UR.ZS']	1	0.6	7	10	20	14	-21.6393	266.553	14.91	495.01	587.35	7.75	11.48
['SH.STA.SMSS.UR.ZS']	1	0.6	7	10	30	14	-40.787	491.996	20.63	668.78	786.51	15.96	14.72
['SH.STA.SMSS.UR.ZS']	1	0.6	7	20	10	14	-26.2892	321.3	16.52	545.59	638.44	2.75	12.72
['SH.STA.SMSS.UR.ZS']	1	0.6	7	20	20	14	-30.2169	367.544	17.75	582.46	680.97	7.41	13.36
['SH.STA.SMSS.UR.ZS']	1	0.6	7	20	30	14	-28.4809	347.105	17.21	566	662.8	4.77	12.99
['SH.STA.SMSS.UR.ZS']	1	0.6	7	30	10	14	-28.2464	344.344	17.11	562.76	660.98	3.28	12.79
['SH.STA.SMSS.UR.ZS']	1	0.6	7	30	20	14	-27.4429	334.883	16.83	553.89	653	0.72	12.46
['SH.STA.SMSS.UR.ZS']	1	0.6	7	30	30	14	-26.4546	323.248	16.48	542.92	642.82	2.49	12.07
['SH.STA.SMSS.UR.ZS']	1	0.7	7	10	10	14	-1.79527	41.1501	6.03	251.44	311.06	62.55	7.61
['SH.STA.SMSS.UR.ZS']	1	0.7	7	10	20	14	-12.429	197.694	12.76	556.6	718.08	9.04	13.6
['SH.STA.SMSS.UR.ZS']	1	0.7	7	10	30	14	-14.8998	234.067	14.05	605.8	776.19	14.81	14.52
['SH.STA.SMSS.UR.ZS']	1	0.7	7	20	10	14	-8.39681	138.334	10.48	468.14	588.4	4.48	11.84
['SH.STA.SMSS.UR.ZS']	1	0.7	7	20	20	14	-9.42621	153.488	11.21	495.24	606.07	1.48	12.19
['SH.STA.SMSS.UR.ZS']	1	0.7	7	20	30	14	-7.73123	128.536	10.25	456.01	527.72	9.18	11.33
['SH.STA.SMSS.UR.ZS']	1	0.7	7	30	10	14	-4.70919	84.0471	8.18	366.7	334.23	24.7	9.92
['SH.STA.SMSS.UR.ZS']	1	0.7	7	30	20	14	-3.9483	72.8458	7.38	329.99	241.29	24.7	9.92
['SH.STA.SMSS.UR.ZS']	1	0.7	7	30	30	14	-4.29573	77.9604	7.73	340.3	244.83	15.93	10.67
['SH.STA.SMSS.UR.ZS']	1	0.8	7	10	10	14	-2.55146	67.6608	7.24	342.05	324.44	28.59	9.62
['SH.STA.SMSS.UR.ZS']	1	0.8	7	10	20	14	-3.04438	77.0518	7.63	364.8	350.13	23.33	10.03
['SH.STA.SMSS.UR.ZS']	1	0.8	7	10	30	14	-2.15079	60.0275	6.93	321.67	306.75	40.25	8.82
['SH.STA.SMSS.UR.ZS']	1	0.8	7	20	10	14	-0.948344	37.119	5.63	236.25	238.38	118.55	5.66
['SH.STA.SMSS.UR.ZS']	1	0.8	7	20	20	14	-0.428447	27.2141	4.34	153.28	140.28	304.25	3.06
['SH.STA.SMSS.UR.ZS']	1	0.8	7	20	30	14	-0.434658	27.3325	3.88	96	48.67	897.58	1.24
['SH.STA.SMSS.UR.ZS']	1	0.8	7	30	10	14	-0.361848	25.9453	3.97	118.39	78.52	494.71	2.08
['SH.STA.SMSS.UR.ZS']	1	0.8	7	30	20	14	-0.352657	25.7702	3.87	117.89	71.51	467.43	2.18
['SH.STA.SMSS.UR.ZS']	1	0.8	7	30	30	14	-0.344843	25.6214	3.98	128.75	79.77	377.61	2.59
['SH.STA.SMSS.UR.ZS']	1	0.6	8	10	10	16	-5.72641	79.196	8.41	281.31	321.33	45.36	8.51
['SH.STA.SMSS.UR.ZS']	1	0.6	8	10	20	16	-36.1446	437.337	19.65	637.18	730.9	21.61	15.78
['SH.STA.SMSS.UR.ZS']	1	0.6	8	10	30	16	-36.8743	445.928	19.91	645.37	734.56	23.5	16.17
['SH.STA.SMSS.UR.ZS']	1	0.6	8	20	10	16	-25.1576	307.977	16.45	541.9	611.38	13.68	14.33
['SH.STA.SMSS.UR.ZS']	1	0.6	8	20	20	16	-28.0614	342.166	17.41	571.12	640.96	17.15	14.93
['SH.STA.SMSS.UR.ZS']	1	0.6	8	20	30	16	-27.0522	330.284	17.11	562.42	627.69	16.08	14.74
['SH.STA.SMSS.UR.ZS']	1	0.6	8	30	10	16	-25.4376	311.273	16.63	548.01	605.51	14.22	14.42
['SH.STA.SMSS.UR.ZS']	1	0.6	8	30	20	16	-23.2429	285.433	15.94	527.17	574.5	11.58	13.99
['SH.STA.SMSS.UR.ZS']	1	0.6	8	30	30	16	-20.1186	248.648	14.9	495.26	527.89	7.69	13.4
['SH.STA.SMSS.UR.ZS']	1	0.7	8	10	10	16	-1.26392	33.328	5.25	209.44	272.6	105.14	6.03
['SH.STA.SMSS.UR.ZS']	1	0.7	8	10	20	16	-8.76965	143.822	10.67	472.77	633.02	14.54	10.8
['SH.STA.SMSS.UR.ZS']	1	0.7	8	10	30	16	-10.6338	171.265	11.54	515.19	687.95	6.36	11.63
['SH.STA.SMSS.UR.ZS']	1	0.7	8	20	10	16	-6.32527	107.838	9.39	411.09	542.48	27	9.74
['SH.STA.SMSS.UR.ZS']	1	0.7	8	20	20	16	-5.9098	101.722	9.16	398.34	528.77	35.64	9.12
['SH.STA.SMSS.UR.ZS']	1	0.7	8	20	30	16	-4.13808	75.6396	8.02	340.6	453.7	64.93	7.5
['SH.STA.SMSS.UR.ZS']	1	0.7	8	30	10	16	-0.254965	18.4748	3.59	108.67	118.55	421.94	2.37
['SH.STA.SMSS.UR.ZS']	1	0.7	8	30	20	16	-0.203449	17.7164	2.41	38.31	41.89	1202.11	0.95
['SH.STA.SMSS.UR.ZS']	1	0.7	8	30	30	16	-0.290486	18.9977	2.53	36.49	39.22	2190.74	0.54
['SH.STA.SMSS.UR.ZS']	1	0.8	8	10	10	16	-1.70728	51.5779	6.45	296.04	275.34	47.44	8.39
['SH.STA.SMSS.UR.ZS']	1	0.8	8	10	20	16	-4.9925	114.167	8.94	442.57	430.48	8.13	11.44
['SH.STA.SMSS.UR.ZS']	1	0.8	8	10	30	16	-4.18026	98.6921	8.44	412.85	398.79	14.75	10.78
['SH.STA.SMSS.UR.ZS']	1	0.8	8	20	10	16	-2.64279	69.4008	7.36	346.32	322.12	40.57	8.8
['SH.STA.SMSS.UR.ZS']	1	0.8	8	20	20	16	-1.40659	45.8493	6.11	271.46	244.78	78.24	6.94
['SH.STA.SMSS.UR.ZS']	1	0.8	8	20	30	16	-1.1784	41.5019	5.77	249.6	226.67	103.79	6.07
['SH.STA.SMSS.UR.ZS']	1	0.8	8	30	10	16	-0.687672	32.1528	4.88	133.88	118.02	515.42	2.01
['SH.STA.SMSS.UR.ZS']	1	0.8	8	30	20	16	-1.24451	42.7614	4.57	62.64	74.26	3443.24	-0.37
['SH.STA.SMSS.UR.ZS']	1	0.8	8	30	30	16	-2.41544	65.0694	6.53	128.84	119.6	600.81	-2.47
['SH.STA.SMSS.UR.ZS']	1	0.6	9	10	10	18	-7.1608	96.0844	9.2	297.88	365.03	88.85	6.55
['SH.STA.SMSS.UR.ZS']	1	0.6	9	10	20	18	-37.2811	450.717	19.41	640.22	763.49	2.32	12.09
['SH.STA.SMSS.UR.ZS']	1	0.6	9	10	30	18	-36.8877	446.086	19.38	639.6	756.15	0.48	12.43
['SH.STA.SMSS.UR.ZS']	1	0.6	9	20	10	18	-27.2196	332.255	16.72	554.81	654.85	8.6	11.39
['SH.STA.SMSS.UR.ZS']	1	0.6	9	20	20	18	-29.2897	356.628	17.29	574.71	676.02	4.83	11.8
['SH.STA.SMSS.UR.ZS']	1	0.6	9	20	30	18	-29.1949	355.512	17.26	574.1	674.19	4.56	11.83
['SH.STA.SMSS.UR.ZS']	1	0.6	9	30	10	18	-28.3936	346.077	17.04	566.86	664.54	5.28	11.75
['SH.STA.SMSS.UR.ZS']	1	0.6	9	30	20	18	-27.5421	336.052	16.8	558.76	654.29	6.27	11.64
['SH.STA.SMSS.UR.ZS']	1	0.6	9	30	30	18	-26.2741	321.122	16.43	546.12	639.05	7.94	11.46
['SH.STA.SMSS.UR.ZS']	1	0.7	9	10	10	18	-1.81883	41.4971	6.1	256.85	300.19	56.78	7.89
['SH.STA.SMSS.UR.ZS']	1	0.7	9	10	20	18	-14.1866	223.567	13.77	595.73	738.24	12.39	14.12
['SH.STA.SMSS.UR.ZS']	1	0.7	9	10	30	18	-14.8321	233.07	14.15	608.44	748.86	15.27	14.6
['SH.STA.SMSS.UR.ZS']	1	0.7	9	20	10	18	-8.71177	142.971	10.88	478.98	578.62	1.83	12.6
['SH.STA.SMSS.UR.ZS']	1	0.7	9	20	20	18	-8.25756	136.284	10.71	468.67	555.67	2.98	12.75
['SH.STA.SMSS.UR.ZS']	1	0.7	9	20	30	18	-4.7385	84.4786	8.44	371.54	413.38	3.69	11.93
['SH.STA.SMSS.UR.ZS']	1	0.7	9	30	10	18	0.719827	4.12453	1.77	74.52	60.23	35.64	9.12
['SH.STA.SMSS.UR.ZS']	1	0.7	9	30	20	18	0.655101	5.07739	1.79	79.74	30.91	32.58	9.33
['SH.STA.SMSS.UR.ZS']	1	0.7	9	30	30	18	0.728517	3.9966	1.73	73.14	55.71	36.99	9.03
['SH.STA.SMSS.UR.ZS']	1	0.8	9	10	10	18	-0.337035	25.4726	4.61	189.57	187.4	80.32	6.86
['SH.STA.SMSS.UR.ZS']	1	0.8	9	10	20	18	-5.27795	119.605	9.43	448.98	454.23	1.51	12.56
['SH.STA.SMSS.UR.ZS']	1	0.8	9	10	30	18	-4.83375	111.142	9.02	432.98	438.17	0.9	12.26
['SH.STA.SMSS.UR.ZS']	1	0.8	9	20	10	18	-2.44878	65.7047	7.08	336.56	334.95	23.45	10.02
['SH.STA.SMSS.UR.ZS']	1	0.8	9	20	20	18	-0.994209	37.9928	5.62	253.62	245.23	54.62	8
['SH.STA.SMSS.UR.ZS']	1	0.8	9	20	30	18	0.236753	14.5411	3.12	71.13	68.97	204.68	4.06
['SH.STA.SMSS.UR.ZS']	1	0.8	9	30	10	18	0.0702822	17.7126	2.99	42.89	50.26	295.21	3.13
['SH.STA.SMSS.UR.ZS']	1	0.8	9	30	20	18	0.00517153	18.953	3.08	42.65	41.54	335.56	2.84
['SH.STA.SMSS.UR.ZS']	1	0.8	9	30	30	18	0.0615332	17.8793	2.98	41.45	47.19	317.91	2.96
['SP.DYN.IMRT.IN']	1	0.6	1	10	10	2	-0.0497899	12.3601	3	97.2	61.76	126.14	5.47
['SP.DYN.IMRT.IN']	1	0.6	1	10	20	2	-0.62459	19.1278	3.92	146.81	118.39	66.04	7.45
['SP.DYN.IMRT.IN']	1	0.6	1	10	30	2	-1.92801	34.4741	5.37	204.46	176.46	30.49	9.48
['SP.DYN.IMRT.IN']	1	0.6	1	20	10	2	-14.1001	177.787	12.88	447.69	406.03	28.99	17.42
['SP.DYN.IMRT.IN']	1	0.6	1	20	20	2	-23.7449	291.344	16.71	564.7	514.89	41.51	21.15
['SP.DYN.IMRT.IN']	1	0.6	1	20	30	2	-33.5968	407.339	19.88	661.2	605.14	48.91	24.21
['SP.DYN.IMRT.IN']	1	0.6	1	30	10	2	-45.9729	553.054	23.26	763.86	701.87	54.89	27.42
['SP.DYN.IMRT.IN']	1	0.6	1	30	20	2	-46.7705	562.445	23.46	769.97	707.73	55.18	27.6
['SP.DYN.IMRT.IN']	1	0.6	1	30	30	2	-47.1157	566.51	23.54	772.6	710.31	55.28	27.66
['SP.DYN.IMRT.IN']	1	0.7	1	10	10	2	-0.010864	14.8813	3.32	105.77	94.94	153.48	4.88
['SP.DYN.IMRT.IN']	1	0.7	1	10	20	2	-0.264945	18.6217	3.93	153.35	159.95	89.43	6.53
['SP.DYN.IMRT.IN']	1	0.7	1	10	30	2	-0.899193	27.9587	5.04	209.92	226.71	50.3	8.23
['SP.DYN.IMRT.IN']	1	0.7	1	20	10	2	-7.49945	125.123	10.51	450.08	501.7	19.04	15.28
['SP.DYN.IMRT.IN']	1	0.7	1	20	20	2	-12.8759	204.272	13.78	569.33	632.27	33.78	18.68
['SP.DYN.IMRT.IN']	1	0.7	1	20	30	2	-18.8191	291.763	16.66	674.5	747.59	43.02	21.71
['SP.DYN.IMRT.IN']	1	0.7	1	30	10	2	-27.2238	415.492	20.04	797.71	883.59	51.39	25.45
['SP.DYN.IMRT.IN']	1	0.7	1	30	20	2	-26.6082	406.43	19.81	789.32	875.02	51.15	25.32
['SP.DYN.IMRT.IN']	1	0.7	1	30	30	2	-25.4486	389.359	19.37	773.31	858.19	50.5	24.99
['SP.DYN.IMRT.IN']	1	0.8	1	10	10	2	-0.00901057	19.2232	3.79	119.93	127.5	139.73	5.16
['SP.DYN.IMRT.IN']	1	0.8	1	10	20	2	-0.122106	21.3779	4.19	167.05	170.81	77.73	6.96
['SP.DYN.IMRT.IN']	1	0.8	1	10	30	2	-0.571908	29.9473	5.08	222.36	220.41	41.21	8.76
['SP.DYN.IMRT.IN']	1	0.8	1	20	10	2	-5.39846	121.901	10.14	447.15	469.16	20.91	15.64
['SP.DYN.IMRT.IN']	1	0.8	1	20	20	2	-9.03648	191.211	13.12	551.26	577.33	33.71	18.66
['SP.DYN.IMRT.IN']	1	0.8	1	20	30	2	-12.6361	259.79	15.52	634.91	664.17	41.37	21.1
['SP.DYN.IMRT.IN']	1	0.8	1	30	10	2	-17.04	343.69	18.02	722.19	754.36	48.05	23.81
['SP.DYN.IMRT.IN']	1	0.8	1	30	20	2	-16.6639	336.525	17.83	715.14	746.69	47.89	23.74
['SP.DYN.IMRT.IN']	1	0.8	1	30	30	2	-15.5808	315.889	17.24	694.51	724.82	46.91	23.3
['SP.DYN.IMRT.IN']	1	0.6	2	10	10	4	-0.0117213	11.9119	2.93	86	60.05	151.93	4.91
['SP.DYN.IMRT.IN']	1	0.6	2	10	20	4	-0.308604	15.4074	3.46	125.17	96.8	85.74	6.66
['SP.DYN.IMRT.IN']	1	0.6	2	10	30	4	-1.24327	26.4121	4.67	177.05	151.84	45.19	8.52
['SP.DYN.IMRT.IN']	1	0.6	2	20	10	4	-15.3265	192.226	13.43	460.7	428.46	29.84	17.63
['SP.DYN.IMRT.IN']	1	0.6	2	20	20	4	-28.6125	348.655	18.33	607.6	571.7	44.2	22.17
['SP.DYN.IMRT.IN']	1	0.6	2	20	30	4	-35.6214	431.176	20.45	670.66	633.96	48.65	24.09
['SP.DYN.IMRT.IN']	1	0.6	2	30	10	4	-34.6012	419.165	20.15	662.22	625.63	48	23.79
['SP.DYN.IMRT.IN']	1	0.6	2	30	20	4	-33.5519	406.811	19.85	653.21	617.01	47.27	23.46
['SP.DYN.IMRT.IN']	1	0.6	2	30	30	4	-33.8148	409.906	19.92	655.64	619.65	47.36	23.5
['SP.DYN.IMRT.IN']	1	0.7	2	10	10	4	-0.0299461	15.1622	3.37	108.84	99.49	155.58	4.84
['SP.DYN.IMRT.IN']	1	0.7	2	10	20	4	-0.333628	19.6328	4.08	160.19	168.79	87.99	6.58
['SP.DYN.IMRT.IN']	1	0.7	2	10	30	4	-1.09374	30.8227	5.29	222.04	242.19	47.26	8.4
['SP.DYN.IMRT.IN']	1	0.7	2	20	10	4	-10.0409	162.537	12.12	510.78	573.54	24.98	16.49
['SP.DYN.IMRT.IN']	1	0.7	2	20	20	4	-17.5543	273.144	16.03	654.86	734.73	39.15	20.33
['SP.DYN.IMRT.IN']	1	0.7	2	20	30	4	-23.3683	358.735	18.49	745.94	838.14	45.58	22.73
['SP.DYN.IMRT.IN']	1	0.7	2	30	10	4	-20.6046	318.049	17.34	704.56	797.14	42.76	21.61
['SP.DYN.IMRT.IN']	1	0.7	2	30	20	4	-18.0945	281.097	16.24	664.35	755.29	39.66	20.5
['SP.DYN.IMRT.IN']	1	0.7	2	30	30	4	-15.601	244.39	15.05	621.48	711.19	35.84	19.28
['SP.DYN.IMRT.IN']	1	0.8	2	10	10	4	-0.0678135	20.3435	3.8	101.1	106.81	174.28	4.51
['SP.DYN.IMRT.IN']	1	0.8	2	10	20	4	-0.00946246	19.2318	3.8	135.37	142.98	104.46	6.05
['SP.DYN.IMRT.IN']	1	0.8	2	10	30	4	-0.208926	23.0319	4.41	182.12	182.09	60.23	7.72
['SP.DYN.IMRT.IN']	1	0.8	2	20	10	4	-4.35262	101.976	9.11	411.62	429.97	19.1	15.29
['SP.DYN.IMRT.IN']	1	0.8	2	20	20	4	-7.66552	165.092	12.09	515.87	537.58	33.46	18.59
['SP.DYN.IMRT.IN']	1	0.8	2	20	30	4	-9.03439	191.171	13.12	552.17	574.7	37.68	19.85
['SP.DYN.IMRT.IN']	1	0.8	2	30	10	4	-5.87604	130.999	10.58	463.73	481.88	29.72	17.6
['SP.DYN.IMRT.IN']	1	0.8	2	30	20	4	-4.40593	102.991	9.17	414.33	429.98	24.43	16.37
['SP.DYN.IMRT.IN']	1	0.8	2	30	30	4	-2.87083	73.7454	7.4	352.76	365.52	16.31	14.78
['SP.DYN.IMRT.IN']	1	0.6	3	10	10	6	-0.0344273	12.1792	2.93	91.25	75.05	138.8	5.18
['SP.DYN.IMRT.IN']	1	0.6	3	10	20	6	-0.763586	20.7643	4.27	143.08	134.47	77.73	6.96
['SP.DYN.IMRT.IN']	1	0.6	3	10	30	6	-2.4405	40.5081	6.13	206.06	201.06	38.83	8.91
['SP.DYN.IMRT.IN']	1	0.6	3	20	10	6	-16.7523	209.014	13.71	443.96	452.1	21.96	15.85
['SP.DYN.IMRT.IN']	1	0.6	3	20	20	6	-20.0424	247.751	14.99	480.9	490.78	26.59	16.85
['SP.DYN.IMRT.IN']	1	0.6	3	20	30	6	-20.0583	247.938	14.99	481.24	491.21	26.59	16.85
['SP.DYN.IMRT.IN']	1	0.6	3	30	10	6	-18.0743	224.579	14.23	459.65	469.59	23.5	16.17
['SP.DYN.IMRT.IN']	1	0.6	3	30	20	6	-19.6518	243.152	14.84	477.29	488.3	25.57	16.62
['SP.DYN.IMRT.IN']	1	0.6	3	30	30	6	-19.1697	237.476	14.66	472.26	483.19	24.85	16.46
['SP.DYN.IMRT.IN']	1	0.7	3	10	10	6	-0.0417032	15.3353	3.46	118.57	113.35	129.5	5.39
['SP.DYN.IMRT.IN']	1	0.7	3	10	20	6	-0.620137	23.8506	4.61	187.1	204.21	66.71	7.42
['SP.DYN.IMRT.IN']	1	0.7	3	10	30	6	-1.93833	43.2562	6.19	266.47	302.53	28.59	9.62
['SP.DYN.IMRT.IN']	1	0.7	3	20	10	6	-13.4567	212.822	13.89	581.37	681.61	30.23	17.73
['SP.DYN.IMRT.IN']	1	0.7	3	20	20	6	-14.5088	228.311	14.41	601.35	708.49	31.81	18.14
['SP.DYN.IMRT.IN']	1	0.7	3	20	30	6	-12.2281	194.736	13.19	556.82	659.29	26.89	16.92
['SP.DYN.IMRT.IN']	1	0.7	3	30	10	6	-8.78086	143.988	11.06	479.88	580.92	15.33	14.61
['SP.DYN.IMRT.IN']	1	0.7	3	30	20	6	-6.38655	108.74	9.33	416.6	511.76	3.74	12.85
['SP.DYN.IMRT.IN']	1	0.7	3	30	30	6	-4.74693	84.6027	8.35	368.61	456.96	8.8	11.37
['SP.DYN.IMRT.IN']	1	0.8	3	10	10	6	-0.041523	19.8426	3.87	124.96	131.14	141.13	5.13
['SP.DYN.IMRT.IN']	1	0.8	3	10	20	6	-0.207236	22.9997	4.36	177.1	177.89	74.96	7.07
['SP.DYN.IMRT.IN']	1	0.8	3	10	30	6	-0.815494	34.588	5.41	241.49	238.63	35.49	9.13
['SP.DYN.IMRT.IN']	1	0.8	3	20	10	6	-5.97247	132.837	10.53	468.6	484.29	22.2	15.9
['SP.DYN.IMRT.IN']	1	0.8	3	20	20	6	-5.3266	120.532	9.92	447.78	462.04	19.2	15.31
['SP.DYN.IMRT.IN']	1	0.8	3	20	30	6	-3.97066	94.6988	8.52	398.88	410.99	11.14	13.92
['SP.DYN.IMRT.IN']	1	0.8	3	30	10	6	-1.28764	43.5831	5.96	273.71	268.23	23.21	10.04
['SP.DYN.IMRT.IN']	1	0.8	3	30	20	6	-0.49668	28.5141	4.88	207.26	198.51	56.98	7.88
['SP.DYN.IMRT.IN']	1	0.8	3	30	30	6	-0.1961	22.7876	4.21	147.64	146.67	116.26	5.72
['SP.DYN.IMRT.IN']	1	0.6	4	10	10	8	-1.13538	25.1418	3.81	73.42	80.86	200.97	4.11
['SP.DYN.IMRT.IN']	1	0.6	4	10	20	8	-0.288094	15.1659	3.52	116.97	60.15	73.98	7.11
['SP.DYN.IMRT.IN']	1	0.6	4	10	30	8	-1.54862	30.0072	4.85	192.59	138.51	23.95	9.98
['SP.DYN.IMRT.IN']	1	0.6	4	20	10	8	-10.3238	133.326	11.04	390.5	354.93	22.45	15.95
['SP.DYN.IMRT.IN']	1	0.6	4	20	20	8	-29.2883	356.612	18.55	609.67	597.68	44.23	22.18
['SP.DYN.IMRT.IN']	1	0.6	4	20	30	8	-41.9538	505.734	22.15	714.09	717.37	50.6	25.04
['SP.DYN.IMRT.IN']	1	0.6	4	30	10	8	-36.7301	444.231	20.75	674.73	667.58	48.35	23.95
['SP.DYN.IMRT.IN']	1	0.6	4	30	20	8	-37.5677	454.092	20.98	681.93	674.41	48.67	24.1
['SP.DYN.IMRT.IN']	1	0.6	4	30	30	8	-37.0745	448.285	20.85	678.53	668.72	48.39	23.97
['SP.DYN.IMRT.IN']	1	0.7	4	10	10	8	-0.34979	19.8707	4.04	157.05	174.17	92.08	6.44
['SP.DYN.IMRT.IN']	1	0.7	4	10	20	8	-1.526	37.1862	5.78	244.44	282.06	39.3	8.88
['SP.DYN.IMRT.IN']	1	0.7	4	10	30	8	-3.86055	71.5539	7.71	341.43	402.69	7.1	11.55
['SP.DYN.IMRT.IN']	1	0.7	4	20	10	8	-9.89117	160.333	11.84	506.2	603.05	20.55	15.57
['SP.DYN.IMRT.IN']	1	0.7	4	20	20	8	-8.23981	136.023	10.77	466.98	559.26	14.22	14.42
['SP.DYN.IMRT.IN']	1	0.7	4	20	30	8	-8.13934	134.543	10.66	464.17	559.95	12.39	14.12
['SP.DYN.IMRT.IN']	1	0.7	4	30	10	8	-5.51369	95.8904	8.84	391.96	485.83	9.28	11.32
['SP.DYN.IMRT.IN']	1	0.7	4	30	20	8	-3.51666	66.4913	7.56	326.08	407.29	36.23	9.08
['SP.DYN.IMRT.IN']	1	0.7	4	30	30	8	-2.22785	47.5183	6.45	268.58	340.49	77.99	6.95
['SP.DYN.IMRT.IN']	1	0.8	4	10	10	8	-0.176077	22.4061	4.31	175.29	175.61	67.62	7.38
['SP.DYN.IMRT.IN']	1	0.8	4	10	20	8	-1.28183	43.4725	5.92	273.61	274.05	19.75	10.33
['SP.DYN.IMRT.IN']	1	0.8	4	10	30	8	-3.07828	77.6977	7.5	361.61	372.22	3.96	12.88
['SP.DYN.IMRT.IN']	1	0.8	4	20	10	8	-3.0513	77.1836	7.38	360.72	368.34	0.48	12.43
['SP.DYN.IMRT.IN']	1	0.8	4	20	20	8	-2.22104	61.3658	6.82	324.89	324.93	11.84	11.06
['SP.DYN.IMRT.IN']	1	0.8	4	20	30	8	-1.62129	49.9397	6.33	293.49	286.13	26.61	9.77
['SP.DYN.IMRT.IN']	1	0.8	4	30	10	8	-0.390792	26.4968	4.53	164.55	159.37	163.19	4.7
['SP.DYN.IMRT.IN']	1	0.8	4	30	20	8	-0.545518	29.4445	4.59	117.86	109.11	435.5	2.31
['SP.DYN.IMRT.IN']	1	0.8	4	30	30	8	-1.02334	38.5477	4.64	79.69	82.34	3071.79	0.39
['SP.DYN.IMRT.IN']	1	0.6	5	10	10	10	-4.49836	64.7371	7.48	231.63	306.22	80.85	6.84
['SP.DYN.IMRT.IN']	1	0.6	5	10	20	10	-15.7968	197.764	12.8	407.91	519.38	9.57	11.29
['SP.DYN.IMRT.IN']	1	0.6	5	10	30	10	-24.3942	298.988	15.79	500.5	629.13	8.71	13.55
['SP.DYN.IMRT.IN']	1	0.6	5	20	10	10	-16.4535	205.496	13.05	418.98	526.26	5.1	11.77
['SP.DYN.IMRT.IN']	1	0.6	5	20	20	10	-19.0838	236.464	13.97	449.4	561.12	1.28	12.53
['SP.DYN.IMRT.IN']	1	0.6	5	20	30	10	-18.1649	225.646	13.64	440.28	548.18	0.24	12.34
['SP.DYN.IMRT.IN']	1	0.6	5	30	10	10	-18.4153	228.594	13.77	444.96	550.26	0.8	12.47
['SP.DYN.IMRT.IN']	1	0.6	5	30	20	10	-18.4308	228.777	13.81	447.26	549.05	1.43	12.55
['SP.DYN.IMRT.IN']	1	0.6	5	30	30	10	-18.4302	228.769	13.85	449.72	547.4	2.14	12.64
['SP.DYN.IMRT.IN']	1	0.7	5	10	10	10	-2.3538	49.3725	6.58	284.87	326.21	28.05	9.66
['SP.DYN.IMRT.IN']	1	0.7	5	10	20	10	-7.54712	125.825	10.28	448.95	538.43	8.51	13.52
['SP.DYN.IMRT.IN']	1	0.7	5	10	30	10	-13.5539	214.253	13.8	581.45	705.18	24.71	16.43
['SP.DYN.IMRT.IN']	1	0.7	5	20	10	10	-11.221	179.91	12.5	534.45	649.56	17.59	15.01
['SP.DYN.IMRT.IN']	1	0.7	5	20	20	10	-10.4236	168.171	12.01	517.04	630.9	14.04	14.39
['SP.DYN.IMRT.IN']	1	0.7	5	20	30	10	-8.78628	144.067	10.96	479.08	586.87	6.85	13.28
['SP.DYN.IMRT.IN']	1	0.7	5	30	10	10	-4.5506	81.7124	8.29	363.3	445.71	27	9.74
['SP.DYN.IMRT.IN']	1	0.7	5	30	20	10	-4.29381	77.9321	8.15	353.97	439.68	39.15	8.89
['SP.DYN.IMRT.IN']	1	0.7	5	30	30	10	-2.89977	57.4099	7.11	301.09	372.37	74.23	7.1
['SP.DYN.IMRT.IN']	1	0.8	5	10	10	10	-0.343131	25.5887	4.62	191.62	187.68	69.45	7.3
['SP.DYN.IMRT.IN']	1	0.8	5	10	20	10	-1.44435	46.5687	6.12	283.33	279.67	23.95	9.98
['SP.DYN.IMRT.IN']	1	0.8	5	10	30	10	-3.16359	79.3229	7.49	366.08	372.56	0.16	12.35
['SP.DYN.IMRT.IN']	1	0.8	5	20	10	10	-1.74356	52.269	6.44	300.53	293.73	23.21	10.04
['SP.DYN.IMRT.IN']	1	0.8	5	20	20	10	-1.32569	44.3081	6.04	274.71	261.41	37.14	9.02
['SP.DYN.IMRT.IN']	1	0.8	5	20	30	10	-0.712083	32.6179	5.2	222.65	208.77	71.33	7.22
['SP.DYN.IMRT.IN']	1	0.8	5	30	10	10	-0.722531	32.8169	4.6	98.36	87.39	598.87	1.77
['SP.DYN.IMRT.IN']	1	0.8	5	30	20	10	-1.50991	47.8178	4.86	64.57	65.13	2731.91	-0.47
['SP.DYN.IMRT.IN']	1	0.8	5	30	30	10	-2.12729	59.5798	5.66	83.89	99.59	819.19	-1.72
['SP.DYN.IMRT.IN']	1	0.6	6	10	10	12	-0.0300726	12.128	2.83	78.97	66.26	205.43	4.05
['SP.DYN.IMRT.IN']	1	0.6	6	10	20	12	-1.3417	27.571	4.92	169.49	175.95	84.08	6.72
['SP.DYN.IMRT.IN']	1	0.6	6	10	30	12	-7.4153	99.0808	9.34	315.42	352.03	20.68	10.25
['SP.DYN.IMRT.IN']	1	0.6	6	20	10	12	-31.109	378.048	18.36	588.81	675.04	24.39	16.36
['SP.DYN.IMRT.IN']	1	0.6	6	20	20	12	-20.9557	258.504	15.12	495.09	558.21	14.92	14.54
['SP.DYN.IMRT.IN']	1	0.6	6	20	30	12	-24.4273	299.378	16.35	532.11	597.23	19.78	15.42
['SP.DYN.IMRT.IN']	1	0.6	6	30	10	12	-23.4958	288.411	16.08	525.76	582.38	19.73	15.41
['SP.DYN.IMRT.IN']	1	0.6	6	30	20	12	-23.4628	288.023	16.12	528.58	577.24	20.81	15.62
['SP.DYN.IMRT.IN']	1	0.6	6	30	30	12	-23.4623	288.016	16.18	532.05	571.68	22.01	15.86
['SP.DYN.IMRT.IN']	1	0.7	6	10	10	12	-6.79546	114.76	9.61	426.7	540.27	10.45	11.2
['SP.DYN.IMRT.IN']	1	0.7	6	10	20	12	-11.6855	186.747	12.48	541.83	691.41	8.64	13.54
['SP.DYN.IMRT.IN']	1	0.7	6	10	30	12	-8.77914	143.962	10.74	476.07	607.89	1.73	12.16
['SP.DYN.IMRT.IN']	1	0.7	6	20	10	12	-5.83132	100.566	9.1	399.71	511.3	24.32	9.95
['SP.DYN.IMRT.IN']	1	0.7	6	20	20	12	-5.35365	93.5344	8.83	385.47	493.81	32.87	9.31
['SP.DYN.IMRT.IN']	1	0.7	6	20	30	12	-4.36632	78.9996	8.21	353.94	451.34	49.94	8.25
['SP.DYN.IMRT.IN']	1	0.7	6	30	10	12	-0.915822	28.2035	4.87	181.47	206.85	249.44	3.54
['SP.DYN.IMRT.IN']	1	0.7	6	30	20	12	-1.25977	33.2669	5.27	205.34	239.96	237.98	3.66
['SP.DYN.IMRT.IN']	1	0.7	6	30	30	12	-1.00141	29.4635	4.96	184.77	196.79	343.37	2.79
['SP.DYN.IMRT.IN']	1	0.8	6	10	10	12	-0.256985	23.9475	4.43	180.23	179.14	79.28	6.9
['SP.DYN.IMRT.IN']	1	0.8	6	10	20	12	-1.38615	45.4599	6.07	279.68	276.05	27.53	9.7
['SP.DYN.IMRT.IN']	1	0.8	6	10	30	12	-3.446	84.7033	7.77	377.82	384.94	0	12.37
['SP.DYN.IMRT.IN']	1	0.8	6	20	10	12	-2.15997	60.2023	6.82	322.23	320.3	20.1	10.3
['SP.DYN.IMRT.IN']	1	0.8	6	20	20	12	-2.14064	59.8342	6.84	321.49	316.37	26.1	9.81
['SP.DYN.IMRT.IN']	1	0.8	6	20	30	12	-1.28631	43.5577	6.04	270.24	256.03	58.18	7.82
['SP.DYN.IMRT.IN']	1	0.8	6	30	10	12	-0.563079	29.7791	4.77	174.68	173.3	263.82	3.4
['SP.DYN.IMRT.IN']	1	0.8	6	30	20	12	-0.537207	29.2862	4.75	168.9	168.14	288.99	3.18
['SP.DYN.IMRT.IN']	1	0.8	6	30	30	12	-0.573043	29.9689	4.78	176.69	176.39	267.06	3.37
['SP.DYN.IMRT.IN']	1	0.6	7	10	10	14	-9.4679	123.248	10.25	323.53	408.13	75.96	7.03
['SP.DYN.IMRT.IN']	1	0.6	7	10	20	14	-31.269	379.932	17.54	561.82	699.9	8.32	11.42
['SP.DYN.IMRT.IN']	1	0.6	7	10	30	14	-26.4206	322.847	16.24	520.98	646.26	13.9	10.86
['SP.DYN.IMRT.IN']	1	0.6	7	20	10	14	-21.0564	259.69	14.66	469.86	581.59	23.58	10.01
['SP.DYN.IMRT.IN']	1	0.6	7	20	20	14	-22.0577	271.479	14.97	479.51	593.99	22.11	10.13
['SP.DYN.IMRT.IN']	1	0.6	7	20	30	14	-21.8908	269.514	14.91	476.94	592	23.82	9.99
['SP.DYN.IMRT.IN']	1	0.6	7	30	10	14	-21.0986	260.187	14.66	467.22	582.24	28.05	9.66
['SP.DYN.IMRT.IN']	1	0.6	7	30	20	14	-20.3514	251.389	14.41	457.51	572.82	33.15	9.29
['SP.DYN.IMRT.IN']	1	0.6	7	30	30	14	-19.5534	241.994	14.14	446.85	562.47	39.15	8.89
['SP.DYN.IMRT.IN']	1	0.7	7	10	10	14	-4.00062	73.6159	7.72	324.71	422.36	67.16	7.4
['SP.DYN.IMRT.IN']	1	0.7	7	10	20	14	-11.481	183.738	11.84	526.31	701.79	6.91	11.57
['SP.DYN.IMRT.IN']	1	0.7	7	10	30	14	-8.43089	138.836	10.46	460.63	617.86	18.71	10.42
['SP.DYN.IMRT.IN']	1	0.7	7	20	10	14	-6.19179	105.873	9.31	405.69	542.67	32.87	9.31
['SP.DYN.IMRT.IN']	1	0.7	7	20	20	14	-3.62616	68.1034	7.68	327.51	415.53	62.55	7.61
['SP.DYN.IMRT.IN']	1	0.7	7	20	30	14	-1.10733	31.0228	5.28	212.66	226.02	134.28	5.28
['SP.DYN.IMRT.IN']	1	0.7	7	30	10	14	-0.0630289	15.6492	2.85	98.99	56.36	260.64	3.43
['SP.DYN.IMRT.IN']	1	0.7	7	30	20	14	-0.19541	17.5981	3.53	134.09	73.29	176.12	4.48
['SP.DYN.IMRT.IN']	1	0.7	7	30	30	14	-0.31489	19.357	3.76	149.15	72.98	131.65	5.34
['SP.DYN.IMRT.IN']	1	0.8	7	10	10	14	-2.57315	68.0742	7.21	342.93	317.85	24.7	9.92
['SP.DYN.IMRT.IN']	1	0.8	7	10	20	14	-1.81302	53.5925	6.55	302.67	276.48	41.86	8.72
['SP.DYN.IMRT.IN']	1	0.8	7	10	30	14	-1.22213	42.335	5.92	262.9	235	65.6	7.47
['SP.DYN.IMRT.IN']	1	0.8	7	20	10	14	-0.446297	27.5542	4.6	151.89	157.05	287.77	3.19
['SP.DYN.IMRT.IN']	1	0.8	7	20	20	14	-0.637532	31.1975	4.37	91.84	89.93	1446.25	0.8
['SP.DYN.IMRT.IN']	1	0.8	7	20	30	14	-0.95477	37.2414	4.3	64.15	72.95	2574	-0.5
['SP.DYN.IMRT.IN']	1	0.8	7	30	10	14	-0.779377	33.8999	4.09	62.77	72.94	30825	0.04
['SP.DYN.IMRT.IN']	1	0.8	7	30	20	14	-0.56545	29.8243	4.11	81.73	64.22	1832.81	0.64
['SP.DYN.IMRT.IN']	1	0.8	7	30	30	14	-0.51538	28.8704	4.03	81.55	61.13	1485.9	0.78
['SP.DYN.IMRT.IN']	1	0.6	8	10	10	16	-6.32341	86.2251	8.7	285.32	346.91	86.02	6.65
['SP.DYN.IMRT.IN']	1	0.6	8	10	20	16	-31.9057	387.429	17.87	589.65	720.93	5.19	11.76
['SP.DYN.IMRT.IN']	1	0.6	8	10	30	16	-40.3305	486.621	20.22	661.45	802.52	5.14	13.04
['SP.DYN.IMRT.IN']	1	0.6	8	20	10	16	-25.2386	308.931	16.04	530.64	643.75	11.44	11.1
['SP.DYN.IMRT.IN']	1	0.6	8	20	20	16	-29.5432	359.612	17.26	570.6	692.69	5.19	11.76
['SP.DYN.IMRT.IN']	1	0.6	8	20	30	16	-27.7972	339.056	16.76	554.07	674.04	8.13	11.44
['SP.DYN.IMRT.IN']	1	0.6	8	30	10	16	-26.8075	327.402	16.48	543.9	663.99	10.55	11.19
['SP.DYN.IMRT.IN']	1	0.6	8	30	20	16	-24.9997	306.118	15.97	525.89	643.49	14.01	10.85
['SP.DYN.IMRT.IN']	1	0.6	8	30	30	16	-20.857	257.342	14.71	483.54	589.93	19.86	10.32
['SP.DYN.IMRT.IN']	1	0.7	8	10	10	16	-0.628658	23.9761	4.49	171.1	197.11	130.35	5.37
['SP.DYN.IMRT.IN']	1	0.7	8	10	20	16	-5.37184	93.8022	8.84	387.86	489.17	30.21	9.5
['SP.DYN.IMRT.IN']	1	0.7	8	10	30	16	-14.0508	221.569	13.44	592.1	755.2	6.22	13.19
['SP.DYN.IMRT.IN']	1	0.7	8	20	10	16	-9.32338	151.974	10.94	490.79	622.38	6.73	11.59
['SP.DYN.IMRT.IN']	1	0.7	8	20	20	16	-8.51659	140.097	10.55	471.82	593.25	9.08	11.34
['SP.DYN.IMRT.IN']	1	0.7	8	20	30	16	-5.26082	92.1677	8.76	385.74	467.84	22.84	10.07
['SP.DYN.IMRT.IN']	1	0.7	8	30	10	16	0.435584	8.30897	2.45	82.85	38.79	103.45	6.08
['SP.DYN.IMRT.IN']	1	0.7	8	30	20	16	0.261222	10.8758	2.61	72.06	58.92	179.23	4.43
['SP.DYN.IMRT.IN']	1	0.7	8	30	30	16	-0.0255283	15.0972	3.08	91.2	61.22	214.76	3.93
['SP.DYN.IMRT.IN']	1	0.8	8	10	10	16	-4.26949	100.392	8.53	416.52	403.24	18.6	10.43
['SP.DYN.IMRT.IN']	1	0.8	8	10	20	16	-4.69489	108.496	8.8	432.29	419.37	15.61	10.7
['SP.DYN.IMRT.IN']	1	0.8	8	10	30	16	-1.87497	54.7726	6.66	305.14	283.64	56.19	7.92
['SP.DYN.IMRT.IN']	1	0.8	8	20	10	16	-1.15379	41.0331	5.79	250.67	230.13	104.13	6.06
['SP.DYN.IMRT.IN']	1	0.8	8	20	20	16	-0.632095	31.094	4.82	189.09	181.08	181.78	4.39
['SP.DYN.IMRT.IN']	1	0.8	8	20	30	16	-0.401008	26.6914	4.35	117.98	113.22	430.9	2.33
['SP.DYN.IMRT.IN']	1	0.8	8	30	10	16	-2.06657	58.4229	6.56	152.12	148.8	744.27	-1.92
['SP.DYN.IMRT.IN']	1	0.8	8	30	20	16	-1.41027	45.9194	5.42	109.54	111.11	1204.46	-1.12
['SP.DYN.IMRT.IN']	1	0.8	8	30	30	16	-1.22662	42.4206	5.12	100.09	100.98	1665.82	-0.79
['SP.DYN.IMRT.IN']	1	0.6	9	10	10	18	-4.11441	60.2165	7.36	257.61	267.82	43.84	8.6
['SP.DYN.IMRT.IN']	1	0.6	9	10	20	18	-33.7773	409.464	19.21	628.51	695.62	23.12	16.09
['SP.DYN.IMRT.IN']	1	0.6	9	10	30	18	-38.0441	459.702	20.42	664.62	734.53	26.98	16.94
['SP.DYN.IMRT.IN']	1	0.6	9	20	10	18	-24.1151	295.703	16.25	539.96	590.94	15.39	14.62
['SP.DYN.IMRT.IN']	1	0.6	9	20	20	18	-28.2392	344.259	17.59	579.91	636.61	19.47	15.36
['SP.DYN.IMRT.IN']	1	0.6	9	20	30	18	-26.7151	326.315	17.1	564.84	620.72	17.37	14.97
['SP.DYN.IMRT.IN']	1	0.6	9	30	10	18	-25.7745	315.241	16.77	554.57	611.37	15.27	14.6
['SP.DYN.IMRT.IN']	1	0.6	9	30	20	18	-24.5779	301.152	16.35	541.27	599.04	12.46	14.13
['SP.DYN.IMRT.IN']	1	0.6	9	30	30	18	-23.0137	282.735	15.79	523.58	582.08	8.64	13.54
['SP.DYN.IMRT.IN']	1	0.7	9	10	10	18	-0.590483	23.4141	4.42	161.81	186.86	158.25	4.79
['SP.DYN.IMRT.IN']	1	0.7	9	10	20	18	-6.02148	103.366	9.31	405.08	518.56	34.46	9.2
['SP.DYN.IMRT.IN']	1	0.7	9	10	30	18	-14.099	222.278	13.33	589.16	764.65	0.41	12.32
['SP.DYN.IMRT.IN']	1	0.7	9	20	10	18	-6.79854	114.805	9.73	426.31	547.91	25.84	9.83
['SP.DYN.IMRT.IN']	1	0.7	9	20	20	18	-6.43101	109.395	9.5	414.73	539.54	30.76	9.46
['SP.DYN.IMRT.IN']	1	0.7	9	20	30	18	-3.74087	69.792	7.7	327.12	432.63	58.79	7.79
['SP.DYN.IMRT.IN']	1	0.7	9	30	10	18	-0.27588	18.7827	2.98	54.37	62.79	435.5	2.31
['SP.DYN.IMRT.IN']	1	0.7	9	30	20	18	-1.28072	33.5754	4.61	116.27	126.04	3243.24	0.37
['SP.DYN.IMRT.IN']	1	0.7	9	30	30	18	-2.70436	54.5332	6.6	193.22	196.8	1157.26	-1.17
['SP.DYN.IMRT.IN']	1	0.8	9	10	10	18	-0.34433	25.6116	4.44	175.69	174.22	100.49	6.17
['SP.DYN.IMRT.IN']	1	0.8	9	10	20	18	-3.62579	88.1285	8.1	389.18	380.68	14.11	10.84
['SP.DYN.IMRT.IN']	1	0.8	9	10	30	18	-3.52846	86.2742	8.03	385.29	375.89	15.18	10.74
['SP.DYN.IMRT.IN']	1	0.8	9	20	10	18	-1.532	48.2386	6.32	284.95	264.73	49.22	8.29
['SP.DYN.IMRT.IN']	1	0.8	9	20	20	18	-1.03895	38.8452	5.65	244.03	223.36	82.18	6.79
['SP.DYN.IMRT.IN']	1	0.8	9	20	30	18	-0.520168	28.9616	4.8	156.58	143.85	229.87	3.75
['SP.DYN.IMRT.IN']	1	0.8	9	30	10	18	-5.52704	124.35	10.28	265.17	273.47	350.4	-4.94
['SP.DYN.IMRT.IN']	1	0.8	9	30	20	18	-3.69589	89.4641	8.39	198.63	202.69	486.56	-3.2
['SP.DYN.IMRT.IN']	1	0.8	9	30	30	18	-2.90538	74.4036	7.52	172.13	177.32	662.27	-2.2
['SP.POP.TOTL.MA.ZS']	1	0.6	1	10	10	2	-0.0129987	11.9269	2.83	73.34	64.25	175.5	4.49
['SP.POP.TOTL.MA.ZS']	1	0.6	1	10	20	2	-0.0519994	12.3861	2.99	100.24	67.38	109.31	5.91
['SP.POP.TOTL.MA.ZS']	1	0.6	1	10	30	2	-0.459559	17.1847	3.7	137.25	109.31	67.39	7.39
['SP.POP.TOTL.MA.ZS']	1	0.6	1	20	10	2	-6.40808	87.2219	8.71	318.67	289.15	9.51	13.67
['SP.POP.TOTL.MA.ZS']	1	0.6	1	20	20	2	-12.5066	159.025	12.15	423.27	387.63	27.53	17.07
['SP.POP.TOTL.MA.ZS']	1	0.6	1	20	30	2	-20.4089	252.066	15.51	525.2	484.32	39.3	20.38
['SP.POP.TOTL.MA.ZS']	1	0.6	1	30	10	2	-39.8932	481.472	21.68	711.43	663.06	53.11	26.38
['SP.POP.TOTL.MA.ZS']	1	0.6	1	30	20	2	-42.85	516.285	22.46	735.19	686.08	54.42	27.14
['SP.POP.TOTL.MA.ZS']	1	0.6	1	30	30	2	-43.5687	524.747	22.65	740.86	691.58	54.71	27.31
['SP.POP.TOTL.MA.ZS']	1	0.7	1	10	10	2	-0.147628	16.8947	3.69	135.84	137.09	115.51	5.74
['SP.POP.TOTL.MA.ZS']	1	0.7	1	10	20	2	-0.850328	27.2393	4.97	205.74	222.13	57.98	7.83
['SP.POP.TOTL.MA.ZS']	1	0.7	1	10	30	2	-2.1758	46.7521	6.4	278.34	307.97	24.7	9.92
['SP.POP.TOTL.MA.ZS']	1	0.7	1	20	10	2	-12.9414	205.236	13.77	571.3	637.29	30.7	17.85
['SP.POP.TOTL.MA.ZS']	1	0.7	1	20	20	2	-19.947	308.368	17.1	693.9	773.08	41.21	21.04
['SP.POP.TOTL.MA.ZS']	1	0.7	1	20	30	2	-26.2166	400.666	19.6	786.33	876.15	47.14	23.4
['SP.POP.TOTL.MA.ZS']	1	0.7	1	30	10	2	-30.4893	463.566	21.13	843.41	942.12	50	24.74
['SP.POP.TOTL.MA.ZS']	1	0.7	1	30	20	2	-29.8168	453.665	20.89	834.94	934.22	49.41	24.45
['SP.POP.TOTL.MA.ZS']	1	0.7	1	30	30	2	-28.9857	441.431	20.59	824.32	924.26	48.67	24.1
['SP.POP.TOTL.MA.ZS']	1	0.8	1	10	10	2	-0.152118	21.9497	3.84	92.71	98.33	232.53	3.72
['SP.POP.TOTL.MA.ZS']	1	0.8	1	10	20	2	-0.0334478	19.6888	3.83	119.62	126.88	151.42	4.92
['SP.POP.TOTL.MA.ZS']	1	0.8	1	10	30	2	-0.0660593	20.3101	3.91	149.14	156.82	100.49	6.17
['SP.POP.TOTL.MA.ZS']	1	0.8	1	20	10	2	-2.11364	59.3198	6.62	316.85	330.84	6.36	11.63
['SP.POP.TOTL.MA.ZS']	1	0.8	1	20	20	2	-4.48233	104.447	9.22	415.85	436.41	14.98	14.55
['SP.POP.TOTL.MA.ZS']	1	0.8	1	20	30	2	-7.63818	164.571	12.05	514.59	539.08	28.91	17.4
['SP.POP.TOTL.MA.ZS']	1	0.8	1	30	10	2	-16.3566	330.67	17.65	709.66	741.95	46.57	23.15
['SP.POP.TOTL.MA.ZS']	1	0.8	1	30	20	2	-18.1476	364.792	18.6	742.27	775.87	48.88	24.2
['SP.POP.TOTL.MA.ZS']	1	0.8	1	30	30	2	-18.5755	372.944	18.82	749.58	783.48	49.57	24.53
['SP.POP.TOTL.MA.ZS']	1	0.6	2	10	10	4	-1.8692	33.7816	5.56	186.52	189.09	74.96	7.07
['SP.POP.TOTL.MA.ZS']	1	0.6	2	10	20	4	-4.78487	68.1104	7.86	267.19	273.34	31.18	9.43
['SP.POP.TOTL.MA.ZS']	1	0.6	2	10	30	4	-8.93799	117.009	10.1	345.11	355.07	5.73	11.7
['SP.POP.TOTL.MA.ZS']	1	0.6	2	20	10	4	-24.9275	305.267	16.76	546.53	558.64	28.33	17.26
['SP.POP.TOTL.MA.ZS']	1	0.6	2	20	20	4	-25.0527	306.742	16.81	547.99	560.02	28.5	17.3
['SP.POP.TOTL.MA.ZS']	1	0.6	2	20	30	4	-23.8362	292.419	16.39	535.86	547.66	27.02	16.95
['SP.POP.TOTL.MA.ZS']	1	0.6	2	30	10	4	-24.9396	305.41	16.78	547.57	559.24	28.33	17.26
['SP.POP.TOTL.MA.ZS']	1	0.6	2	30	20	4	-23.938	293.618	16.43	537.61	549.19	27.06	16.96
['SP.POP.TOTL.MA.ZS']	1	0.6	2	30	30	4	-24.4768	299.961	16.62	543.36	554.97	27.62	17.09
['SP.POP.TOTL.MA.ZS']	1	0.7	2	10	10	4	0.0114827	14.5523	3.3	107.12	96.04	138.8	5.18
['SP.POP.TOTL.MA.ZS']	1	0.7	2	10	20	4	-0.315953	19.3726	4.06	160.43	168.13	79.28	6.9
['SP.POP.TOTL.MA.ZS']	1	0.7	2	10	30	4	-1.05239	30.214	5.24	219.87	239.49	43.84	8.6
['SP.POP.TOTL.MA.ZS']	1	0.7	2	20	10	4	-8.15256	134.738	10.9	466.56	528.17	19.62	15.39
['SP.POP.TOTL.MA.ZS']	1	0.7	2	20	20	4	-13.6327	215.413	14.1	584.89	662.74	32.99	18.46
['SP.POP.TOTL.MA.ZS']	1	0.7	2	20	30	4	-18.7027	290.051	16.51	674.53	766.05	40.39	20.75
['SP.POP.TOTL.MA.ZS']	1	0.7	2	30	10	4	-19.7137	304.933	16.93	691.07	789.78	41.51	21.15
['SP.POP.TOTL.MA.ZS']	1	0.7	2	30	20	4	-17.9281	278.647	16.13	661.92	758.88	39.36	20.4
['SP.POP.TOTL.MA.ZS']	1	0.7	2	30	30	4	-16.337	255.224	15.38	634.67	730.56	37.21	19.7
['SP.POP.TOTL.MA.ZS']	1	0.8	2	10	10	4	-0.0957639	20.876	3.77	92.78	98.55	191.75	4.24
['SP.POP.TOTL.MA.ZS']	1	0.8	2	10	20	4	0.00813097	18.8967	3.78	121.32	128.63	124.91	5.5
['SP.POP.TOTL.MA.ZS']	1	0.8	2	10	30	4	-0.0511197	20.0255	3.94	153.14	159.49	81.64	6.81
['SP.POP.TOTL.MA.ZS']	1	0.8	2	20	10	4	-2.25158	61.9478	6.68	323.15	337.54	1.67	12.58
['SP.POP.TOTL.MA.ZS']	1	0.8	2	20	20	4	-4.64803	107.604	9.41	422.38	440.76	21.01	15.66
['SP.POP.TOTL.MA.ZS']	1	0.8	2	20	30	4	-6.97455	151.928	11.52	496.76	517.03	31.32	18.01
['SP.POP.TOTL.MA.ZS']	1	0.8	2	30	10	4	-5.53046	124.416	10.25	452.84	470.56	27.32	17.02
['SP.POP.TOTL.MA.ZS']	1	0.8	2	30	20	4	-4.3712	102.33	9.12	413.08	428.89	22.83	16.03
['SP.POP.TOTL.MA.ZS']	1	0.8	2	30	30	4	-3.10063	78.1235	7.68	362.79	376.35	16.02	14.73
['SP.POP.TOTL.MA.ZS']	1	0.6	3	10	10	6	0.0913081	10.6988	2.73	88.92	53.13	101.47	6.14
['SP.POP.TOTL.MA.ZS']	1	0.6	3	10	20	6	-0.729264	20.3602	4.09	153.65	126.27	46.56	8.44
['SP.POP.TOTL.MA.ZS']	1	0.6	3	10	30	6	-2.75044	44.1572	6.2	229.51	202.74	13.8	10.87
['SP.POP.TOTL.MA.ZS']	1	0.6	3	20	10	6	-25.329	309.994	17.26	570.54	536.64	41.21	21.04
['SP.POP.TOTL.MA.ZS']	1	0.6	3	20	20	6	-39.5042	476.892	21.51	697.52	662.86	49.76	24.62
['SP.POP.TOTL.MA.ZS']	1	0.6	3	20	30	6	-41.9303	505.457	22.16	716.97	682.32	50.8	25.14
['SP.POP.TOTL.MA.ZS']	1	0.6	3	30	10	6	-37.9203	458.244	21.08	685.72	651.71	48.74	24.13
['SP.POP.TOTL.MA.ZS']	1	0.6	3	30	20	6	-41.2487	497.432	21.98	712.9	679.09	50.18	24.83
['SP.POP.TOTL.MA.ZS']	1	0.6	3	30	30	6	-40.5368	489.05	21.79	707.59	674.03	49.76	24.62
['SP.POP.TOTL.MA.ZS']	1	0.7	3	10	10	6	-0.109091	16.3273	3.62	128.66	129.47	120.11	5.62
['SP.POP.TOTL.MA.ZS']	1	0.7	3	10	20	6	-0.785619	26.2867	4.87	199.62	220.26	60.23	7.72
['SP.POP.TOTL.MA.ZS']	1	0.7	3	10	30	6	-2.23486	47.6215	6.46	280.12	318.32	24.2	9.96
['SP.POP.TOTL.MA.ZS']	1	0.7	3	20	10	6	-14.7209	231.433	14.57	605.6	701.22	32.63	18.36
['SP.POP.TOTL.MA.ZS']	1	0.7	3	20	20	6	-16.831	262.497	15.57	643.41	746.96	35.74	19.25
['SP.POP.TOTL.MA.ZS']	1	0.7	3	20	30	6	-15.049	236.262	14.71	611.65	711.75	32.88	18.43
['SP.POP.TOTL.MA.ZS']	1	0.7	3	30	10	6	-13.2565	209.875	13.76	577.62	679.61	28.91	17.4
['SP.POP.TOTL.MA.ZS']	1	0.7	3	30	20	6	-11.0217	176.976	12.51	531.7	629.85	23.55	16.18
['SP.POP.TOTL.MA.ZS']	1	0.7	3	30	30	6	-9.65485	156.854	11.66	501.05	598.9	19.2	15.31
['SP.POP.TOTL.MA.ZS']	1	0.8	3	10	10	6	-0.00746792	19.1938	3.8	120.38	127.77	138.34	5.19
['SP.POP.TOTL.MA.ZS']	1	0.8	3	10	20	6	-0.161106	22.1209	4.28	172.88	175.14	74.47	7.09
['SP.POP.TOTL.MA.ZS']	1	0.8	3	10	30	6	-0.75846	33.5014	5.34	237.5	236.39	35.93	9.1
['SP.POP.TOTL.MA.ZS']	1	0.8	3	20	10	6	-7.99649	171.397	12.24	527.24	547.28	28.58	17.32
['SP.POP.TOTL.MA.ZS']	1	0.8	3	20	20	6	-9.56745	201.326	13.38	568.91	589.18	32.7	18.38
['SP.POP.TOTL.MA.ZS']	1	0.8	3	20	30	6	-7.99414	171.352	12.2	528.02	546.46	28.21	17.23
['SP.POP.TOTL.MA.ZS']	1	0.8	3	30	10	6	-4.57584	106.228	9.13	421.83	434.69	12.95	14.21
['SP.POP.TOTL.MA.ZS']	1	0.8	3	30	20	6	-3.05486	77.2514	7.39	360.81	370.37	0.88	12.48
['SP.POP.TOTL.MA.ZS']	1	0.8	3	30	30	6	-1.73764	52.1563	6.41	300.08	298.5	17.14	10.56
['SP.POP.TOTL.MA.ZS']	1	0.6	4	10	10	8	-0.0561356	12.4348	2.87	82.34	66.22	203.93	4.07
['SP.POP.TOTL.MA.ZS']	1	0.6	4	10	20	8	-0.833307	21.5852	4.24	148.01	150.62	95.73	6.32
['SP.POP.TOTL.MA.ZS']	1	0.6	4	10	30	8	-3.42255	52.0706	6.88	238.87	252.8	39.3	8.88
['SP.POP.TOTL.MA.ZS']	1	0.6	4	20	10	8	-17.9908	223.596	14.22	472	515.27	17.64	15.02
['SP.POP.TOTL.MA.ZS']	1	0.6	4	20	20	8	-35.3031	427.429	19.93	640.63	704.68	35.47	19.17
['SP.POP.TOTL.MA.ZS']	1	0.6	4	20	30	8	-30.379	369.453	18.5	599.04	655.26	32.18	18.24
['SP.POP.TOTL.MA.ZS']	1	0.6	4	30	10	8	-30.9455	376.123	18.68	604.62	660.34	32.77	18.4
['SP.POP.TOTL.MA.ZS']	1	0.6	4	30	20	8	-30.8992	375.578	18.68	604.75	659.2	32.92	18.44
['SP.POP.TOTL.MA.ZS']	1	0.6	4	30	30	8	-31.2088	379.223	18.78	608.08	661.58	33.32	18.55
['SP.POP.TOTL.MA.ZS']	1	0.7	4	10	10	8	-0.478939	21.772	4.27	167.35	192.37	89.14	6.54
['SP.POP.TOTL.MA.ZS']	1	0.7	4	10	20	8	-1.90598	42.78	6.16	261.97	312.73	34.9	9.17
['SP.POP.TOTL.MA.ZS']	1	0.7	4	10	30	8	-4.57344	82.0487	8.19	363.29	443.36	3.86	11.91
['SP.POP.TOTL.MA.ZS']	1	0.7	4	20	10	8	-6.48138	110.136	9.46	418.89	515.41	7.2	13.33
['SP.POP.TOTL.MA.ZS']	1	0.7	4	20	20	8	-6.03344	103.542	9.11	405.88	501.29	4.7	12.98
['SP.POP.TOTL.MA.ZS']	1	0.7	4	20	30	8	-6.10824	104.643	9.15	407.68	505.89	4.77	12.99
['SP.POP.TOTL.MA.ZS']	1	0.7	4	30	10	8	-4.95429	87.6553	8.44	373.62	468.99	3.34	11.97
['SP.POP.TOTL.MA.ZS']	1	0.7	4	30	20	8	-3.68966	69.0382	7.61	331.99	418	14.22	10.83
['SP.POP.TOTL.MA.ZS']	1	0.7	4	30	30	8	-3.06105	59.7841	7.14	307.77	391.01	22.23	10.12
['SP.POP.TOTL.MA.ZS']	1	0.8	4	10	10	8	-0.651572	31.465	5.21	225.81	219.62	59.61	7.75
['SP.POP.TOTL.MA.ZS']	1	0.8	4	10	20	8	-2.59712	68.5307	7.11	341.06	351.27	11.84	11.06
['SP.POP.TOTL.MA.ZS']	1	0.8	4	10	30	8	-5.89119	131.288	10.34	467	482.38	13.5	14.3
['SP.POP.TOTL.MA.ZS']	1	0.8	4	20	10	8	-8.85315	187.718	12.71	554.13	568.99	24.71	16.43
['SP.POP.TOTL.MA.ZS']	1	0.8	4	20	20	8	-7.08706	154.071	11.31	505.15	517.77	18.35	15.15
['SP.POP.TOTL.MA.ZS']	1	0.8	4	20	30	8	-6.18814	136.945	10.51	478.05	488.42	13.92	14.37
['SP.POP.TOTL.MA.ZS']	1	0.8	4	30	10	8	-2.44343	65.6027	7.08	336.34	332.33	19.86	10.32
['SP.POP.TOTL.MA.ZS']	1	0.8	4	30	20	8	-1.19022	41.7272	5.9	263.9	246.79	52.72	8.1
['SP.POP.TOTL.MA.ZS']	1	0.8	4	30	30	8	-0.493744	28.4582	4.68	189.19	182.05	112.54	5.82
['SP.POP.TOTL.MA.ZS']	1	0.6	5	10	10	10	-2.81874	44.9615	6.34	205.42	247.96	86.02	6.65
['SP.POP.TOTL.MA.ZS']	1	0.6	5	10	20	10	-12.9389	164.115	11.8	387.65	464.78	10.05	11.24
['SP.POP.TOTL.MA.ZS']	1	0.6	5	10	30	10	-28.2651	344.564	17.36	554.43	658.48	18.35	15.15
['SP.POP.TOTL.MA.ZS']	1	0.6	5	20	10	10	-25.3429	310.158	16.46	528.92	624.85	16.19	14.76
['SP.POP.TOTL.MA.ZS']	1	0.6	5	20	20	10	-24.4013	299.073	16.17	521.01	613.12	15.62	14.66
['SP.POP.TOTL.MA.ZS']	1	0.6	5	20	30	10	-25.9108	316.846	16.7	536.99	629.01	18.08	15.1
['SP.POP.TOTL.MA.ZS']	1	0.6	5	30	10	10	-26.0557	318.551	16.78	540.6	628.68	19.1	15.29
['SP.POP.TOTL.MA.ZS']	1	0.6	5	30	20	10	-26.5299	324.134	16.98	547.56	631.67	20.6	15.58
['SP.POP.TOTL.MA.ZS']	1	0.6	5	30	30	10	-27.1544	331.487	17.22	556.1	635.94	22.25	15.91
['SP.POP.TOTL.MA.ZS']	1	0.7	5	10	10	10	-0.339625	19.7211	4.15	166.69	161.08	76.71	7
['SP.POP.TOTL.MA.ZS']	1	0.7	5	10	20	10	-2.45582	50.8744	6.65	290.62	320.4	23.33	10.03
['SP.POP.TOTL.MA.ZS']	1	0.7	5	10	30	10	-6.62897	112.309	9.72	426.5	492.62	6.71	13.26
['SP.POP.TOTL.MA.ZS']	1	0.7	5	20	10	10	-17.5946	273.738	15.82	656.12	778.77	32.44	18.31
['SP.POP.TOTL.MA.ZS']	1	0.7	5	20	20	10	-15.3011	239.975	14.74	615.86	730.13	28.87	17.39
['SP.POP.TOTL.MA.ZS']	1	0.7	5	20	30	10	-14.3056	225.319	14.24	597.38	709.37	26.89	16.92
['SP.POP.TOTL.MA.ZS']	1	0.7	5	30	10	10	-11.5621	184.931	12.76	542.78	647.85	20.25	15.51
['SP.POP.TOTL.MA.ZS']	1	0.7	5	30	20	10	-12.5564	199.569	13.26	562.75	678.1	21.71	15.8
['SP.POP.TOTL.MA.ZS']	1	0.7	5	30	30	10	-11.0085	176.781	12.38	530.36	641.53	17.37	14.97
['SP.POP.TOTL.MA.ZS']	1	0.8	5	10	10	10	-1.78065	52.9757	6.53	302.09	298.94	34.9	9.17
['SP.POP.TOTL.MA.ZS']	1	0.8	5	10	20	10	-4.97511	113.835	9.27	437.69	445.97	1.75	12.59
['SP.POP.TOTL.MA.ZS']	1	0.8	5	10	30	10	-7.08246	153.983	11.15	507.17	515.34	12.89	14.2
['SP.POP.TOTL.MA.ZS']	1	0.8	5	20	10	10	-3.22022	80.4017	7.68	370.71	371.07	13.38	10.91
['SP.POP.TOTL.MA.ZS']	1	0.8	5	20	20	10	-2.43962	65.5301	7.12	336.48	329.86	25.46	9.86
['SP.POP.TOTL.MA.ZS']	1	0.8	5	20	30	10	-1.50678	47.7581	6.27	284.82	268.91	48.14	8.35
['SP.POP.TOTL.MA.ZS']	1	0.8	5	30	10	10	-0.451042	27.6446	4.64	140.66	130.5	239.84	3.64
['SP.POP.TOTL.MA.ZS']	1	0.8	5	30	20	10	-1.18504	41.6284	4.53	61.7	75.81	1527.63	0.76
['SP.POP.TOTL.MA.ZS']	1	0.8	5	30	30	10	-2.90159	74.3314	7.05	138.83	128.76	765.05	-1.86
['SP.POP.TOTL.MA.ZS']	1	0.6	6	10	10	12	-5.1085	71.9208	7.95	287.15	282.07	43.34	8.63
['SP.POP.TOTL.MA.ZS']	1	0.6	6	10	20	12	-23.7156	290.998	16.17	542.85	583.03	13.31	14.27
['SP.POP.TOTL.MA.ZS']	1	0.6	6	10	30	12	-44.8803	540.19	22.28	723.94	792.19	31.81	18.14
['SP.POP.TOTL.MA.ZS']	1	0.6	6	20	10	12	-32.2214	391.145	18.91	624.79	671.65	24.16	16.31
['SP.POP.TOTL.MA.ZS']	1	0.6	6	20	20	12	-34.6942	420.26	19.65	647.23	694.25	26.76	16.89
['SP.POP.TOTL.MA.ZS']	1	0.6	6	20	30	12	-35.1888	426.084	19.8	652.51	697.45	27.62	17.09
['SP.POP.TOTL.MA.ZS']	1	0.6	6	30	10	12	-35.8862	434.295	20.02	660.14	701.53	28.91	17.4
['SP.POP.TOTL.MA.ZS']	1	0.6	6	30	20	12	-36.5111	441.652	20.23	667.31	704.51	30.15	17.71
['SP.POP.TOTL.MA.ZS']	1	0.6	6	30	30	12	-37.3448	451.468	20.49	676.32	709.02	31.58	18.08
['SP.POP.TOTL.MA.ZS']	1	0.7	6	10	10	12	-2.87246	57.0079	6.96	291.96	401.28	51.04	8.19
['SP.POP.TOTL.MA.ZS']	1	0.7	6	10	20	12	-8.76677	143.78	10.55	464.69	642.58	6.27	11.64
['SP.POP.TOTL.MA.ZS']	1	0.7	6	10	30	12	-11.2658	180.569	11.8	519.63	717.41	2.75	12.72
['SP.POP.TOTL.MA.ZS']	1	0.7	6	20	10	12	-7.21979	121.006	9.78	427.53	590.13	13.38	10.91
['SP.POP.TOTL.MA.ZS']	1	0.7	6	20	20	12	-7.93645	131.557	10.14	444.86	613.39	10.25	11.22
['SP.POP.TOTL.MA.ZS']	1	0.7	6	20	30	12	-6.96789	117.298	9.64	420.43	578.86	15.61	10.7
['SP.POP.TOTL.MA.ZS']	1	0.7	6	30	10	12	-5.51692	95.9379	8.8	378.97	518.6	27.13	9.73
['SP.POP.TOTL.MA.ZS']	1	0.7	6	30	20	12	-5.98595	102.843	9.08	391.71	535.03	24.7	9.92
['SP.POP.TOTL.MA.ZS']	1	0.7	6	30	30	12	-5.28213	92.4814	8.65	370.64	504.62	31.04	9.44
['SP.POP.TOTL.MA.ZS']	1	0.8	6	10	10	12	-0.435529	27.3491	4.86	209.89	204.05	43.34	8.63
['SP.POP.TOTL.MA.ZS']	1	0.8	6	10	20	12	-3.45401	84.8559	7.93	377.76	389.07	4.85	13
['SP.POP.TOTL.MA.ZS']	1	0.8	6	10	30	12	-7.18271	155.893	11.45	507.47	518.85	22.69	16
['SP.POP.TOTL.MA.ZS']	1	0.8	6	20	10	12	-3.54688	86.6252	7.95	382.05	390.58	3.43	12.81
['SP.POP.TOTL.MA.ZS']	1	0.8	6	20	20	12	-3.6901	89.3537	8.06	388.23	394.88	3.13	12.77
['SP.POP.TOTL.MA.ZS']	1	0.8	6	20	30	12	-2.77325	71.8863	7.25	350.38	351.97	6.45	11.62
['SP.POP.TOTL.MA.ZS']	1	0.8	6	30	10	12	-1.11765	40.3446	5.79	259.72	241.99	44.17	8.58
['SP.POP.TOTL.MA.ZS']	1	0.8	6	30	20	12	-0.573798	29.9833	4.9	205.07	193.12	81.91	6.8
['SP.POP.TOTL.MA.ZS']	1	0.8	6	30	30	12	-0.359014	25.8913	4.53	151.98	142.7	158.79	4.78
['SP.POP.TOTL.MA.ZS']	1	0.6	7	10	10	14	-6.23878	85.2286	8.72	297.43	327.91	40.73	8.79
['SP.POP.TOTL.MA.ZS']	1	0.6	7	10	20	14	-31.5345	383.057	18.56	608.49	675	21.61	15.78
['SP.POP.TOTL.MA.ZS']	1	0.6	7	10	30	14	-46.8155	562.974	22.69	733.39	810.69	33.32	18.55
['SP.POP.TOTL.MA.ZS']	1	0.6	7	20	10	14	-29.2183	355.787	17.92	590.92	646.61	21.21	15.7
['SP.POP.TOTL.MA.ZS']	1	0.6	7	20	20	14	-35.5169	429.947	19.79	647.56	707.82	26.93	16.93
['SP.POP.TOTL.MA.ZS']	1	0.6	7	20	30	14	-33.5708	407.033	19.24	631.64	688.55	25.44	16.59
['SP.POP.TOTL.MA.ZS']	1	0.6	7	30	10	14	-34.2498	415.027	19.45	638.8	693.89	26.02	16.72
['SP.POP.TOTL.MA.ZS']	1	0.6	7	30	20	14	-34.7261	420.636	19.6	644.39	697.02	26.41	16.81
['SP.POP.TOTL.MA.ZS']	1	0.6	7	30	30	14	-35.1924	426.126	19.75	650.11	699.75	26.8	16.9
['SP.POP.TOTL.MA.ZS']	1	0.7	7	10	10	14	-1.03459	29.952	5.04	190.84	247.81	141.13	5.13
['SP.POP.TOTL.MA.ZS']	1	0.7	7	10	20	14	-5.14034	90.3942	8.62	372.23	498.99	40.09	8.83
['SP.POP.TOTL.MA.ZS']	1	0.7	7	10	30	14	-13.3108	210.674	12.74	565.88	758.75	0.88	12.48
['SP.POP.TOTL.MA.ZS']	1	0.7	7	20	10	14	-8.78707	144.079	10.64	472.23	633.33	11.34	11.11
['SP.POP.TOTL.MA.ZS']	1	0.7	7	20	20	14	-10.5725	170.363	11.47	512.78	684.55	3.43	11.96
['SP.POP.TOTL.MA.ZS']	1	0.7	7	20	30	14	-9.67075	157.088	11.07	494.25	651.42	6.18	11.65
['SP.POP.TOTL.MA.ZS']	1	0.7	7	30	10	14	-9.73362	158.013	11.2	498.88	636.54	4.74	11.81
['SP.POP.TOTL.MA.ZS']	1	0.7	7	30	20	14	-10.1657	164.374	11.76	514.98	600.1	1.14	12.23
['SP.POP.TOTL.MA.ZS']	1	0.7	7	30	30	14	-11.0557	177.476	12.49	529.58	492.74	6.64	13.25
['SP.POP.TOTL.MA.ZS']	1	0.8	7	10	10	14	-2.59284	68.4493	7.32	341.82	300.94	53.28	8.07
['SP.POP.TOTL.MA.ZS']	1	0.8	7	10	20	14	-1.75545	52.4956	6.49	291.54	247.7	84.63	6.7
['SP.POP.TOTL.MA.ZS']	1	0.8	7	10	30	14	-1.87594	54.7911	6.61	297.78	250.97	86.86	6.62
['SP.POP.TOTL.MA.ZS']	1	0.8	7	20	10	14	-1.28375	43.5089	5.68	233.75	198.5	200.97	4.11
['SP.POP.TOTL.MA.ZS']	1	0.8	7	20	20	14	-1.0613	39.2709	5.57	169.08	135.69	663.58	1.62
['SP.POP.TOTL.MA.ZS']	1	0.8	7	20	30	14	-1.46988	47.0551	5.52	116.88	88.25	2161.67	-0.6
['SP.POP.TOTL.MA.ZS']	1	0.8	7	30	10	14	-3.85807	92.5538	7.64	140.77	142.4	325.73	-5.48
['SP.POP.TOTL.MA.ZS']	1	0.8	7	30	20	14	-3.85722	92.5377	7.78	153.01	136.3	314.76	-5.76
['SP.POP.TOTL.MA.ZS']	1	0.8	7	30	30	14	-2.4437	65.608	6.03	101.54	109.67	404.68	-4.06
['SP.POP.TOTL.MA.ZS']	1	0.6	8	10	10	16	-1.05043	24.1416	4.36	156.79	153.87	108.6	5.93
['SP.POP.TOTL.MA.ZS']	1	0.6	8	10	20	16	-12.8035	162.521	11.79	411.26	445.1	9.86	11.26
['SP.POP.TOTL.MA.ZS']	1	0.6	8	10	30	16	-45.4555	546.962	22.3	735.18	801.74	29.39	17.52
['SP.POP.TOTL.MA.ZS']	1	0.6	8	20	10	16	-34.9703	423.511	19.59	652.42	702.92	24.3	16.34
['SP.POP.TOTL.MA.ZS']	1	0.6	8	20	20	16	-39.9621	482.284	20.98	695.12	747.34	28.16	17.22
['SP.POP.TOTL.MA.ZS']	1	0.6	8	20	30	16	-38.1078	460.451	20.49	680.41	729.75	27.02	16.95
['SP.POP.TOTL.MA.ZS']	1	0.6	8	30	10	16	-38.8661	469.379	20.71	687.63	735.1	27.53	17.07
['SP.POP.TOTL.MA.ZS']	1	0.6	8	30	20	16	-39.0112	471.088	20.78	690.21	733.9	27.79	17.13
['SP.POP.TOTL.MA.ZS']	1	0.6	8	30	30	16	-39.1126	472.282	20.85	693.41	729.75	28.33	17.26
['SP.POP.TOTL.MA.ZS']	1	0.7	8	10	10	16	-1.673	39.3502	5.92	245.65	293.82	79.28	6.9
['SP.POP.TOTL.MA.ZS']	1	0.7	8	10	20	16	-10.9153	175.41	11.96	528.53	658.67	0.08	12.38
['SP.POP.TOTL.MA.ZS']	1	0.7	8	10	30	16	-20.2053	312.171	16.48	702.77	873	20.55	15.57
['SP.POP.TOTL.MA.ZS']	1	0.7	8	20	10	16	-11.3708	182.115	12.23	538.33	671.25	1.75	12.59
['SP.POP.TOTL.MA.ZS']	1	0.7	8	20	20	16	-13.6045	214.999	13.42	584.26	729.78	6.99	13.3
['SP.POP.TOTL.MA.ZS']	1	0.7	8	20	30	16	-12.1709	193.893	12.65	554.68	694.35	1.98	12.62
['SP.POP.TOTL.MA.ZS']	1	0.7	8	30	10	16	-11.3127	181.259	12.31	536.47	661.58	1.14	12.23
['SP.POP.TOTL.MA.ZS']	1	0.7	8	30	20	16	-8.12105	134.274	11.11	449.95	463.11	0.72	12.46
['SP.POP.TOTL.MA.ZS']	1	0.7	8	30	30	16	-6.48147	110.137	10.02	406.68	416.96	3.6	11.94
['SP.POP.TOTL.MA.ZS']	1	0.8	8	10	10	16	-5.11548	116.509	9.11	444.81	444.13	2.32	12.09
['SP.POP.TOTL.MA.ZS']	1	0.8	8	10	20	16	-8.94207	189.412	12.28	565.33	562.98	14.92	14.54
['SP.POP.TOTL.MA.ZS']	1	0.8	8	10	30	16	-4.80339	110.564	8.79	433.13	431.97	4.65	11.82
['SP.POP.TOTL.MA.ZS']	1	0.8	8	20	10	16	-4.29982	100.97	8.48	415.95	408.28	11.74	11.07
['SP.POP.TOTL.MA.ZS']	1	0.8	8	20	20	16	-2.52668	67.1888	7.24	341.14	324.89	34.46	9.2
['SP.POP.TOTL.MA.ZS']	1	0.8	8	20	30	16	-2.37214	64.2445	7.12	333.03	312.75	41.05	8.77
['SP.POP.TOTL.MA.ZS']	1	0.8	8	30	10	16	-0.883489	35.8834	5.32	223.53	205.51	115.88	5.73
['SP.POP.TOTL.MA.ZS']	1	0.8	8	30	20	16	-0.542492	29.3869	4.74	177.45	165.46	171.27	4.56
['SP.POP.TOTL.MA.ZS']	1	0.8	8	30	30	16	-0.291924	24.6132	4.18	116.67	109.65	270.36	3.34
['SP.POP.TOTL.MA.ZS']	1	0.6	9	10	10	18	-9.26121	120.814	10.2	365.6	363.32	11.84	11.06
['SP.POP.TOTL.MA.ZS']	1	0.6	9	10	20	18	-47.1151	566.502	23.09	764.36	771.4	37.71	19.86
['SP.POP.TOTL.MA.ZS']	1	0.6	9	10	30	18	-51.7621	621.216	24.23	799.39	805.18	40.47	20.78
['SP.POP.TOTL.MA.ZS']	1	0.6	9	20	10	18	-34.7831	421.307	19.83	663.96	666.23	30.86	17.89
['SP.POP.TOTL.MA.ZS']	1	0.6	9	20	20	18	-40.8336	492.544	21.54	716.74	715.04	35.77	19.26
['SP.POP.TOTL.MA.ZS']	1	0.6	9	20	30	18	-39.5396	477.308	21.21	707.04	701.28	35.54	19.19
['SP.POP.TOTL.MA.ZS']	1	0.6	9	30	10	18	-39.9063	481.627	21.35	711.88	698.32	36.92	19.61
['SP.POP.TOTL.MA.ZS']	1	0.6	9	30	20	18	-40.0644	483.488	21.46	715.33	690.62	38.7	20.18
['SP.POP.TOTL.MA.ZS']	1	0.6	9	30	30	18	-39.7777	480.112	21.47	715.57	672.49	41.4	21.11
['SP.POP.TOTL.MA.ZS']	1	0.7	9	10	10	18	-1.22785	32.797	5.4	220.81	259.7	83.8	6.73
['SP.POP.TOTL.MA.ZS']	1	0.7	9	10	20	18	-9.52066	154.878	11.12	495.53	621.29	3.69	11.93
['SP.POP.TOTL.MA.ZS']	1	0.7	9	10	30	18	-15.244	239.133	14.23	615.12	769.58	12.52	14.14
['SP.POP.TOTL.MA.ZS']	1	0.7	9	20	10	18	-8.93654	146.279	10.83	482.34	599.8	2.83	12.03
['SP.POP.TOTL.MA.ZS']	1	0.7	9	20	20	18	-10.2442	165.531	11.65	513.05	638.29	2.29	12.66
['SP.POP.TOTL.MA.ZS']	1	0.7	9	20	30	18	-9.30171	151.655	11.11	491.18	611.18	0.08	12.36
['SP.POP.TOTL.MA.ZS']	1	0.7	9	30	10	18	-7.84426	130.2	10.31	456.08	561.86	1.06	12.24
['SP.POP.TOTL.MA.ZS']	1	0.7	9	30	20	18	-5.30349	92.796	9.23	386.99	416.95	15.79	14.69
['SP.POP.TOTL.MA.ZS']	1	0.7	9	30	30	18	-2.49641	51.4719	6.97	277.39	234.13	21.76	15.81
['SP.POP.TOTL.MA.ZS']	1	0.8	9	10	10	18	-0.36398	25.986	4.61	187.67	184.89	87.42	6.6
['SP.POP.TOTL.MA.ZS']	1	0.8	9	10	20	18	-4.98401	114.005	8.97	439.11	437.03	6.09	11.66
['SP.POP.TOTL.MA.ZS']	1	0.8	9	10	30	18	-4.66872	107.998	8.78	428.4	424.17	8.51	11.4
['SP.POP.TOTL.MA.ZS']	1	0.8	9	20	10	18	-2.20681	61.0948	7	324.44	309.36	36.08	9.09
['SP.POP.TOTL.MA.ZS']	1	0.8	9	20	20	18	-2.11736	59.3905	6.93	318.99	298.18	43.34	8.63
['SP.POP.TOTL.MA.ZS']	1	0.8	9	20	30	18	-1.36636	45.0828	6.09	268.84	241.52	72.77	7.16
['SP.POP.TOTL.MA.ZS']	1	0.8	9	30	10	18	-0.615951	30.7864	4.97	168.13	150.08	200.97	4.11
['SP.POP.TOTL.MA.ZS']	1	0.8	9	30	20	18	-2.40527	64.8757	6.46	120.34	118.86	1867.14	-0.7
['SP.POP.TOTL.MA.ZS']	1	0.8	9	30	30	18	-3.57434	87.1484	8.51	212.42	218.54	935.81	-1.48
['SH.STA.SMSS.UR.ZS', 'SP.DYN.IMRT.IN', 'SP.POP.TOTL.MA.ZS']	3	0.6	1	10	10	4	-0.00550921	11.8388	2.94	94.96	58.85	113.28	5.8
['SH.STA.SMSS.UR.ZS', 'SP.DYN.IMRT.IN', 'SP.POP.TOTL.MA.ZS']	3	0.6	1	10	20	4	-0.587717	18.6936	3.86	145.59	117.43	57.18	7.87
['SH.STA.SMSS.UR.ZS', 'SP.DYN.IMRT.IN', 'SP.POP.TOTL.MA.ZS']	3	0.6	1	10	30	4	-1.97419	35.0178	5.43	206.29	178.54	23.45	10.02
['SH.STA.SMSS.UR.ZS', 'SP.DYN.IMRT.IN', 'SP.POP.TOTL.MA.ZS']	3	0.6	1	20	10	4	-16.0613	200.878	13.77	472.42	432.04	34.41	18.86
['SH.STA.SMSS.UR.ZS', 'SP.DYN.IMRT.IN', 'SP.POP.TOTL.MA.ZS']	3	0.6	1	20	20	4	-27.3446	333.726	17.96	598.8	553.04	46.05	22.93
['SH.STA.SMSS.UR.ZS', 'SP.DYN.IMRT.IN', 'SP.POP.TOTL.MA.ZS']	3	0.6	1	20	30	4	-36.1967	437.95	20.65	679.82	631.99	51.49	25.5
['SH.STA.SMSS.UR.ZS', 'SP.DYN.IMRT.IN', 'SP.POP.TOTL.MA.ZS']	3	0.6	1	30	10	4	-36.8754	445.941	20.84	685.71	637.89	51.66	25.59
['SH.STA.SMSS.UR.ZS', 'SP.DYN.IMRT.IN', 'SP.POP.TOTL.MA.ZS']	3	0.6	1	30	20	4	-37.5435	453.807	21.03	691.36	643.57	51.91	25.72
['SH.STA.SMSS.UR.ZS', 'SP.DYN.IMRT.IN', 'SP.POP.TOTL.MA.ZS']	3	0.6	1	30	30	4	-37.7194	455.878	21.08	692.87	645.17	51.91	25.72
['SH.STA.SMSS.UR.ZS', 'SP.DYN.IMRT.IN', 'SP.POP.TOTL.MA.ZS']	3	0.7	1	10	10	4	-0.0596342	15.5993	3.48	116.18	110.67	143.5	5.08
['SH.STA.SMSS.UR.ZS', 'SP.DYN.IMRT.IN', 'SP.POP.TOTL.MA.ZS']	3	0.7	1	10	20	4	-0.426459	20.9994	4.25	168.9	180.85	82.72	6.77
['SH.STA.SMSS.UR.ZS', 'SP.DYN.IMRT.IN', 'SP.POP.TOTL.MA.ZS']	3	0.7	1	10	30	4	-1.19985	32.3847	5.42	227.88	251.31	46.04	8.47
['SH.STA.SMSS.UR.ZS', 'SP.DYN.IMRT.IN', 'SP.POP.TOTL.MA.ZS']	3	0.7	1	20	10	4	-8.19729	135.397	10.9	467.82	531.38	18.08	15.1
['SH.STA.SMSS.UR.ZS', 'SP.DYN.IMRT.IN', 'SP.POP.TOTL.MA.ZS']	3	0.7	1	20	20	4	-13.3638	211.455	13.93	580.11	659.1	31.28	18
['SH.STA.SMSS.UR.ZS', 'SP.DYN.IMRT.IN', 'SP.POP.TOTL.MA.ZS']	3	0.7	1	20	30	4	-18.3108	284.282	16.31	668.65	761.71	38.85	20.23
['SH.STA.SMSS.UR.ZS', 'SP.DYN.IMRT.IN', 'SP.POP.TOTL.MA.ZS']	3	0.7	1	30	10	4	-18.8024	291.518	16.49	677.12	778.78	39	20.28
['SH.STA.SMSS.UR.ZS', 'SP.DYN.IMRT.IN', 'SP.POP.TOTL.MA.ZS']	3	0.7	1	30	20	4	-16.7667	261.55	15.54	642.9	743.86	36.01	19.33
['SH.STA.SMSS.UR.ZS', 'SP.DYN.IMRT.IN', 'SP.POP.TOTL.MA.ZS']	3	0.7	1	30	30	4	-14.3889	226.546	14.36	600.01	699.45	31.85	18.15
['SH.STA.SMSS.UR.ZS', 'SP.DYN.IMRT.IN', 'SP.POP.TOTL.MA.ZS']	3	0.8	1	10	10	4	-0.0379902	19.7753	3.87	121.17	126.53	139.26	5.17
['SH.STA.SMSS.UR.ZS', 'SP.DYN.IMRT.IN', 'SP.POP.TOTL.MA.ZS']	3	0.8	1	10	20	4	-0.142309	21.7628	4.17	166.33	169.11	79.28	6.9
['SH.STA.SMSS.UR.ZS', 'SP.DYN.IMRT.IN', 'SP.POP.TOTL.MA.ZS']	3	0.8	1	10	30	4	-0.58609	30.2175	5.09	222.61	216.55	42.18	8.7
['SH.STA.SMSS.UR.ZS', 'SP.DYN.IMRT.IN', 'SP.POP.TOTL.MA.ZS']	3	0.8	1	20	10	4	-5.41527	122.221	10.05	450.31	465.68	20.25	15.51
['SH.STA.SMSS.UR.ZS', 'SP.DYN.IMRT.IN', 'SP.POP.TOTL.MA.ZS']	3	0.8	1	20	20	4	-7.9163	169.869	12.16	526.06	542.48	29.76	17.61
['SH.STA.SMSS.UR.ZS', 'SP.DYN.IMRT.IN', 'SP.POP.TOTL.MA.ZS']	3	0.8	1	20	30	4	-8.52346	181.437	12.61	542.91	558.72	31.54	18.07
['SH.STA.SMSS.UR.ZS', 'SP.DYN.IMRT.IN', 'SP.POP.TOTL.MA.ZS']	3	0.8	1	30	10	4	-5.35993	121.167	9.94	449.84	460.63	20.35	15.53
['SH.STA.SMSS.UR.ZS', 'SP.DYN.IMRT.IN', 'SP.POP.TOTL.MA.ZS']	3	0.8	1	30	20	4	-3.89508	93.2588	8.42	396.86	404.81	12.27	14.1
['SH.STA.SMSS.UR.ZS', 'SP.DYN.IMRT.IN', 'SP.POP.TOTL.MA.ZS']	3	0.8	1	30	30	4	-2.46	65.9185	6.9	335.77	338.34	0.32	12.41
['SH.STA.SMSS.UR.ZS', 'SP.DYN.IMRT.IN', 'SP.POP.TOTL.MA.ZS']	3	0.6	2	10	10	8	-0.121968	13.2099	3.1	105.91	68.48	107.2	5.97
['SH.STA.SMSS.UR.ZS', 'SP.DYN.IMRT.IN', 'SP.POP.TOTL.MA.ZS']	3	0.6	2	10	20	8	-1.20769	25.9931	4.57	175.46	147.67	46.91	8.42
['SH.STA.SMSS.UR.ZS', 'SP.DYN.IMRT.IN', 'SP.POP.TOTL.MA.ZS']	3	0.6	2	10	30	8	-3.76047	56.0493	6.9	258.55	232.69	12.56	10.99
['SH.STA.SMSS.UR.ZS', 'SP.DYN.IMRT.IN', 'SP.POP.TOTL.MA.ZS']	3	0.6	2	20	10	8	-32.9925	400.225	19.59	645.29	622.67	42.86	21.65
['SH.STA.SMSS.UR.ZS', 'SP.DYN.IMRT.IN', 'SP.POP.TOTL.MA.ZS']	3	0.6	2	20	20	8	-38.4303	464.249	21.14	691.25	670.09	45.79	22.82
['SH.STA.SMSS.UR.ZS', 'SP.DYN.IMRT.IN', 'SP.POP.TOTL.MA.ZS']	3	0.6	2	20	30	8	-34.6249	419.444	20.07	659.75	637.1	43.87	22.04
['SH.STA.SMSS.UR.ZS', 'SP.DYN.IMRT.IN', 'SP.POP.TOTL.MA.ZS']	3	0.6	2	30	10	8	-36.0297	435.984	20.47	671.61	649.79	44.55	22.31
['SH.STA.SMSS.UR.ZS', 'SP.DYN.IMRT.IN', 'SP.POP.TOTL.MA.ZS']	3	0.6	2	30	20	8	-34.6572	419.825	20.08	659.86	638.13	43.7	21.97
['SH.STA.SMSS.UR.ZS', 'SP.DYN.IMRT.IN', 'SP.POP.TOTL.MA.ZS']	3	0.6	2	30	30	8	-34.6403	419.625	20.07	659.61	638.33	43.59	21.93
['SH.STA.SMSS.UR.ZS', 'SP.DYN.IMRT.IN', 'SP.POP.TOTL.MA.ZS']	3	0.7	2	10	10	8	-0.383174	20.3622	4.1	153.81	170.16	124.5	5.51
['SH.STA.SMSS.UR.ZS', 'SP.DYN.IMRT.IN', 'SP.POP.TOTL.MA.ZS']	3	0.7	2	10	20	8	-1.35998	34.7422	5.58	231.89	270.01	64.28	7.53
['SH.STA.SMSS.UR.ZS', 'SP.DYN.IMRT.IN', 'SP.POP.TOTL.MA.ZS']	3	0.7	2	10	30	8	-3.18665	61.6332	7.3	317.07	377.07	28.72	9.61
['SH.STA.SMSS.UR.ZS', 'SP.DYN.IMRT.IN', 'SP.POP.TOTL.MA.ZS']	3	0.7	2	20	10	8	-11.4402	183.136	12.53	540.73	656.82	14.81	14.52
['SH.STA.SMSS.UR.ZS', 'SP.DYN.IMRT.IN', 'SP.POP.TOTL.MA.ZS']	3	0.7	2	20	20	8	-9.54507	155.238	11.38	498.16	608.24	8.37	13.5
['SH.STA.SMSS.UR.ZS', 'SP.DYN.IMRT.IN', 'SP.POP.TOTL.MA.ZS']	3	0.7	2	20	30	8	-8.67797	142.473	10.8	476.95	586.23	4.11	12.9
['SH.STA.SMSS.UR.ZS', 'SP.DYN.IMRT.IN', 'SP.POP.TOTL.MA.ZS']	3	0.7	2	30	10	8	-6.34015	108.057	9.38	415.49	520.67	12.05	11.04
['SH.STA.SMSS.UR.ZS', 'SP.DYN.IMRT.IN', 'SP.POP.TOTL.MA.ZS']	3	0.7	2	30	20	8	-4.80494	85.4567	8.47	369.53	466.64	26.87	9.75
['SH.STA.SMSS.UR.ZS', 'SP.DYN.IMRT.IN', 'SP.POP.TOTL.MA.ZS']	3	0.7	2	30	30	8	-3.67845	68.8731	7.69	329.57	420.81	44.17	8.58
['SH.STA.SMSS.UR.ZS', 'SP.DYN.IMRT.IN', 'SP.POP.TOTL.MA.ZS']	3	0.8	2	10	10	8	-0.183028	22.5385	3.81	85.56	90.27	232.53	3.72
['SH.STA.SMSS.UR.ZS', 'SP.DYN.IMRT.IN', 'SP.POP.TOTL.MA.ZS']	3	0.8	2	10	20	8	-0.048724	19.9798	3.85	113.74	119.53	156.11	4.83
['SH.STA.SMSS.UR.ZS', 'SP.DYN.IMRT.IN', 'SP.POP.TOTL.MA.ZS']	3	0.8	2	10	30	8	-0.0760063	20.4996	3.9	146.01	152.88	103.45	6.08
['SH.STA.SMSS.UR.ZS', 'SP.DYN.IMRT.IN', 'SP.POP.TOTL.MA.ZS']	3	0.8	2	20	10	8	-3.49248	85.5887	7.84	379.66	389.6	1.43	12.55
['SH.STA.SMSS.UR.ZS', 'SP.DYN.IMRT.IN', 'SP.POP.TOTL.MA.ZS']	3	0.8	2	20	20	8	-5.70151	127.674	10.06	462.72	471.92	14.34	14.44
['SH.STA.SMSS.UR.ZS', 'SP.DYN.IMRT.IN', 'SP.POP.TOTL.MA.ZS']	3	0.8	2	20	30	8	-4.53526	105.455	8.9	421.69	429.43	7.34	13.35
['SH.STA.SMSS.UR.ZS', 'SP.DYN.IMRT.IN', 'SP.POP.TOTL.MA.ZS']	3	0.8	2	30	10	8	-2.21618	61.2733	6.88	325.39	321.3	17.36	10.54
['SH.STA.SMSS.UR.ZS', 'SP.DYN.IMRT.IN', 'SP.POP.TOTL.MA.ZS']	3	0.8	2	30	20	8	-1.42046	46.1135	6.15	280.64	268.81	34.9	9.17
['SH.STA.SMSS.UR.ZS', 'SP.DYN.IMRT.IN', 'SP.POP.TOTL.MA.ZS']	3	0.8	2	30	30	8	-0.801955	34.3301	5.36	232.48	217.76	60.03	7.73
['SH.STA.SMSS.UR.ZS', 'SP.DYN.IMRT.IN', 'SP.POP.TOTL.MA.ZS']	3	0.6	3	10	10	12	-0.626298	19.1479	3.91	138.78	126.73	99.19	6.21
['SH.STA.SMSS.UR.ZS', 'SP.DYN.IMRT.IN', 'SP.POP.TOTL.MA.ZS']	3	0.6	3	10	20	12	-3.70124	55.3519	7.1	247.24	244.66	38.83	8.91
['SH.STA.SMSS.UR.ZS', 'SP.DYN.IMRT.IN', 'SP.POP.TOTL.MA.ZS']	3	0.6	3	10	30	12	-10.7688	138.564	10.94	376	386.98	3.69	11.93
['SH.STA.SMSS.UR.ZS', 'SP.DYN.IMRT.IN', 'SP.POP.TOTL.MA.ZS']	3	0.6	3	20	10	12	-18.4144	228.583	14.32	476.25	493.22	12.7	14.17
['SH.STA.SMSS.UR.ZS', 'SP.DYN.IMRT.IN', 'SP.POP.TOTL.MA.ZS']	3	0.6	3	20	20	12	-21.8593	269.143	15.6	514	534.21	17.2	14.94
['SH.STA.SMSS.UR.ZS', 'SP.DYN.IMRT.IN', 'SP.POP.TOTL.MA.ZS']	3	0.6	3	20	30	12	-23.0127	282.723	16.01	526.12	547.28	18.56	15.19
['SH.STA.SMSS.UR.ZS', 'SP.DYN.IMRT.IN', 'SP.POP.TOTL.MA.ZS']	3	0.6	3	30	10	12	-22.1137	272.139	15.69	517.31	538.62	17.04	14.91
['SH.STA.SMSS.UR.ZS', 'SP.DYN.IMRT.IN', 'SP.POP.TOTL.MA.ZS']	3	0.6	3	30	20	12	-21.8819	269.409	15.61	515.25	536.23	16.76	14.86
['SH.STA.SMSS.UR.ZS', 'SP.DYN.IMRT.IN', 'SP.POP.TOTL.MA.ZS']	3	0.6	3	30	30	12	-22.3235	274.608	15.77	520.27	541.42	17.37	14.97
['SH.STA.SMSS.UR.ZS', 'SP.DYN.IMRT.IN', 'SP.POP.TOTL.MA.ZS']	3	0.7	3	10	10	12	-0.861865	27.4092	4.89	196.73	231.71	80.06	6.87
['SH.STA.SMSS.UR.ZS', 'SP.DYN.IMRT.IN', 'SP.POP.TOTL.MA.ZS']	3	0.7	3	10	20	12	-3.1795	61.5279	7.29	315.18	384.84	28.72	9.61
['SH.STA.SMSS.UR.ZS', 'SP.DYN.IMRT.IN', 'SP.POP.TOTL.MA.ZS']	3	0.7	3	10	30	12	-6.7644	114.303	9.56	426.74	531.08	2.4	12.08
['SH.STA.SMSS.UR.ZS', 'SP.DYN.IMRT.IN', 'SP.POP.TOTL.MA.ZS']	3	0.7	3	20	10	12	-5.65928	98.0336	8.96	395.83	496.77	11.04	11.14
['SH.STA.SMSS.UR.ZS', 'SP.DYN.IMRT.IN', 'SP.POP.TOTL.MA.ZS']	3	0.7	3	20	20	12	-5.15569	90.6202	8.67	380.32	481.01	16.59	10.61
['SH.STA.SMSS.UR.ZS', 'SP.DYN.IMRT.IN', 'SP.POP.TOTL.MA.ZS']	3	0.7	3	20	30	12	-4.11346	75.2771	7.99	345.88	440.42	28.05	9.66
['SH.STA.SMSS.UR.ZS', 'SP.DYN.IMRT.IN', 'SP.POP.TOTL.MA.ZS']	3	0.7	3	30	10	12	-1.97495	43.7953	6.12	250.85	330.99	78.24	6.94
['SH.STA.SMSS.UR.ZS', 'SP.DYN.IMRT.IN', 'SP.POP.TOTL.MA.ZS']	3	0.7	3	30	20	12	-1.19343	32.2903	5.22	198.32	259.67	128.23	5.42
['SH.STA.SMSS.UR.ZS', 'SP.DYN.IMRT.IN', 'SP.POP.TOTL.MA.ZS']	3	0.7	3	30	30	12	-0.775064	26.1314	4.67	153.26	182.59	209.25	4
['SH.STA.SMSS.UR.ZS', 'SP.DYN.IMRT.IN', 'SP.POP.TOTL.MA.ZS']	3	0.8	3	10	10	12	-0.674953	31.9105	5.23	228.99	222.13	44.85	8.54
['SH.STA.SMSS.UR.ZS', 'SP.DYN.IMRT.IN', 'SP.POP.TOTL.MA.ZS']	3	0.8	3	10	20	12	-3.06527	77.4497	7.43	361.41	371.28	1.89	12.14
['SH.STA.SMSS.UR.ZS', 'SP.DYN.IMRT.IN', 'SP.POP.TOTL.MA.ZS']	3	0.8	3	10	30	12	-6.2574	138.265	10.6	480.11	491.31	17.26	14.95
['SH.STA.SMSS.UR.ZS', 'SP.DYN.IMRT.IN', 'SP.POP.TOTL.MA.ZS']	3	0.8	3	20	10	12	-3.4554	84.8824	7.76	378.97	384.4	2.57	12.06
['SH.STA.SMSS.UR.ZS', 'SP.DYN.IMRT.IN', 'SP.POP.TOTL.MA.ZS']	3	0.8	3	20	20	12	-2.48319	66.3603	7.12	338.33	334.84	16.37	10.63
['SH.STA.SMSS.UR.ZS', 'SP.DYN.IMRT.IN', 'SP.POP.TOTL.MA.ZS']	3	0.8	3	20	30	12	-1.37712	45.2879	6.12	276.92	262.14	42.84	8.66
['SH.STA.SMSS.UR.ZS', 'SP.DYN.IMRT.IN', 'SP.POP.TOTL.MA.ZS']	3	0.8	3	30	10	12	-0.52373	29.0294	4.58	118.37	109.34	317.91	2.96
['SH.STA.SMSS.UR.ZS', 'SP.DYN.IMRT.IN', 'SP.POP.TOTL.MA.ZS']	3	0.8	3	30	20	12	-1.14847	40.9316	4.52	63.24	74.94	1390.36	0.83
['SH.STA.SMSS.UR.ZS', 'SP.DYN.IMRT.IN', 'SP.POP.TOTL.MA.ZS']	3	0.8	3	30	30	12	-1.84086	54.1228	5.36	78.17	91.42	2624.49	-0.49
['SH.STA.SMSS.UR.ZS', 'SP.DYN.IMRT.IN', 'SP.POP.TOTL.MA.ZS']	3	0.6	4	10	10	16	-4.89833	69.4463	7.92	260.96	302.83	70.39	7.26
['SH.STA.SMSS.UR.ZS', 'SP.DYN.IMRT.IN', 'SP.POP.TOTL.MA.ZS']	3	0.6	4	10	20	16	-21.124	260.486	14.89	487.89	574.35	1.48	12.19
['SH.STA.SMSS.UR.ZS', 'SP.DYN.IMRT.IN', 'SP.POP.TOTL.MA.ZS']	3	0.6	4	10	30	16	-27.9598	340.969	17.22	556.62	652.17	9.58	13.68
['SH.STA.SMSS.UR.ZS', 'SP.DYN.IMRT.IN', 'SP.POP.TOTL.MA.ZS']	3	0.6	4	20	10	16	-18.3272	227.556	13.92	460.8	535.09	3.69	11.93
['SH.STA.SMSS.UR.ZS', 'SP.DYN.IMRT.IN', 'SP.POP.TOTL.MA.ZS']	3	0.6	4	20	20	16	-21.7343	267.671	15.2	499.1	577.43	2.68	12.71
['SH.STA.SMSS.UR.ZS', 'SP.DYN.IMRT.IN', 'SP.POP.TOTL.MA.ZS']	3	0.6	4	20	30	16	-20.5515	253.745	14.78	487.64	561.56	0.8	12.47
['SH.STA.SMSS.UR.ZS', 'SP.DYN.IMRT.IN', 'SP.POP.TOTL.MA.ZS']	3	0.6	4	30	10	16	-20.5132	253.295	14.79	489.39	558.62	0.88	12.48
['SH.STA.SMSS.UR.ZS', 'SP.DYN.IMRT.IN', 'SP.POP.TOTL.MA.ZS']	3	0.6	4	30	20	16	-20.2395	250.072	14.72	489.73	551.2	0.72	12.46
['SH.STA.SMSS.UR.ZS', 'SP.DYN.IMRT.IN', 'SP.POP.TOTL.MA.ZS']	3	0.6	4	30	30	16	-19.7184	243.937	14.58	489.54	537.42	0.88	12.48
['SH.STA.SMSS.UR.ZS', 'SP.DYN.IMRT.IN', 'SP.POP.TOTL.MA.ZS']	3	0.7	4	10	10	16	-3.40988	64.9194	7.49	323.42	396.46	38.06	8.96
['SH.STA.SMSS.UR.ZS', 'SP.DYN.IMRT.IN', 'SP.POP.TOTL.MA.ZS']	3	0.7	4	10	20	16	-9.29396	151.541	11.08	490.31	613.35	0.41	12.32
['SH.STA.SMSS.UR.ZS', 'SP.DYN.IMRT.IN', 'SP.POP.TOTL.MA.ZS']	3	0.7	4	10	30	16	-11.799	188.418	12.52	546.16	684.71	6.85	13.28
['SH.STA.SMSS.UR.ZS', 'SP.DYN.IMRT.IN', 'SP.POP.TOTL.MA.ZS']	3	0.7	4	20	10	16	-7.0633	118.703	9.82	434.16	552.31	18.37	10.45
['SH.STA.SMSS.UR.ZS', 'SP.DYN.IMRT.IN', 'SP.POP.TOTL.MA.ZS']	3	0.7	4	20	20	16	-5.86957	101.129	9.17	400.5	514.34	32.73	9.32
['SH.STA.SMSS.UR.ZS', 'SP.DYN.IMRT.IN', 'SP.POP.TOTL.MA.ZS']	3	0.7	4	20	30	16	-4.56376	81.9062	8.34	358.35	465.72	54.82	7.99
['SH.STA.SMSS.UR.ZS', 'SP.DYN.IMRT.IN', 'SP.POP.TOTL.MA.ZS']	3	0.7	4	30	10	16	-2.18971	46.9569	6.19	246.21	326.44	191.75	4.24
['SH.STA.SMSS.UR.ZS', 'SP.DYN.IMRT.IN', 'SP.POP.TOTL.MA.ZS']	3	0.7	4	30	20	16	-1.21297	32.5779	5.23	174.34	207.56	440.17	2.29
['SH.STA.SMSS.UR.ZS', 'SP.DYN.IMRT.IN', 'SP.POP.TOTL.MA.ZS']	3	0.7	4	30	30	16	-1.03483	29.9554	4.7	131.63	135	1078.1	1.05
['SH.STA.SMSS.UR.ZS', 'SP.DYN.IMRT.IN', 'SP.POP.TOTL.MA.ZS']	3	0.8	4	10	10	16	-4.1869	98.8185	8.37	407.91	415.04	7.66	11.49
['SH.STA.SMSS.UR.ZS', 'SP.DYN.IMRT.IN', 'SP.POP.TOTL.MA.ZS']	3	0.8	4	10	20	16	-8.93292	189.238	12.51	560.61	568.86	16.64	14.84
['SH.STA.SMSS.UR.ZS', 'SP.DYN.IMRT.IN', 'SP.POP.TOTL.MA.ZS']	3	0.8	4	10	30	16	-7.43716	160.741	11.34	518.65	525.6	10.43	13.81
['SH.STA.SMSS.UR.ZS', 'SP.DYN.IMRT.IN', 'SP.POP.TOTL.MA.ZS']	3	0.8	4	20	10	16	-2.21878	61.3227	7.03	324.81	310.5	50.3	8.23
['SH.STA.SMSS.UR.ZS', 'SP.DYN.IMRT.IN', 'SP.POP.TOTL.MA.ZS']	3	0.8	4	20	20	16	-0.790139	34.1049	5.07	203.4	194.11	187.67	4.3
['SH.STA.SMSS.UR.ZS', 'SP.DYN.IMRT.IN', 'SP.POP.TOTL.MA.ZS']	3	0.8	4	20	30	16	-1.42745	46.2466	4.87	71.72	86.39	1685.9	-0.78
['SH.STA.SMSS.UR.ZS', 'SP.DYN.IMRT.IN', 'SP.POP.TOTL.MA.ZS']	3	0.8	4	30	10	16	-2.82113	72.7986	6.87	130.49	123.55	615.42	-2.4
['SH.STA.SMSS.UR.ZS', 'SP.DYN.IMRT.IN', 'SP.POP.TOTL.MA.ZS']	3	0.8	4	30	20	16	-2.83133	72.9929	7.02	140	133.37	703.41	-2.05
['SH.STA.SMSS.UR.ZS', 'SP.DYN.IMRT.IN', 'SP.POP.TOTL.MA.ZS']	3	0.8	4	30	30	16	-2.37618	64.3216	6.53	128.12	123.53	1337	-1
['SH.STA.SMSS.UR.ZS', 'SP.DYN.IMRT.IN', 'SP.POP.TOTL.MA.ZS']	3	0.6	5	10	10	20	-0.313885	15.4695	3.39	119.21	108.07	111.45	5.85
['SH.STA.SMSS.UR.ZS', 'SP.DYN.IMRT.IN', 'SP.POP.TOTL.MA.ZS']	3	0.6	5	10	20	20	-7.21644	96.7396	9.23	315.85	343.95	16.04	10.66
['SH.STA.SMSS.UR.ZS', 'SP.DYN.IMRT.IN', 'SP.POP.TOTL.MA.ZS']	3	0.6	5	10	30	20	-27.4679	335.178	17.33	557.65	633.74	22.69	16
['SH.STA.SMSS.UR.ZS', 'SP.DYN.IMRT.IN', 'SP.POP.TOTL.MA.ZS']	3	0.6	5	20	10	20	-20.8277	256.998	15.17	497.49	552.13	17.53	15
['SH.STA.SMSS.UR.ZS', 'SP.DYN.IMRT.IN', 'SP.POP.TOTL.MA.ZS']	3	0.6	5	20	20	20	-24.6817	302.374	16.53	537.31	596.89	22.4	15.94
['SH.STA.SMSS.UR.ZS', 'SP.DYN.IMRT.IN', 'SP.POP.TOTL.MA.ZS']	3	0.6	5	20	30	20	-23.012	282.715	15.97	521.62	576.63	20.96	15.65
['SH.STA.SMSS.UR.ZS', 'SP.DYN.IMRT.IN', 'SP.POP.TOTL.MA.ZS']	3	0.6	5	30	10	20	-23.1338	284.148	16.03	523.72	576.92	21.56	15.77
['SH.STA.SMSS.UR.ZS', 'SP.DYN.IMRT.IN', 'SP.POP.TOTL.MA.ZS']	3	0.6	5	30	20	20	-22.6085	277.964	15.87	519.65	569.02	21.76	15.81
['SH.STA.SMSS.UR.ZS', 'SP.DYN.IMRT.IN', 'SP.POP.TOTL.MA.ZS']	3	0.6	5	30	30	20	-21.5886	265.956	15.55	511.41	553.6	22.01	15.86
['SH.STA.SMSS.UR.ZS', 'SP.DYN.IMRT.IN', 'SP.POP.TOTL.MA.ZS']	3	0.7	5	10	10	20	-8.50704	139.957	10.62	468.43	612.26	25.33	9.87
['SH.STA.SMSS.UR.ZS', 'SP.DYN.IMRT.IN', 'SP.POP.TOTL.MA.ZS']	3	0.7	5	10	20	20	-8.38969	138.229	10.56	465.43	609.64	27.39	9.71
['SH.STA.SMSS.UR.ZS', 'SP.DYN.IMRT.IN', 'SP.POP.TOTL.MA.ZS']	3	0.7	5	10	30	20	-6.26289	106.92	9.43	409.83	535.9	44	8.59
['SH.STA.SMSS.UR.ZS', 'SP.DYN.IMRT.IN', 'SP.POP.TOTL.MA.ZS']	3	0.7	5	20	10	20	-6.43426	109.442	9.54	410.95	552.6	63.62	7.56
['SH.STA.SMSS.UR.ZS', 'SP.DYN.IMRT.IN', 'SP.POP.TOTL.MA.ZS']	3	0.7	5	20	20	20	-3.47806	65.9232	7.48	310.4	418.29	126.14	5.47
['SH.STA.SMSS.UR.ZS', 'SP.DYN.IMRT.IN', 'SP.POP.TOTL.MA.ZS']	3	0.7	5	20	30	20	-2.62993	53.4374	6.63	266.86	355.23	198.07	4.15
['SH.STA.SMSS.UR.ZS', 'SP.DYN.IMRT.IN', 'SP.POP.TOTL.MA.ZS']	3	0.7	5	30	10	20	-1.43267	35.8122	5.4	169.27	190.79	1289.89	0.89
['SH.STA.SMSS.UR.ZS', 'SP.DYN.IMRT.IN', 'SP.POP.TOTL.MA.ZS']	3	0.7	5	30	20	20	-1.39329	35.2325	4.76	116.8	122.38	1706.49	-0.77
['SH.STA.SMSS.UR.ZS', 'SP.DYN.IMRT.IN', 'SP.POP.TOTL.MA.ZS']	3	0.7	5	30	30	20	-1.61168	38.4474	4.36	83.43	92.87	768.65	-1.85
['SH.STA.SMSS.UR.ZS', 'SP.DYN.IMRT.IN', 'SP.POP.TOTL.MA.ZS']	3	0.8	5	10	10	20	-3.71712	89.8685	8.01	390.68	392.09	8.22	11.43
['SH.STA.SMSS.UR.ZS', 'SP.DYN.IMRT.IN', 'SP.POP.TOTL.MA.ZS']	3	0.8	5	10	20	20	-4.0148	95.5398	8.22	402.39	403.32	7.19	11.54
['SH.STA.SMSS.UR.ZS', 'SP.DYN.IMRT.IN', 'SP.POP.TOTL.MA.ZS']	3	0.8	5	10	30	20	-2.31401	63.1371	7.03	330.37	322.06	29.39	9.56
['SH.STA.SMSS.UR.ZS', 'SP.DYN.IMRT.IN', 'SP.POP.TOTL.MA.ZS']	3	0.8	5	20	10	20	-0.858079	35.3993	5.3	220.64	206.42	130.35	5.37
['SH.STA.SMSS.UR.ZS', 'SP.DYN.IMRT.IN', 'SP.POP.TOTL.MA.ZS']	3	0.8	5	20	20	20	-0.729238	32.9447	4.97	137.3	123.64	572.28	1.84
['SH.STA.SMSS.UR.ZS', 'SP.DYN.IMRT.IN', 'SP.POP.TOTL.MA.ZS']	3	0.8	5	20	30	20	-2.06404	58.3748	5.44	74.67	78.71	678.04	-2.14
['SH.STA.SMSS.UR.ZS', 'SP.DYN.IMRT.IN', 'SP.POP.TOTL.MA.ZS']	3	0.8	5	30	10	20	-3.10739	78.2523	6.89	120.61	128.24	435.23	-3.69
['SH.STA.SMSS.UR.ZS', 'SP.DYN.IMRT.IN', 'SP.POP.TOTL.MA.ZS']	3	0.8	5	30	20	20	-2.83179	73.0016	6.53	108.92	123.56	484.16	-3.22
['SH.STA.SMSS.UR.ZS', 'SP.DYN.IMRT.IN', 'SP.POP.TOTL.MA.ZS']	3	0.8	5	30	30	20	-2.60143	68.6129	6.24	100.32	116.73	548.19	-2.76
['SH.STA.SMSS.UR.ZS', 'SP.DYN.IMRT.IN', 'SP.POP.TOTL.MA.ZS']	3	0.6	6	10	10	24	-10.7506	138.351	10.99	361.92	419.56	37.75	8.98
['SH.STA.SMSS.UR.ZS', 'SP.DYN.IMRT.IN', 'SP.POP.TOTL.MA.ZS']	3	0.6	6	10	20	24	-32.1044	389.768	18.31	589.64	691.65	6.71	13.26
['SH.STA.SMSS.UR.ZS', 'SP.DYN.IMRT.IN', 'SP.POP.TOTL.MA.ZS']	3	0.6	6	10	30	24	-17.8893	222.401	13.71	454.31	524.88	11.74	11.07
['SH.STA.SMSS.UR.ZS', 'SP.DYN.IMRT.IN', 'SP.POP.TOTL.MA.ZS']	3	0.6	6	20	10	24	-22.762	279.772	15.49	509.16	584.03	0.81	12.27
['SH.STA.SMSS.UR.ZS', 'SP.DYN.IMRT.IN', 'SP.POP.TOTL.MA.ZS']	3	0.6	6	20	20	24	-20.0619	247.981	14.56	482.06	549.56	4.21	11.87
['SH.STA.SMSS.UR.ZS', 'SP.DYN.IMRT.IN', 'SP.POP.TOTL.MA.ZS']	3	0.6	6	20	30	24	-20.831	257.036	14.86	491.61	557.85	1.98	12.13
['SH.STA.SMSS.UR.ZS', 'SP.DYN.IMRT.IN', 'SP.POP.TOTL.MA.ZS']	3	0.6	6	30	10	24	-20.7877	256.526	14.88	493.1	555.08	0.65	12.29
['SH.STA.SMSS.UR.ZS', 'SP.DYN.IMRT.IN', 'SP.POP.TOTL.MA.ZS']	3	0.6	6	30	20	24	-20.7642	256.249	14.93	495.37	551.74	1.36	12.54
['SH.STA.SMSS.UR.ZS', 'SP.DYN.IMRT.IN', 'SP.POP.TOTL.MA.ZS']	3	0.6	6	30	30	24	-20.5686	253.947	14.96	498.45	542.32	5.43	13.08
['SH.STA.SMSS.UR.ZS', 'SP.DYN.IMRT.IN', 'SP.POP.TOTL.MA.ZS']	3	0.7	6	10	10	24	-12.1331	193.337	12.32	549.73	716.02	18.26	10.46
['SH.STA.SMSS.UR.ZS', 'SP.DYN.IMRT.IN', 'SP.POP.TOTL.MA.ZS']	3	0.7	6	10	20	24	-6.80122	114.845	9.79	427.16	547.48	51.41	8.17
['SH.STA.SMSS.UR.ZS', 'SP.DYN.IMRT.IN', 'SP.POP.TOTL.MA.ZS']	3	0.7	6	10	30	24	-7.40628	123.752	10.13	444.02	565.57	49.04	8.3
['SH.STA.SMSS.UR.ZS', 'SP.DYN.IMRT.IN', 'SP.POP.TOTL.MA.ZS']	3	0.7	6	20	10	24	-5.50733	95.7968	9.1	394.43	471.18	93.58	6.39
['SH.STA.SMSS.UR.ZS', 'SP.DYN.IMRT.IN', 'SP.POP.TOTL.MA.ZS']	3	0.7	6	20	20	24	-3.50436	66.3103	7.68	327.45	358.29	154	4.87
['SH.STA.SMSS.UR.ZS', 'SP.DYN.IMRT.IN', 'SP.POP.TOTL.MA.ZS']	3	0.7	6	20	30	24	-2.83301	56.4271	7.08	301.51	285.5	198.79	4.14
['SH.STA.SMSS.UR.ZS', 'SP.DYN.IMRT.IN', 'SP.POP.TOTL.MA.ZS']	3	0.7	6	30	10	24	-1.27361	33.4707	5.22	213.9	158.88	304.25	3.06
['SH.STA.SMSS.UR.ZS', 'SP.DYN.IMRT.IN', 'SP.POP.TOTL.MA.ZS']	3	0.7	6	30	20	24	-2.30733	48.6885	6.49	278.05	220.53	185.68	4.33
['SH.STA.SMSS.UR.ZS', 'SP.DYN.IMRT.IN', 'SP.POP.TOTL.MA.ZS']	3	0.7	6	30	30	24	-2.32941	49.0134	6.41	278.15	193.82	162.63	4.71
['SH.STA.SMSS.UR.ZS', 'SP.DYN.IMRT.IN', 'SP.POP.TOTL.MA.ZS']	3	0.8	6	10	10	24	-2.46847	66.0797	7.19	338.01	325.69	32.58	9.33
['SH.STA.SMSS.UR.ZS', 'SP.DYN.IMRT.IN', 'SP.POP.TOTL.MA.ZS']	3	0.8	6	10	20	24	-2.83651	73.0916	7.5	355.47	343.33	29.53	9.55
['SH.STA.SMSS.UR.ZS', 'SP.DYN.IMRT.IN', 'SP.POP.TOTL.MA.ZS']	3	0.8	6	10	30	24	-1.55689	48.7128	6.35	286.76	267.94	57.38	7.86
['SH.STA.SMSS.UR.ZS', 'SP.DYN.IMRT.IN', 'SP.POP.TOTL.MA.ZS']	3	0.8	6	20	10	24	-0.821571	34.7038	5.22	214.89	201.84	145.44	5.04
['SH.STA.SMSS.UR.ZS', 'SP.DYN.IMRT.IN', 'SP.POP.TOTL.MA.ZS']	3	0.8	6	20	20	24	-0.588403	30.2616	4.87	156.96	146.87	329.51	2.88
['SH.STA.SMSS.UR.ZS', 'SP.DYN.IMRT.IN', 'SP.POP.TOTL.MA.ZS']	3	0.8	6	20	30	24	-0.811293	34.508	4.78	107.03	96.25	1149.49	0.99
['SH.STA.SMSS.UR.ZS', 'SP.DYN.IMRT.IN', 'SP.POP.TOTL.MA.ZS']	3	0.8	6	30	10	24	-1.19503	41.8188	4.71	73.86	85.04	5478.26	-0.23
['SH.STA.SMSS.UR.ZS', 'SP.DYN.IMRT.IN', 'SP.POP.TOTL.MA.ZS']	3	0.8	6	30	20	24	-1.22793	42.4456	4.66	68.61	79.01	4365.52	-0.29
['SH.STA.SMSS.UR.ZS', 'SP.DYN.IMRT.IN', 'SP.POP.TOTL.MA.ZS']	3	0.8	6	30	30	24	-1.16505	41.2477	4.61	68.71	77.84	11345.5	-0.11
['SH.STA.SMSS.UR.ZS', 'SP.DYN.IMRT.IN', 'SP.POP.TOTL.MA.ZS']	3	0.6	7	10	10	28	-16.224	202.793	13.16	443.92	481.87	11.14	11.13
['SH.STA.SMSS.UR.ZS', 'SP.DYN.IMRT.IN', 'SP.POP.TOTL.MA.ZS']	3	0.6	7	10	20	28	-33.4763	405.92	18.98	617.73	679.84	13.38	14.28
['SH.STA.SMSS.UR.ZS', 'SP.DYN.IMRT.IN', 'SP.POP.TOTL.MA.ZS']	3	0.6	7	10	30	28	-17.2792	215.217	13.6	458.02	499.35	7.85	11.47
['SH.STA.SMSS.UR.ZS', 'SP.DYN.IMRT.IN', 'SP.POP.TOTL.MA.ZS']	3	0.6	7	20	10	28	-24.41	299.174	16.21	536.03	585.95	4.33	12.93
['SH.STA.SMSS.UR.ZS', 'SP.DYN.IMRT.IN', 'SP.POP.TOTL.MA.ZS']	3	0.6	7	20	20	28	-20.6019	254.339	14.87	495.92	541.11	1.98	12.13
['SH.STA.SMSS.UR.ZS', 'SP.DYN.IMRT.IN', 'SP.POP.TOTL.MA.ZS']	3	0.6	7	20	30	28	-20.7465	256.041	14.91	496.99	542.38	2.49	12.07
['SH.STA.SMSS.UR.ZS', 'SP.DYN.IMRT.IN', 'SP.POP.TOTL.MA.ZS']	3	0.6	7	30	10	28	-19.5801	242.308	14.46	483.23	527.06	6	11.67
['SH.STA.SMSS.UR.ZS', 'SP.DYN.IMRT.IN', 'SP.POP.TOTL.MA.ZS']	3	0.6	7	30	20	28	-18.3103	227.357	13.96	467.8	509.6	10.15	11.23
['SH.STA.SMSS.UR.ZS', 'SP.DYN.IMRT.IN', 'SP.POP.TOTL.MA.ZS']	3	0.6	7	30	30	28	-16.7707	209.23	13.37	448.83	487.34	15.39	10.72
['SH.STA.SMSS.UR.ZS', 'SP.DYN.IMRT.IN', 'SP.POP.TOTL.MA.ZS']	3	0.7	7	10	10	28	-5.90591	101.664	9.17	401.44	516.9	28.99	9.59
['SH.STA.SMSS.UR.ZS', 'SP.DYN.IMRT.IN', 'SP.POP.TOTL.MA.ZS']	3	0.7	7	10	20	28	-11.8695	189.456	12.4	546.16	697.9	0.16	12.35
['SH.STA.SMSS.UR.ZS', 'SP.DYN.IMRT.IN', 'SP.POP.TOTL.MA.ZS']	3	0.7	7	10	30	28	-5.17877	90.9599	8.74	382.22	476.83	32.3	9.35
['SH.STA.SMSS.UR.ZS', 'SP.DYN.IMRT.IN', 'SP.POP.TOTL.MA.ZS']	3	0.7	7	20	10	28	-4.70356	83.9642	8.47	369.64	442.04	38.37	8.94
['SH.STA.SMSS.UR.ZS', 'SP.DYN.IMRT.IN', 'SP.POP.TOTL.MA.ZS']	3	0.7	7	20	20	28	-0.853218	27.2819	4.97	201.97	179.67	110.02	5.89
['SH.STA.SMSS.UR.ZS', 'SP.DYN.IMRT.IN', 'SP.POP.TOTL.MA.ZS']	3	0.7	7	20	30	28	0.0307656	14.2685	2.81	97.02	47.36	187.01	4.31
['SH.STA.SMSS.UR.ZS', 'SP.DYN.IMRT.IN', 'SP.POP.TOTL.MA.ZS']	3	0.7	7	30	10	28	-0.0459634	15.398	3.15	120.41	43.05	106.17	6
['SH.STA.SMSS.UR.ZS', 'SP.DYN.IMRT.IN', 'SP.POP.TOTL.MA.ZS']	3	0.7	7	30	20	28	-0.254463	18.4674	3.5	142.18	52.43	54.24	8.02
['SH.STA.SMSS.UR.ZS', 'SP.DYN.IMRT.IN', 'SP.POP.TOTL.MA.ZS']	3	0.7	7	30	30	28	-1.27237	33.4524	4.32	193.65	94.5	8.32	11.42
['SH.STA.SMSS.UR.ZS', 'SP.DYN.IMRT.IN', 'SP.POP.TOTL.MA.ZS']	3	0.8	7	10	10	28	-1.74306	52.2597	6.53	296.99	270.04	57.78	7.84
['SH.STA.SMSS.UR.ZS', 'SP.DYN.IMRT.IN', 'SP.POP.TOTL.MA.ZS']	3	0.8	7	10	20	28	-0.726132	32.8855	5.07	209.24	195.05	122.08	5.57
['SH.STA.SMSS.UR.ZS', 'SP.DYN.IMRT.IN', 'SP.POP.TOTL.MA.ZS']	3	0.8	7	10	30	28	-0.733593	33.0277	4.97	201.08	188.71	150.91	4.93
['SH.STA.SMSS.UR.ZS', 'SP.DYN.IMRT.IN', 'SP.POP.TOTL.MA.ZS']	3	0.8	7	20	10	28	-2.27763	62.444	5.91	93.55	98.55	670.05	-2.17
['SH.STA.SMSS.UR.ZS', 'SP.DYN.IMRT.IN', 'SP.POP.TOTL.MA.ZS']	3	0.8	7	20	20	28	-3.0821	77.7704	7.22	143.9	142.98	482.97	-3.23
['SH.STA.SMSS.UR.ZS', 'SP.DYN.IMRT.IN', 'SP.POP.TOTL.MA.ZS']	3	0.8	7	20	30	28	-2.83531	73.0687	6.97	138.06	132.52	538.65	-2.82
['SH.STA.SMSS.UR.ZS', 'SP.DYN.IMRT.IN', 'SP.POP.TOTL.MA.ZS']	3	0.8	7	30	10	28	-1.69598	51.3627	5.26	80.89	89.63	1278.1	-1.05
['SH.STA.SMSS.UR.ZS', 'SP.DYN.IMRT.IN', 'SP.POP.TOTL.MA.ZS']	3	0.8	7	30	20	28	-1.53453	48.2867	5.08	78.02	91.48	1974.24	-0.66
['SH.STA.SMSS.UR.ZS', 'SP.DYN.IMRT.IN', 'SP.POP.TOTL.MA.ZS']	3	0.8	7	30	30	28	-1.05381	39.1284	4.4	61.69	65.12	2992.5	0.4
['SH.STA.SMSS.UR.ZS', 'SP.DYN.IMRT.IN', 'SP.POP.TOTL.MA.ZS']	3	0.6	8	10	10	32	-17.3563	216.125	13.61	465.28	517.25	8.7	11.38
['SH.STA.SMSS.UR.ZS', 'SP.DYN.IMRT.IN', 'SP.POP.TOTL.MA.ZS']	3	0.6	8	10	20	32	-44.7163	538.258	22.04	721.02	803.32	22.83	16.03
['SH.STA.SMSS.UR.ZS', 'SP.DYN.IMRT.IN', 'SP.POP.TOTL.MA.ZS']	3	0.6	8	10	30	32	-22.208	273.249	15.5	523.42	574.57	2.9	12.74
['SH.STA.SMSS.UR.ZS', 'SP.DYN.IMRT.IN', 'SP.POP.TOTL.MA.ZS']	3	0.6	8	20	10	32	-33.0892	401.362	19.01	630.06	689.69	16.53	14.82
['SH.STA.SMSS.UR.ZS', 'SP.DYN.IMRT.IN', 'SP.POP.TOTL.MA.ZS']	3	0.6	8	20	20	32	-28.4259	346.457	17.62	587.43	641.19	11.77	14.02
['SH.STA.SMSS.UR.ZS', 'SP.DYN.IMRT.IN', 'SP.POP.TOTL.MA.ZS']	3	0.6	8	20	30	32	-27.0036	329.711	17.17	573.56	625.13	9.71	13.7
['SH.STA.SMSS.UR.ZS', 'SP.DYN.IMRT.IN', 'SP.POP.TOTL.MA.ZS']	3	0.6	8	30	10	32	-25.2515	309.082	16.62	555.88	603.94	6.99	13.3
['SH.STA.SMSS.UR.ZS', 'SP.DYN.IMRT.IN', 'SP.POP.TOTL.MA.ZS']	3	0.6	8	30	20	32	-22.2381	273.604	15.63	524.57	565.26	2.68	12.71
['SH.STA.SMSS.UR.ZS', 'SP.DYN.IMRT.IN', 'SP.POP.TOTL.MA.ZS']	3	0.6	8	30	30	32	-18.4203	228.652	14.31	482.38	509.93	2.23	12.1
['SH.STA.SMSS.UR.ZS', 'SP.DYN.IMRT.IN', 'SP.POP.TOTL.MA.ZS']	3	0.7	8	10	10	32	-14.1024	222.328	13.21	588.3	773.84	10.45	11.2
['SH.STA.SMSS.UR.ZS', 'SP.DYN.IMRT.IN', 'SP.POP.TOTL.MA.ZS']	3	0.7	8	10	20	32	-4.06325	74.5379	8.02	342.09	438.15	70.86	7.24
['SH.STA.SMSS.UR.ZS', 'SP.DYN.IMRT.IN', 'SP.POP.TOTL.MA.ZS']	3	0.7	8	10	30	32	-5.8021	100.136	9.19	398.55	510.48	52.15	8.13
['SH.STA.SMSS.UR.ZS', 'SP.DYN.IMRT.IN', 'SP.POP.TOTL.MA.ZS']	3	0.7	8	20	10	32	-1.78441	40.9903	6.14	251.01	297.06	117.78	5.68
['SH.STA.SMSS.UR.ZS', 'SP.DYN.IMRT.IN', 'SP.POP.TOTL.MA.ZS']	3	0.7	8	20	20	32	-0.0220058	15.0453	2.71	61.59	52.27	518.5	2
['SH.STA.SMSS.UR.ZS', 'SP.DYN.IMRT.IN', 'SP.POP.TOTL.MA.ZS']	3	0.7	8	20	30	32	0.103505	13.1976	2.41	52.06	64.84	442.54	2.28
['SH.STA.SMSS.UR.ZS', 'SP.DYN.IMRT.IN', 'SP.POP.TOTL.MA.ZS']	3	0.7	8	30	10	32	-0.0476977	15.4235	2.81	65.53	51.55	454.71	2.23
['SH.STA.SMSS.UR.ZS', 'SP.DYN.IMRT.IN', 'SP.POP.TOTL.MA.ZS']	3	0.7	8	30	20	32	-0.00456282	14.7885	2.77	66.3	57.78	377.61	2.59
['SH.STA.SMSS.UR.ZS', 'SP.DYN.IMRT.IN', 'SP.POP.TOTL.MA.ZS']	3	0.7	8	30	30	32	0.0752463	13.6136	2.64	65.56	71.03	304.25	3.06
['SH.STA.SMSS.UR.ZS', 'SP.DYN.IMRT.IN', 'SP.POP.TOTL.MA.ZS']	3	0.8	8	10	10	32	-4.88787	112.173	9.02	439.22	423.98	25.46	9.86
['SH.STA.SMSS.UR.ZS', 'SP.DYN.IMRT.IN', 'SP.POP.TOTL.MA.ZS']	3	0.8	8	10	20	32	-1.60634	49.6549	6.41	284.78	256.57	90.31	6.5
['SH.STA.SMSS.UR.ZS', 'SP.DYN.IMRT.IN', 'SP.POP.TOTL.MA.ZS']	3	0.8	8	10	30	32	-0.832654	34.9149	5.21	213.26	200.7	159.87	4.76
['SH.STA.SMSS.UR.ZS', 'SP.DYN.IMRT.IN', 'SP.POP.TOTL.MA.ZS']	3	0.8	8	20	10	32	-0.758757	33.5071	4.68	106.98	95.37	1485.9	0.78
['SH.STA.SMSS.UR.ZS', 'SP.DYN.IMRT.IN', 'SP.POP.TOTL.MA.ZS']	3	0.8	8	20	20	32	-2.1174	59.3913	6.17	120.06	115	624.15	-2.36
['SH.STA.SMSS.UR.ZS', 'SP.DYN.IMRT.IN', 'SP.POP.TOTL.MA.ZS']	3	0.8	8	20	30	32	-2.67158	69.9493	7.16	162.99	162.4	508.25	-3.03
['SH.STA.SMSS.UR.ZS', 'SP.DYN.IMRT.IN', 'SP.POP.TOTL.MA.ZS']	3	0.8	8	30	10	32	-2.33992	63.6308	6.54	133.99	130.52	572.14	-2.62
['SH.STA.SMSS.UR.ZS', 'SP.DYN.IMRT.IN', 'SP.POP.TOTL.MA.ZS']	3	0.8	8	30	20	32	-2.14587	59.9337	6.29	127.73	126.43	577.61	-2.59
['SH.STA.SMSS.UR.ZS', 'SP.DYN.IMRT.IN', 'SP.POP.TOTL.MA.ZS']	3	0.8	8	30	30	32	-1.90054	55.2599	5.93	116.15	116.67	649.78	-2.25
['SH.STA.SMSS.UR.ZS', 'SP.DYN.IMRT.IN', 'SP.POP.TOTL.MA.ZS']	3	0.6	9	10	10	36	-43.7075	526.382	21.25	691.93	810.85	3.36	12.8
['SH.STA.SMSS.UR.ZS', 'SP.DYN.IMRT.IN', 'SP.POP.TOTL.MA.ZS']	3	0.6	9	10	20	36	-20.5406	253.617	14.7	489.17	566.57	21.39	10.19
['SH.STA.SMSS.UR.ZS', 'SP.DYN.IMRT.IN', 'SP.POP.TOTL.MA.ZS']	3	0.6	9	10	30	36	-18.7073	232.031	14.09	470.2	540.99	22.6	10.09
['SH.STA.SMSS.UR.ZS', 'SP.DYN.IMRT.IN', 'SP.POP.TOTL.MA.ZS']	3	0.6	9	20	10	36	-22.6436	278.377	15.34	512.76	589.39	13.59	10.89
['SH.STA.SMSS.UR.ZS', 'SP.DYN.IMRT.IN', 'SP.POP.TOTL.MA.ZS']	3	0.6	9	20	20	36	-23.932	293.547	15.75	525.82	604.02	11.54	11.09
['SH.STA.SMSS.UR.ZS', 'SP.DYN.IMRT.IN', 'SP.POP.TOTL.MA.ZS']	3	0.6	9	20	30	36	-22.6115	277.999	15.33	512.06	587.59	14.22	10.83
['SH.STA.SMSS.UR.ZS', 'SP.DYN.IMRT.IN', 'SP.POP.TOTL.MA.ZS']	3	0.6	9	30	10	36	-20.2459	250.147	14.57	486.98	555.95	18.49	10.44
['SH.STA.SMSS.UR.ZS', 'SP.DYN.IMRT.IN', 'SP.POP.TOTL.MA.ZS']	3	0.6	9	30	20	36	-16.7563	209.06	13.36	447.42	503.01	22.35	10.11
['SH.STA.SMSS.UR.ZS', 'SP.DYN.IMRT.IN', 'SP.POP.TOTL.MA.ZS']	3	0.6	9	30	30	36	-9.83689	127.592	10.51	353.18	378.2	27	9.74
['SH.STA.SMSS.UR.ZS', 'SP.DYN.IMRT.IN', 'SP.POP.TOTL.MA.ZS']	3	0.7	9	10	10	36	-9.9982	161.908	11.35	506.42	640.73	12.97	10.95
['SH.STA.SMSS.UR.ZS', 'SP.DYN.IMRT.IN', 'SP.POP.TOTL.MA.ZS']	3	0.7	9	10	20	36	-15.1609	237.911	14	612.59	777.77	2.6	12.7
['SH.STA.SMSS.UR.ZS', 'SP.DYN.IMRT.IN', 'SP.POP.TOTL.MA.ZS']	3	0.7	9	10	30	36	-6.5002	110.413	9.55	420.15	529.46	28.19	9.65
['SH.STA.SMSS.UR.ZS', 'SP.DYN.IMRT.IN', 'SP.POP.TOTL.MA.ZS']	3	0.7	9	20	10	36	-8.88534	145.526	10.8	479.29	615.78	18.71	10.42
['SH.STA.SMSS.UR.ZS', 'SP.DYN.IMRT.IN', 'SP.POP.TOTL.MA.ZS']	3	0.7	9	20	20	36	-5.70203	98.6631	9.06	394.72	511.44	41.53	8.74
['SH.STA.SMSS.UR.ZS', 'SP.DYN.IMRT.IN', 'SP.POP.TOTL.MA.ZS']	3	0.7	9	20	30	36	-1.62023	38.5734	5.75	237.4	308.01	102.12	6.12
['SH.STA.SMSS.UR.ZS', 'SP.DYN.IMRT.IN', 'SP.POP.TOTL.MA.ZS']	3	0.7	9	30	10	36	-1.85792	42.0724	5.89	170.41	170.96	61950	-0.02
['SH.STA.SMSS.UR.ZS', 'SP.DYN.IMRT.IN', 'SP.POP.TOTL.MA.ZS']	3	0.7	9	30	20	36	-5.20626	91.3646	9.14	289.87	302.58	501.62	-3.08
['SH.STA.SMSS.UR.ZS', 'SP.DYN.IMRT.IN', 'SP.POP.TOTL.MA.ZS']	3	0.7	9	30	30	36	-6.05126	103.804	9.7	305.79	313.54	395.93	-4.18
['SH.STA.SMSS.UR.ZS', 'SP.DYN.IMRT.IN', 'SP.POP.TOTL.MA.ZS']	3	0.8	9	10	10	36	-4.57685	106.248	8.75	425.97	418.93	17.92	10.49
['SH.STA.SMSS.UR.ZS', 'SP.DYN.IMRT.IN', 'SP.POP.TOTL.MA.ZS']	3	0.8	9	10	20	36	-0.661021	31.6451	5.12	217.01	206.33	95.42	6.33
['SH.STA.SMSS.UR.ZS', 'SP.DYN.IMRT.IN', 'SP.POP.TOTL.MA.ZS']	3	0.8	9	10	30	36	-1.52457	48.0971	6.23	287.85	278.85	49.76	8.26
['SH.STA.SMSS.UR.ZS', 'SP.DYN.IMRT.IN', 'SP.POP.TOTL.MA.ZS']	3	0.8	9	20	10	36	0.429508	10.8688	2.47	41.09	45.04	155.05	4.85
['SH.STA.SMSS.UR.ZS', 'SP.DYN.IMRT.IN', 'SP.POP.TOTL.MA.ZS']	3	0.8	9	20	20	36	0.450101	10.4764	2.43	41.22	43.63	157.17	4.81
['SH.STA.SMSS.UR.ZS', 'SP.DYN.IMRT.IN', 'SP.POP.TOTL.MA.ZS']	3	0.8	9	20	30	36	0.470875	10.0807	2.38	41.27	41.9	155.58	4.84
['SH.STA.SMSS.UR.ZS', 'SP.DYN.IMRT.IN', 'SP.POP.TOTL.MA.ZS']	3	0.8	9	30	10	36	0.546449	8.64086	2.26	46.24	34.96	137.88	5.2
['SH.STA.SMSS.UR.ZS', 'SP.DYN.IMRT.IN', 'SP.POP.TOTL.MA.ZS']	3	0.8	9	30	20	36	0.602644	7.57025	2.23	59.41	42	118.55	5.66
['SH.STA.SMSS.UR.ZS', 'SP.DYN.IMRT.IN', 'SP.POP.TOTL.MA.ZS']	3	0.8	9	30	30	36	0.604443	7.53597	2.24	77.6	60.81	98.56	6.23
['SH.STA.SMSS.UR.ZS', 'SP.DYN.IMRT.IN', 'SP.POP.TOTL.MA.ZS', 'NY.GDP.PCAP.KD', 'NY.GNP.PCAP.PP.CD', 'SL.AGR.EMPL.FE.ZS', 'SP.RUR.TOTL.ZS']	7	0.6	1	10	10	8	-0.0458546	12.3138	3	100.76	57.2	97.6	6.26
['SH.STA.SMSS.UR.ZS', 'SP.DYN.IMRT.IN', 'SP.POP.TOTL.MA.ZS', 'NY.GDP.PCAP.KD', 'NY.GNP.PCAP.PP.CD', 'SL.AGR.EMPL.FE.ZS', 'SP.RUR.TOTL.ZS']	7	0.6	1	10	20	8	-0.978835	23.2986	4.32	166.28	133.13	45.02	8.53
['SH.STA.SMSS.UR.ZS', 'SP.DYN.IMRT.IN', 'SP.POP.TOTL.MA.ZS', 'NY.GDP.PCAP.KD', 'NY.GNP.PCAP.PP.CD', 'SL.AGR.EMPL.FE.ZS', 'SP.RUR.TOTL.ZS']	7	0.6	1	10	30	8	-3.2071	49.5339	6.45	244.93	213.38	13.07	10.94
['SH.STA.SMSS.UR.ZS', 'SP.DYN.IMRT.IN', 'SP.POP.TOTL.MA.ZS', 'NY.GDP.PCAP.KD', 'NY.GNP.PCAP.PP.CD', 'SL.AGR.EMPL.FE.ZS', 'SP.RUR.TOTL.ZS']	7	0.6	1	20	10	8	-26.5659	324.558	17.6	594.36	552.78	40.81	20.9
['SH.STA.SMSS.UR.ZS', 'SP.DYN.IMRT.IN', 'SP.POP.TOTL.MA.ZS', 'NY.GDP.PCAP.KD', 'NY.GNP.PCAP.PP.CD', 'SL.AGR.EMPL.FE.ZS', 'SP.RUR.TOTL.ZS']	7	0.6	1	20	20	8	-42.1275	507.779	22.16	734.31	688.98	50	24.74
['SH.STA.SMSS.UR.ZS', 'SP.DYN.IMRT.IN', 'SP.POP.TOTL.MA.ZS', 'NY.GDP.PCAP.KD', 'NY.GNP.PCAP.PP.CD', 'SL.AGR.EMPL.FE.ZS', 'SP.RUR.TOTL.ZS']	7	0.6	1	20	30	8	-47.9439	576.26	23.64	779.44	734.28	52.22	25.89
['SH.STA.SMSS.UR.ZS', 'SP.DYN.IMRT.IN', 'SP.POP.TOTL.MA.ZS', 'NY.GDP.PCAP.KD', 'NY.GNP.PCAP.PP.CD', 'SL.AGR.EMPL.FE.ZS', 'SP.RUR.TOTL.ZS']	7	0.6	1	30	10	8	-43.2289	520.747	22.43	741.5	703.2	49.55	24.52
['SH.STA.SMSS.UR.ZS', 'SP.DYN.IMRT.IN', 'SP.POP.TOTL.MA.ZS', 'NY.GDP.PCAP.KD', 'NY.GNP.PCAP.PP.CD', 'SL.AGR.EMPL.FE.ZS', 'SP.RUR.TOTL.ZS']	7	0.6	1	30	20	8	-43.1105	519.353	22.4	739.94	704.37	49.14	24.32
['SH.STA.SMSS.UR.ZS', 'SP.DYN.IMRT.IN', 'SP.POP.TOTL.MA.ZS', 'NY.GDP.PCAP.KD', 'NY.GNP.PCAP.PP.CD', 'SL.AGR.EMPL.FE.ZS', 'SP.RUR.TOTL.ZS']	7	0.6	1	30	30	8	-42.232	509.009	22.16	732.24	699.72	48.31	23.93
['SH.STA.SMSS.UR.ZS', 'SP.DYN.IMRT.IN', 'SP.POP.TOTL.MA.ZS', 'NY.GDP.PCAP.KD', 'NY.GNP.PCAP.PP.CD', 'SL.AGR.EMPL.FE.ZS', 'SP.RUR.TOTL.ZS']	7	0.7	1	10	10	8	-0.0248879	15.0877	3.19	91.69	77.63	189.02	4.28
['SH.STA.SMSS.UR.ZS', 'SP.DYN.IMRT.IN', 'SP.POP.TOTL.MA.ZS', 'NY.GDP.PCAP.KD', 'NY.GNP.PCAP.PP.CD', 'SL.AGR.EMPL.FE.ZS', 'SP.RUR.TOTL.ZS']	7	0.7	1	10	20	8	-0.156589	17.0266	3.73	135.89	140.75	114.76	5.76
['SH.STA.SMSS.UR.ZS', 'SP.DYN.IMRT.IN', 'SP.POP.TOTL.MA.ZS', 'NY.GDP.PCAP.KD', 'NY.GNP.PCAP.PP.CD', 'SL.AGR.EMPL.FE.ZS', 'SP.RUR.TOTL.ZS']	7	0.7	1	10	30	8	-0.677114	24.6894	4.68	190.79	211.84	67.16	7.4
['SH.STA.SMSS.UR.ZS', 'SP.DYN.IMRT.IN', 'SP.POP.TOTL.MA.ZS', 'NY.GDP.PCAP.KD', 'NY.GNP.PCAP.PP.CD', 'SL.AGR.EMPL.FE.ZS', 'SP.RUR.TOTL.ZS']	7	0.7	1	20	10	8	-9.37009	152.662	11.52	495.4	587.27	18.83	15.24
['SH.STA.SMSS.UR.ZS', 'SP.DYN.IMRT.IN', 'SP.POP.TOTL.MA.ZS', 'NY.GDP.PCAP.KD', 'NY.GNP.PCAP.PP.CD', 'SL.AGR.EMPL.FE.ZS', 'SP.RUR.TOTL.ZS']	7	0.7	1	20	20	8	-11.5213	184.33	12.76	542.22	652.26	24.06	16.29
['SH.STA.SMSS.UR.ZS', 'SP.DYN.IMRT.IN', 'SP.POP.TOTL.MA.ZS', 'NY.GDP.PCAP.KD', 'NY.GNP.PCAP.PP.CD', 'SL.AGR.EMPL.FE.ZS', 'SP.RUR.TOTL.ZS']	7	0.7	1	20	30	8	-8.48087	139.571	10.92	472.43	576.08	15.79	14.69
['SH.STA.SMSS.UR.ZS', 'SP.DYN.IMRT.IN', 'SP.POP.TOTL.MA.ZS', 'NY.GDP.PCAP.KD', 'NY.GNP.PCAP.PP.CD', 'SL.AGR.EMPL.FE.ZS', 'SP.RUR.TOTL.ZS']	7	0.7	1	30	10	8	-3.72303	69.5294	7.51	332.61	424.94	8.41	11.41
['SH.STA.SMSS.UR.ZS', 'SP.DYN.IMRT.IN', 'SP.POP.TOTL.MA.ZS', 'NY.GDP.PCAP.KD', 'NY.GNP.PCAP.PP.CD', 'SL.AGR.EMPL.FE.ZS', 'SP.RUR.TOTL.ZS']	7	0.7	1	30	20	8	-2.3229	48.9176	6.4	277.32	362.3	22.96	10.06
['SH.STA.SMSS.UR.ZS', 'SP.DYN.IMRT.IN', 'SP.POP.TOTL.MA.ZS', 'NY.GDP.PCAP.KD', 'NY.GNP.PCAP.PP.CD', 'SL.AGR.EMPL.FE.ZS', 'SP.RUR.TOTL.ZS']	7	0.7	1	30	30	8	-1.42649	35.7213	5.5	232.05	311.4	38.21	8.95
['SH.STA.SMSS.UR.ZS', 'SP.DYN.IMRT.IN', 'SP.POP.TOTL.MA.ZS', 'NY.GDP.PCAP.KD', 'NY.GNP.PCAP.PP.CD', 'SL.AGR.EMPL.FE.ZS', 'SP.RUR.TOTL.ZS']	7	0.8	1	10	10	8	-0.107258	21.095	3.88	105	110.88	195.23	4.19
['SH.STA.SMSS.UR.ZS', 'SP.DYN.IMRT.IN', 'SP.POP.TOTL.MA.ZS', 'NY.GDP.PCAP.KD', 'NY.GNP.PCAP.PP.CD', 'SL.AGR.EMPL.FE.ZS', 'SP.RUR.TOTL.ZS']	7	0.8	1	10	20	8	-0.0781478	20.5404	3.93	140.89	148.63	120.5	5.61
['SH.STA.SMSS.UR.ZS', 'SP.DYN.IMRT.IN', 'SP.POP.TOTL.MA.ZS', 'NY.GDP.PCAP.KD', 'NY.GNP.PCAP.PP.CD', 'SL.AGR.EMPL.FE.ZS', 'SP.RUR.TOTL.ZS']	7	0.8	1	10	30	8	-0.330697	25.3519	4.63	191.47	190.99	72.77	7.16
['SH.STA.SMSS.UR.ZS', 'SP.DYN.IMRT.IN', 'SP.POP.TOTL.MA.ZS', 'NY.GDP.PCAP.KD', 'NY.GNP.PCAP.PP.CD', 'SL.AGR.EMPL.FE.ZS', 'SP.RUR.TOTL.ZS']	7	0.8	1	20	10	8	-6.08438	134.969	10.42	474.74	492.76	14.81	14.52
['SH.STA.SMSS.UR.ZS', 'SP.DYN.IMRT.IN', 'SP.POP.TOTL.MA.ZS', 'NY.GDP.PCAP.KD', 'NY.GNP.PCAP.PP.CD', 'SL.AGR.EMPL.FE.ZS', 'SP.RUR.TOTL.ZS']	7	0.8	1	20	20	8	-8.59582	182.815	12.41	549.79	567.09	23.22	16.11
['SH.STA.SMSS.UR.ZS', 'SP.DYN.IMRT.IN', 'SP.POP.TOTL.MA.ZS', 'NY.GDP.PCAP.KD', 'NY.GNP.PCAP.PP.CD', 'SL.AGR.EMPL.FE.ZS', 'SP.RUR.TOTL.ZS']	7	0.8	1	20	30	8	-6.52383	143.341	10.76	489.8	502.71	15.22	14.59
['SH.STA.SMSS.UR.ZS', 'SP.DYN.IMRT.IN', 'SP.POP.TOTL.MA.ZS', 'NY.GDP.PCAP.KD', 'NY.GNP.PCAP.PP.CD', 'SL.AGR.EMPL.FE.ZS', 'SP.RUR.TOTL.ZS']	7	0.8	1	30	10	8	-1.75697	52.5246	6.42	301.5	293.93	28.05	9.66
['SH.STA.SMSS.UR.ZS', 'SP.DYN.IMRT.IN', 'SP.POP.TOTL.MA.ZS', 'NY.GDP.PCAP.KD', 'NY.GNP.PCAP.PP.CD', 'SL.AGR.EMPL.FE.ZS', 'SP.RUR.TOTL.ZS']	7	0.8	1	30	20	8	-0.614796	30.7644	5.06	220.31	203.73	66.94	7.41
['SH.STA.SMSS.UR.ZS', 'SP.DYN.IMRT.IN', 'SP.POP.TOTL.MA.ZS', 'NY.GDP.PCAP.KD', 'NY.GNP.PCAP.PP.CD', 'SL.AGR.EMPL.FE.ZS', 'SP.RUR.TOTL.ZS']	7	0.8	1	30	30	8	-0.161879	22.1356	4.14	154.93	147.14	126.14	5.47
['SH.STA.SMSS.UR.ZS', 'SP.DYN.IMRT.IN', 'SP.POP.TOTL.MA.ZS', 'NY.GDP.PCAP.KD', 'NY.GNP.PCAP.PP.CD', 'SL.AGR.EMPL.FE.ZS', 'SP.RUR.TOTL.ZS']	7	0.6	2	10	10	16	-6.78359	91.6432	8.97	315.99	309.42	3.6	11.94
['SH.STA.SMSS.UR.ZS', 'SP.DYN.IMRT.IN', 'SP.POP.TOTL.MA.ZS', 'NY.GDP.PCAP.KD', 'NY.GNP.PCAP.PP.CD', 'SL.AGR.EMPL.FE.ZS', 'SP.RUR.TOTL.ZS']	7	0.6	2	10	20	16	-20.3339	251.183	15.27	507.35	504.46	26.76	16.89
['SH.STA.SMSS.UR.ZS', 'SP.DYN.IMRT.IN', 'SP.POP.TOTL.MA.ZS', 'NY.GDP.PCAP.KD', 'NY.GNP.PCAP.PP.CD', 'SL.AGR.EMPL.FE.ZS', 'SP.RUR.TOTL.ZS']	7	0.6	2	10	30	16	-33.772	409.402	19.67	638.66	639.03	38.64	20.16
['SH.STA.SMSS.UR.ZS', 'SP.DYN.IMRT.IN', 'SP.POP.TOTL.MA.ZS', 'NY.GDP.PCAP.KD', 'NY.GNP.PCAP.PP.CD', 'SL.AGR.EMPL.FE.ZS', 'SP.RUR.TOTL.ZS']	7	0.6	2	20	10	16	-26.2543	320.89	17.35	569.67	568.47	33.03	18.47
['SH.STA.SMSS.UR.ZS', 'SP.DYN.IMRT.IN', 'SP.POP.TOTL.MA.ZS', 'NY.GDP.PCAP.KD', 'NY.GNP.PCAP.PP.CD', 'SL.AGR.EMPL.FE.ZS', 'SP.RUR.TOTL.ZS']	7	0.6	2	20	20	16	-27.2573	332.698	17.68	579.37	578.96	33.78	18.68
['SH.STA.SMSS.UR.ZS', 'SP.DYN.IMRT.IN', 'SP.POP.TOTL.MA.ZS', 'NY.GDP.PCAP.KD', 'NY.GNP.PCAP.PP.CD', 'SL.AGR.EMPL.FE.ZS', 'SP.RUR.TOTL.ZS']	7	0.6	2	20	30	16	-26.1603	319.783	17.31	568.35	568.82	32.55	18.34
['SH.STA.SMSS.UR.ZS', 'SP.DYN.IMRT.IN', 'SP.POP.TOTL.MA.ZS', 'NY.GDP.PCAP.KD', 'NY.GNP.PCAP.PP.CD', 'SL.AGR.EMPL.FE.ZS', 'SP.RUR.TOTL.ZS']	7	0.6	2	30	10	16	-26.681	325.913	17.48	573.6	574.96	32.77	18.4
['SH.STA.SMSS.UR.ZS', 'SP.DYN.IMRT.IN', 'SP.POP.TOTL.MA.ZS', 'NY.GDP.PCAP.KD', 'NY.GNP.PCAP.PP.CD', 'SL.AGR.EMPL.FE.ZS', 'SP.RUR.TOTL.ZS']	7	0.6	2	30	20	16	-26.2035	320.292	17.3	567.81	572.39	31.62	18.09
['SH.STA.SMSS.UR.ZS', 'SP.DYN.IMRT.IN', 'SP.POP.TOTL.MA.ZS', 'NY.GDP.PCAP.KD', 'NY.GNP.PCAP.PP.CD', 'SL.AGR.EMPL.FE.ZS', 'SP.RUR.TOTL.ZS']	7	0.6	2	30	30	16	-25.2018	308.497	16.95	557.55	563.2	30.31	17.75
['SH.STA.SMSS.UR.ZS', 'SP.DYN.IMRT.IN', 'SP.POP.TOTL.MA.ZS', 'NY.GDP.PCAP.KD', 'NY.GNP.PCAP.PP.CD', 'SL.AGR.EMPL.FE.ZS', 'SP.RUR.TOTL.ZS']	7	0.7	2	10	10	16	-0.920788	28.2766	5.04	204.51	228.24	86.3	6.64
['SH.STA.SMSS.UR.ZS', 'SP.DYN.IMRT.IN', 'SP.POP.TOTL.MA.ZS', 'NY.GDP.PCAP.KD', 'NY.GNP.PCAP.PP.CD', 'SL.AGR.EMPL.FE.ZS', 'SP.RUR.TOTL.ZS']	7	0.7	2	10	20	16	-3.94108	72.7394	7.89	344.99	404.03	27.26	9.72
['SH.STA.SMSS.UR.ZS', 'SP.DYN.IMRT.IN', 'SP.POP.TOTL.MA.ZS', 'NY.GDP.PCAP.KD', 'NY.GNP.PCAP.PP.CD', 'SL.AGR.EMPL.FE.ZS', 'SP.RUR.TOTL.ZS']	7	0.7	2	10	30	16	-10.7747	173.34	12.16	527.06	628.1	7.34	13.35
['SH.STA.SMSS.UR.ZS', 'SP.DYN.IMRT.IN', 'SP.POP.TOTL.MA.ZS', 'NY.GDP.PCAP.KD', 'NY.GNP.PCAP.PP.CD', 'SL.AGR.EMPL.FE.ZS', 'SP.RUR.TOTL.ZS']	7	0.7	2	20	10	16	-7.76802	129.077	10.16	452.81	567.02	10.05	11.24
['SH.STA.SMSS.UR.ZS', 'SP.DYN.IMRT.IN', 'SP.POP.TOTL.MA.ZS', 'NY.GDP.PCAP.KD', 'NY.GNP.PCAP.PP.CD', 'SL.AGR.EMPL.FE.ZS', 'SP.RUR.TOTL.ZS']	7	0.7	2	20	20	16	-5.72385	98.9843	9.05	396.05	509.38	28.05	9.66
['SH.STA.SMSS.UR.ZS', 'SP.DYN.IMRT.IN', 'SP.POP.TOTL.MA.ZS', 'NY.GDP.PCAP.KD', 'NY.GNP.PCAP.PP.CD', 'SL.AGR.EMPL.FE.ZS', 'SP.RUR.TOTL.ZS']	7	0.7	2	20	30	16	-3.36599	64.2733	7.4	313.7	415.35	60.65	7.7
['SH.STA.SMSS.UR.ZS', 'SP.DYN.IMRT.IN', 'SP.POP.TOTL.MA.ZS', 'NY.GDP.PCAP.KD', 'NY.GNP.PCAP.PP.CD', 'SL.AGR.EMPL.FE.ZS', 'SP.RUR.TOTL.ZS']	7	0.7	2	30	10	16	-1.09861	30.8944	5.14	173.95	201.46	206.19	4.04
['SH.STA.SMSS.UR.ZS', 'SP.DYN.IMRT.IN', 'SP.POP.TOTL.MA.ZS', 'NY.GDP.PCAP.KD', 'NY.GNP.PCAP.PP.CD', 'SL.AGR.EMPL.FE.ZS', 'SP.RUR.TOTL.ZS']	7	0.7	2	30	20	16	-0.940426	28.5657	4.41	111.75	113.12	437.83	2.3
['SH.STA.SMSS.UR.ZS', 'SP.DYN.IMRT.IN', 'SP.POP.TOTL.MA.ZS', 'NY.GDP.PCAP.KD', 'NY.GNP.PCAP.PP.CD', 'SL.AGR.EMPL.FE.ZS', 'SP.RUR.TOTL.ZS']	7	0.7	2	30	30	16	-1.44159	35.9435	4.27	81.56	95.5	2108.93	0.56
['SH.STA.SMSS.UR.ZS', 'SP.DYN.IMRT.IN', 'SP.POP.TOTL.MA.ZS', 'NY.GDP.PCAP.KD', 'NY.GNP.PCAP.PP.CD', 'SL.AGR.EMPL.FE.ZS', 'SP.RUR.TOTL.ZS']	7	0.8	2	10	10	16	-0.762118	33.5711	5.37	233.7	225.74	55.99	7.93
['SH.STA.SMSS.UR.ZS', 'SP.DYN.IMRT.IN', 'SP.POP.TOTL.MA.ZS', 'NY.GDP.PCAP.KD', 'NY.GNP.PCAP.PP.CD', 'SL.AGR.EMPL.FE.ZS', 'SP.RUR.TOTL.ZS']	7	0.8	2	10	20	16	-2.66618	69.8464	7.25	345.68	351.24	14.64	10.79
['SH.STA.SMSS.UR.ZS', 'SP.DYN.IMRT.IN', 'SP.POP.TOTL.MA.ZS', 'NY.GDP.PCAP.KD', 'NY.GNP.PCAP.PP.CD', 'SL.AGR.EMPL.FE.ZS', 'SP.RUR.TOTL.ZS']	7	0.8	2	10	30	16	-5.10902	116.386	9.37	442.52	451.63	4.4	12.94
['SH.STA.SMSS.UR.ZS', 'SP.DYN.IMRT.IN', 'SP.POP.TOTL.MA.ZS', 'NY.GDP.PCAP.KD', 'NY.GNP.PCAP.PP.CD', 'SL.AGR.EMPL.FE.ZS', 'SP.RUR.TOTL.ZS']	7	0.8	2	20	10	16	-0.779991	33.9116	5.21	223.78	205	82.18	6.79
['SH.STA.SMSS.UR.ZS', 'SP.DYN.IMRT.IN', 'SP.POP.TOTL.MA.ZS', 'NY.GDP.PCAP.KD', 'NY.GNP.PCAP.PP.CD', 'SL.AGR.EMPL.FE.ZS', 'SP.RUR.TOTL.ZS']	7	0.8	2	20	20	16	-0.465241	27.9151	4.71	139.97	120.15	222.98	3.83
['SH.STA.SMSS.UR.ZS', 'SP.DYN.IMRT.IN', 'SP.POP.TOTL.MA.ZS', 'NY.GDP.PCAP.KD', 'NY.GNP.PCAP.PP.CD', 'SL.AGR.EMPL.FE.ZS', 'SP.RUR.TOTL.ZS']	7	0.8	2	20	30	16	-1.09487	39.9106	4.69	75.21	88.65	816.3	1.35
['SH.STA.SMSS.UR.ZS', 'SP.DYN.IMRT.IN', 'SP.POP.TOTL.MA.ZS', 'NY.GDP.PCAP.KD', 'NY.GNP.PCAP.PP.CD', 'SL.AGR.EMPL.FE.ZS', 'SP.RUR.TOTL.ZS']	7	0.8	2	30	10	16	-3.62401	88.0946	7.8	156.81	140.88	628.63	-2.34
['SH.STA.SMSS.UR.ZS', 'SP.DYN.IMRT.IN', 'SP.POP.TOTL.MA.ZS', 'NY.GDP.PCAP.KD', 'NY.GNP.PCAP.PP.CD', 'SL.AGR.EMPL.FE.ZS', 'SP.RUR.TOTL.ZS']	7	0.8	2	30	20	16	-4.89965	112.398	9.18	203.15	178.78	444.57	-3.59
['SH.STA.SMSS.UR.ZS', 'SP.DYN.IMRT.IN', 'SP.POP.TOTL.MA.ZS', 'NY.GDP.PCAP.KD', 'NY.GNP.PCAP.PP.CD', 'SL.AGR.EMPL.FE.ZS', 'SP.RUR.TOTL.ZS']	7	0.8	2	30	30	16	-6.1964	137.103	10.41	244.5	220.52	362.63	-4.71
['SH.STA.SMSS.UR.ZS', 'SP.DYN.IMRT.IN', 'SP.POP.TOTL.MA.ZS', 'NY.GDP.PCAP.KD', 'NY.GNP.PCAP.PP.CD', 'SL.AGR.EMPL.FE.ZS', 'SP.RUR.TOTL.ZS']	7	0.6	3	10	10	24	-5.04758	71.2036	8.02	265.33	287.16	59.41	7.76
['SH.STA.SMSS.UR.ZS', 'SP.DYN.IMRT.IN', 'SP.POP.TOTL.MA.ZS', 'NY.GDP.PCAP.KD', 'NY.GNP.PCAP.PP.CD', 'SL.AGR.EMPL.FE.ZS', 'SP.RUR.TOTL.ZS']	7	0.6	3	10	20	24	-20.4009	251.972	14.71	482.31	528.55	0.88	12.48
['SH.STA.SMSS.UR.ZS', 'SP.DYN.IMRT.IN', 'SP.POP.TOTL.MA.ZS', 'NY.GDP.PCAP.KD', 'NY.GNP.PCAP.PP.CD', 'SL.AGR.EMPL.FE.ZS', 'SP.RUR.TOTL.ZS']	7	0.6	3	10	30	24	-22.7774	279.952	15.6	509.4	555.52	6	13.16
['SH.STA.SMSS.UR.ZS', 'SP.DYN.IMRT.IN', 'SP.POP.TOTL.MA.ZS', 'NY.GDP.PCAP.KD', 'NY.GNP.PCAP.PP.CD', 'SL.AGR.EMPL.FE.ZS', 'SP.RUR.TOTL.ZS']	7	0.6	3	20	10	24	-13.6295	172.247	12.15	404.94	441.78	12.86	10.96
['SH.STA.SMSS.UR.ZS', 'SP.DYN.IMRT.IN', 'SP.POP.TOTL.MA.ZS', 'NY.GDP.PCAP.KD', 'NY.GNP.PCAP.PP.CD', 'SL.AGR.EMPL.FE.ZS', 'SP.RUR.TOTL.ZS']	7	0.6	3	20	20	24	-18.0202	223.942	13.84	458.3	501.19	2.74	12.04
['SH.STA.SMSS.UR.ZS', 'SP.DYN.IMRT.IN', 'SP.POP.TOTL.MA.ZS', 'NY.GDP.PCAP.KD', 'NY.GNP.PCAP.PP.CD', 'SL.AGR.EMPL.FE.ZS', 'SP.RUR.TOTL.ZS']	7	0.6	3	20	30	24	-16.8745	210.452	13.41	446.28	486.19	4.12	11.88
['SH.STA.SMSS.UR.ZS', 'SP.DYN.IMRT.IN', 'SP.POP.TOTL.MA.ZS', 'NY.GDP.PCAP.KD', 'NY.GNP.PCAP.PP.CD', 'SL.AGR.EMPL.FE.ZS', 'SP.RUR.TOTL.ZS']	7	0.6	3	30	10	24	-17.2356	214.705	13.52	449.54	493.09	5.55	11.72
['SH.STA.SMSS.UR.ZS', 'SP.DYN.IMRT.IN', 'SP.POP.TOTL.MA.ZS', 'NY.GDP.PCAP.KD', 'NY.GNP.PCAP.PP.CD', 'SL.AGR.EMPL.FE.ZS', 'SP.RUR.TOTL.ZS']	7	0.6	3	30	20	24	-17.2035	214.326	13.54	451.13	492.23	4.39	11.85
['SH.STA.SMSS.UR.ZS', 'SP.DYN.IMRT.IN', 'SP.POP.TOTL.MA.ZS', 'NY.GDP.PCAP.KD', 'NY.GNP.PCAP.PP.CD', 'SL.AGR.EMPL.FE.ZS', 'SP.RUR.TOTL.ZS']	7	0.6	3	30	30	24	-18.0822	224.671	13.93	463.99	502.61	0.98	12.25
['SH.STA.SMSS.UR.ZS', 'SP.DYN.IMRT.IN', 'SP.POP.TOTL.MA.ZS', 'NY.GDP.PCAP.KD', 'NY.GNP.PCAP.PP.CD', 'SL.AGR.EMPL.FE.ZS', 'SP.RUR.TOTL.ZS']	7	0.7	3	10	10	24	-7.89879	131.002	10.31	458.29	555.58	3.78	11.92
['SH.STA.SMSS.UR.ZS', 'SP.DYN.IMRT.IN', 'SP.POP.TOTL.MA.ZS', 'NY.GDP.PCAP.KD', 'NY.GNP.PCAP.PP.CD', 'SL.AGR.EMPL.FE.ZS', 'SP.RUR.TOTL.ZS']	7	0.7	3	10	20	24	-15.045	236.204	14.3	612.57	750.81	15.22	14.59
['SH.STA.SMSS.UR.ZS', 'SP.DYN.IMRT.IN', 'SP.POP.TOTL.MA.ZS', 'NY.GDP.PCAP.KD', 'NY.GNP.PCAP.PP.CD', 'SL.AGR.EMPL.FE.ZS', 'SP.RUR.TOTL.ZS']	7	0.7	3	10	30	24	-8.36496	137.865	10.47	467.87	588.96	9.57	11.29
['SH.STA.SMSS.UR.ZS', 'SP.DYN.IMRT.IN', 'SP.POP.TOTL.MA.ZS', 'NY.GDP.PCAP.KD', 'NY.GNP.PCAP.PP.CD', 'SL.AGR.EMPL.FE.ZS', 'SP.RUR.TOTL.ZS']	7	0.7	3	20	10	24	-1.51516	37.0266	5.63	188.57	218.93	317.91	2.96
['SH.STA.SMSS.UR.ZS', 'SP.DYN.IMRT.IN', 'SP.POP.TOTL.MA.ZS', 'NY.GDP.PCAP.KD', 'NY.GNP.PCAP.PP.CD', 'SL.AGR.EMPL.FE.ZS', 'SP.RUR.TOTL.ZS']	7	0.7	3	20	20	24	-1.60968	38.4181	4.68	100.34	106.2	24640	0.05
['SH.STA.SMSS.UR.ZS', 'SP.DYN.IMRT.IN', 'SP.POP.TOTL.MA.ZS', 'NY.GDP.PCAP.KD', 'NY.GNP.PCAP.PP.CD', 'SL.AGR.EMPL.FE.ZS', 'SP.RUR.TOTL.ZS']	7	0.7	3	20	30	24	-2.38401	49.8172	4.86	88.08	111.69	845.18	-1.66
['SH.STA.SMSS.UR.ZS', 'SP.DYN.IMRT.IN', 'SP.POP.TOTL.MA.ZS', 'NY.GDP.PCAP.KD', 'NY.GNP.PCAP.PP.CD', 'SL.AGR.EMPL.FE.ZS', 'SP.RUR.TOTL.ZS']	7	0.7	3	30	10	24	-7.60899	126.736	9.01	230.54	201.93	280.06	-6.87
['SH.STA.SMSS.UR.ZS', 'SP.DYN.IMRT.IN', 'SP.POP.TOTL.MA.ZS', 'NY.GDP.PCAP.KD', 'NY.GNP.PCAP.PP.CD', 'SL.AGR.EMPL.FE.ZS', 'SP.RUR.TOTL.ZS']	7	0.7	3	30	20	24	-11.8553	189.247	11.71	324.24	267.38	228.59	-9.62
['SH.STA.SMSS.UR.ZS', 'SP.DYN.IMRT.IN', 'SP.POP.TOTL.MA.ZS', 'NY.GDP.PCAP.KD', 'NY.GNP.PCAP.PP.CD', 'SL.AGR.EMPL.FE.ZS', 'SP.RUR.TOTL.ZS']	7	0.7	3	30	30	24	-16.7067	260.667	14.14	407.21	331.86	200.81	-12.27
['SH.STA.SMSS.UR.ZS', 'SP.DYN.IMRT.IN', 'SP.POP.TOTL.MA.ZS', 'NY.GDP.PCAP.KD', 'NY.GNP.PCAP.PP.CD', 'SL.AGR.EMPL.FE.ZS', 'SP.RUR.TOTL.ZS']	7	0.8	3	10	10	24	-2.36773	64.1605	7.03	332.31	333.11	22.72	10.08
['SH.STA.SMSS.UR.ZS', 'SP.DYN.IMRT.IN', 'SP.POP.TOTL.MA.ZS', 'NY.GDP.PCAP.KD', 'NY.GNP.PCAP.PP.CD', 'SL.AGR.EMPL.FE.ZS', 'SP.RUR.TOTL.ZS']	7	0.8	3	10	20	24	-5.72891	128.196	9.85	464.94	469.63	3.43	12.81
['SH.STA.SMSS.UR.ZS', 'SP.DYN.IMRT.IN', 'SP.POP.TOTL.MA.ZS', 'NY.GDP.PCAP.KD', 'NY.GNP.PCAP.PP.CD', 'SL.AGR.EMPL.FE.ZS', 'SP.RUR.TOTL.ZS']	7	0.8	3	10	30	24	-2.44744	65.6792	7.17	337.13	322.49	33.44	9.27
['SH.STA.SMSS.UR.ZS', 'SP.DYN.IMRT.IN', 'SP.POP.TOTL.MA.ZS', 'NY.GDP.PCAP.KD', 'NY.GNP.PCAP.PP.CD', 'SL.AGR.EMPL.FE.ZS', 'SP.RUR.TOTL.ZS']	7	0.8	3	20	10	24	-2.38885	64.5628	5.91	87.01	102.58	1324.75	-1.01
['SH.STA.SMSS.UR.ZS', 'SP.DYN.IMRT.IN', 'SP.POP.TOTL.MA.ZS', 'NY.GDP.PCAP.KD', 'NY.GNP.PCAP.PP.CD', 'SL.AGR.EMPL.FE.ZS', 'SP.RUR.TOTL.ZS']	7	0.8	3	20	20	24	-3.87666	92.9081	7.78	146.43	143.56	551.46	-2.74
['SH.STA.SMSS.UR.ZS', 'SP.DYN.IMRT.IN', 'SP.POP.TOTL.MA.ZS', 'NY.GDP.PCAP.KD', 'NY.GNP.PCAP.PP.CD', 'SL.AGR.EMPL.FE.ZS', 'SP.RUR.TOTL.ZS']	7	0.8	3	20	30	24	-4.60624	106.808	8.6	174.06	154.15	470.36	-3.34
['SH.STA.SMSS.UR.ZS', 'SP.DYN.IMRT.IN', 'SP.POP.TOTL.MA.ZS', 'NY.GDP.PCAP.KD', 'NY.GNP.PCAP.PP.CD', 'SL.AGR.EMPL.FE.ZS', 'SP.RUR.TOTL.ZS']	7	0.8	3	30	10	24	-7.01666	152.73	10.84	247.55	225.93	339.73	-5.16
['SH.STA.SMSS.UR.ZS', 'SP.DYN.IMRT.IN', 'SP.POP.TOTL.MA.ZS', 'NY.GDP.PCAP.KD', 'NY.GNP.PCAP.PP.CD', 'SL.AGR.EMPL.FE.ZS', 'SP.RUR.TOTL.ZS']	7	0.8	3	30	20	24	-8.28173	176.832	11.87	281.79	261.14	304.46	-6.05
['SH.STA.SMSS.UR.ZS', 'SP.DYN.IMRT.IN', 'SP.POP.TOTL.MA.ZS', 'NY.GDP.PCAP.KD', 'NY.GNP.PCAP.PP.CD', 'SL.AGR.EMPL.FE.ZS', 'SP.RUR.TOTL.ZS']	7	0.8	3	30	30	24	-8.92529	189.092	12.32	295.19	273.71	289.14	-6.54
['SH.STA.SMSS.UR.ZS', 'SP.DYN.IMRT.IN', 'SP.POP.TOTL.MA.ZS', 'NY.GDP.PCAP.KD', 'NY.GNP.PCAP.PP.CD', 'SL.AGR.EMPL.FE.ZS', 'SP.RUR.TOTL.ZS']	7	0.6	4	10	10	32	-4.9428	69.97	7.94	272.92	293.06	34.16	9.22
['SH.STA.SMSS.UR.ZS', 'SP.DYN.IMRT.IN', 'SP.POP.TOTL.MA.ZS', 'NY.GDP.PCAP.KD', 'NY.GNP.PCAP.PP.CD', 'SL.AGR.EMPL.FE.ZS', 'SP.RUR.TOTL.ZS']	7	0.6	4	10	20	32	-39.9569	482.222	21.14	681.31	739.53	32.88	18.43
['SH.STA.SMSS.UR.ZS', 'SP.DYN.IMRT.IN', 'SP.POP.TOTL.MA.ZS', 'NY.GDP.PCAP.KD', 'NY.GNP.PCAP.PP.CD', 'SL.AGR.EMPL.FE.ZS', 'SP.RUR.TOTL.ZS']	7	0.6	4	10	30	32	-28.858	351.545	17.97	588.44	632.11	24.94	16.48
['SH.STA.SMSS.UR.ZS', 'SP.DYN.IMRT.IN', 'SP.POP.TOTL.MA.ZS', 'NY.GDP.PCAP.KD', 'NY.GNP.PCAP.PP.CD', 'SL.AGR.EMPL.FE.ZS', 'SP.RUR.TOTL.ZS']	7	0.6	4	20	10	32	-26.42	322.84	17.2	566.44	605.12	22.45	15.95
['SH.STA.SMSS.UR.ZS', 'SP.DYN.IMRT.IN', 'SP.POP.TOTL.MA.ZS', 'NY.GDP.PCAP.KD', 'NY.GNP.PCAP.PP.CD', 'SL.AGR.EMPL.FE.ZS', 'SP.RUR.TOTL.ZS']	7	0.6	4	20	20	32	-24.898	304.92	16.68	551.86	588.17	20.14	15.49
['SH.STA.SMSS.UR.ZS', 'SP.DYN.IMRT.IN', 'SP.POP.TOTL.MA.ZS', 'NY.GDP.PCAP.KD', 'NY.GNP.PCAP.PP.CD', 'SL.AGR.EMPL.FE.ZS', 'SP.RUR.TOTL.ZS']	7	0.6	4	20	30	32	-25.8474	316.098	16.99	562.01	597.82	20.6	15.58
['SH.STA.SMSS.UR.ZS', 'SP.DYN.IMRT.IN', 'SP.POP.TOTL.MA.ZS', 'NY.GDP.PCAP.KD', 'NY.GNP.PCAP.PP.CD', 'SL.AGR.EMPL.FE.ZS', 'SP.RUR.TOTL.ZS']	7	0.6	4	30	10	32	-24.8246	304.056	16.65	553.68	584.24	18.89	15.25
['SH.STA.SMSS.UR.ZS', 'SP.DYN.IMRT.IN', 'SP.POP.TOTL.MA.ZS', 'NY.GDP.PCAP.KD', 'NY.GNP.PCAP.PP.CD', 'SL.AGR.EMPL.FE.ZS', 'SP.RUR.TOTL.ZS']	7	0.6	4	30	20	32	-24.529	300.576	16.58	555.17	574.02	19.36	15.34
['SH.STA.SMSS.UR.ZS', 'SP.DYN.IMRT.IN', 'SP.POP.TOTL.MA.ZS', 'NY.GDP.PCAP.KD', 'NY.GNP.PCAP.PP.CD', 'SL.AGR.EMPL.FE.ZS', 'SP.RUR.TOTL.ZS']	7	0.6	4	30	30	32	-26.5632	324.526	17.38	587.28	572.83	27.02	16.95
['SH.STA.SMSS.UR.ZS', 'SP.DYN.IMRT.IN', 'SP.POP.TOTL.MA.ZS', 'NY.GDP.PCAP.KD', 'NY.GNP.PCAP.PP.CD', 'SL.AGR.EMPL.FE.ZS', 'SP.RUR.TOTL.ZS']	7	0.7	4	10	10	32	-6.62238	112.212	9.64	414.24	560.97	73.25	7.14
['SH.STA.SMSS.UR.ZS', 'SP.DYN.IMRT.IN', 'SP.POP.TOTL.MA.ZS', 'NY.GDP.PCAP.KD', 'NY.GNP.PCAP.PP.CD', 'SL.AGR.EMPL.FE.ZS', 'SP.RUR.TOTL.ZS']	7	0.7	4	10	20	32	-2.65479	53.8036	6.67	260.51	336.7	245.53	3.58
['SH.STA.SMSS.UR.ZS', 'SP.DYN.IMRT.IN', 'SP.POP.TOTL.MA.ZS', 'NY.GDP.PCAP.KD', 'NY.GNP.PCAP.PP.CD', 'SL.AGR.EMPL.FE.ZS', 'SP.RUR.TOTL.ZS']	7	0.7	4	10	30	32	-1.7428	40.3778	5.77	183.55	202.76	1045.37	1.08
['SH.STA.SMSS.UR.ZS', 'SP.DYN.IMRT.IN', 'SP.POP.TOTL.MA.ZS', 'NY.GDP.PCAP.KD', 'NY.GNP.PCAP.PP.CD', 'SL.AGR.EMPL.FE.ZS', 'SP.RUR.TOTL.ZS']	7	0.7	4	20	10	32	-5.12143	90.1158	6.9	152.76	167.02	275.46	-7.05
['SH.STA.SMSS.UR.ZS', 'SP.DYN.IMRT.IN', 'SP.POP.TOTL.MA.ZS', 'NY.GDP.PCAP.KD', 'NY.GNP.PCAP.PP.CD', 'SL.AGR.EMPL.FE.ZS', 'SP.RUR.TOTL.ZS']	7	0.7	4	20	20	32	-6.67553	112.994	7.94	185.72	191	240.57	-8.8
['SH.STA.SMSS.UR.ZS', 'SP.DYN.IMRT.IN', 'SP.POP.TOTL.MA.ZS', 'NY.GDP.PCAP.KD', 'NY.GNP.PCAP.PP.CD', 'SL.AGR.EMPL.FE.ZS', 'SP.RUR.TOTL.ZS']	7	0.7	4	20	30	32	-9.49056	154.435	9.89	254.3	220.37	210.84	-11.16
['SH.STA.SMSS.UR.ZS', 'SP.DYN.IMRT.IN', 'SP.POP.TOTL.MA.ZS', 'NY.GDP.PCAP.KD', 'NY.GNP.PCAP.PP.CD', 'SL.AGR.EMPL.FE.ZS', 'SP.RUR.TOTL.ZS']	7	0.7	4	30	10	32	-23.3962	359.145	16.81	495.91	399.44	163.93	-19.35
['SH.STA.SMSS.UR.ZS', 'SP.DYN.IMRT.IN', 'SP.POP.TOTL.MA.ZS', 'NY.GDP.PCAP.KD', 'NY.GNP.PCAP.PP.CD', 'SL.AGR.EMPL.FE.ZS', 'SP.RUR.TOTL.ZS']	7	0.7	4	30	20	32	-41.5519	626.422	23.11	719.09	574.52	146.75	-26.46
['SH.STA.SMSS.UR.ZS', 'SP.DYN.IMRT.IN', 'SP.POP.TOTL.MA.ZS', 'NY.GDP.PCAP.KD', 'NY.GNP.PCAP.PP.CD', 'SL.AGR.EMPL.FE.ZS', 'SP.RUR.TOTL.ZS']	7	0.7	4	30	30	32	-54.1955	812.553	26.68	846.69	674.87	140.69	-30.4
['SH.STA.SMSS.UR.ZS', 'SP.DYN.IMRT.IN', 'SP.POP.TOTL.MA.ZS', 'NY.GDP.PCAP.KD', 'NY.GNP.PCAP.PP.CD', 'SL.AGR.EMPL.FE.ZS', 'SP.RUR.TOTL.ZS']	7	0.8	4	10	10	32	-4.09184	97.0075	8.54	409.44	391.36	35.49	9.13
['SH.STA.SMSS.UR.ZS', 'SP.DYN.IMRT.IN', 'SP.POP.TOTL.MA.ZS', 'NY.GDP.PCAP.KD', 'NY.GNP.PCAP.PP.CD', 'SL.AGR.EMPL.FE.ZS', 'SP.RUR.TOTL.ZS']	7	0.8	4	10	20	32	-1.07248	39.484	5.48	216.64	198.91	233.42	3.71
['SH.STA.SMSS.UR.ZS', 'SP.DYN.IMRT.IN', 'SP.POP.TOTL.MA.ZS', 'NY.GDP.PCAP.KD', 'NY.GNP.PCAP.PP.CD', 'SL.AGR.EMPL.FE.ZS', 'SP.RUR.TOTL.ZS']	7	0.8	4	10	30	32	-1.63357	50.1736	5.45	100.3	94.88	1402.11	-0.95
['SH.STA.SMSS.UR.ZS', 'SP.DYN.IMRT.IN', 'SP.POP.TOTL.MA.ZS', 'NY.GDP.PCAP.KD', 'NY.GNP.PCAP.PP.CD', 'SL.AGR.EMPL.FE.ZS', 'SP.RUR.TOTL.ZS']	7	0.8	4	20	10	32	-8.49923	180.975	11.64	258.82	232.46	230.62	-9.47
['SH.STA.SMSS.UR.ZS', 'SP.DYN.IMRT.IN', 'SP.POP.TOTL.MA.ZS', 'NY.GDP.PCAP.KD', 'NY.GNP.PCAP.PP.CD', 'SL.AGR.EMPL.FE.ZS', 'SP.RUR.TOTL.ZS']	7	0.8	4	20	20	32	-9.48721	199.798	12.33	279.35	252.09	219.63	-10.34
['SH.STA.SMSS.UR.ZS', 'SP.DYN.IMRT.IN', 'SP.POP.TOTL.MA.ZS', 'NY.GDP.PCAP.KD', 'NY.GNP.PCAP.PP.CD', 'SL.AGR.EMPL.FE.ZS', 'SP.RUR.TOTL.ZS']	7	0.8	4	20	30	32	-11.5824	239.714	13.76	325.18	298.48	203.51	-11.95
['SH.STA.SMSS.UR.ZS', 'SP.DYN.IMRT.IN', 'SP.POP.TOTL.MA.ZS', 'NY.GDP.PCAP.KD', 'NY.GNP.PCAP.PP.CD', 'SL.AGR.EMPL.FE.ZS', 'SP.RUR.TOTL.ZS']	7	0.8	4	30	10	32	-13.9082	284.025	15.11	363.93	335.24	189.51	-13.82
['SH.STA.SMSS.UR.ZS', 'SP.DYN.IMRT.IN', 'SP.POP.TOTL.MA.ZS', 'NY.GDP.PCAP.KD', 'NY.GNP.PCAP.PP.CD', 'SL.AGR.EMPL.FE.ZS', 'SP.RUR.TOTL.ZS']	7	0.8	4	30	20	32	-15.3583	311.652	15.99	394	367.52	183.92	-14.74
['SH.STA.SMSS.UR.ZS', 'SP.DYN.IMRT.IN', 'SP.POP.TOTL.MA.ZS', 'NY.GDP.PCAP.KD', 'NY.GNP.PCAP.PP.CD', 'SL.AGR.EMPL.FE.ZS', 'SP.RUR.TOTL.ZS']	7	0.8	4	30	30	32	-14.8547	302.057	15.72	386.09	360.85	185.66	-14.44
['SH.STA.SMSS.UR.ZS', 'SP.DYN.IMRT.IN', 'SP.POP.TOTL.MA.ZS', 'NY.GDP.PCAP.KD', 'NY.GNP.PCAP.PP.CD', 'SL.AGR.EMPL.FE.ZS', 'SP.RUR.TOTL.ZS']	7	0.6	5	10	10	40	-71.6241	855.068	28.74	925.88	928.99	52.98	26.31
['SH.STA.SMSS.UR.ZS', 'SP.DYN.IMRT.IN', 'SP.POP.TOTL.MA.ZS', 'NY.GDP.PCAP.KD', 'NY.GNP.PCAP.PP.CD', 'SL.AGR.EMPL.FE.ZS', 'SP.RUR.TOTL.ZS']	7	0.6	5	10	20	40	-29.0867	354.238	18.24	607.39	610.05	31.24	17.99
['SH.STA.SMSS.UR.ZS', 'SP.DYN.IMRT.IN', 'SP.POP.TOTL.MA.ZS', 'NY.GDP.PCAP.KD', 'NY.GNP.PCAP.PP.CD', 'SL.AGR.EMPL.FE.ZS', 'SP.RUR.TOTL.ZS']	7	0.6	5	10	30	40	-32.4047	393.303	19.25	637.65	642.84	33.6	18.63
['SH.STA.SMSS.UR.ZS', 'SP.DYN.IMRT.IN', 'SP.POP.TOTL.MA.ZS', 'NY.GDP.PCAP.KD', 'NY.GNP.PCAP.PP.CD', 'SL.AGR.EMPL.FE.ZS', 'SP.RUR.TOTL.ZS']	7	0.6	5	20	10	40	-31.4088	381.578	18.92	627.64	635.58	31.66	18.1
['SH.STA.SMSS.UR.ZS', 'SP.DYN.IMRT.IN', 'SP.POP.TOTL.MA.ZS', 'NY.GDP.PCAP.KD', 'NY.GNP.PCAP.PP.CD', 'SL.AGR.EMPL.FE.ZS', 'SP.RUR.TOTL.ZS']	7	0.6	5	20	20	40	-32.5766	395.327	19.25	637.62	648.07	31.54	18.07
['SH.STA.SMSS.UR.ZS', 'SP.DYN.IMRT.IN', 'SP.POP.TOTL.MA.ZS', 'NY.GDP.PCAP.KD', 'NY.GNP.PCAP.PP.CD', 'SL.AGR.EMPL.FE.ZS', 'SP.RUR.TOTL.ZS']	7	0.6	5	20	30	40	-31.4776	382.388	18.9	627.21	638.78	29.56	17.56
['SH.STA.SMSS.UR.ZS', 'SP.DYN.IMRT.IN', 'SP.POP.TOTL.MA.ZS', 'NY.GDP.PCAP.KD', 'NY.GNP.PCAP.PP.CD', 'SL.AGR.EMPL.FE.ZS', 'SP.RUR.TOTL.ZS']	7	0.6	5	30	10	40	-29.5944	360.216	18.3	609.87	620.52	26.72	16.88
['SH.STA.SMSS.UR.ZS', 'SP.DYN.IMRT.IN', 'SP.POP.TOTL.MA.ZS', 'NY.GDP.PCAP.KD', 'NY.GNP.PCAP.PP.CD', 'SL.AGR.EMPL.FE.ZS', 'SP.RUR.TOTL.ZS']	7	0.6	5	30	20	40	-28.7137	349.846	18.02	602.86	609.28	25.53	16.61
['SH.STA.SMSS.UR.ZS', 'SP.DYN.IMRT.IN', 'SP.POP.TOTL.MA.ZS', 'NY.GDP.PCAP.KD', 'NY.GNP.PCAP.PP.CD', 'SL.AGR.EMPL.FE.ZS', 'SP.RUR.TOTL.ZS']	7	0.6	5	30	30	40	-28.3275	345.299	17.92	602.18	599.4	25.62	16.63
['SH.STA.SMSS.UR.ZS', 'SP.DYN.IMRT.IN', 'SP.POP.TOTL.MA.ZS', 'NY.GDP.PCAP.KD', 'NY.GNP.PCAP.PP.CD', 'SL.AGR.EMPL.FE.ZS', 'SP.RUR.TOTL.ZS']	7	0.7	5	10	10	40	-3.65223	68.4872	7.45	288.95	358.84	365.04	2.66
['SH.STA.SMSS.UR.ZS', 'SP.DYN.IMRT.IN', 'SP.POP.TOTL.MA.ZS', 'NY.GDP.PCAP.KD', 'NY.GNP.PCAP.PP.CD', 'SL.AGR.EMPL.FE.ZS', 'SP.RUR.TOTL.ZS']	7	0.7	5	10	20	40	-2.22795	47.5198	5.76	151.47	144.5	863.58	-1.62
['SH.STA.SMSS.UR.ZS', 'SP.DYN.IMRT.IN', 'SP.POP.TOTL.MA.ZS', 'NY.GDP.PCAP.KD', 'NY.GNP.PCAP.PP.CD', 'SL.AGR.EMPL.FE.ZS', 'SP.RUR.TOTL.ZS']	7	0.7	5	10	30	40	-3.25044	62.5723	6.12	135.69	126.64	371.27	-4.56
['SH.STA.SMSS.UR.ZS', 'SP.DYN.IMRT.IN', 'SP.POP.TOTL.MA.ZS', 'NY.GDP.PCAP.KD', 'NY.GNP.PCAP.PP.CD', 'SL.AGR.EMPL.FE.ZS', 'SP.RUR.TOTL.ZS']	7	0.7	5	20	10	40	-9.8998	160.46	9.86	243.71	226.32	194.43	-13.1
['SH.STA.SMSS.UR.ZS', 'SP.DYN.IMRT.IN', 'SP.POP.TOTL.MA.ZS', 'NY.GDP.PCAP.KD', 'NY.GNP.PCAP.PP.CD', 'SL.AGR.EMPL.FE.ZS', 'SP.RUR.TOTL.ZS']	7	0.7	5	20	20	40	-14.14	222.882	11.82	308.93	263.74	175.11	-16.47
['SH.STA.SMSS.UR.ZS', 'SP.DYN.IMRT.IN', 'SP.POP.TOTL.MA.ZS', 'NY.GDP.PCAP.KD', 'NY.GNP.PCAP.PP.CD', 'SL.AGR.EMPL.FE.ZS', 'SP.RUR.TOTL.ZS']	7	0.7	5	20	30	40	-24.1355	370.029	16.42	468.02	383.12	154.98	-22.5
['SH.STA.SMSS.UR.ZS', 'SP.DYN.IMRT.IN', 'SP.POP.TOTL.MA.ZS', 'NY.GDP.PCAP.KD', 'NY.GNP.PCAP.PP.CD', 'SL.AGR.EMPL.FE.ZS', 'SP.RUR.TOTL.ZS']	7	0.7	5	30	10	40	-63.0109	942.328	27.45	830.2	663.65	130.69	-40.31
['SH.STA.SMSS.UR.ZS', 'SP.DYN.IMRT.IN', 'SP.POP.TOTL.MA.ZS', 'NY.GDP.PCAP.KD', 'NY.GNP.PCAP.PP.CD', 'SL.AGR.EMPL.FE.ZS', 'SP.RUR.TOTL.ZS']	7	0.7	5	30	20	40	-80.3459	1197.52	31.15	949.13	753.75	126.42	-46.82
['SH.STA.SMSS.UR.ZS', 'SP.DYN.IMRT.IN', 'SP.POP.TOTL.MA.ZS', 'NY.GDP.PCAP.KD', 'NY.GNP.PCAP.PP.CD', 'SL.AGR.EMPL.FE.ZS', 'SP.RUR.TOTL.ZS']	7	0.7	5	30	30	40	-84.8896	1264.41	32.21	985.57	778.19	125.58	-48.35
['SH.STA.SMSS.UR.ZS', 'SP.DYN.IMRT.IN', 'SP.POP.TOTL.MA.ZS', 'NY.GDP.PCAP.KD', 'NY.GNP.PCAP.PP.CD', 'SL.AGR.EMPL.FE.ZS', 'SP.RUR.TOTL.ZS']	7	0.8	5	10	10	40	-1.13546	40.6838	5.65	206.22	188.24	568.65	1.85
['SH.STA.SMSS.UR.ZS', 'SP.DYN.IMRT.IN', 'SP.POP.TOTL.MA.ZS', 'NY.GDP.PCAP.KD', 'NY.GNP.PCAP.PP.CD', 'SL.AGR.EMPL.FE.ZS', 'SP.RUR.TOTL.ZS']	7	0.8	5	10	20	40	-2.07985	58.6759	5.73	96.77	103.98	516.5	-2.97
['SH.STA.SMSS.UR.ZS', 'SP.DYN.IMRT.IN', 'SP.POP.TOTL.MA.ZS', 'NY.GDP.PCAP.KD', 'NY.GNP.PCAP.PP.CD', 'SL.AGR.EMPL.FE.ZS', 'SP.RUR.TOTL.ZS']	7	0.8	5	10	30	40	-3.68021	89.1653	6.99	106.37	113.65	303.79	-6.07
['SH.STA.SMSS.UR.ZS', 'SP.DYN.IMRT.IN', 'SP.POP.TOTL.MA.ZS', 'NY.GDP.PCAP.KD', 'NY.GNP.PCAP.PP.CD', 'SL.AGR.EMPL.FE.ZS', 'SP.RUR.TOTL.ZS']	7	0.8	5	20	10	40	-8.9624	189.799	11.74	252.25	221.76	204.83	-11.8
['SH.STA.SMSS.UR.ZS', 'SP.DYN.IMRT.IN', 'SP.POP.TOTL.MA.ZS', 'NY.GDP.PCAP.KD', 'NY.GNP.PCAP.PP.CD', 'SL.AGR.EMPL.FE.ZS', 'SP.RUR.TOTL.ZS']	7	0.8	5	20	20	40	-10.5959	220.92	12.86	286.29	255.09	192.52	-13.37
['SH.STA.SMSS.UR.ZS', 'SP.DYN.IMRT.IN', 'SP.POP.TOTL.MA.ZS', 'NY.GDP.PCAP.KD', 'NY.GNP.PCAP.PP.CD', 'SL.AGR.EMPL.FE.ZS', 'SP.RUR.TOTL.ZS']	7	0.8	5	20	30	40	-12.2432	252.304	13.88	315.97	283.45	182.96	-14.91
['SH.STA.SMSS.UR.ZS', 'SP.DYN.IMRT.IN', 'SP.POP.TOTL.MA.ZS', 'NY.GDP.PCAP.KD', 'NY.GNP.PCAP.PP.CD', 'SL.AGR.EMPL.FE.ZS', 'SP.RUR.TOTL.ZS']	7	0.8	5	30	10	40	-12.2064	251.603	13.51	289.94	249.66	177.7	-15.92
['SH.STA.SMSS.UR.ZS', 'SP.DYN.IMRT.IN', 'SP.POP.TOTL.MA.ZS', 'NY.GDP.PCAP.KD', 'NY.GNP.PCAP.PP.CD', 'SL.AGR.EMPL.FE.ZS', 'SP.RUR.TOTL.ZS']	7	0.8	5	30	20	40	-10.2568	214.461	11.73	217.98	216.84	181.38	-15.2
['SH.STA.SMSS.UR.ZS', 'SP.DYN.IMRT.IN', 'SP.POP.TOTL.MA.ZS', 'NY.GDP.PCAP.KD', 'NY.GNP.PCAP.PP.CD', 'SL.AGR.EMPL.FE.ZS', 'SP.RUR.TOTL.ZS']	7	0.8	5	30	30	40	-10.8048	224.9	11.77	207.53	222.23	176.08	-16.26
['SH.STA.SMSS.UR.ZS', 'SP.DYN.IMRT.IN', 'SP.POP.TOTL.MA.ZS', 'NY.GDP.PCAP.KD', 'NY.GNP.PCAP.PP.CD', 'SL.AGR.EMPL.FE.ZS', 'SP.RUR.TOTL.ZS']	7	0.6	6	10	10	48	-65.7083	785.416	27.53	885.22	891.71	52.26	25.91
['SH.STA.SMSS.UR.ZS', 'SP.DYN.IMRT.IN', 'SP.POP.TOTL.MA.ZS', 'NY.GDP.PCAP.KD', 'NY.GNP.PCAP.PP.CD', 'SL.AGR.EMPL.FE.ZS', 'SP.RUR.TOTL.ZS']	7	0.6	6	10	20	48	-31.0717	377.608	18.93	625.49	623.28	36.37	19.44
['SH.STA.SMSS.UR.ZS', 'SP.DYN.IMRT.IN', 'SP.POP.TOTL.MA.ZS', 'NY.GDP.PCAP.KD', 'NY.GNP.PCAP.PP.CD', 'SL.AGR.EMPL.FE.ZS', 'SP.RUR.TOTL.ZS']	7	0.6	6	10	30	48	-30.4243	369.986	18.71	618.72	618.97	34.76	18.96
['SH.STA.SMSS.UR.ZS', 'SP.DYN.IMRT.IN', 'SP.POP.TOTL.MA.ZS', 'NY.GDP.PCAP.KD', 'NY.GNP.PCAP.PP.CD', 'SL.AGR.EMPL.FE.ZS', 'SP.RUR.TOTL.ZS']	7	0.6	6	20	10	48	-29.7818	362.422	18.45	610.68	617.19	31.43	18.04
['SH.STA.SMSS.UR.ZS', 'SP.DYN.IMRT.IN', 'SP.POP.TOTL.MA.ZS', 'NY.GDP.PCAP.KD', 'NY.GNP.PCAP.PP.CD', 'SL.AGR.EMPL.FE.ZS', 'SP.RUR.TOTL.ZS']	7	0.6	6	20	20	48	-29.2626	356.308	18.22	603.9	615.58	27.75	17.12
['SH.STA.SMSS.UR.ZS', 'SP.DYN.IMRT.IN', 'SP.POP.TOTL.MA.ZS', 'NY.GDP.PCAP.KD', 'NY.GNP.PCAP.PP.CD', 'SL.AGR.EMPL.FE.ZS', 'SP.RUR.TOTL.ZS']	7	0.6	6	20	30	48	-26.6605	325.671	17.33	577.24	591.43	21.51	15.76
['SH.STA.SMSS.UR.ZS', 'SP.DYN.IMRT.IN', 'SP.POP.TOTL.MA.ZS', 'NY.GDP.PCAP.KD', 'NY.GNP.PCAP.PP.CD', 'SL.AGR.EMPL.FE.ZS', 'SP.RUR.TOTL.ZS']	7	0.6	6	30	10	48	-23.1724	284.603	16.05	540.65	553.62	10.04	13.75
['SH.STA.SMSS.UR.ZS', 'SP.DYN.IMRT.IN', 'SP.POP.TOTL.MA.ZS', 'NY.GDP.PCAP.KD', 'NY.GNP.PCAP.PP.CD', 'SL.AGR.EMPL.FE.ZS', 'SP.RUR.TOTL.ZS']	7	0.6	6	30	20	48	-18.9756	235.19	14.35	493.92	497.99	15.93	10.67
['SH.STA.SMSS.UR.ZS', 'SP.DYN.IMRT.IN', 'SP.POP.TOTL.MA.ZS', 'NY.GDP.PCAP.KD', 'NY.GNP.PCAP.PP.CD', 'SL.AGR.EMPL.FE.ZS', 'SP.RUR.TOTL.ZS']	7	0.6	6	30	30	48	-9.15176	119.526	10.49	360.01	314.76	568.65	1.85
['SH.STA.SMSS.UR.ZS', 'SP.DYN.IMRT.IN', 'SP.POP.TOTL.MA.ZS', 'NY.GDP.PCAP.KD', 'NY.GNP.PCAP.PP.CD', 'SL.AGR.EMPL.FE.ZS', 'SP.RUR.TOTL.ZS']	7	0.7	6	10	10	48	-2.58914	52.837	6.66	222.18	255.11	3965.63	-0.32
['SH.STA.SMSS.UR.ZS', 'SP.DYN.IMRT.IN', 'SP.POP.TOTL.MA.ZS', 'NY.GDP.PCAP.KD', 'NY.GNP.PCAP.PP.CD', 'SL.AGR.EMPL.FE.ZS', 'SP.RUR.TOTL.ZS']	7	0.7	6	10	20	48	-2.41775	50.3139	5.93	155.61	153.14	535.56	-2.84
['SH.STA.SMSS.UR.ZS', 'SP.DYN.IMRT.IN', 'SP.POP.TOTL.MA.ZS', 'NY.GDP.PCAP.KD', 'NY.GNP.PCAP.PP.CD', 'SL.AGR.EMPL.FE.ZS', 'SP.RUR.TOTL.ZS']	7	0.7	6	10	30	48	-3.42359	65.1213	6.65	169.52	162.19	350.4	-4.94
['SH.STA.SMSS.UR.ZS', 'SP.DYN.IMRT.IN', 'SP.POP.TOTL.MA.ZS', 'NY.GDP.PCAP.KD', 'NY.GNP.PCAP.PP.CD', 'SL.AGR.EMPL.FE.ZS', 'SP.RUR.TOTL.ZS']	7	0.7	6	20	10	48	-7.00487	117.843	7.87	163.31	167.74	201.64	-12.17
['SH.STA.SMSS.UR.ZS', 'SP.DYN.IMRT.IN', 'SP.POP.TOTL.MA.ZS', 'NY.GDP.PCAP.KD', 'NY.GNP.PCAP.PP.CD', 'SL.AGR.EMPL.FE.ZS', 'SP.RUR.TOTL.ZS']	7	0.7	6	20	20	48	-16.5203	257.923	12.73	326.83	285.31	160.43	-20.47
['SH.STA.SMSS.UR.ZS', 'SP.DYN.IMRT.IN', 'SP.POP.TOTL.MA.ZS', 'NY.GDP.PCAP.KD', 'NY.GNP.PCAP.PP.CD', 'SL.AGR.EMPL.FE.ZS', 'SP.RUR.TOTL.ZS']	7	0.7	6	20	30	48	-25.9043	396.068	16.63	453.87	368.95	145.87	-26.97
['SH.STA.SMSS.UR.ZS', 'SP.DYN.IMRT.IN', 'SP.POP.TOTL.MA.ZS', 'NY.GDP.PCAP.KD', 'NY.GNP.PCAP.PP.CD', 'SL.AGR.EMPL.FE.ZS', 'SP.RUR.TOTL.ZS']	7	0.7	6	30	10	48	-18.5249	287.433	12.53	288.04	295.28	148.38	-25.57
['SH.STA.SMSS.UR.ZS', 'SP.DYN.IMRT.IN', 'SP.POP.TOTL.MA.ZS', 'NY.GDP.PCAP.KD', 'NY.GNP.PCAP.PP.CD', 'SL.AGR.EMPL.FE.ZS', 'SP.RUR.TOTL.ZS']	7	0.7	6	30	20	48	-27.5433	420.196	17	451.11	384.22	140.92	-30.23
['SH.STA.SMSS.UR.ZS', 'SP.DYN.IMRT.IN', 'SP.POP.TOTL.MA.ZS', 'NY.GDP.PCAP.KD', 'NY.GNP.PCAP.PP.CD', 'SL.AGR.EMPL.FE.ZS', 'SP.RUR.TOTL.ZS']	7	0.7	6	30	30	48	-30.3358	461.305	18.13	485.59	424.81	138.06	-32.5
['SH.STA.SMSS.UR.ZS', 'SP.DYN.IMRT.IN', 'SP.POP.TOTL.MA.ZS', 'NY.GDP.PCAP.KD', 'NY.GNP.PCAP.PP.CD', 'SL.AGR.EMPL.FE.ZS', 'SP.RUR.TOTL.ZS']	7	0.8	6	10	10	48	-4.92393	112.86	8.56	161.87	156.06	287.99	-6.58
['SH.STA.SMSS.UR.ZS', 'SP.DYN.IMRT.IN', 'SP.POP.TOTL.MA.ZS', 'NY.GDP.PCAP.KD', 'NY.GNP.PCAP.PP.CD', 'SL.AGR.EMPL.FE.ZS', 'SP.RUR.TOTL.ZS']	7	0.8	6	10	20	48	-9.0926	192.28	11.93	261.97	232.88	208.6	-11.39
['SH.STA.SMSS.UR.ZS', 'SP.DYN.IMRT.IN', 'SP.POP.TOTL.MA.ZS', 'NY.GDP.PCAP.KD', 'NY.GNP.PCAP.PP.CD', 'SL.AGR.EMPL.FE.ZS', 'SP.RUR.TOTL.ZS']	7	0.8	6	10	30	48	-13.989	285.564	15.14	364.15	335.92	180.22	-15.42
['SH.STA.SMSS.UR.ZS', 'SP.DYN.IMRT.IN', 'SP.POP.TOTL.MA.ZS', 'NY.GDP.PCAP.KD', 'NY.GNP.PCAP.PP.CD', 'SL.AGR.EMPL.FE.ZS', 'SP.RUR.TOTL.ZS']	7	0.8	6	20	10	48	-15.3066	310.666	15.72	374.59	342.39	172.3	-17.11
['SH.STA.SMSS.UR.ZS', 'SP.DYN.IMRT.IN', 'SP.POP.TOTL.MA.ZS', 'NY.GDP.PCAP.KD', 'NY.GNP.PCAP.PP.CD', 'SL.AGR.EMPL.FE.ZS', 'SP.RUR.TOTL.ZS']	7	0.8	6	20	20	48	-15.6158	316.556	15.81	373.88	340.47	169.57	-17.78
['SH.STA.SMSS.UR.ZS', 'SP.DYN.IMRT.IN', 'SP.POP.TOTL.MA.ZS', 'NY.GDP.PCAP.KD', 'NY.GNP.PCAP.PP.CD', 'SL.AGR.EMPL.FE.ZS', 'SP.RUR.TOTL.ZS']	7	0.8	6	20	30	48	-14.6354	297.879	15.14	347.32	312.14	169.89	-17.7
['SH.STA.SMSS.UR.ZS', 'SP.DYN.IMRT.IN', 'SP.POP.TOTL.MA.ZS', 'NY.GDP.PCAP.KD', 'NY.GNP.PCAP.PP.CD', 'SL.AGR.EMPL.FE.ZS', 'SP.RUR.TOTL.ZS']	7	0.8	6	30	10	48	-6.16767	136.555	8.64	131.62	135.72	196.72	-12.79
['SH.STA.SMSS.UR.ZS', 'SP.DYN.IMRT.IN', 'SP.POP.TOTL.MA.ZS', 'NY.GDP.PCAP.KD', 'NY.GNP.PCAP.PP.CD', 'SL.AGR.EMPL.FE.ZS', 'SP.RUR.TOTL.ZS']	7	0.8	6	30	20	48	-2.80727	72.5344	7.46	216.96	192.77	273.74	-7.12
['SH.STA.SMSS.UR.ZS', 'SP.DYN.IMRT.IN', 'SP.POP.TOTL.MA.ZS', 'NY.GDP.PCAP.KD', 'NY.GNP.PCAP.PP.CD', 'SL.AGR.EMPL.FE.ZS', 'SP.RUR.TOTL.ZS']	7	0.8	6	30	30	48	-4.74722	109.493	9.58	427.84	401.52	11145.5	0.11
['SH.STA.SMSS.UR.ZS', 'SP.DYN.IMRT.IN', 'SP.POP.TOTL.MA.ZS', 'NY.GDP.PCAP.KD', 'NY.GNP.PCAP.PP.CD', 'SL.AGR.EMPL.FE.ZS', 'SP.RUR.TOTL.ZS']	7	0.6	7	10	10	56	-61.8917	740.48	26.68	863.82	857.71	48.84	24.18
['SH.STA.SMSS.UR.ZS', 'SP.DYN.IMRT.IN', 'SP.POP.TOTL.MA.ZS', 'NY.GDP.PCAP.KD', 'NY.GNP.PCAP.PP.CD', 'SL.AGR.EMPL.FE.ZS', 'SP.RUR.TOTL.ZS']	7	0.6	7	10	20	56	-20.9908	258.918	15.48	524.77	515.61	20.91	15.64
['SH.STA.SMSS.UR.ZS', 'SP.DYN.IMRT.IN', 'SP.POP.TOTL.MA.ZS', 'NY.GDP.PCAP.KD', 'NY.GNP.PCAP.PP.CD', 'SL.AGR.EMPL.FE.ZS', 'SP.RUR.TOTL.ZS']	7	0.6	7	10	30	56	-36.3485	439.737	20.29	668.41	678.49	31.47	18.05
['SH.STA.SMSS.UR.ZS', 'SP.DYN.IMRT.IN', 'SP.POP.TOTL.MA.ZS', 'NY.GDP.PCAP.KD', 'NY.GNP.PCAP.PP.CD', 'SL.AGR.EMPL.FE.ZS', 'SP.RUR.TOTL.ZS']	7	0.6	7	20	10	56	-23.3019	286.128	16.01	536.66	562.11	7.34	13.35
['SH.STA.SMSS.UR.ZS', 'SP.DYN.IMRT.IN', 'SP.POP.TOTL.MA.ZS', 'NY.GDP.PCAP.KD', 'NY.GNP.PCAP.PP.CD', 'SL.AGR.EMPL.FE.ZS', 'SP.RUR.TOTL.ZS']	7	0.6	7	20	20	56	-17.1356	213.527	13.56	456.49	496.72	26.87	9.75
['SH.STA.SMSS.UR.ZS', 'SP.DYN.IMRT.IN', 'SP.POP.TOTL.MA.ZS', 'NY.GDP.PCAP.KD', 'NY.GNP.PCAP.PP.CD', 'SL.AGR.EMPL.FE.ZS', 'SP.RUR.TOTL.ZS']	7	0.6	7	20	30	56	-13.4074	169.631	12.21	401.54	448.24	75.71	7.04
['SH.STA.SMSS.UR.ZS', 'SP.DYN.IMRT.IN', 'SP.POP.TOTL.MA.ZS', 'NY.GDP.PCAP.KD', 'NY.GNP.PCAP.PP.CD', 'SL.AGR.EMPL.FE.ZS', 'SP.RUR.TOTL.ZS']	7	0.6	7	30	10	56	-11.14	142.935	11.26	362.61	411.93	151.93	4.91
['SH.STA.SMSS.UR.ZS', 'SP.DYN.IMRT.IN', 'SP.POP.TOTL.MA.ZS', 'NY.GDP.PCAP.KD', 'NY.GNP.PCAP.PP.CD', 'SL.AGR.EMPL.FE.ZS', 'SP.RUR.TOTL.ZS']	7	0.6	7	30	20	56	-9.24338	120.605	10.32	323.16	375.14	400.81	2.47
['SH.STA.SMSS.UR.ZS', 'SP.DYN.IMRT.IN', 'SP.POP.TOTL.MA.ZS', 'NY.GDP.PCAP.KD', 'NY.GNP.PCAP.PP.CD', 'SL.AGR.EMPL.FE.ZS', 'SP.RUR.TOTL.ZS']	7	0.6	7	30	30	56	-6.7099	90.7756	8.94	255.68	309.02	731.12	-1.96
['SH.STA.SMSS.UR.ZS', 'SP.DYN.IMRT.IN', 'SP.POP.TOTL.MA.ZS', 'NY.GDP.PCAP.KD', 'NY.GNP.PCAP.PP.CD', 'SL.AGR.EMPL.FE.ZS', 'SP.RUR.TOTL.ZS']	7	0.7	7	10	10	56	-12.5244	199.097	12.49	553.89	747.31	24.7	9.92
['SH.STA.SMSS.UR.ZS', 'SP.DYN.IMRT.IN', 'SP.POP.TOTL.MA.ZS', 'NY.GDP.PCAP.KD', 'NY.GNP.PCAP.PP.CD', 'SL.AGR.EMPL.FE.ZS', 'SP.RUR.TOTL.ZS']	7	0.7	7	10	20	56	-1.97573	43.8068	5.37	133.15	135.75	709.36	-2.03
['SH.STA.SMSS.UR.ZS', 'SP.DYN.IMRT.IN', 'SP.POP.TOTL.MA.ZS', 'NY.GDP.PCAP.KD', 'NY.GNP.PCAP.PP.CD', 'SL.AGR.EMPL.FE.ZS', 'SP.RUR.TOTL.ZS']	7	0.7	7	10	30	56	-4.13967	75.6629	6.54	137.11	139.92	265.82	-7.46
['SH.STA.SMSS.UR.ZS', 'SP.DYN.IMRT.IN', 'SP.POP.TOTL.MA.ZS', 'NY.GDP.PCAP.KD', 'NY.GNP.PCAP.PP.CD', 'SL.AGR.EMPL.FE.ZS', 'SP.RUR.TOTL.ZS']	7	0.7	7	20	10	56	-17.1227	266.791	13.69	374.09	303.67	162.66	-19.74
['SH.STA.SMSS.UR.ZS', 'SP.DYN.IMRT.IN', 'SP.POP.TOTL.MA.ZS', 'NY.GDP.PCAP.KD', 'NY.GNP.PCAP.PP.CD', 'SL.AGR.EMPL.FE.ZS', 'SP.RUR.TOTL.ZS']	7	0.7	7	20	20	56	-17.5858	273.608	13.71	369.45	299.76	159.61	-20.75
['SH.STA.SMSS.UR.ZS', 'SP.DYN.IMRT.IN', 'SP.POP.TOTL.MA.ZS', 'NY.GDP.PCAP.KD', 'NY.GNP.PCAP.PP.CD', 'SL.AGR.EMPL.FE.ZS', 'SP.RUR.TOTL.ZS']	7	0.7	7	20	30	56	-25.7501	393.798	17.01	477.88	384.99	146.68	-26.5
['SH.STA.SMSS.UR.ZS', 'SP.DYN.IMRT.IN', 'SP.POP.TOTL.MA.ZS', 'NY.GDP.PCAP.KD', 'NY.GNP.PCAP.PP.CD', 'SL.AGR.EMPL.FE.ZS', 'SP.RUR.TOTL.ZS']	7	0.7	7	30	10	56	-32.8688	498.594	19.39	551.88	444.94	138.89	-31.81
['SH.STA.SMSS.UR.ZS', 'SP.DYN.IMRT.IN', 'SP.POP.TOTL.MA.ZS', 'NY.GDP.PCAP.KD', 'NY.GNP.PCAP.PP.CD', 'SL.AGR.EMPL.FE.ZS', 'SP.RUR.TOTL.ZS']	7	0.7	7	30	20	56	-30.7405	467.263	18.64	521.28	425.7	138.16	-32.42
['SH.STA.SMSS.UR.ZS', 'SP.DYN.IMRT.IN', 'SP.POP.TOTL.MA.ZS', 'NY.GDP.PCAP.KD', 'NY.GNP.PCAP.PP.CD', 'SL.AGR.EMPL.FE.ZS', 'SP.RUR.TOTL.ZS']	7	0.7	7	30	30	56	-17.2504	268.671	13.38	340.53	292.65	147.93	-25.81
['SH.STA.SMSS.UR.ZS', 'SP.DYN.IMRT.IN', 'SP.POP.TOTL.MA.ZS', 'NY.GDP.PCAP.KD', 'NY.GNP.PCAP.PP.CD', 'SL.AGR.EMPL.FE.ZS', 'SP.RUR.TOTL.ZS']	7	0.8	7	10	10	56	-2.10581	59.1706	5.53	81.65	106.29	523.63	-2.92
['SH.STA.SMSS.UR.ZS', 'SP.DYN.IMRT.IN', 'SP.POP.TOTL.MA.ZS', 'NY.GDP.PCAP.KD', 'NY.GNP.PCAP.PP.CD', 'SL.AGR.EMPL.FE.ZS', 'SP.RUR.TOTL.ZS']	7	0.8	7	10	20	56	-5.77481	129.071	8.78	149.26	166.86	234.6	-9.19
['SH.STA.SMSS.UR.ZS', 'SP.DYN.IMRT.IN', 'SP.POP.TOTL.MA.ZS', 'NY.GDP.PCAP.KD', 'NY.GNP.PCAP.PP.CD', 'SL.AGR.EMPL.FE.ZS', 'SP.RUR.TOTL.ZS']	7	0.8	7	10	30	56	-13.1062	268.746	14.74	358	339	181.92	-15.1
['SH.STA.SMSS.UR.ZS', 'SP.DYN.IMRT.IN', 'SP.POP.TOTL.MA.ZS', 'NY.GDP.PCAP.KD', 'NY.GNP.PCAP.PP.CD', 'SL.AGR.EMPL.FE.ZS', 'SP.RUR.TOTL.ZS']	7	0.8	7	20	10	56	-9.09983	192.418	11.68	244.81	215.63	195.82	-12.91
['SH.STA.SMSS.UR.ZS', 'SP.DYN.IMRT.IN', 'SP.POP.TOTL.MA.ZS', 'NY.GDP.PCAP.KD', 'NY.GNP.PCAP.PP.CD', 'SL.AGR.EMPL.FE.ZS', 'SP.RUR.TOTL.ZS']	7	0.8	7	20	20	56	-12.7102	261.2	14.14	322.97	297.91	175.94	-16.29
['SH.STA.SMSS.UR.ZS', 'SP.DYN.IMRT.IN', 'SP.POP.TOTL.MA.ZS', 'NY.GDP.PCAP.KD', 'NY.GNP.PCAP.PP.CD', 'SL.AGR.EMPL.FE.ZS', 'SP.RUR.TOTL.ZS']	7	0.8	7	20	30	56	-12.5488	258.125	14.04	319.92	298.54	175.2	-16.45
['SH.STA.SMSS.UR.ZS', 'SP.DYN.IMRT.IN', 'SP.POP.TOTL.MA.ZS', 'NY.GDP.PCAP.KD', 'NY.GNP.PCAP.PP.CD', 'SL.AGR.EMPL.FE.ZS', 'SP.RUR.TOTL.ZS']	7	0.8	7	30	10	56	-10.1831	213.055	12.29	258.31	244.05	178.09	-15.84
['SH.STA.SMSS.UR.ZS', 'SP.DYN.IMRT.IN', 'SP.POP.TOTL.MA.ZS', 'NY.GDP.PCAP.KD', 'NY.GNP.PCAP.PP.CD', 'SL.AGR.EMPL.FE.ZS', 'SP.RUR.TOTL.ZS']	7	0.8	7	30	20	56	-8.81391	186.97	11.31	229.6	228.75	180.96	-15.28
['SH.STA.SMSS.UR.ZS', 'SP.DYN.IMRT.IN', 'SP.POP.TOTL.MA.ZS', 'NY.GDP.PCAP.KD', 'NY.GNP.PCAP.PP.CD', 'SL.AGR.EMPL.FE.ZS', 'SP.RUR.TOTL.ZS']	7	0.8	7	30	30	56	-4.52542	105.268	7.05	89.43	102.18	205.28	-11.75
['SH.STA.SMSS.UR.ZS', 'SP.DYN.IMRT.IN', 'SP.POP.TOTL.MA.ZS', 'NY.GDP.PCAP.KD', 'NY.GNP.PCAP.PP.CD', 'SL.AGR.EMPL.FE.ZS', 'SP.RUR.TOTL.ZS']	7	0.6	8	10	10	64	-52.3516	628.156	24.21	783.85	836.77	39.57	20.47
['SH.STA.SMSS.UR.ZS', 'SP.DYN.IMRT.IN', 'SP.POP.TOTL.MA.ZS', 'NY.GDP.PCAP.KD', 'NY.GNP.PCAP.PP.CD', 'SL.AGR.EMPL.FE.ZS', 'SP.RUR.TOTL.ZS']	7	0.6	8	10	20	64	-16.2966	203.649	13.2	448.04	497.09	5.28	11.75
['SH.STA.SMSS.UR.ZS', 'SP.DYN.IMRT.IN', 'SP.POP.TOTL.MA.ZS', 'NY.GDP.PCAP.KD', 'NY.GNP.PCAP.PP.CD', 'SL.AGR.EMPL.FE.ZS', 'SP.RUR.TOTL.ZS']	7	0.6	8	10	30	64	-32.7005	396.786	18.77	615.54	687.03	14.69	14.5
['SH.STA.SMSS.UR.ZS', 'SP.DYN.IMRT.IN', 'SP.POP.TOTL.MA.ZS', 'NY.GDP.PCAP.KD', 'NY.GNP.PCAP.PP.CD', 'SL.AGR.EMPL.FE.ZS', 'SP.RUR.TOTL.ZS']	7	0.6	8	20	10	64	-19.3477	239.572	14.26	463.14	556.73	44.34	8.57
['SH.STA.SMSS.UR.ZS', 'SP.DYN.IMRT.IN', 'SP.POP.TOTL.MA.ZS', 'NY.GDP.PCAP.KD', 'NY.GNP.PCAP.PP.CD', 'SL.AGR.EMPL.FE.ZS', 'SP.RUR.TOTL.ZS']	7	0.6	8	20	20	64	-11.5053	147.236	11.02	328.49	395.09	430.9	2.33
['SH.STA.SMSS.UR.ZS', 'SP.DYN.IMRT.IN', 'SP.POP.TOTL.MA.ZS', 'NY.GDP.PCAP.KD', 'NY.GNP.PCAP.PP.CD', 'SL.AGR.EMPL.FE.ZS', 'SP.RUR.TOTL.ZS']	7	0.6	8	20	30	64	-6.98218	93.9814	8.67	198.82	203.27	393.13	-4.22
['SH.STA.SMSS.UR.ZS', 'SP.DYN.IMRT.IN', 'SP.POP.TOTL.MA.ZS', 'NY.GDP.PCAP.KD', 'NY.GNP.PCAP.PP.CD', 'SL.AGR.EMPL.FE.ZS', 'SP.RUR.TOTL.ZS']	7	0.6	8	30	10	64	-7.04286	94.6958	8.08	157.03	166.78	237.75	-8.98
['SH.STA.SMSS.UR.ZS', 'SP.DYN.IMRT.IN', 'SP.POP.TOTL.MA.ZS', 'NY.GDP.PCAP.KD', 'NY.GNP.PCAP.PP.CD', 'SL.AGR.EMPL.FE.ZS', 'SP.RUR.TOTL.ZS']	7	0.6	8	30	20	64	-8.62914	113.373	8.6	170.74	166.83	198.17	-12.6
['SH.STA.SMSS.UR.ZS', 'SP.DYN.IMRT.IN', 'SP.POP.TOTL.MA.ZS', 'NY.GDP.PCAP.KD', 'NY.GNP.PCAP.PP.CD', 'SL.AGR.EMPL.FE.ZS', 'SP.RUR.TOTL.ZS']	7	0.6	8	30	30	64	-13.7048	173.133	10.28	231.26	157.44	163.27	-19.55
['SH.STA.SMSS.UR.ZS', 'SP.DYN.IMRT.IN', 'SP.POP.TOTL.MA.ZS', 'NY.GDP.PCAP.KD', 'NY.GNP.PCAP.PP.CD', 'SL.AGR.EMPL.FE.ZS', 'SP.RUR.TOTL.ZS']	7	0.7	8	10	10	64	-8.87682	145.4	10.92	474.48	639.56	74.47	7.09
['SH.STA.SMSS.UR.ZS', 'SP.DYN.IMRT.IN', 'SP.POP.TOTL.MA.ZS', 'NY.GDP.PCAP.KD', 'NY.GNP.PCAP.PP.CD', 'SL.AGR.EMPL.FE.ZS', 'SP.RUR.TOTL.ZS']	7	0.7	8	10	20	64	-2.43442	50.5593	6.28	184.83	187.78	657.21	-2.22
['SH.STA.SMSS.UR.ZS', 'SP.DYN.IMRT.IN', 'SP.POP.TOTL.MA.ZS', 'NY.GDP.PCAP.KD', 'NY.GNP.PCAP.PP.CD', 'SL.AGR.EMPL.FE.ZS', 'SP.RUR.TOTL.ZS']	7	0.7	8	10	30	64	-6.96981	117.326	7.87	175.23	192.72	206.82	-11.58
['SH.STA.SMSS.UR.ZS', 'SP.DYN.IMRT.IN', 'SP.POP.TOTL.MA.ZS', 'NY.GDP.PCAP.KD', 'NY.GNP.PCAP.PP.CD', 'SL.AGR.EMPL.FE.ZS', 'SP.RUR.TOTL.ZS']	7	0.7	8	20	10	64	-14.2472	224.459	12.27	326.04	265.42	168.57	-18.04
['SH.STA.SMSS.UR.ZS', 'SP.DYN.IMRT.IN', 'SP.POP.TOTL.MA.ZS', 'NY.GDP.PCAP.KD', 'NY.GNP.PCAP.PP.CD', 'SL.AGR.EMPL.FE.ZS', 'SP.RUR.TOTL.ZS']	7	0.7	8	20	20	64	-23.0385	353.879	16.3	464.65	373.48	151.87	-23.85
['SH.STA.SMSS.UR.ZS', 'SP.DYN.IMRT.IN', 'SP.POP.TOTL.MA.ZS', 'NY.GDP.PCAP.KD', 'NY.GNP.PCAP.PP.CD', 'SL.AGR.EMPL.FE.ZS', 'SP.RUR.TOTL.ZS']	7	0.7	8	20	30	64	-31.2936	475.405	19.18	558.98	445.98	142.68	-28.98
['SH.STA.SMSS.UR.ZS', 'SP.DYN.IMRT.IN', 'SP.POP.TOTL.MA.ZS', 'NY.GDP.PCAP.KD', 'NY.GNP.PCAP.PP.CD', 'SL.AGR.EMPL.FE.ZS', 'SP.RUR.TOTL.ZS']	7	0.7	8	30	10	64	-45.7619	688.399	23.52	702.95	557.41	134.12	-36.25
['SH.STA.SMSS.UR.ZS', 'SP.DYN.IMRT.IN', 'SP.POP.TOTL.MA.ZS', 'NY.GDP.PCAP.KD', 'NY.GNP.PCAP.PP.CD', 'SL.AGR.EMPL.FE.ZS', 'SP.RUR.TOTL.ZS']	7	0.7	8	30	20	64	-47.914	720.081	24.12	722.77	573.51	133.29	-37.16
['SH.STA.SMSS.UR.ZS', 'SP.DYN.IMRT.IN', 'SP.POP.TOTL.MA.ZS', 'NY.GDP.PCAP.KD', 'NY.GNP.PCAP.PP.CD', 'SL.AGR.EMPL.FE.ZS', 'SP.RUR.TOTL.ZS']	7	0.7	8	30	30	64	-43.6367	657.113	23.01	687.36	547.33	135.41	-34.93
['SH.STA.SMSS.UR.ZS', 'SP.DYN.IMRT.IN', 'SP.POP.TOTL.MA.ZS', 'NY.GDP.PCAP.KD', 'NY.GNP.PCAP.PP.CD', 'SL.AGR.EMPL.FE.ZS', 'SP.RUR.TOTL.ZS']	7	0.8	8	10	10	64	-1.72542	51.9235	6.47	200.81	164.32	1946.27	-0.67
['SH.STA.SMSS.UR.ZS', 'SP.DYN.IMRT.IN', 'SP.POP.TOTL.MA.ZS', 'NY.GDP.PCAP.KD', 'NY.GNP.PCAP.PP.CD', 'SL.AGR.EMPL.FE.ZS', 'SP.RUR.TOTL.ZS']	7	0.8	8	10	20	64	-11.2764	233.885	13.64	325.59	303.03	195.3	-12.98
['SH.STA.SMSS.UR.ZS', 'SP.DYN.IMRT.IN', 'SP.POP.TOTL.MA.ZS', 'NY.GDP.PCAP.KD', 'NY.GNP.PCAP.PP.CD', 'SL.AGR.EMPL.FE.ZS', 'SP.RUR.TOTL.ZS']	7	0.8	8	10	30	64	-17.4263	351.05	17.12	431.39	405.61	169.65	-17.76
['SH.STA.SMSS.UR.ZS', 'SP.DYN.IMRT.IN', 'SP.POP.TOTL.MA.ZS', 'NY.GDP.PCAP.KD', 'NY.GNP.PCAP.PP.CD', 'SL.AGR.EMPL.FE.ZS', 'SP.RUR.TOTL.ZS']	7	0.8	8	20	10	64	-11.4663	237.502	13.72	326.09	302.18	192.59	-13.36
['SH.STA.SMSS.UR.ZS', 'SP.DYN.IMRT.IN', 'SP.POP.TOTL.MA.ZS', 'NY.GDP.PCAP.KD', 'NY.GNP.PCAP.PP.CD', 'SL.AGR.EMPL.FE.ZS', 'SP.RUR.TOTL.ZS']	7	0.8	8	20	20	64	-17.6465	355.245	17.37	446.59	426.45	170.12	-17.64
['SH.STA.SMSS.UR.ZS', 'SP.DYN.IMRT.IN', 'SP.POP.TOTL.MA.ZS', 'NY.GDP.PCAP.KD', 'NY.GNP.PCAP.PP.CD', 'SL.AGR.EMPL.FE.ZS', 'SP.RUR.TOTL.ZS']	7	0.8	8	20	30	64	-13.5224	276.674	14.96	364.16	339.31	181.22	-15.23
['SH.STA.SMSS.UR.ZS', 'SP.DYN.IMRT.IN', 'SP.POP.TOTL.MA.ZS', 'NY.GDP.PCAP.KD', 'NY.GNP.PCAP.PP.CD', 'SL.AGR.EMPL.FE.ZS', 'SP.RUR.TOTL.ZS']	7	0.8	8	30	10	64	-14.3935	293.271	15.66	396.41	379.17	179.96	-15.47
['SH.STA.SMSS.UR.ZS', 'SP.DYN.IMRT.IN', 'SP.POP.TOTL.MA.ZS', 'NY.GDP.PCAP.KD', 'NY.GNP.PCAP.PP.CD', 'SL.AGR.EMPL.FE.ZS', 'SP.RUR.TOTL.ZS']	7	0.8	8	30	20	64	-12.8305	263.493	14.52	349.36	324.27	181.54	-15.17
['SH.STA.SMSS.UR.ZS', 'SP.DYN.IMRT.IN', 'SP.POP.TOTL.MA.ZS', 'NY.GDP.PCAP.KD', 'NY.GNP.PCAP.PP.CD', 'SL.AGR.EMPL.FE.ZS', 'SP.RUR.TOTL.ZS']	7	0.8	8	30	30	64	-11.0389	229.36	13.42	316.02	292.13	189.31	-13.85
['SH.STA.SMSS.UR.ZS', 'SP.DYN.IMRT.IN', 'SP.POP.TOTL.MA.ZS', 'NY.GDP.PCAP.KD', 'NY.GNP.PCAP.PP.CD', 'SL.AGR.EMPL.FE.ZS', 'SP.RUR.TOTL.ZS']	7	0.6	9	10	10	72	-33.4159	405.209	19.09	631.27	683.5	15.04	14.56
['SH.STA.SMSS.UR.ZS', 'SP.DYN.IMRT.IN', 'SP.POP.TOTL.MA.ZS', 'NY.GDP.PCAP.KD', 'NY.GNP.PCAP.PP.CD', 'SL.AGR.EMPL.FE.ZS', 'SP.RUR.TOTL.ZS']	7	0.6	9	10	20	72	-17.894	222.455	13.78	468.6	516.71	15.5	10.71
['SH.STA.SMSS.UR.ZS', 'SP.DYN.IMRT.IN', 'SP.POP.TOTL.MA.ZS', 'NY.GDP.PCAP.KD', 'NY.GNP.PCAP.PP.CD', 'SL.AGR.EMPL.FE.ZS', 'SP.RUR.TOTL.ZS']	7	0.6	9	10	30	72	-28.3965	346.111	17.42	578.21	639.58	0.88	12.48
['SH.STA.SMSS.UR.ZS', 'SP.DYN.IMRT.IN', 'SP.POP.TOTL.MA.ZS', 'NY.GDP.PCAP.KD', 'NY.GNP.PCAP.PP.CD', 'SL.AGR.EMPL.FE.ZS', 'SP.RUR.TOTL.ZS']	7	0.6	9	20	10	72	-18.7534	232.575	14.13	462.01	541.63	58.79	7.79
['SH.STA.SMSS.UR.ZS', 'SP.DYN.IMRT.IN', 'SP.POP.TOTL.MA.ZS', 'NY.GDP.PCAP.KD', 'NY.GNP.PCAP.PP.CD', 'SL.AGR.EMPL.FE.ZS', 'SP.RUR.TOTL.ZS']	7	0.6	9	20	20	72	-10.6775	137.489	10.74	325.29	414.1	547.64	1.91
['SH.STA.SMSS.UR.ZS', 'SP.DYN.IMRT.IN', 'SP.POP.TOTL.MA.ZS', 'NY.GDP.PCAP.KD', 'NY.GNP.PCAP.PP.CD', 'SL.AGR.EMPL.FE.ZS', 'SP.RUR.TOTL.ZS']	7	0.6	9	20	30	72	-6.19651	84.7309	8.27	191.39	188.62	359.87	-4.76
['SH.STA.SMSS.UR.ZS', 'SP.DYN.IMRT.IN', 'SP.POP.TOTL.MA.ZS', 'NY.GDP.PCAP.KD', 'NY.GNP.PCAP.PP.CD', 'SL.AGR.EMPL.FE.ZS', 'SP.RUR.TOTL.ZS']	7	0.6	9	30	10	72	-6.47364	87.9939	7.55	145.07	160.88	216.37	-10.63
['SH.STA.SMSS.UR.ZS', 'SP.DYN.IMRT.IN', 'SP.POP.TOTL.MA.ZS', 'NY.GDP.PCAP.KD', 'NY.GNP.PCAP.PP.CD', 'SL.AGR.EMPL.FE.ZS', 'SP.RUR.TOTL.ZS']	7	0.6	9	30	20	72	-8.82297	115.655	8.45	175.81	160.38	182.19	-15.05
['SH.STA.SMSS.UR.ZS', 'SP.DYN.IMRT.IN', 'SP.POP.TOTL.MA.ZS', 'NY.GDP.PCAP.KD', 'NY.GNP.PCAP.PP.CD', 'SL.AGR.EMPL.FE.ZS', 'SP.RUR.TOTL.ZS']	7	0.6	9	30	30	72	-20.9866	258.868	12.48	326.13	275.03	145.66	-27.09
['SH.STA.SMSS.UR.ZS', 'SP.DYN.IMRT.IN', 'SP.POP.TOTL.MA.ZS', 'NY.GDP.PCAP.KD', 'NY.GNP.PCAP.PP.CD', 'SL.AGR.EMPL.FE.ZS', 'SP.RUR.TOTL.ZS']	7	0.7	9	10	10	72	-2.43181	50.5209	6.54	237.73	291.19	544.27	1.92
['SH.STA.SMSS.UR.ZS', 'SP.DYN.IMRT.IN', 'SP.POP.TOTL.MA.ZS', 'NY.GDP.PCAP.KD', 'NY.GNP.PCAP.PP.CD', 'SL.AGR.EMPL.FE.ZS', 'SP.RUR.TOTL.ZS']	7	0.7	9	10	20	72	-4.57199	82.0273	7.19	166.63	142.11	265.6	-7.47
['SH.STA.SMSS.UR.ZS', 'SP.DYN.IMRT.IN', 'SP.POP.TOTL.MA.ZS', 'NY.GDP.PCAP.KD', 'NY.GNP.PCAP.PP.CD', 'SL.AGR.EMPL.FE.ZS', 'SP.RUR.TOTL.ZS']	7	0.7	9	10	30	72	-25.1968	385.653	17.09	494.85	400.21	152.17	-23.71
['SH.STA.SMSS.UR.ZS', 'SP.DYN.IMRT.IN', 'SP.POP.TOTL.MA.ZS', 'NY.GDP.PCAP.KD', 'NY.GNP.PCAP.PP.CD', 'SL.AGR.EMPL.FE.ZS', 'SP.RUR.TOTL.ZS']	7	0.7	9	20	10	72	-29.7322	452.42	18.56	540.67	435.09	146.52	-26.59
['SH.STA.SMSS.UR.ZS', 'SP.DYN.IMRT.IN', 'SP.POP.TOTL.MA.ZS', 'NY.GDP.PCAP.KD', 'NY.GNP.PCAP.PP.CD', 'SL.AGR.EMPL.FE.ZS', 'SP.RUR.TOTL.ZS']	7	0.7	9	20	20	72	-42.0225	633.35	22.53	677.33	542.51	138.49	-32.14
['SH.STA.SMSS.UR.ZS', 'SP.DYN.IMRT.IN', 'SP.POP.TOTL.MA.ZS', 'NY.GDP.PCAP.KD', 'NY.GNP.PCAP.PP.CD', 'SL.AGR.EMPL.FE.ZS', 'SP.RUR.TOTL.ZS']	7	0.7	9	20	30	72	-43.9294	661.422	22.88	683.44	546.49	136.71	-33.7
['SH.STA.SMSS.UR.ZS', 'SP.DYN.IMRT.IN', 'SP.POP.TOTL.MA.ZS', 'NY.GDP.PCAP.KD', 'NY.GNP.PCAP.PP.CD', 'SL.AGR.EMPL.FE.ZS', 'SP.RUR.TOTL.ZS']	7	0.7	9	30	10	72	-52.3261	785.033	25.05	753.54	601.22	132.82	-37.69
['SH.STA.SMSS.UR.ZS', 'SP.DYN.IMRT.IN', 'SP.POP.TOTL.MA.ZS', 'NY.GDP.PCAP.KD', 'NY.GNP.PCAP.PP.CD', 'SL.AGR.EMPL.FE.ZS', 'SP.RUR.TOTL.ZS']	7	0.7	9	30	20	72	-56.2664	843.039	25.96	781.16	622.83	131.1	-39.77
['SH.STA.SMSS.UR.ZS', 'SP.DYN.IMRT.IN', 'SP.POP.TOTL.MA.ZS', 'NY.GDP.PCAP.KD', 'NY.GNP.PCAP.PP.CD', 'SL.AGR.EMPL.FE.ZS', 'SP.RUR.TOTL.ZS']	7	0.7	9	30	30	72	-56.6435	848.591	26.01	780.94	622.92	130.68	-40.32
['SH.STA.SMSS.UR.ZS', 'SP.DYN.IMRT.IN', 'SP.POP.TOTL.MA.ZS', 'NY.GDP.PCAP.KD', 'NY.GNP.PCAP.PP.CD', 'SL.AGR.EMPL.FE.ZS', 'SP.RUR.TOTL.ZS']	7	0.8	9	10	10	72	-2.99022	76.0199	6.36	93.94	93.83	366.02	-4.65
['SH.STA.SMSS.UR.ZS', 'SP.DYN.IMRT.IN', 'SP.POP.TOTL.MA.ZS', 'NY.GDP.PCAP.KD', 'NY.GNP.PCAP.PP.CD', 'SL.AGR.EMPL.FE.ZS', 'SP.RUR.TOTL.ZS']	7	0.8	9	10	20	72	-25.8895	512.288	21.15	562.87	542.62	154.04	-22.89
['SH.STA.SMSS.UR.ZS', 'SP.DYN.IMRT.IN', 'SP.POP.TOTL.MA.ZS', 'NY.GDP.PCAP.KD', 'NY.GNP.PCAP.PP.CD', 'SL.AGR.EMPL.FE.ZS', 'SP.RUR.TOTL.ZS']	7	0.8	9	10	30	72	-24.7069	489.757	20.64	546.43	525.94	155.47	-22.3
['SH.STA.SMSS.UR.ZS', 'SP.DYN.IMRT.IN', 'SP.POP.TOTL.MA.ZS', 'NY.GDP.PCAP.KD', 'NY.GNP.PCAP.PP.CD', 'SL.AGR.EMPL.FE.ZS', 'SP.RUR.TOTL.ZS']	7	0.8	9	20	10	72	-16.9536	342.044	16.84	421.22	396.83	168.57	-18.04
['SH.STA.SMSS.UR.ZS', 'SP.DYN.IMRT.IN', 'SP.POP.TOTL.MA.ZS', 'NY.GDP.PCAP.KD', 'NY.GNP.PCAP.PP.CD', 'SL.AGR.EMPL.FE.ZS', 'SP.RUR.TOTL.ZS']	7	0.8	9	20	20	72	-12.8709	264.263	14.52	347.83	323.41	181.11	-15.25
['SH.STA.SMSS.UR.ZS', 'SP.DYN.IMRT.IN', 'SP.POP.TOTL.MA.ZS', 'NY.GDP.PCAP.KD', 'NY.GNP.PCAP.PP.CD', 'SL.AGR.EMPL.FE.ZS', 'SP.RUR.TOTL.ZS']	7	0.8	9	20	30	72	-11.5875	239.812	13.76	325.71	303.01	186.56	-14.29
['SH.STA.SMSS.UR.ZS', 'SP.DYN.IMRT.IN', 'SP.POP.TOTL.MA.ZS', 'NY.GDP.PCAP.KD', 'NY.GNP.PCAP.PP.CD', 'SL.AGR.EMPL.FE.ZS', 'SP.RUR.TOTL.ZS']	7	0.8	9	30	10	72	-9.5312	200.636	12.43	286.14	265.95	197.1	-12.74
['SH.STA.SMSS.UR.ZS', 'SP.DYN.IMRT.IN', 'SP.POP.TOTL.MA.ZS', 'NY.GDP.PCAP.KD', 'NY.GNP.PCAP.PP.CD', 'SL.AGR.EMPL.FE.ZS', 'SP.RUR.TOTL.ZS']	7	0.8	9	30	20	72	-6.97994	152.03	10.56	230.28	213.57	216.59	-10.61
['SH.STA.SMSS.UR.ZS', 'SP.DYN.IMRT.IN', 'SP.POP.TOTL.MA.ZS', 'NY.GDP.PCAP.KD', 'NY.GNP.PCAP.PP.CD', 'SL.AGR.EMPL.FE.ZS', 'SP.RUR.TOTL.ZS']	7	0.8	9	30	30	72	-3.1512	79.087	6.88	118.58	128.14	293.28	-6.4
